# Supplementary material for: Electrical output of bryophyte microbial fuel cell systems is sufficient to power a radio or an environmental sensor
Source: R Soc Open Sci. 2016 Oct 26;3(10):160249. doi: 10.1098/rsos.160249 (PMC5098967; doi:10.1098/rsos.160249)
Supplement: Supplementary Table 1. One-way analysis of variance is calculated for Rate of carbon consumption, Accumulation of biomass, Electric resistance, Biotic bryoMFC vs abiotic bryoMFC, Biotic non sterile bryoMFC vs biotic sterile bryoMFC and Biotic sterile bryoMFC vs abiotic sterile bryoMFC. [file rsos160249supp2.xls]

## Sheet: Sheet1
Light Intensity	Rate of CO2 consumption ( nmol CO2 (nmol Chl)-1 h-1)
(µE m-2 s-1)	Ratio Paper : Carbon
	1 : 0		40 : 1	20 : 1	10 : 1	5 : 1	2 : 1
0	0	0	0	0	0	0	0
50	10.6198	1.71944	12.0368	11.2538	8.04531	15.182	4.64715
100	19.543	2.62847	21.2432	18.1362	17.684	21.4597	12.632
300	26.0392	2.72678	27.4282	26.4091	23.9569	26.2974	17.5035
(n=)	3		1	1	1	1	1
