# Supplementary material for: Electrical output of bryophyte microbial fuel cell systems is sufficient to power a radio or an environmental sensor
Source: R Soc Open Sci. 2016 Oct 26;3(10):160249. doi: 10.1098/rsos.160249 (PMC5098967; doi:10.1098/rsos.160249)
Supplement: Supplementary Table 2. BryoMFC manuscript - Bio mass accumulation on Composite Material - Fig2h [file rsos160249supp3.xls]

## Sheet: Sheet1
		area sample:	12	cm-2						mg cm-2
			ratio p:C	s1	s2	s3	s1 cm-2	s2 cm-2	s3 cm-2	average	st.er	stdv	p	MSW	HSD(q)
		1	1:0	88.4	111.3	77.6	7.36667	9.275	6.46667	7.70278	1.00281	1.43402
		2	1:40	90.8	133.6	81.7	7.56667	11.1333	6.80833	8.50278	1.61501	2.30947	0.637			There was no statistically significant differences between group 1 and 2 means as determined by one-way ANOVA (F(1,4) = 0.260, p = .637
		3	1:20	48.6	66.2	84.3	4.05	5.51667	7.025	5.53056	1.04024	1.48755	0.143			There was no statistically significant differences between group 1 and 3 means as determined by one-way ANOVA (F(1,4) = 3.312, p = .143
		4	1:10	50.2	60.6	99.4	4.18333	5.05	8.28333	5.83889	1.51108	2.16085	0.282			There was no statistically significant differences between group 1 and 4 means as determined by one-way ANOVA (F(1,4) = 1.547, p = .282
		5	1:5	67.8	107.3		5.65	8.94167		7.29583	2.32756	2.32756	0.821			There was no statistically significant differences between group 1 and 5 means as determined by one-way ANOVA (F(1,3) = 0.061, p = .821
		6	1:2	39.4	18.3		3.28333	1.525		2.40417	1.24333	1.24333	0.008	1.791	6.86	There was statistically significant differences between group 1 and 6 means with a p-value of less than or equal to 5% as determined by one-way ANOVA (F(1,4) = 23.52, p = .008
			ANOVA test		http://www.danielsoper.com/statcalc3/calc.aspx?id=43
			Tukey's Post Hoc Test		http://web.mst.edu/~psyworld/tukeys4mean.htm
																Report the result of the one-way ANOVA (e.g., "There were no statistically significant differences between group means as determined by one-way ANOVA (F(2,27) = 1.397, p = .15)").
