# Supplementary material for: Electrical output of bryophyte microbial fuel cell systems is sufficient to power a radio or an environmental sensor
Source: R Soc Open Sci. 2016 Oct 26;3(10):160249. doi: 10.1098/rsos.160249 (PMC5098967; doi:10.1098/rsos.160249)
Supplement: Supplementary Table 3. BryoMFC manuscript - Carbon-paper conductivity - Fig2j [file rsos160249supp4.xls]

## Sheet: 110413-ross-1_
					Reference								Reference								Reference								Reference								Reference								Reference
				Water evaporation	gm of water							Water evaporation	gm of water							Water evaporation	gm of water							Water evaporation	gm of water							Water evaporation	gm of water							Water evaporation	gm of water
				time (h)	1:0			Average	stdv	st.er		time (h)	40:1			Average	stdv	st.er		time (h)	20:1			Average	stdv	st.er		time (h)	10:1			Average	stdv	st.er		time (h)	5:1			Average	stdv	st.er		time (h)	2:1			Average	stdv
				0	2.94258	5.11928	3.96375	4.00854	1.08904	0.77237		0	2.77841	5.51535	4.07777	4.12384	1.36905	0.970959		0	2.51134	5.46118	3.91982	3.96411	1.47541	1.04639		0	2.6247	6.74922	4.60884	4.66092	2.06276	1.46295		0	2.24109	5.35581	3.73514	3.77735	1.55779	1.10482		0	3.05788	4.98918	3.95647	4.00118	0.966423
				2.5	2.6533	5.03742	3.78127	3.824	1.19264	0.845841		2.5	3.01383	4.81429	3.84883	3.89232	0.901021	0.639022		2.5	2.72839	4.64565	3.62557	3.66654	0.959281	0.680341		2.5	3.50852	5.60452	4.48058	4.53121	1.04892	0.743912		2.5	2.58046	4.4893	3.47597	3.51524	0.955024	0.677322		2.5	2.85988	4.97542	3.85236	3.89589	1.05844
				4.5	2.19897	3.36805	2.73712	2.76805	0.58515	0.415		4.5	2.01601	4.18711	3.04987	3.08433	1.08596	0.770182		4.5	2.28	3.72	2.95	2.98333	0.720578	0.511049		4.5	3.06739	4.32391	3.63406	3.67512	0.629266	0.446288		4.5	1.19302	2.99302	2.05814	2.08139	0.900224	0.638457		4.5	1.84576	4.51894	3.12931	3.16467	1.33694
				8	2.06804	2.79794	2.39244	2.41947	0.365699	0.259361		8	2.20172	3.51704	2.81172	2.84349	0.658233	0.466832		8	2.15542	3.3713	2.7173	2.74801	0.60852	0.431575		8	2.15844	4.69374	3.36899	3.40706	1.26808	0.899349		8	1.11349	2.42139	1.73798	1.75762	0.654174	0.463953		8	2.408	3.192	2.75333	2.78444	0.392925
				10.5	1.09423	1.42123	1.23677	1.25074	0.163952	0.116278		10.5	1.55032	2.23094	1.85912	1.88013	0.340799	0.241702		10.5	1.38962	2.3661	1.84656	1.86743	0.488578	0.346509		10.5	1.356	2.57444	1.93247	1.9543	0.609512	0.432278		10.5	0.506669	0.826671	0.655559	0.662966	0.160129	0.113567		10.5	0.815708	2.51371	1.63696	1.65546	0.849153
				13	0.645935	0.805605	0.713674	0.721738	0.0801396	0.0568366		13	0.958911	1.29735	1.10933	1.12186	0.169567	0.120261		13	0.781165	1.24784	0.997592	1.00886	0.233539	0.165631		13	0.991305	1.65217	1.29971	1.3144	0.33068	0.234525		13	0.166276	0.345343	0.251546	0.254389	0.0895673	0.0635229		13	0.788118	1.25894	1.00647	1.01784	0.235618
				14	0.412785	0.494435	0.44605	0.45109	0.0410576	0.0291188		14	1.04398	1.47164	1.23685	1.25082	0.21417	0.151894		14	0.859467	1.26267	1.04339	1.05518	0.201862	0.143164		14	0.914084	1.59026	1.2313	1.24521	0.338301	0.239929		14	0.162788	0.271313	0.213432	0.215844	0.0543027	0.0385125		14	0.660001	1.28118	0.954413	0.965198	0.310729
				23	0	0	0	0	0	0		23	0.0374976	0.0406224	0.038409	0.038843	0.00160697	0.0011397		23	0.021984	0.023816	0.0225183	0.0227728	0.000942132	0.000668179		23	0.0166944	0.0180856	0.0171002	0.0172934	0.000715444	0.000507407		23	0.0300797	0.0319403	0.0304932	0.0308377	0.000976984	0.000692896		23	0.0875316	0.100708	0.0925513	0.0935971	0.00665036
				33	0	0	0	0	0	0		33	0	0	0	0	0	0		33	0	0	0	0	0	0		33	0	0.0177378	0	0.0059126	0.0102409	0.00726307		33	0	0	0	0	0	0		33	0.0057036	0.0060564	0	0.00392	0.0033994
				Rate	-5.3907	-2.70567	-3.70107	-3.93248	1.35739	0.96269		Rate	-5.95602	-3.08203	-4.24241	-4.42682	1.44584	1.02542		Rate	-6.16314	-3.2096	-4.41027	-4.59434	1.48535	1.05344		Rate	-4.3921	-2.50732	-3.56704	-3.48882	0.944817	0.670083		Rate	-4.8699	-2.47663	-3.40175	-3.58276	1.20686	0.85593		Rate	-4.48501	-3.18175	-4.06328	-3.91001	0.66501
				ABSTRACT
					Reference
				Water evaporation	gm of water	st.er	gm of water	st.er	gm of water	st.er	gm of water	st.er	gm of water	st.er	gm of water	st.er
				time (h)	1:0		40:1		20:1		10:1		5:1		2:1
				0	4.00854	0.77237	4.12384	0.970959	3.96411	1.04639	4.66092	1.46295	3.77735	1.10482	4.00118	0.685406
				2.5	3.824	0.845841	3.89232	0.639022	3.66654	0.680341	4.53121	0.743912	3.51524	0.677322	3.89589	0.750665
				4.5	2.76805	0.415	3.08433	0.770182	2.98333	0.511049	3.67512	0.446288	2.08139	0.638457	3.16467	0.948183
				8	2.41947	0.259361	2.84349	0.466832	2.74801	0.431575	3.40706	0.899349	1.75762	0.463953	2.78444	0.27867
				10.5	1.25074	0.116278	1.88013	0.241702	1.86743	0.346509	1.9543	0.432278	0.662966	0.113567	1.65546	0.602236
				13	0.721738	0.0568366	1.12186	0.120261	1.00886	0.165631	1.3144	0.234525	0.254389	0.0635229	1.01784	0.167105
				14	0.45109	0.0291188	1.25082	0.151894	1.05518	0.143164	1.24521	0.239929	0.215844	0.0385125	0.965198	0.220375
				23	0	0	0.038843	0.0011397	0.0227728	0.000668179	0.0172934	0.000507407	0.0308377	0.000692896	0.0935971	0.00471657
				33	0	0	0	0	0	0	0.0059126	0.00726307	0	0	0.00392	0.00241092
				0	1	0.192681	1	0.23545	1	0.263967	1	0.313875	1	0.292485	1	0.171301
				2.5	0.953963	0.21101	0.943857	0.154958	0.924932	0.171625	0.97217	0.159606	0.930611	0.179311	0.973685	0.187611
				4.5	0.690538	0.103529	0.747926	0.186763	0.752585	0.128919	0.788496	0.095751	0.551019	0.169022	0.790935	0.236976
				8	0.60358	0.0647021	0.689526	0.113203	0.693221	0.10887	0.730983	0.192955	0.465306	0.122825	0.695906	0.069647
				10.5	0.31202	0.0290076	0.455916	0.0586108	0.471083	0.0874115	0.419295	0.0927451	0.175511	0.0300653	0.413744	0.150515
				13	0.18005	0.0141789	0.272043	0.0291623	0.254499	0.0417825	0.282004	0.0503172	0.0673459	0.0168168	0.254386	0.0417639
				14	0.112532	0.00726421	0.303315	0.036833	0.266182	0.0361151	0.26716	0.0514768	0.0571417	0.0101957	0.241228	0.0550776
				23	0	0	0.00941913	0.000276368	0.00574473	0.000168557	0.00371029	0.000108864	0.00816386	0.000183435	0.0233924	0.00117879
				33	0	0	0	0	0	0	0.00126855	0.00155829	0	0	0.000979712	0.000602553
[truncated: 1 more columns]
