# Supplementary material for: Electrical output of bryophyte microbial fuel cell systems is sufficient to power a radio or an environmental sensor
Source: R Soc Open Sci. 2016 Oct 26;3(10):160249. doi: 10.1098/rsos.160249 (PMC5098967; doi:10.1098/rsos.160249)
Supplement: Supplementary Table 4. BryoMFC manuscript - Carbo-paper water retention - Fig2i [file rsos160249supp5.xls]

## Sheet: Sheet1
					dry		wet
		mg Paper	mg Carbon	g cambon/ g paper	kΩ	stdv	kΩ	stdv
		10000	0	0	1000000		6970	1719
		10000	250	0.025	230.117	83.617	6.358	2.471
		10000	500	0.05	11	5.4	1.966	0.939
		10000	1000	0.1	0.205	0.071	0.2	0.08
		10000	2000	0.2	0.086	0.067	0.07	0.041
		10000	5000	0.5	0.028	0.012	0.01444	0.013
