# Supplementary material for: Electrical output of bryophyte microbial fuel cell systems is sufficient to power a radio or an environmental sensor
Source: R Soc Open Sci. 2016 Oct 26;3(10):160249. doi: 10.1098/rsos.160249 (PMC5098967; doi:10.1098/rsos.160249)
Supplement: Supplementary Table 5. BryoMFC manuscript - Current Coulomb and Power - Fig7 [file rsos160249supp6.xls]

## Sheet: Sheet1
			Non-Sterile				bryoMFC surface area (cm2):			82.5	External resistor(kΩ)		4.6
			Ch1	Ch2	Ch3	Ch4	Ch1	Ch2	Ch3	Ch4	Ch1	Ch2	Ch3	Ch4
	time(s)	time(h)	mV	mV	mV	mV	uA m-2	uA m-2	uA m-2	uA m-2	mC m-2	mC m-2	mC m-2	mC m-2
	60.012	0.01667	-1.38734	-0.98886			36.5571	26.0569			2.19342	1.56342
	119.988	0.03333	-1.37685	-0.990258			36.2807	26.0938			2.17684	1.56563
	180	0.05	-1.35903	-0.96614			35.811	25.4582			2.14866	1.52749
	240.012	0.06667	-1.34959	-0.967888			35.5623	25.5043			2.13374	1.53026
	299.988	0.08333	-1.35483	-0.945167			35.7005	24.9056			2.14203	1.49434
	360	0.1	-1.35274	-0.945167			35.6452	24.9056			2.13871	1.49434
	420.012	0.11667	-1.35169	-0.933283			35.6176	24.5924			2.13705	1.47555
	479.988	0.13333	-1.35693	-0.932584			35.7557	24.574			2.14534	1.47444
	540	0.15	-1.36742	-0.924195			36.032	24.353			2.16192	1.46118
	600.012	0.16667	-1.37056	-0.934681			36.1149	24.6293			2.1669	1.47776
	659.988	0.18333	-1.36846	-0.932933			36.0597	24.5832			2.16358	1.47499
	720	0.2	-1.42719	-0.946565			37.6071	24.9424			2.25642	1.49655
	780.012	0.21667	-1.4922	-0.963693			39.3202	25.3938			2.35921	1.52363
	839.988	0.23333	-1.51842	-0.983267			40.011	25.9095			2.40066	1.55457
	900	0.25	-1.50793	-0.983617			39.7347	25.9188			2.38408	1.55513
	960.012	0.26667	-1.43663	-0.938875			37.8558	24.7398			2.27135	1.48439
	1019.99	0.28333	-1.41146	-0.939225			37.1926	24.749			2.23156	1.48494
	1080	0.3	-1.38105	-0.931185			36.3913	24.5372			2.18348	1.47223
	1140.01	0.31667	-1.36846	-0.928739			36.0597	24.4727			2.16358	1.46836
	1199.99	0.33333	-1.36427	-0.920699			35.9492	24.2608			2.15695	1.45565
	1260	0.35	-1.35378	-0.926641			35.6728	24.4174			2.14037	1.46505
	1320.01	0.36667	-1.34435	-0.917204			35.4241	24.1687			2.12545	1.45012
	1379.99	0.38333	-1.35378	-0.918602			35.6728	24.2056			2.14037	1.45233
	1440	0.4	-1.35693	-0.921748			35.7557	24.2885			2.14534	1.45731
	1500.01	0.41667	-1.36427	-0.917553			35.9492	24.1779			2.15695	1.45068
	1559.99	0.43333	-1.37266	-0.929088			36.1702	24.4819			2.17021	1.46891
	1620	0.45	-1.37476	-0.923496			36.2255	24.3345			2.17353	1.46007
	1680.01	0.46667	-1.38419	-0.915106			36.4742	24.1135			2.18845	1.44681
	1739.99	0.48333	-1.47857	-0.961246			38.961	25.3293			2.33766	1.51976
	1800	0.5	-1.50793	-0.95845			39.7347	25.2556			2.38408	1.51534
	1860.01	0.51667	-1.52471	-0.966839			40.1768	25.4767			2.41061	1.5286
	1919.99	0.53333	-1.4597	-0.934681			38.4637	24.6293			2.30782	1.47776
	1980	0.55	-1.4188	-0.926991			37.386	24.4266			2.24316	1.4656
	2040.01	0.56667	-1.39992	-0.909164			36.8886	23.9569			2.21332	1.43741
	2099.99	0.58333	-1.37685	-0.900775			36.2807	23.7358			2.17684	1.42415
	2160	0.6	-1.35903	-0.892037			35.811	23.5056			2.14866	1.41033
	2220.01	0.61667	-1.35693	-0.885745			35.7557	23.3398			2.14534	1.40039
	2279.99	0.63333	-1.34749	-0.882249			35.507	23.2477			2.13042	1.39486
	2340	0.65	-1.34854	-0.879453			35.5347	23.174			2.13208	1.39044
	2400.01	0.66667	-1.35169	-0.8819			35.6176	23.2385			2.13705	1.39431
	2459.99	0.68333	-1.35483	-0.872113			35.7005	22.9806			2.14203	1.37883
	2520	0.7	-1.36427	-0.887842			35.9492	23.395			2.15695	1.4037
	2580.01	0.71667	-1.36322	-0.876657			35.9215	23.1003			2.15529	1.38602
	2639.99	0.73333	-1.37581	-0.878754			36.2531	23.1556			2.17519	1.38933
	2700	0.75	-1.38419	-0.882249			36.4742	23.2477			2.18845	1.39486
	2760.01	0.76667	-1.44397	-0.899377			38.0492	23.699			2.28295	1.42194
	2819.99	0.78333	-1.50164	-0.911961			39.5689	24.0306			2.37414	1.44183
	2880	0.8	-1.52786	-0.921398			40.2597	24.2793			2.41558	1.45676
	2940.01	0.81667	-1.51737	-0.920699			39.9834	24.2608			2.39901	1.45565
	2999.99	0.83333	-1.45865	-0.888541			38.436	23.4135			2.30616	1.40481
	3060	0.85	-1.4167	-0.879802			37.3308	23.1832			2.23985	1.39099
	3120.01	0.86667	-1.39783	-0.880851			36.8334	23.2108			2.21	1.39265
	3179.99	0.88333	-1.37685	-0.861277			36.2807	22.695			2.17684	1.3617
	3240	0.9	-1.36742	-0.856733			36.032	22.5753			2.16192	1.35452
	3300.01	0.91667	-1.36217	-0.844498			35.8939	22.2529			2.15363	1.33518
	3359.99	0.93333	-1.35588	-0.853237			35.7281	22.4832			2.14369	1.34899
	3420	0.95	-1.35483	-0.838906			35.7005	22.1056			2.14203	1.32633
	3480.01	0.96667	-1.36217	-0.82038			35.8939	21.6174			2.15363	1.29704
	3539.99	0.98333	-1.36532	-0.81304			35.9768	21.424			2.15861	1.28544
	3600	1	-1.38105	-0.846945			36.3913	22.3174			2.18348	1.33904
	3660.01	1.01667	-1.39573	-0.885745			36.7781	23.3398			2.20669	1.40039
	3719.99	1.03333	-1.46284	-0.94307			38.5466	24.8503			2.31279	1.49102
	3780	1.05	-1.51213	-1.00074			39.8453	26.3701			2.39072	1.58221
	3840.01	1.06667	-1.5352	-1.0364			40.4532	27.3096			2.42719	1.63857
	3899.99	1.08333	-1.51108	-1.01333			39.8176	26.7017			2.38906	1.6021
	3960	1.1	-1.43977	-0.98117			37.9387	25.8543			2.27632	1.55126
	4020.01	1.11667	-1.42824	-0.939225			37.6347	24.749			2.25808	1.48494
	4079.99	1.13333	-1.39888	-0.930836			36.861	24.528			2.21166	1.47168
	4140	1.15	-1.38419	-0.896231			36.4742	23.6161			2.18845	1.41697
	4200.01	1.16667	-1.38	-0.846596			36.3636	22.3082			2.18182	1.33849
	4259.99	1.18333	-1.37685	-0.850441			36.2807	22.4095			2.17684	1.34457
	4320	1.2	-1.37581	-0.878754			36.2531	23.1556			2.17519	1.38933
	4380.01	1.21667	-1.38105	-0.911261			36.3913	24.0122			2.18348	1.44073
	4439.99	1.23333	-1.38419	-0.94307			36.4742	24.8503			2.18845	1.49102
	4500	1.25	-1.4188	-1.00913			37.386	26.5911			2.24316	1.59547
	4560.01	1.26667	-1.48486	-1.06471			39.1268	28.0556			2.34761	1.68334
	4619.99	1.28333	-1.5331	-1.0766			40.3979	28.3688			2.42387	1.70213
	4680	1.3	-1.531	-1.05947			40.3426	27.9175			2.42056	1.67505
	4740.01	1.31667	-1.53939	-1.05003			40.5637	27.6688			2.43382	1.66013
	4799.99	1.33333	-1.46599	-0.997948			38.6295	26.2964			2.31777	1.57778
	4860	1.35	-1.43033	-0.976277			37.69	25.7253			2.2614	1.54352
	4920.01	1.36667	-1.4167	-0.95845			37.3308	25.2556			2.23985	1.51534
	4979.99	1.38333	-1.40097	-0.898678			36.9163	23.6806			2.21498	1.42083
	5040	1.4	-1.39154	-0.855684			36.6676	22.5477			2.20006	1.35286
	5100.01	1.41667	-1.3779	-0.863374			36.3084	22.7503			2.1785	1.36502
	5159.99	1.43333	-1.3821	-0.89693			36.4189	23.6345			2.18513	1.41807
	5220	1.45	-1.38419	-0.917204			36.4742	24.1687			2.18845	1.45012
	5280.01	1.46667	-1.38524	-0.959149			36.5018	25.274			2.19011	1.51644
	5339.99	1.48333	-1.4167	-1.02416			37.3308	26.9872			2.23985	1.61923
	5400	1.5	-1.50479	-1.0738			39.6518	28.2951			2.37911	1.69771
	5460.01	1.51667	-1.53939	-1.06856			40.5637	28.1569			2.43382	1.68942
	5519.99	1.53333	-1.55932	-1.071			41.0887	28.2214			2.46532	1.69329
	5580	1.55	-1.55198	-1.04094			40.8953	27.4293			2.45372	1.64576
	5640.01	1.56667	-1.47752	-1.00774			38.9334	26.5543			2.336	1.59326
	5699.99	1.58333	-1.45236	-0.983966			38.2702	25.928			2.29621	1.55568
	5760	1.6	-1.42824	-0.94342			37.6347	24.8595			2.25808	1.49157
	5820.01	1.61667	-1.41356	-0.873511			37.2479	23.0174			2.23487	1.38104
	5879.99	1.63333	-1.40622	-0.872112			37.0544	22.9806			2.22327	1.37883
	5940	1.65	-1.40622	-0.890289			37.0544	23.4595			2.22327	1.40757
	6000.01	1.66667	-1.38944	-0.91266			36.6123	24.049			2.19674	1.44294
	6059.99	1.68333	-1.41041	-0.937477			37.165	24.703			2.2299	1.48218
	6120	1.7	-1.48591	-1.02172			39.1545	26.9227			2.34927	1.61536
	6180.01	1.71667	-1.53939	-1.0724			40.5637	28.2583			2.43382	1.6955
	6239.99	1.73333	-1.54988	-1.08079			40.84	28.4793			2.4504	1.70876
	6300	1.75	-1.59497	-1.08149			42.0282	28.4977			2.52169	1.70986
	6360.01	1.76667	-1.55093	-1.05877			40.8676	27.899			2.45206	1.67394
	6419.99	1.78333	-1.47543	-1.01018			38.8781	26.6188			2.33269	1.59713
	6480	1.8	-1.4534	-0.9969			38.2979	26.2688			2.29787	1.57613
	6540.01	1.81667	-1.42824	-0.974179			37.6347	25.6701			2.25808	1.5402
	6599.99	1.83333	-1.43243	-0.89728			37.7452	23.6437			2.26471	1.41862
	6660	1.85	-1.42719	-0.876307			37.6071	23.0911			2.25642	1.38547
	6720.01	1.86667	-1.4167	-0.887143			37.3308	23.3766			2.23985	1.4026
	6779.99	1.88333	-1.41985	-0.914058			37.4136	24.0858			2.24482	1.44515
	6840	1.9	-1.4922	-0.953556			39.3202	25.1266			2.35921	1.5076
	6900.01	1.91667	-1.55407	-0.995501			40.9505	26.2319			2.45703	1.57392
	6959.99	1.93333	-1.5719	-1.06646			41.4203	28.1017			2.48522	1.6861
	7020	1.95	-1.56036	-1.08429			41.1163	28.5714			2.46698	1.71429
	7080.01	1.96667	-1.54673	-1.08044			40.7571	28.4701			2.44543	1.70821
	7139.99	1.98333	-1.52995	-1.0731			40.315	28.2767			2.4189	1.6966
	7200	2	-1.48801	-1.04234			39.2097	27.4662			2.35258	1.64797
	7260.01	2.01667	-1.46179	-1.01647			38.5189	26.7846			2.31114	1.60707
	7319.99	2.03333	-1.4534	-0.997599			38.2979	26.2872			2.29787	1.57723
	7380	2.05	-1.44502	-0.957751			38.0768	25.2372			2.28461	1.51423
	7440.01	2.06667	-1.43453	-0.887143			37.8005	23.3766			2.26803	1.4026
	7499.99	2.08333	-1.42719	-0.879103			37.6071	23.1648			2.25642	1.38989
	7560	2.1	-1.42719	-0.914407			37.6071	24.095			2.25642	1.4457
	7620.01	2.11667	-1.4576	-0.931885			38.4084	24.5556			2.3045	1.47334
	7679.99	2.13333	-1.53834	-0.973131			40.5361	25.6424			2.43216	1.53855
	7740	2.15	-1.5719	-1.00983			41.4203	26.6096			2.48522	1.59657
	7800.01	2.16667	-1.57609	-1.08254			41.5308	28.5254			2.49185	1.71152
	7859.99	2.18333	-1.53625	-1.08813			40.4808	28.6727			2.42885	1.72036
	7920	2.2	-1.47752	-1.05632			38.9334	27.8346			2.336	1.67007
	7980.01	2.21667	-1.47857	-1.05702			38.961	27.853			2.33766	1.67118
	8039.99	2.23333	-1.46704	-1.03605			38.6571	27.3004			2.31943	1.63802
	8100	2.25	-1.45026	-1.00634			38.215	26.5175			2.2929	1.59105
	8160.01	2.26667	-1.43767	-0.982568			37.8834	25.8911			2.273	1.55347
	8219.99	2.28333	-1.43243	-0.903222			37.7452	23.8003			2.26471	1.42802
	8280	2.3	-1.42719	-0.882249			37.6071	23.2477			2.25642	1.39486
	8340.01	2.31667	-1.43348	-0.918252			37.7729	24.1964			2.26637	1.45178
	8399.99	2.33333	-1.50793	-0.945167			39.7347	24.9056			2.38408	1.49434
	8460	2.35	-1.574	-0.985365			41.4755	25.9648			2.48853	1.55789
	8520.01	2.36667	-1.58343	-1.00878			41.7242	26.5819			2.50345	1.59492
	8579.99	2.38333	-1.59287	-1.0703			41.9729	28.203			2.51838	1.69218
	8640	2.4	-1.56456	-1.09967			41.2269	28.9767			2.47361	1.7386
	8700.01	2.41667	-1.49954	-1.08114			39.5137	28.4885			2.37082	1.70931
	8759.99	2.43333	-1.4985	-1.0738			39.486	28.2951			2.36916	1.69771
	8820	2.45	-1.49115	-1.05562			39.2926	27.8162			2.35756	1.66897
	8880.01	2.46667	-1.47647	-1.0378			38.9058	27.3464			2.33435	1.64078
	8939.99	2.48333	-1.48381	-0.991657			39.0992	26.1306			2.34595	1.56784
	9000	2.5	-1.47647	-0.922796			38.9058	24.3161			2.33435	1.45897
	9060.01	2.51667	-1.48591	-0.918252			39.1545	24.1964			2.34927	1.45178
	9119.99	2.53333	-1.58343	-0.965091			41.7242	25.4306			2.50345	1.52584
	9180	2.55	-1.59812	-0.979423			42.1111	25.8082			2.52666	1.54849
	9240.01	2.56667	-1.62433	-1.00144			42.8019	26.3885			2.56811	1.58331
	9299.99	2.58333	-1.64635	-1.03745			43.3821	27.3372			2.60293	1.64023
	9360	2.6	-1.63377	-1.05353			43.0506	27.7609			2.58303	1.66565
	9420.01	2.61667	-1.53939	-1.08498			40.5637	28.5899			2.43382	1.71539
	9479.99	2.63333	-1.53625	-1.11225			40.4808	29.3083			2.42885	1.7585
	9540	2.65	-1.51842	-1.10386			40.011	29.0872			2.40066	1.74523
	9600.01	2.66667	-1.52786	-1.09337			40.2597	28.8109			2.41558	1.72865
	9659.99	2.68333	-1.531	-1.06856			40.3426	28.1569			2.42056	1.68942
	9720	2.7	-1.56875	-1.06331			41.3374	28.0188			2.48024	1.68113
	9780.01	2.71667	-1.62014	-0.994453			42.6913	26.2043			2.56148	1.57226
	9839.99	2.73333	-1.65579	-0.987113			43.6308	26.0109			2.61785	1.56065
	9900	2.75	-1.65894	-0.995851			43.7137	26.2411			2.62282	1.57447
	9960.01	2.76667	-1.66418	-1.01333			43.8519	26.7017			2.63111	1.6021
	10020	2.78333	-1.65474	-1.01543			43.6032	26.7569			2.61619	1.60542
	10080	2.8	-1.58448	-1.01053			41.7519	26.628			2.50511	1.59768
	10140	2.81667	-1.5698	-1.0315			41.365	27.1806			2.4819	1.63084
	10200	2.83333	-1.5352	-1.58029	-2.62787	-2.08154	40.4532	41.6413	69.2456	54.8494	2.42719	2.49848	4.15474	3.29096
	10260	2.85	-1.531	-1.60126	-2.60061	-2.06581	40.3426	42.194	68.5272	54.4349	2.42056	2.53164	4.11163	3.2661
	10320	2.86667	-1.52891	-1.60273	-2.58593	-2.05742	40.2874	42.2327	68.1404	54.2139	2.41724	2.53396	4.08842	3.25283
	10380	2.88333	-1.51947	-1.58448	-2.56181	-2.04064	40.0387	41.7519	67.5048	53.7718	2.40232	2.50511	4.05029	3.22631
	10440	2.9	-1.52261	-1.58008	-2.55866	-2.04064	40.1216	41.6358	67.4219	53.7718	2.40729	2.49815	4.04532	3.22631
	10500	2.91667	-1.57924	-1.59361	-2.61214	-2.09569	41.6137	41.9923	68.8312	55.2224	2.49682	2.51954	4.12987	3.31335
	10560	2.93333	-1.64845	-1.59214	-2.6436	-2.14603	43.4374	41.9536	69.6601	56.5488	2.60624	2.51721	4.17961	3.39293
	10620	2.95	-1.63587	-1.54831	-2.63521	-2.13554	43.1058	40.7986	69.4391	56.2724	2.58635	2.44791	4.16634	3.37635
	10680	2.96667	-1.67676	-1.55785	-2.62682	-2.15179	44.1835	41.05	69.218	56.7007	2.65101	2.463	4.15308	3.40204
	10740	2.98333	-1.6516	-1.55502	-2.62577	-2.13869	43.5203	40.9754	69.1904	56.3553	2.61122	2.45852	4.15142	3.38132
	10800	3	-1.58868	-1.52754	-2.57125	-2.07996	41.8624	40.2514	67.7535	54.808	2.51174	2.41509	4.06521	3.28848
	10860	3.01667	-1.55722	-1.50909	-2.51881	-2.03802	41.0334	39.7651	66.3719	53.7027	2.46201	2.38591	3.98232	3.22216
	10920	3.03333	-1.53729	-1.5029	-2.48945	-2.01337	40.5084	39.6021	65.5982	53.0533	2.43051	2.37613	3.93589	3.1832
	10980	3.05	-1.54044	-1.51255	-2.48211	-2.01128	40.5913	39.8563	65.4048	52.9981	2.43548	2.39138	3.92429	3.17988
	11040	3.06667	-1.53939	-1.5675	-2.48945	-2.01442	40.5637	41.3042	65.5982	53.081	2.43382	2.47825	3.93589	3.18486
	11100	3.08333	-1.55617	-1.57463	-2.47477	-2.01547	41.0058	41.4921	65.2114	53.1086	2.46035	2.48953	3.91268	3.18652
	11160	3.1	-1.57085	-1.58459	-2.48002	-2.02543	41.3927	41.7546	65.3495	53.3711	2.48356	2.50528	3.92097	3.20227
	11220	3.11667	-1.61804	-1.60797	-2.54084	-2.07944	42.6361	42.3708	66.9522	54.7941	2.55817	2.54225	4.01713	3.28765
	11280	3.13333	-1.66313	-1.61353	-2.55971	-2.11142	43.8243	42.5173	67.4496	55.6369	2.62946	2.55104	4.04697	3.33822
	11340	3.15	-1.66418	-1.58731	-2.56705	-2.11562	43.8519	41.8265	67.643	55.7474	2.63111	2.50959	4.05858	3.34485
	11400	3.16667	-1.69564	-1.55533	-2.58068	-2.13816	44.6808	40.9837	68.0022	56.3415	2.68085	2.45902	4.08013	3.38049
	11460	3.18333	-1.67676	-1.55428	-2.60375	-2.14026	44.1835	40.9561	68.6101	56.3968	2.65101	2.45736	4.11661	3.38381
	11520	3.2	-1.6474	-1.53216	-2.54608	-2.09674	43.4098	40.373	67.0904	55.2501	2.60459	2.42238	4.02542	3.315
	11580	3.21667	-1.58868	-1.5051	-2.49994	-2.04431	41.8624	39.6601	65.8746	53.8685	2.51174	2.37961	3.95247	3.23211
	11640	3.23333	-1.57505	-1.49776	-2.47792	-2.02648	41.5032	39.4667	65.2943	53.3987	2.49019	2.368	3.91766	3.20392
	11700	3.25	-1.57609	-1.50479	-2.45695	-2.01652	41.5308	39.6518	64.7416	53.1362	2.49185	2.37911	3.8845	3.18817
	11760	3.26667	-1.56456	-1.51412	-2.44856	-2.00656	41.2269	39.8978	64.5206	52.8737	2.47361	2.39387	3.87124	3.17242
	11820	3.28333	-1.56036	-1.55365	-2.43283	-1.9966	41.1163	40.9395	64.1061	52.6112	2.46698	2.45637	3.84637	3.15667
	11880	3.3	-1.58763	-1.58144	-2.44017	-2.0139	41.8348	41.6717	64.2995	53.0671	2.51009	2.5003	3.85797	3.18403
	11940	3.31667	-1.6453	-1.6216	-2.50518	-2.07524	43.3545	42.73	66.0127	54.6836	2.60127	2.5638	3.96076	3.28102
	12000	3.33333	-1.70298	-1.6345	-2.54922	-2.1261	44.8743	43.0699	67.1732	56.0238	2.69246	2.58419	4.03039	3.36143
	12060	3.35	-1.70717	-1.63314	-2.55657	-2.13187	44.9848	43.034	67.3667	56.1757	2.69909	2.58204	4.042	3.37054
	12120	3.36667	-1.6862	-1.58868	-2.54818	-2.11719	44.4322	41.8624	67.1456	55.7889	2.66593	2.51174	4.02874	3.34733
	12180	3.38333	-1.71871	-1.56183	-2.56181	-2.14026	45.2888	41.155	67.5048	56.3968	2.71733	2.4693	4.05029	3.38381
	12240	3.4	-1.63901	-1.51003	-2.4947	-2.06685	43.1887	39.79	65.7364	54.4626	2.59132	2.3874	3.94418	3.26775
	12300	3.41667	-1.60755	-1.49556	-2.45065	-2.0291	42.3598	39.4087	64.5759	53.4678	2.54159	2.36452	3.87455	3.20807
	12360	3.43333	-1.5698	-1.48088	-2.42339	-1.9966	41.365	39.0218	63.8574	52.6112	2.4819	2.34131	3.83145	3.15667
	12420	3.45	-1.58973	-1.48623	-2.4171	-2.00341	41.89	39.1628	63.6916	52.7908	2.5134	2.34977	3.8215	3.16745
	12480	3.46667	-1.59707	-1.50321	-2.43283	-2.01495	42.0834	39.6104	64.1061	53.0948	2.52501	2.37662	3.84637	3.18569
	12540	3.48333	-1.5698	-1.49766	-2.39193	-1.98087	41.365	39.4639	63.0285	52.1967	2.4819	2.36784	3.78171	3.1318
	12600	3.5	-1.57714	-1.53939	-2.42234	-1.99974	41.5584	40.5637	63.8298	52.6941	2.49351	2.43382	3.82979	3.16165
	12660	3.51667	-1.66208	-1.61856	-2.48316	-2.07262	43.7966	42.6499	65.4324	54.6145	2.6278	2.55899	3.92595	3.27687
	12720	3.53333	-1.70822	-1.64478	-2.51252	-2.11037	45.0124	43.3407	66.2061	55.6093	2.70075	2.60044	3.97237	3.33656
	12780	3.55	-1.70612	-1.64635	-2.52825	-2.11719	44.9572	43.3821	66.6206	55.7889	2.69743	2.60293	3.99724	3.34733
	12840	3.56667	-1.7229	-1.63702	-2.52511	-2.124	45.3993	43.1362	66.5377	55.9685	2.72396	2.58817	3.99226	3.35811
	12900	3.58333	-1.7271	-1.59791	-2.53245	-2.12977	45.5098	42.1056	66.7311	56.1205	2.73059	2.52633	4.00387	3.36723
	12960	3.6	-1.69564	-1.55554	-2.51986	-2.10775	44.6808	40.9892	66.3996	55.5402	2.68085	2.45935	3.98397	3.33241
	13020	3.61667	-1.63691	-1.51727	-2.47267	-2.05479	43.1335	39.9807	65.1561	54.1448	2.58801	2.39884	3.90937	3.24869
	13080	3.63333	-1.61909	-1.49944	-2.42758	-2.02334	42.6637	39.5109	63.968	53.3158	2.55982	2.37065	3.83808	3.19895
	13140	3.65	-1.61699	-1.50416	-2.41815	-2.01757	42.6085	39.6353	63.7193	53.1639	2.55651	2.37812	3.82316	3.18983
	13200	3.66667	-1.60441	-1.50101	-2.40556	-2.00498	42.2769	39.5524	63.3877	52.8323	2.53661	2.37314	3.80326	3.16994
	13260	3.68333	-1.6107	-1.50164	-2.38878	-1.99974	42.4427	39.5689	62.9456	52.6941	2.54656	2.37414	3.77673	3.16165
	13320	3.7	-1.61175	-1.51181	-2.41185	-2.0118	42.4703	39.837	63.5535	53.0119	2.54822	2.39022	3.81321	3.18071
	13380	3.71667	-1.67676	-1.56435	-2.44646	-2.06161	44.1835	41.2213	64.4653	54.3244	2.65101	2.47328	3.86792	3.25946
	13440	3.73333	-1.71976	-1.64709	-2.4926	-2.10618	45.3164	43.4015	65.6811	55.4988	2.71898	2.60409	3.94087	3.32993
	13500	3.75	-1.70508	-1.65715	-2.51357	-2.10932	44.9295	43.6668	66.2338	55.5817	2.69577	2.62001	3.97403	3.3349
	13560	3.76667	-1.73863	-1.65946	-2.51986	-2.12925	45.8138	43.7275	66.3996	56.1067	2.74883	2.62365	3.98397	3.3664
	13620	3.78333	-1.73234	-1.64855	-2.51147	-2.12191	45.648	43.4402	66.1785	55.9132	2.73888	2.60641	3.97071	3.35479
	13680	3.8	-1.73758	-1.60839	-2.52406	-2.13082	45.7861	42.3819	66.5101	56.1481	2.74717	2.54291	3.99061	3.36889
	13740	3.81667	-1.75017	-1.57117	-2.51043	-2.1303	46.1177	41.4009	66.1509	56.1343	2.76706	2.48406	3.96905	3.36806
	13800	3.83333	-1.75646	-1.55974	-2.4905	-2.12348	46.2835	41.0997	65.6259	55.9547	2.77701	2.46598	3.93755	3.35728
	13860	3.85	-1.6904	-1.53184	-2.4517	-2.07105	44.5427	40.3647	64.6035	54.5731	2.67256	2.42188	3.87621	3.27439
	13920	3.86667	-1.68725	-1.52964	-2.43492	-2.06109	44.4598	40.3067	64.1614	54.3106	2.66759	2.4184	3.84968	3.25863
	13980	3.88333	-1.65684	-1.52272	-2.42129	-2.03907	43.6585	40.1243	63.8022	53.7303	2.61951	2.40746	3.82813	3.22382
	14040	3.9	-1.65684	-1.52607	-2.40242	-2.02963	43.6585	40.2128	63.3048	53.4816	2.61951	2.41277	3.79829	3.2089
	14100	3.91667	-1.65474	-1.53457	-2.42444	-2.03959	43.6032	40.4366	63.885	53.7441	2.61619	2.4262	3.8331	3.22465
	14160	3.93333	-1.70612	-1.58889	-2.48002	-2.09307	44.9572	41.8679	65.3495	55.1534	2.69743	2.51208	3.92097	3.3092
	14220	3.95	-1.72919	-1.66051	-2.50413	-2.11666	45.5651	43.7552	65.9851	55.7751	2.7339	2.62531	3.9591	3.3465
	14280	3.96667	-1.77638	-1.68106	-2.52616	-2.15127	46.8085	44.2968	66.5653	56.6869	2.80851	2.65781	3.99392	3.40122
	14340	3.98333	-1.75646	-1.67267	-2.53769	-2.14707	46.2835	44.0757	66.8693	56.5764	2.77701	2.64454	4.01216	3.39458
	14400	4	-1.76695	-1.67141	-2.53979	-2.15337	46.5598	44.0425	66.9246	56.7422	2.79359	2.64255	4.01547	3.40453
	14460	4.01667	-1.76065	-1.60986	-2.52196	-2.14131	46.394	42.4206	66.4548	56.4244	2.78364	2.54523	3.98729	3.38547
	14520	4.03333	-1.75226	-1.57893	-2.51043	-2.13134	46.173	41.6054	66.1509	56.1619	2.77038	2.49632	3.96905	3.36972
	14580	4.05	-1.78372	-1.57966	-2.50518	-2.14445	47.0019	41.6248	66.0127	56.5073	2.82012	2.49749	3.96076	3.39044
	14640	4.06667	-1.75856	-1.56613	-2.48316	-2.12086	46.3388	41.2683	65.4324	55.8856	2.78033	2.4761	3.92595	3.35314
	14700	4.08333	-1.64111	-1.51884	-2.42968	-2.0354	43.244	40.0221	64.0232	53.6336	2.59464	2.40133	3.84139	3.21802
	14760	4.1	-1.64426	-1.51821	-2.39508	-2.01967	43.3269	40.0055	63.1114	53.2191	2.59961	2.40033	3.78668	3.19315
	14820	4.11667	-1.63901	-1.51611	-2.38774	-2.01337	43.1887	39.9503	62.9179	53.0533	2.59132	2.39702	3.77508	3.1832
	14880	4.13333	-1.63167	-1.52282	-2.39088	-2.01128	42.9953	40.1271	63.0008	52.9981	2.57972	2.40763	3.78005	3.17988
	14940	4.15	-1.62014	-1.54768	-2.40346	-2.0118	42.6913	40.782	63.3324	53.0119	2.56148	2.44692	3.79994	3.18071
	15000	4.16667	-1.64845	-1.61468	-2.43492	-2.04169	43.4374	42.5477	64.1614	53.7994	2.60624	2.55286	3.84968	3.22796
	15060	4.18333	-1.72919	-1.65348	-2.46114	-2.09517	45.5651	43.57	64.8522	55.2086	2.7339	2.6142	3.89113	3.31252
	15120	4.2	-1.74388	-1.66502	-2.48631	-2.11509	45.9519	43.874	65.5153	55.7336	2.75712	2.63244	3.93092	3.34402
	15180	4.21667	-1.70717	-1.64572	-2.49574	-2.10146	44.9848	43.3656	65.764	55.3744	2.69909	2.60193	3.94584	3.32246
	15240	4.23333	-1.73444	-1.61615	-2.51043	-2.12243	45.7032	42.5864	66.1509	55.9271	2.74219	2.55518	3.96905	3.35562
	15300	4.25	-1.74178	-1.57882	-2.4926	-2.11719	45.8967	41.6027	65.6811	55.7889	2.7538	2.49616	3.94087	3.34733
	15360	4.26667	-1.69459	-1.54212	-2.4496	-2.0721	44.6532	40.6355	64.5482	54.6007	2.67919	2.43813	3.87289	3.27604
	15420	4.28333	-1.63901	-1.51097	-2.40346	-2.02124	43.1887	39.8149	63.3324	53.2606	2.59132	2.38889	3.79994	3.19563
	15480	4.3	-1.63062	-1.49724	-2.37935	-2.00498	42.9677	39.4529	62.6969	52.8323	2.57806	2.36717	3.76181	3.16994
	15540	4.31667	-1.61175	-1.50311	-2.37935	-1.99555	42.4703	39.6076	62.6969	52.5836	2.54822	2.37646	3.76181	3.15502
	15600	4.33333	-1.61909	-1.51244	-2.38354	-2.00131	42.6637	39.8536	62.8074	52.7356	2.55982	2.39121	3.76844	3.16413
	15660	4.35	-1.62853	-1.52314	-2.39298	-2.01075	42.9124	40.1354	63.0561	52.9843	2.57474	2.40812	3.78337	3.17906
	15720	4.36667	-1.64006	-1.53121	-2.38669	-2.01337	43.2164	40.3482	62.8903	53.0533	2.59298	2.42089	3.77342	3.1832
	15780	4.38333	-1.65369	-1.55386	-2.4171	-2.0354	43.5756	40.945	63.6916	53.6336	2.61453	2.4567	3.8215	3.21802
	15840	4.4	-1.73968	-1.65998	-2.48631	-2.11299	45.8414	43.7414	65.5153	55.6784	2.75048	2.62448	3.93092	3.3407
	15900	4.41667	-1.72919	-1.67792	-2.50204	-2.11562	45.5651	44.2139	65.9298	55.7474	2.7339	2.65283	3.95579	3.34485
	15960	4.43333	-1.7596	-1.67834	-2.52196	-2.14078	46.3664	44.2249	66.4548	56.4106	2.78198	2.6535	3.98729	3.38464
	16020	4.45	-1.7271	-1.67267	-2.52301	-2.12505	45.5098	44.0757	66.4824	55.9961	2.73059	2.64454	3.98895	3.35977
	16080	4.46667	-1.68935	-1.59549	-2.47897	-2.08416	44.5151	42.042	65.3219	54.9185	2.6709	2.52252	3.91931	3.29511
	16140	4.48333	-1.62643	-1.51454	-2.41185	-2.01914	42.8571	39.9088	63.5535	53.2053	2.57143	2.39453	3.81321	3.19232
	16200	4.5	-1.61594	-1.49902	-2.38249	-1.99922	42.5808	39.4999	62.7798	52.6803	2.55485	2.36999	3.76679	3.16082
	16260	4.51667	-1.6065	-1.48465	-2.36991	-1.98821	42.3321	39.1213	62.4482	52.3902	2.53993	2.34728	3.74689	3.14341
	16320	4.53333	-1.61489	-1.48675	-2.37201	-1.99345	42.5532	39.1766	62.5035	52.5283	2.55319	2.35059	3.75021	3.1517
	16380	4.55	-1.60231	-1.49524	-2.37725	-1.98978	42.2216	39.4004	62.6416	52.4316	2.5333	2.36402	3.7585	3.1459
	16440	4.56667	-1.62853	-1.50636	-2.3804	-2.00446	42.9124	39.6933	62.7245	52.8185	2.57474	2.3816	3.76347	3.16911
	16500	4.58333	-1.60336	-1.50489	-2.38459	-1.99397	42.2492	39.6546	62.835	52.5421	2.53495	2.37928	3.7701	3.15253
	16560	4.6	-1.59707	-1.50646	-2.38144	-1.98926	42.0834	39.696	62.7521	52.4178	2.52501	2.38176	3.76513	3.14507
	16620	4.61667	-1.64635	-1.53855	-2.40346	-2.02491	43.3821	40.5416	63.3324	53.3573	2.60293	2.4325	3.79994	3.20144
	16680	4.63333	-1.71346	-1.57756	-2.46429	-2.08888	45.1506	41.5695	64.9351	55.0428	2.70904	2.49417	3.8961	3.30257
	16740	4.65	-1.71032	-1.59214	-2.49155	-2.10093	45.0677	41.9536	65.6535	55.3606	2.70406	2.51721	3.93921	3.32164
	16800	4.66667	-1.70822	-1.63398	-2.51357	-2.1109	45.0124	43.0561	66.2338	55.6231	2.70075	2.58337	3.97403	3.33739
	16860	4.68333	-1.73863	-1.68484	-2.51777	-2.1282	45.8138	44.3962	66.3443	56.079	2.74883	2.66377	3.98066	3.36474
	16920	4.7	-1.73758	-1.67571	-2.4947	-2.11614	45.7861	44.1558	65.7364	55.7613	2.74717	2.64935	3.94418	3.34568
	16980	4.71667	-1.69144	-1.63419	-2.4905	-2.09097	44.5703	43.0616	65.6259	55.0981	2.67422	2.5837	3.93755	3.30589
	17040	4.73333	-1.70927	-1.5827	-2.4905	-2.09989	45.0401	41.7049	65.6259	55.333	2.7024	2.50229	3.93755	3.31998
	17100	4.75	-1.65264	-1.53572	-2.44017	-2.04641	43.5479	40.467	64.2995	53.9237	2.61288	2.42802	3.85797	3.23542
	17160	4.76667	-1.64216	-1.51213	-2.40556	-2.02386	43.2716	39.8453	63.3877	53.3297	2.5963	2.39072	3.80326	3.19978
	17220	4.78333	-1.60965	-1.49524	-2.35942	-1.98454	42.415	39.4004	62.1719	52.2934	2.5449	2.36402	3.73031	3.13761
	17280	4.8	-1.64845	-1.50615	-2.36047	-2.00446	43.4374	39.6878	62.1995	52.8185	2.60624	2.38127	3.73197	3.16911
	17340	4.81667	-1.63691	-1.50017	-2.36047	-1.99869	43.1335	39.5303	62.1995	52.6665	2.58801	2.37182	3.73197	3.15999
	17400	4.83333	-1.63377	-1.50521	-2.34055	-1.98716	43.0506	39.6629	61.6745	52.3625	2.58303	2.37977	3.70047	3.14175
	17460	4.85	-1.65055	-1.51706	-2.35628	-2.00341	43.4927	39.9751	62.089	52.7908	2.60956	2.39851	3.72534	3.16745
	17520	4.86667	-1.67362	-1.54086	-2.39717	-2.0354	44.1006	40.6024	63.1666	53.6336	2.64603	2.43614	3.79	3.21802
	17580	4.88333	-1.72815	-1.59791	-2.49994	-2.11404	45.5374	42.1056	65.8746	55.706	2.73225	2.52633	3.95247	3.34236
	17640	4.9	-1.73024	-1.60567	-2.51672	-2.12348	45.5927	42.31	66.3167	55.9547	2.73556	2.5386	3.979	3.35728
	17700	4.91667	-1.7659	-1.6237	-2.5314	-2.14865	46.5322	42.7853	66.7035	56.6178	2.79193	2.56712	4.00221	3.39707
	17760	4.93333	-1.78792	-1.62727	-2.52825	-2.15809	47.1125	42.8792	66.6206	56.8665	2.82675	2.57275	3.99724	3.41199
	17820	4.95	-1.77953	-1.63608	-2.55342	-2.16647	46.8914	43.1114	67.2838	57.0876	2.81348	2.58668	4.03703	3.42526
	17880	4.96667	-1.79316	-1.64625	-2.55971	-2.17644	47.2506	43.3794	67.4496	57.3501	2.83504	2.60276	4.04697	3.44101
	17940	4.98333	-1.75017	-1.63345	-2.54818	-2.14917	46.1177	43.0423	67.1456	56.6317	2.76706	2.58254	4.02874	3.3979
	18000	5	-1.74178	-1.62098	-2.51147	-2.12663	45.8967	42.7135	66.1785	56.0376	2.7538	2.56281	3.97071	3.36225
	18060	5.01667	-1.67781	-1.58627	-2.45904	-2.06843	44.2111	41.7988	64.7969	54.504	2.65267	2.50793	3.88781	3.27024
	18120	5.03333	-1.66418	-1.57609	-2.42549	-2.04483	43.8519	41.5308	63.9127	53.8823	2.63111	2.49185	3.83476	3.23294
	18180	5.05	-1.65684	-1.61783	-2.42444	-2.04064	43.6585	42.6306	63.885	53.7718	2.61951	2.55783	3.8331	3.22631
	18240	5.06667	-1.64426	-1.64719	-2.43283	-2.03854	43.3269	43.4043	64.1061	53.7165	2.59961	2.60426	3.84637	3.22299
	18300	5.08333	-1.66103	-1.64562	-2.42129	-2.04116	43.769	43.3628	63.8022	53.7856	2.62614	2.60177	3.82813	3.22713
	18360	5.1	-1.70298	-1.63891	-2.43807	-2.07052	44.8743	43.186	64.2443	54.5593	2.69246	2.59116	3.85466	3.27356
	18420	5.11667	-1.74597	-1.62412	-2.48631	-2.11614	46.0072	42.7964	65.5153	55.7613	2.76043	2.56778	3.93092	3.34568
	18480	5.13333	-1.77429	-1.61731	-2.53454	-2.15442	46.7533	42.6167	66.7864	56.7698	2.8052	2.557	4.00718	3.40619
	18540	5.15	-1.8026	-1.62475	-2.55552	-2.17906	47.4993	42.8129	67.339	57.4192	2.84996	2.56878	4.04034	3.44515
	18600	5.16667	-1.8005	-1.62286	-2.55132	-2.17591	47.4441	42.7632	67.2285	57.3363	2.84664	2.56579	4.03371	3.44018
	18660	5.18333	-1.80784	-1.62936	-2.57334	-2.19059	47.6375	42.9345	67.8088	57.7231	2.85825	2.57607	4.06853	3.46339
	18720	5.2	-1.79002	-1.62811	-2.57439	-2.1822	47.1677	42.9014	67.8364	57.5021	2.83006	2.57408	4.07019	3.45012
	18780	5.21667	-1.81204	-1.63251	-2.55866	-2.18535	47.748	43.0174	67.4219	57.585	2.86488	2.58104	4.04532	3.4551
	18840	5.23333	-1.73129	-1.60567	-2.51986	-2.12558	45.6203	42.31	66.3996	56.01	2.73722	2.5386	3.98397	3.3606
	18900	5.25	-1.69564	-1.5891	-2.48211	-2.08888	44.6808	41.8734	65.4048	55.0428	2.68085	2.51241	3.92429	3.30257
	18960	5.26667	-1.6883	-1.57788	-2.43388	-2.06109	44.4874	41.5778	64.1337	54.3106	2.66925	2.49467	3.84802	3.25863
	19020	5.28333	-1.71242	-1.58417	-2.40976	-2.06109	45.123	41.7436	63.4982	54.3106	2.70738	2.50461	3.80989	3.25863
	19080	5.3	-1.72395	-1.58616	-2.42024	-2.0721	45.4269	41.7961	63.7745	54.6007	2.72561	2.50776	3.82647	3.27604
	19140	5.31667	-1.80365	-1.64321	-2.50204	-2.15284	47.5269	43.2993	65.9298	56.7284	2.85162	2.59796	3.95579	3.4037
	19200	5.33333	-1.82043	-1.65202	-2.51672	-2.16857	47.969	43.5314	66.3167	57.1429	2.87814	2.61188	3.979	3.42857
	19260	5.35	-1.85922	-1.67561	-2.54398	-2.2016	48.9914	44.1531	67.0351	58.0133	2.93949	2.64918	4.02211	3.4808
	19320	5.36667	-1.86657	-1.6969	-2.59222	-2.22939	49.1849	44.714	68.3062	58.7455	2.95109	2.68284	4.09837	3.52473
	19380	5.38333	-1.9169	-1.70822	-2.59222	-2.25456	50.5112	45.0124	68.3062	59.4087	3.03067	2.70075	4.09837	3.56452
	19440	5.4	-1.87076	-1.7013	-2.59222	-2.23149	49.2954	44.8301	68.3062	58.8008	2.95772	2.6898	4.09837	3.52805
	19500	5.41667	-1.82043	-1.68106	-2.57649	-2.19846	47.969	44.2968	67.8917	57.9304	2.87814	2.65781	4.0735	3.47582
	19560	5.43333	-1.8414	-1.69375	-2.59012	-2.21576	48.5217	44.6311	68.2509	58.3863	2.9113	2.67787	4.09505	3.50318
	19620	5.45	-1.78372	-1.65936	-2.54922	-2.16647	47.0019	43.7248	67.1732	57.0876	2.82012	2.62349	4.03039	3.42526
	19680	5.46667	-1.77324	-1.64415	-2.49155	-2.13239	46.7256	43.3241	65.6535	56.1896	2.80354	2.59945	3.93921	3.37137
	19740	5.48333	-1.75226	-1.62622	-2.44226	-2.09726	46.173	42.8516	64.3548	55.2639	2.77038	2.5711	3.86129	3.31583
	19800	5.5	-1.76799	-1.628	-2.45065	-2.10932	46.5875	42.8986	64.5759	55.5817	2.79525	2.57392	3.87455	3.3349
	19860	5.51667	-1.7617	-1.6344	-2.46009	-2.1109	46.4217	43.0671	64.8245	55.6231	2.7853	2.58403	3.88947	3.33739
	19920	5.53333	-1.79736	-1.65747	-2.49994	-2.14865	47.3612	43.675	65.8746	56.6178	2.84167	2.6205	3.95247	3.39707
	19980	5.55	-1.86132	-1.69637	-2.56286	-2.21209	49.0467	44.7002	67.5325	58.2896	2.9428	2.68201	4.05195	3.49737
	20040	5.56667	-1.91375	-1.78278	-2.61109	-2.26242	50.4283	46.9771	68.8035	59.6159	3.0257	2.81862	4.12821	3.57696
	20100	5.58333	-1.89593	-1.79327	-2.63521	-2.26557	49.9586	47.2534	69.4391	59.6988	2.99751	2.8352	4.16634	3.58193
	20160	5.6	-1.87705	-1.75919	-2.62158	-2.24932	49.4612	46.3554	69.0799	59.2705	2.96767	2.78132	4.14479	3.55623
	20220	5.61667	-1.89383	-1.7078	-2.62997	-2.2619	49.9033	45.0014	69.3009	59.6021	2.9942	2.70008	4.15805	3.57613
	20280	5.63333	-1.86971	-1.66995	-2.6048	-2.23726	49.2678	44.0039	68.6377	58.9528	2.95607	2.64023	4.11826	3.53716
	20340	5.65	-1.88649	-1.67047	-2.61424	-2.25036	49.7099	44.0177	68.8864	59.2981	2.98259	2.64106	4.13319	3.55789
	20400	5.66667	-1.78897	-1.62475	-2.53559	-2.16228	47.1401	42.8129	66.814	56.9771	2.82841	2.56878	4.00884	3.41862
	20460	5.68333	-1.78058	-1.60493	-2.49679	-2.13869	46.919	42.2907	65.7917	56.3553	2.81514	2.53744	3.9475	3.38132
	20520	5.7	-1.77848	-1.60504	-2.47897	-2.12872	46.8638	42.2935	65.3219	56.0928	2.81183	2.53761	3.91931	3.36557
	20580	5.71667	-1.79002	-1.6129	-2.47897	-2.13449	47.1677	42.5007	65.3219	56.2448	2.83006	2.55004	3.91931	3.37469
	20640	5.73333	-1.78163	-1.62098	-2.4947	-2.13816	46.9467	42.7135	65.7364	56.3415	2.8168	2.56281	3.94418	3.38049
	20700	5.75	-1.81833	-1.64887	-2.51672	-2.16752	47.9138	43.4485	66.3167	57.1152	2.87483	2.60691	3.979	3.42691
	20760	5.76667	-1.86866	-1.68652	-2.57439	-2.22153	49.2401	44.4405	67.8364	58.5383	2.95441	2.66643	4.07019	3.5123
	20820	5.78333	-1.88859	-1.69648	-2.60166	-2.24512	49.7651	44.703	68.5549	59.16	2.98591	2.68218	4.11329	3.5496
	20880	5.8	-1.89698	-1.70665	-2.62368	-2.26033	49.9862	44.971	69.1351	59.5607	2.99917	2.69826	4.14811	3.57364
	20940	5.81667	-1.8802	-1.71053	-2.63102	-2.25561	49.5441	45.0732	69.3285	59.4363	2.97264	2.70439	4.15971	3.56618
	21000	5.83333	-1.89068	-1.71305	-2.62263	-2.25666	49.8204	45.1395	69.1075	59.4639	2.98922	2.70837	4.14645	3.56784
	21060	5.85	-1.92843	-1.7229	-2.62682	-2.27763	50.8151	45.3993	69.218	60.0166	3.04891	2.72396	4.15308	3.60099
	21120	5.86667	-1.89068	-1.71032	-2.62682	-2.25875	49.8204	45.0677	69.218	59.5192	2.98922	2.70406	4.15308	3.57115
	21180	5.88333	-1.919	-1.71525	-2.62473	-2.27186	50.5665	45.1976	69.1628	59.8646	3.03399	2.71185	4.14977	3.59188
	21240	5.9	-1.87915	-1.6926	-2.60585	-2.2425	49.5164	44.6007	68.6654	59.0909	2.97099	2.67604	4.11992	3.54545
	21300	5.91667	-1.81518	-1.66449	-2.54398	-2.17958	47.8309	43.8602	67.0351	57.433	2.86985	2.63161	4.02211	3.44598
	21360	5.93333	-1.7659	-1.643	-2.50833	-2.13711	46.5322	43.2937	66.0956	56.3139	2.79193	2.59762	3.96574	3.37883
	21420	5.95	-1.77953	-1.62517	-2.49889	-2.13921	46.8914	42.824	65.8469	56.3692	2.81348	2.56944	3.95082	3.38215
	21480	5.96667	-1.79316	-1.63671	-2.48736	-2.14026	47.2506	43.1279	65.543	56.3968	2.83504	2.58768	3.93258	3.38381
	21540	5.98333	-1.81204	-1.65569	-2.50938	-2.16071	47.748	43.6281	66.1232	56.9356	2.86488	2.61768	3.96739	3.41614
	21600	6	-1.84454	-1.67897	-2.55027	-2.19741	48.6046	44.2415	67.2009	57.9027	2.91628	2.65449	4.03205	3.47416
	21660	6.01667	-1.90327	-1.70979	-2.60271	-2.25299	50.152	45.0539	68.5825	59.3672	3.00912	2.70323	4.11495	3.56203
	21720	6.03333	-1.88439	-1.71095	-2.62263	-2.25351	49.6546	45.0843	69.1075	59.381	2.97928	2.70506	4.14645	3.56286
	21780	6.05	-1.94207	-1.73591	-2.65933	-2.3007	51.1744	45.7419	70.0746	60.6245	3.07046	2.74452	4.20448	3.63747
	21840	6.06667	-1.90536	-1.72458	-2.66038	-2.28287	50.2072	45.4435	70.1022	60.1547	3.01243	2.72661	4.20613	3.60928
	21900	6.08333	-1.89802	-1.72217	-2.64989	-2.27396	50.0138	45.3799	69.8259	59.9199	3.00083	2.7228	4.18956	3.59519
	21960	6.1	-1.91061	-1.72678	-2.63941	-2.27501	50.3454	45.5015	69.5496	59.9475	3.02072	2.73009	4.17298	3.59685
	22020	6.11667	-1.87705	-1.71546	-2.63312	-2.25508	49.4612	45.2031	69.3838	59.4225	2.96767	2.71219	4.16303	3.56535
	22080	6.13333	-1.83511	-1.68211	-2.58278	-2.20894	48.3559	44.3244	68.0575	58.2067	2.90135	2.65946	4.08345	3.4924
	22140	6.15	-1.78582	-1.6496	-2.52301	-2.15442	47.0572	43.4678	66.4824	56.7698	2.82343	2.60807	3.98895	3.40619
	22200	6.16667	-1.79736	-1.64205	-2.50518	-2.15127	47.3612	43.2689	66.0127	56.6869	2.84167	2.59613	3.96076	3.40122
	22260	6.18333	-1.79421	-1.65128	-2.51462	-2.15442	47.2782	43.512	66.2614	56.7698	2.8367	2.61072	3.97568	3.40619
	22320	6.2	-1.81309	-1.6604	-2.54922	-2.18115	47.7756	43.7524	67.1732	57.4744	2.86654	2.62515	4.03039	3.44847
	22380	6.21667	-1.81413	-1.69344	-2.6415	-2.22782	47.8033	44.6228	69.6049	58.7041	2.8682	2.67737	4.17629	3.52224
	22440	6.23333	-1.88649	-1.72217	-2.66353	-2.27501	49.7099	45.3799	70.1851	59.9475	2.98259	2.7228	4.21111	3.59685
	22500	6.25	-1.90746	-1.74136	-2.69184	-2.29965	50.2625	45.8856	70.9312	60.5969	3.01575	2.75314	4.25587	3.63581
	22560	6.26667	-1.94416	-1.7444	-2.68345	-2.31381	51.2296	45.9657	70.7101	60.9699	3.07378	2.75794	4.24261	3.65819
	22620	6.28333	-1.94207	-1.75363	-2.70652	-2.32429	51.1744	46.2089	71.318	61.2462	3.07046	2.77253	4.27908	3.67477
	22680	6.3	-1.94626	-1.7574	-2.70023	-2.32324	51.2849	46.3084	71.1523	61.2186	3.07709	2.7785	4.26914	3.67311
	22740	6.31667	-1.9515	-1.75258	-2.69289	-2.3222	51.423	46.1813	70.9588	61.1909	3.08538	2.77088	4.25753	3.67146
	22800	6.33333	-1.90746	-1.75478	-2.67926	-2.29336	50.2625	46.2393	70.5996	60.4311	3.01575	2.77436	4.23598	3.62586
	22860	6.35	-1.88125	-1.78739	-2.63941	-2.26033	49.5717	47.0986	69.5496	59.5607	2.9743	2.82592	4.17298	3.57364
	22920	6.36667	-1.88334	-1.7853	-2.60585	-2.2446	49.627	47.0434	68.6654	59.1462	2.97762	2.8226	4.11992	3.54877
	22980	6.38333	-1.79421	-1.70948	-2.55342	-2.17381	47.2782	45.0456	67.2838	57.281	2.8367	2.70274	4.03703	3.43686
	23040	6.4	-1.78582	-1.65296	-2.50833	-2.14707	47.0572	43.5562	66.0956	56.5764	2.82343	2.61337	3.96574	3.39458
	23100	6.41667	-1.78267	-1.63922	-2.50413	-2.1434	46.9743	43.1943	65.9851	56.4797	2.81846	2.59166	3.9591	3.38878
	23160	6.43333	-1.75331	-1.6214	-2.51043	-2.13187	46.2006	42.7245	66.1509	56.1757	2.77204	2.56347	3.96905	3.37054
	23220	6.45	-1.77324	-1.62181	-2.51986	-2.14655	46.7256	42.7356	66.3996	56.5626	2.80354	2.56413	3.98397	3.39376
	23280	6.46667	-1.82881	-1.66114	-2.57649	-2.20265	48.1901	43.7718	67.8917	58.0409	2.89141	2.62631	4.0735	3.48245
	23340	6.48333	-1.84979	-1.68557	-2.62158	-2.23568	48.7428	44.4156	69.0799	58.9113	2.92457	2.66494	4.14479	3.53468
	23400	6.5	-1.87391	-1.70382	-2.6436	-2.25875	49.3783	44.8964	69.6601	59.5192	2.9627	2.69378	4.17961	3.57115
	23460	6.51667	-1.89173	-1.72039	-2.66772	-2.27973	49.848	45.333	70.2957	60.0718	2.99088	2.71998	4.21774	3.60431
	23520	6.53333	-1.87286	-1.71357	-2.65828	-2.26557	49.3506	45.1534	70.047	59.6988	2.96104	2.7092	4.20282	3.58193
	23580	6.55	-1.86027	-1.70487	-2.63207	-2.24617	49.0191	44.924	69.3562	59.1876	2.94114	2.69544	4.16137	3.55126
	23640	6.56667	-1.86657	-1.71032	-2.63836	-2.25246	49.1849	45.0677	69.522	59.3534	2.95109	2.70406	4.17132	3.5612
	23700	6.58333	-1.8372	-1.6905	-2.60795	-2.22258	48.4112	44.5455	68.7206	58.5659	2.90467	2.67273	4.12324	3.51395
	23760	6.6	-1.74388	-1.64079	-2.53559	-2.13973	45.9519	43.2357	66.814	56.383	2.75712	2.59414	4.00884	3.38298
	23820	6.61667	-1.73444	-1.62748	-2.50623	-2.12033	45.7032	42.8848	66.0403	55.8718	2.74219	2.57309	3.96242	3.35231
	23880	6.63333	-1.71871	-1.62832	-2.50938	-2.11404	45.2888	42.9069	66.1232	55.706	2.71733	2.57441	3.96739	3.34236
	23940	6.65	-1.7638	-1.63566	-2.50204	-2.13292	46.4769	43.1003	65.9298	56.2034	2.78862	2.58602	3.95579	3.3722
	24000	6.66667	-1.78582	-1.64059	-2.49784	-2.14183	47.0572	43.2302	65.8193	56.4382	2.82343	2.59381	3.94916	3.38629
	24060	6.68333	-1.80679	-1.65705	-2.54084	-2.17381	47.6098	43.664	66.9522	57.281	2.85659	2.61984	4.01713	3.43686
	24120	6.7	-1.84979	-1.70319	-2.60271	-2.22625	48.7428	44.8798	68.5825	58.6626	2.92457	2.69279	4.11495	3.51976
	24180	6.71667	-1.88754	-1.71535	-2.61319	-2.25036	49.7375	45.2003	68.8588	59.2981	2.98425	2.71202	4.13153	3.55789
	24240	6.73333	-1.90641	-1.73234	-2.65304	-2.27973	50.2349	45.648	69.9088	60.0718	3.01409	2.73888	4.19453	3.60431
	24300	6.75	-1.88334	-1.72867	-2.66038	-2.27186	49.627	45.5513	70.1022	59.8646	2.97762	2.73308	4.20613	3.59188
	24360	6.76667	-1.87286	-1.72437	-2.63416	-2.25351	49.3506	45.438	69.4114	59.381	2.96104	2.72628	4.16469	3.56286
	24420	6.78333	-1.91061	-1.73643	-2.63941	-2.27501	50.3454	45.7557	69.5496	59.9475	3.02072	2.74534	4.17298	3.59685
	24480	6.8	-1.91375	-1.7293	-2.63207	-2.27291	50.4283	45.5678	69.3562	59.8922	3.0257	2.73407	4.16137	3.59353
	24540	6.81667	-1.89383	-1.71388	-2.63207	-2.26295	49.9033	45.1616	69.3562	59.6297	2.9942	2.7097	4.16137	3.57778
	24600	6.83333	-1.92319	-1.72699	-2.61424	-2.26872	50.677	45.507	68.8864	59.7817	3.04062	2.73042	4.13319	3.5869
	24660	6.85	-1.91061	-1.7228	-2.60166	-2.25613	50.3454	45.3965	68.5549	59.4501	3.02072	2.72379	4.11329	3.56701
	24720	6.86667	-1.91061	-1.71965	-2.61634	-2.26347	50.3454	45.3136	68.9417	59.6436	3.02072	2.71882	4.1365	3.57861
	24780	6.88333	-1.87286	-1.71546	-2.61424	-2.24355	49.3506	45.2031	68.8864	59.1185	2.96104	2.71219	4.13319	3.54711
	24840	6.9	-1.79945	-1.66974	-2.54922	-2.17434	47.4164	43.9983	67.1732	57.2948	2.84498	2.6399	4.03039	3.43769
	24900	6.91667	-1.79106	-1.65631	-2.50518	-2.14812	47.1954	43.6447	66.0127	56.604	2.83172	2.61868	3.96076	3.39624
	24960	6.93333	-1.81518	-1.65527	-2.49784	-2.15651	47.8309	43.617	65.8193	56.8251	2.86985	2.61702	3.94916	3.40951
	25020	6.95	-1.84454	-1.66491	-2.47687	-2.16071	48.6046	43.8712	65.2667	56.9356	2.91628	2.63227	3.916	3.41614
	25080	6.96667	-1.84874	-1.69669	-2.58278	-2.21576	48.7151	44.7085	68.0575	58.3863	2.92291	2.68251	4.08345	3.50318
	25140	6.98333	-1.86866	-1.74492	-2.71805	-2.29336	49.2401	45.9796	71.622	60.4311	2.95441	2.75877	4.29732	3.62586
	25200	7	-1.92739	-1.79431	-2.82187	-2.37463	50.7875	47.281	74.3576	62.5725	3.04725	2.83686	4.46145	3.75435
	25260	7.01667	-1.95465	-1.81644	-2.85018	-2.40242	51.5059	47.864	75.1036	63.3048	3.09036	2.87184	4.50622	3.79829
	25320	7.03333	-1.97038	-1.81959	-2.85752	-2.41395	51.9204	47.9469	75.297	63.6087	3.11523	2.87682	4.51782	3.81652
	25380	7.05	-2.00603	-1.8285	-2.86696	-2.4365	52.8599	48.1818	75.5457	64.2028	3.17159	2.89091	4.53274	3.85217
	25440	7.06667	-1.96828	-1.807	-2.83445	-2.40137	51.8652	47.6154	74.6891	63.2772	3.11191	2.85692	4.48135	3.79663
	25500	7.08333	-1.98401	-1.80512	-2.80404	-2.39403	52.2796	47.5656	73.8878	63.0837	3.13678	2.85394	4.43327	3.78502
	25560	7.1	-2.00184	-1.80595	-2.7967	-2.39927	52.7494	47.5877	73.6944	63.2219	3.16496	2.85526	4.42166	3.79331
	25620	7.11667	-2.00184	-1.81046	-2.79985	-2.40084	52.7494	47.7065	73.7773	63.2633	3.16496	2.86239	4.42664	3.7958
	25680	7.13333	-1.95046	-1.80249	-2.82397	-2.38721	51.3954	47.4965	74.4128	62.9041	3.08372	2.84979	4.46477	3.77425
	25740	7.15	-1.98401	-1.80082	-2.7946	-2.38931	52.2796	47.4523	73.6391	62.9594	3.13678	2.84714	4.41835	3.77756
	25800	7.16667	-1.97982	-1.80249	-2.78202	-2.38092	52.1691	47.4965	73.3075	62.7383	3.13015	2.84979	4.39845	3.7643
	25860	7.18333	-1.98296	-1.80249	-2.78307	-2.38302	52.252	47.4965	73.3352	62.7936	3.13512	2.84979	4.40011	3.76762
	25920	7.2	-1.97353	-1.79694	-2.78307	-2.3783	52.0033	47.3501	73.3352	62.6693	3.1202	2.84101	4.40011	3.76016
	25980	7.21667	-1.97353	-1.80155	-2.79565	-2.38459	52.0033	47.4717	73.6668	62.835	3.1202	2.8483	4.42001	3.7701
	26040	7.23333	-1.9536	-1.80449	-2.81767	-2.38564	51.4783	47.549	74.247	62.8627	3.0887	2.85294	4.45482	3.77176
	26100	7.25	-1.97877	-1.81172	-2.81243	-2.3956	52.1415	47.7397	74.1089	63.1252	3.12849	2.86438	4.44653	3.78751
	26160	7.26667	-1.9945	-1.82378	-2.82502	-2.40976	52.556	48.0575	74.4405	63.4982	3.15336	2.88345	4.46643	3.80989
	26220	7.28333	-1.96828	-1.81697	-2.85857	-2.41343	51.8652	47.8779	75.3247	63.5949	3.11191	2.87267	4.51948	3.8157
	26280	7.3	-1.98821	-1.8177	-2.82502	-2.40661	52.3902	47.8972	74.4405	63.4153	3.14341	2.87383	4.46643	3.80492
	26340	7.31667	-1.97038	-1.79599	-2.79565	-2.38302	51.9204	47.3252	73.6668	62.7936	3.11523	2.83951	4.42001	3.76762
	26400	7.33333	-1.97353	-1.79861	-2.78517	-2.37935	52.0033	47.3943	73.3904	62.6969	3.1202	2.84366	4.40343	3.76181
	26460	7.35	-1.96094	-1.7897	-2.76734	-2.36414	51.6717	47.1594	72.9207	62.2962	3.1003	2.82957	4.37524	3.73777
	26520	7.36667	-1.92843	-1.76191	-2.72959	-2.32901	50.8151	46.4272	71.926	61.3705	3.04891	2.78563	4.31556	3.68223
	26580	7.38333	-1.81833	-1.70508	-2.65514	-2.23673	47.9138	44.9295	69.9641	58.9389	2.87483	2.69577	4.19784	3.53634
	26640	7.4	-1.84245	-1.70466	-2.60375	-2.2231	48.5493	44.9185	68.6101	58.5797	2.91296	2.69511	4.11661	3.51478
	26700	7.41667	-1.87915	-1.72311	-2.62158	-2.25036	49.5164	45.4048	69.0799	59.2981	2.97099	2.72429	4.14479	3.55789
	26760	7.43333	-1.93682	-1.76265	-2.69289	-2.31486	51.0362	46.4465	70.9588	60.9975	3.06217	2.78679	4.25753	3.65985
	26820	7.45	-1.94731	-1.81246	-2.86172	-2.40451	51.3125	47.759	75.4076	63.36	3.07875	2.86554	4.52445	3.8016
	26880	7.46667	-1.96199	-1.8479	-2.9519	-2.45695	51.6994	48.693	77.7839	64.7416	3.10196	2.92158	4.66704	3.8845
	26940	7.48333	-2.02701	-1.88869	-3.03474	-2.53087	53.4125	49.7679	79.9668	66.6897	3.20475	2.98607	4.79801	4.00138
	27000	7.5	-2.02491	-1.89918	-3.08298	-2.55394	53.3573	50.0442	81.2379	67.2976	3.20144	3.00265	4.87427	4.03786
	27060	7.51667	-2.0333	-1.91302	-3.11024	-2.57177	53.5783	50.409	81.9563	67.7673	3.2147	3.02454	4.91738	4.06604
	27120	7.53333	-2.03959	-1.89561	-3.04733	-2.54346	53.7441	49.9503	80.2984	67.0213	3.22465	2.99702	4.81791	4.02128
	27180	7.55	-2.05532	-1.87831	-2.97602	-2.51567	54.1586	49.4943	78.4194	66.289	3.24952	2.96966	4.70517	3.97734
	27240	7.56667	-2.03959	-1.87013	-2.95819	-2.49889	53.7441	49.2788	77.9497	65.8469	3.22465	2.95673	4.67698	3.95082
	27300	7.58333	-2.04588	-1.89257	-3.03369	-2.53979	53.9099	49.8701	79.9392	66.9246	3.2346	2.99221	4.79635	4.01547
	27360	7.6	-2.05637	-1.89226	-3.03894	-2.54765	54.1862	49.8618	80.0774	67.1318	3.25117	2.99171	4.80464	4.02791
	27420	7.61667	-2.06161	-1.89771	-3.03579	-2.5487	54.3244	50.0055	79.9945	67.1594	3.25946	3.00033	4.79967	4.02957
	27480	7.63333	-2.04588	-1.8889	-3.02635	-2.53612	53.9099	49.7734	79.7458	66.8278	3.2346	2.98641	4.78475	4.00967
	27540	7.65	-2.08678	-1.90893	-3.03474	-2.56076	54.9876	50.3012	79.9668	67.4772	3.29925	3.01807	4.79801	4.04863
	27600	7.66667	-2.04274	-1.90201	-3.03894	-2.54084	53.827	50.1188	80.0774	66.9522	3.22962	3.00713	4.80464	4.01713
	27660	7.68333	-2.05742	-1.89352	-3.0253	-2.54136	54.2139	49.895	79.7181	66.966	3.25283	2.9937	4.78309	4.01796
	27720	7.7	-2.06161	-1.89425	-3.02635	-2.54398	54.3244	49.9143	79.7458	67.0351	3.25946	2.99486	4.78475	4.02211
	27780	7.71667	-2.09412	-1.90841	-3.05362	-2.57387	55.181	50.2874	80.4642	67.8226	3.31086	3.01724	4.82785	4.06936
	27840	7.73333	-2.07839	-1.92309	-3.08822	-2.58331	54.7665	50.6742	81.3761	68.0713	3.28599	3.04045	4.88256	4.08428
	27900	7.75	-2.07944	-1.9061	-3.06201	-2.57072	54.7941	50.2266	80.6853	67.7397	3.28765	3.01359	4.84112	4.06438
	27960	7.76667	-2.13502	-1.93284	-3.08508	-2.61005	56.2586	50.9312	81.2932	68.7759	3.37552	3.05587	4.87759	4.12655
	28020	7.78333	-2.12243	-1.94458	-3.13961	-2.63102	55.9271	51.2407	82.73	69.3285	3.35562	3.07444	4.9638	4.15971
	28080	7.8	-2.09622	-1.93536	-3.14275	-2.61948	55.2362	50.9975	82.8129	69.0246	3.31417	3.05985	4.96878	4.14148
	28140	7.81667	-2.07734	-1.9321	-3.12912	-2.60323	54.7389	50.9119	82.4537	68.5963	3.28433	3.05471	4.94722	4.11578
	28200	7.83333	-2.06161	-1.91721	-3.1029	-2.58226	54.3244	50.5195	81.7629	68.0437	3.25946	3.03117	4.90578	4.08262
	28260	7.85	-2.09202	-1.91575	-3.07249	-2.58226	55.1257	50.4808	80.9616	68.0437	3.30754	3.02885	4.8577	4.08262
	28320	7.86667	-2.08049	-1.92403	-3.09556	-2.58802	54.8218	50.6991	81.5695	68.1956	3.28931	3.04195	4.89417	4.09174
	28380	7.88333	-2.04588	-1.9536	-3.24132	-2.6436	53.9099	51.4783	85.4103	69.6601	3.2346	3.0887	5.12462	4.17961
	28440	7.9	-1.9945	-1.97321	-3.36506	-2.67978	52.556	51.995	88.6709	70.6134	3.15336	3.1197	5.32025	4.23681
	28500	7.91667	-1.94207	-1.81487	-2.87011	-2.40609	51.1744	47.8226	75.6286	63.4015	3.07046	2.86936	4.53772	3.80409
	28560	7.93333	-1.93578	-1.69323	-2.4884	-2.21209	51.0086	44.6173	65.5706	58.2896	3.06051	2.67704	3.93424	3.49737
	28620	7.95	-1.96199	-1.69186	-2.46533	-2.21366	51.6994	44.5814	64.9627	58.331	3.10196	2.67488	3.89776	3.49986
	28680	7.96667	-1.96094	-1.70403	-2.48736	-2.22415	51.6717	44.9019	65.543	58.6073	3.1003	2.69411	3.93258	3.51644
	28740	7.98333	-2.05008	-1.74041	-2.52511	-2.28759	54.0205	45.8607	66.5377	60.2791	3.24123	2.75164	3.99226	3.61674
	28800	8	-2.03015	-1.74713	-2.55971	-2.29493	53.4954	46.0376	67.4496	60.4725	3.20973	2.76225	4.04697	3.62835
	28860	8.01667	-2.03435	-1.7465	-2.57439	-2.30437	53.606	46.021	67.8364	60.7212	3.21636	2.76126	4.07019	3.64327
	28920	8.03333	-2.0721	-1.76139	-2.5723	-2.3222	54.6007	46.4134	67.7812	61.1909	3.27604	2.7848	4.06687	3.67146
	28980	8.05	-2.07419	-1.76307	-2.58068	-2.32744	54.656	46.4576	68.0022	61.3291	3.27936	2.78746	4.08013	3.67975
	29040	8.06667	-2.08783	-1.76904	-2.58068	-2.33426	55.0152	46.6151	68.0022	61.5087	3.30091	2.79691	4.08013	3.69052
	29100	8.08333	-2.0679	-1.76401	-2.59641	-2.33216	54.4902	46.4825	68.4167	61.4534	3.26941	2.78895	4.105	3.68721
	29160	8.1	-2.08468	-1.76862	-2.58173	-2.33321	54.9323	46.604	68.0298	61.4811	3.29594	2.79624	4.08179	3.68886
	29220	8.11667	-2.05322	-1.76495	-2.58278	-2.318	54.1033	46.5073	68.0575	61.0804	3.2462	2.79044	4.08345	3.66482
	29280	8.13333	-2.03435	-1.75153	-2.5723	-2.30332	53.606	46.1536	67.7812	60.6936	3.21636	2.76922	4.06687	3.64161
	29340	8.15	-2.05217	-1.75677	-2.56705	-2.30961	54.0757	46.2918	67.643	60.8593	3.24454	2.77751	4.05858	3.65156
	29400	8.16667	-2.03015	-1.73979	-2.54503	-2.28759	53.4954	45.8442	67.0627	60.2791	3.20973	2.75065	4.02376	3.61674
	29460	8.18333	-2.06371	-1.76537	-2.5723	-2.318	54.3797	46.5184	67.7812	61.0804	3.26278	2.7911	4.06687	3.66482
	29520	8.2	-2.0291	-1.7552	-2.59117	-2.31014	53.4678	46.2503	68.2785	60.8732	3.20807	2.77502	4.09671	3.65239
	29580	8.21667	-1.97667	-1.73307	-2.55866	-2.26767	52.0862	45.6673	67.4219	59.7541	3.12517	2.74004	4.04532	3.58524
	29640	8.23333	-1.91585	-1.69711	-2.48211	-2.19898	50.4836	44.7195	65.4048	57.9442	3.02901	2.68317	3.92429	3.47665
	29700	8.25	-1.93892	-1.70151	-2.48631	-2.21261	51.0915	44.8356	65.5153	58.3034	3.06549	2.69014	3.93092	3.4982
	29760	8.26667	-1.94521	-1.69365	-2.4538	-2.19951	51.2573	44.6284	64.6587	57.958	3.07544	2.6777	3.87952	3.47748
	29820	8.28333	-1.94941	-1.6949	-2.4559	-2.20265	51.3678	44.6615	64.714	58.0409	3.08207	2.67969	3.88284	3.48245
	29880	8.3	-2.01757	-1.73601	-2.51986	-2.26872	53.1639	45.7447	66.3996	59.7817	3.18983	2.74468	3.98397	3.5869
	29940	8.31667	-2.03749	-1.74964	-2.55027	-2.29388	53.6889	46.1039	67.2009	60.4449	3.22133	2.76623	4.03205	3.62669
	30000	8.33333	-2.00813	-1.74576	-2.55971	-2.28392	52.9152	46.0017	67.4496	60.1824	3.17491	2.7601	4.04697	3.61094
	30060	8.35	-2.03959	-1.76002	-2.58278	-2.31119	53.7441	46.3775	68.0575	60.9008	3.22465	2.78265	4.08345	3.65405
	30120	8.36667	-2.01547	-1.74534	-2.57544	-2.29546	53.1086	45.9906	67.8641	60.4863	3.18652	2.75944	4.07184	3.62918
	30180	8.38333	-2.04903	-1.7552	-2.56495	-2.30699	53.9928	46.2503	67.5877	60.7903	3.23957	2.77502	4.05526	3.64742
	30240	8.4	-2.05532	-1.76485	-2.55657	-2.30594	54.1586	46.5046	67.3667	60.7626	3.24952	2.79027	4.042	3.64576
	30300	8.41667	-2.06371	-1.76663	-2.57649	-2.3201	54.3797	46.5515	67.8917	61.1357	3.26278	2.79309	4.0735	3.66814
	30360	8.43333	-2.01757	-1.74021	-2.55761	-2.28759	53.1639	45.8552	67.3943	60.2791	3.18983	2.75131	4.04366	3.61674
	30420	8.45	-2.01547	-1.7422	-2.56286	-2.28916	53.1086	45.9077	67.5325	60.3205	3.18652	2.75446	4.05195	3.61923
	30480	8.46667	-2.01652	-1.74922	-2.55237	-2.28445	53.1362	46.0928	67.2562	60.1962	3.18817	2.76557	4.03537	3.61177
	30540	8.48333	-1.98506	-1.72605	-2.51777	-2.25141	52.3073	45.4822	66.3443	59.3258	3.13844	2.72893	3.98066	3.55955
	30600	8.5	-1.91271	-1.6711	-2.46219	-2.18745	50.4007	44.0343	64.8798	57.6402	3.02404	2.64206	3.89279	3.45841
	30660	8.51667	-1.93368	-1.68431	-2.46219	-2.19793	50.9533	44.3824	64.8798	57.9166	3.0572	2.66295	3.89279	3.47499
	30720	8.53333	-1.92109	-1.68547	-2.46953	-2.19531	50.6217	44.4128	65.0732	57.8475	3.0373	2.66477	3.90439	3.47085
	30780	8.55	-1.94312	-1.70686	-2.48736	-2.21524	51.202	44.9765	65.543	58.3725	3.07212	2.69859	3.93258	3.50235
	30840	8.56667	-1.99764	-1.72552	-2.52301	-2.26033	52.6388	45.4684	66.4824	59.5607	3.15833	2.7281	3.98895	3.57364
	30900	8.58333	-2.01023	-1.74335	-2.56915	-2.28969	52.9704	45.9381	67.6983	60.3343	3.17823	2.75629	4.0619	3.62006
	30960	8.6	-2.01967	-1.75111	-2.58907	-2.30437	53.2191	46.1426	68.2233	60.7212	3.19315	2.76855	4.0934	3.64327
	31020	8.61667	-2.01757	-1.74576	-2.58802	-2.3028	53.1639	46.0017	68.1956	60.6798	3.18983	2.7601	4.09174	3.64079
	31080	8.63333	-2.00498	-1.75426	-2.58488	-2.29493	52.8323	46.2255	68.1127	60.4725	3.16994	2.77353	4.08676	3.62835
	31140	8.65	-2.02701	-1.82829	-2.57125	-2.29913	53.4125	48.1763	67.7535	60.583	3.20475	2.89058	4.06521	3.63498
	31200	8.66667	-2.02491	-1.81969	-2.57125	-2.29808	53.3573	47.9497	67.7535	60.5554	3.20144	2.87698	4.06521	3.63332
	31260	8.68333	-2.0291	-1.8135	-2.56181	-2.29546	53.4678	47.7867	67.5048	60.4863	3.20807	2.8672	4.05029	3.62918
	31320	8.7	-2.01128	-1.76202	-2.55761	-2.28445	52.9981	46.43	67.3943	60.1962	3.17988	2.7858	4.04366	3.61177
	31380	8.71667	-2.05637	-1.74293	-2.56076	-2.30856	54.1862	45.927	67.4772	60.8317	3.25117	2.75562	4.04863	3.6499
	31440	8.73333	-2.06581	-1.73727	-2.57649	-2.32115	54.4349	45.7778	67.8917	61.1633	3.2661	2.74667	4.0735	3.6698
	31500	8.75	-2.04798	-1.72857	-2.566	-2.30699	53.9652	45.5485	67.6154	60.7903	3.23791	2.73291	4.05692	3.64742
	31560	8.76667	-2.0721	-1.73339	-2.55866	-2.31538	54.6007	45.6756	67.4219	61.0113	3.27604	2.74054	4.04532	3.66068
	31620	8.78333	-2.04903	-1.72982	-2.55237	-2.3007	53.9928	45.5817	67.2562	60.6245	3.23957	2.7349	4.03537	3.63747
	31680	8.8	-2.03015	-1.73328	-2.57649	-2.30332	53.4954	45.6728	67.8917	60.6936	3.20973	2.74037	4.0735	3.64161
	31740	8.81667	-2.01547	-1.73171	-2.56705	-2.29126	53.1086	45.6314	67.643	60.3758	3.18652	2.73788	4.05858	3.62255
	31800	8.83333	-1.9903	-1.72479	-2.55447	-2.27239	52.4454	45.449	67.3114	59.8784	3.14673	2.72694	4.03868	3.59271
	31860	8.85	-1.99345	-1.72825	-2.55237	-2.27291	52.5283	45.5402	67.2562	59.8922	3.1517	2.73241	4.03537	3.59353
	31920	8.86667	-1.96409	-1.70696	-2.51777	-2.24093	51.7546	44.9793	66.3443	59.0495	3.10528	2.69876	3.98066	3.54297
	31980	8.88333	-1.97353	-1.70749	-2.49889	-2.23621	52.0033	44.9931	65.8469	58.9251	3.1202	2.69959	3.95082	3.53551
	32040	8.9	-2.01652	-1.7163	-2.50413	-2.26033	53.1362	45.2252	65.9851	59.5607	3.18817	2.71351	3.9591	3.57364
	32100	8.91667	-1.96199	-1.71609	-2.52301	-2.2425	51.6994	45.2197	66.4824	59.0909	3.10196	2.71318	3.98895	3.54545
	32160	8.93333	-1.96828	-1.71462	-2.50833	-2.23831	51.8652	45.181	66.0956	58.9804	3.11191	2.71086	3.96574	3.53882
	32220	8.95	-1.87495	-1.66932	-2.45695	-2.16595	49.4059	43.9873	64.7416	57.0738	2.96435	2.63924	3.8845	3.42443
	32280	8.96667	-1.84874	-1.64205	-2.40137	-2.12505	48.7151	43.2689	63.2772	55.9961	2.92291	2.59613	3.79663	3.35977
	32340	8.98333	-1.86761	-1.65579	-2.4171	-2.14236	49.2125	43.6308	63.6916	56.4521	2.95275	2.61785	3.8215	3.38712
	32400	9	-1.89278	-1.6647	-2.43702	-2.1649	49.8757	43.8657	64.2166	57.0462	2.99254	2.63194	3.853	3.42277
	32460	9.01667	-1.92739	-1.69658	-2.49889	-2.21314	50.7875	44.7057	65.8469	58.3172	3.04725	2.68234	3.95082	3.49903
	32520	9.03333	-1.96723	-1.71839	-2.53245	-2.24984	51.8375	45.2805	66.7311	59.2843	3.11025	2.71683	4.00387	3.55706
	32580	9.05	-1.96723	-1.73265	-2.566	-2.26662	51.8375	45.6563	67.6154	59.7264	3.11025	2.73938	4.05692	3.58359
	32640	9.06667	-1.97038	-1.73423	-2.58068	-2.27553	51.9204	45.6977	68.0022	59.9613	3.11523	2.74186	4.08013	3.59768
	32700	9.08333	-1.96723	-1.72993	-2.55132	-2.25928	51.8375	45.5844	67.2285	59.533	3.11025	2.73506	4.03371	3.57198
	32760	9.1	-1.95989	-1.72469	-2.56076	-2.26033	51.6441	45.4463	67.4772	59.5607	3.09865	2.72678	4.04863	3.57364
	32820	9.11667	-1.94731	-1.72206	-2.55552	-2.25141	51.3125	45.3772	67.339	59.3258	3.07875	2.72263	4.04034	3.55955
	32880	9.13333	-1.96199	-1.71913	-2.52196	-2.24198	51.6994	45.2998	66.4548	59.0771	3.10196	2.71799	3.98729	3.54463
	32940	9.15	-1.94416	-1.70959	-2.51777	-2.23097	51.2296	45.0484	66.3443	58.787	3.07378	2.7029	3.98066	3.52722
	33000	9.16667	-1.89278	-1.68693	-2.49574	-2.19426	49.8757	44.4515	65.764	57.8198	2.99254	2.66709	3.94584	3.46919
	33060	9.18333	-1.82672	-1.65202	-2.43912	-2.13292	48.1348	43.5314	64.2719	56.2034	2.88809	2.61188	3.85631	3.3722
	33120	9.2	-1.83615	-1.64216	-2.39822	-2.11719	48.3835	43.2716	63.1942	55.7889	2.90301	2.5963	3.79165	3.34733
	33180	9.21667	-1.87915	-1.65013	-2.38669	-2.13292	49.5164	43.4816	62.8903	56.2034	2.97099	2.6089	3.77342	3.3722
	33240	9.23333	-1.90432	-1.66491	-2.40661	-2.15546	50.1796	43.8712	63.4153	56.7975	3.01078	2.63227	3.80492	3.40785
	33300	9.25	-1.92739	-1.69123	-2.46848	-2.19793	50.7875	44.5648	65.0456	57.9166	3.04725	2.67389	3.90274	3.47499
	33360	9.26667	-1.94836	-1.71231	-2.51357	-2.23097	51.3402	45.1202	66.2338	58.787	3.08041	2.70721	3.97403	3.52722
	33420	9.28333	-1.96514	-1.73182	-2.55761	-2.26138	51.7823	45.6342	67.3943	59.5883	3.10694	2.73805	4.04366	3.5753
	33480	9.3	-1.99555	-1.74461	-2.57964	-2.28759	52.5836	45.9713	67.9746	60.2791	3.15502	2.75828	4.07847	3.61674
	33540	9.31667	-2.00708	-1.74912	-2.58593	-2.2965	52.8875	46.0901	68.1404	60.514	3.17325	2.7654	4.08842	3.63084
	33600	9.33333	-1.98611	-1.75059	-2.6048	-2.29546	52.3349	46.1288	68.6377	60.4863	3.14009	2.76773	4.11826	3.62918
	33660	9.35	-1.98401	-1.74996	-2.60061	-2.29231	52.2796	46.1122	68.5272	60.4034	3.13678	2.76673	4.11163	3.62421
	33720	9.36667	-1.9966	-1.74639	-2.59012	-2.29336	52.6112	46.0182	68.2509	60.4311	3.15667	2.76109	4.09505	3.62586
	33780	9.38333	-1.99555	-1.75541	-2.58698	-2.29126	52.5836	46.2559	68.168	60.3758	3.15502	2.77535	4.09008	3.62255
	33840	9.4	-2.02701	-1.75646	-2.58068	-2.30385	53.4125	46.2835	68.0022	60.7074	3.20475	2.77701	4.08013	3.64244
	33900	9.41667	-1.98716	-1.73622	-2.56076	-2.27396	52.3625	45.7502	67.4772	59.9199	3.14175	2.74501	4.04863	3.59519
	33960	9.43333	-2.01652	-1.74545	-2.56495	-2.29074	53.1362	45.9934	67.5877	60.362	3.18817	2.7596	4.05526	3.62172
	34020	9.45	-1.94731	-1.72678	-2.55447	-2.25089	51.3125	45.5015	67.3114	59.312	3.07875	2.73009	4.03868	3.55872
	34080	9.46667	-1.96723	-1.72385	-2.54084	-2.25403	51.8375	45.4241	66.9522	59.3949	3.11025	2.72545	4.01713	3.56369
	34140	9.48333	-1.99869	-1.72563	-2.52301	-2.26085	52.6665	45.4711	66.4824	59.5745	3.15999	2.72827	3.98895	3.57447
	34200	9.5	-1.98191	-1.73024	-2.53769	-2.2598	52.2244	45.5927	66.8693	59.5468	3.13346	2.73556	4.01216	3.57281
	34260	9.51667	-2.01023	-1.74671	-2.56286	-2.28654	52.9704	46.0265	67.5325	60.2515	3.17823	2.76159	4.05195	3.61509
	34320	9.53333	-2.03854	-1.75426	-2.56391	-2.30122	53.7165	46.2255	67.5601	60.6383	3.22299	2.77353	4.05361	3.6383
	34380	9.55	-2.01757	-1.76474	-2.60585	-2.31171	53.1639	46.5018	68.6654	60.9146	3.18983	2.79011	4.11992	3.65488
	34440	9.56667	-2.03854	-1.75782	-2.58278	-2.31066	53.7165	46.3194	68.0575	60.887	3.22299	2.77917	4.08345	3.65322
	34500	9.58333	-1.98087	-1.74859	-2.61109	-2.29598	52.1967	46.0763	68.8035	60.5001	3.1318	2.76458	4.12821	3.63001
	34560	9.6	-1.98716	-1.75677	-2.61739	-2.30227	52.3625	46.2918	68.9693	60.6659	3.14175	2.77751	4.13816	3.63996
	34620	9.61667	-1.97982	-1.73716	-2.57544	-2.27763	52.1691	45.7751	67.8641	60.0166	3.13015	2.7465	4.07184	3.60099
	34680	9.63333	-1.94416	-1.72825	-2.58698	-2.26557	51.2296	45.5402	68.168	59.6988	3.07378	2.73241	4.09008	3.58193
	34740	9.65	-1.93578	-1.71892	-2.54608	-2.24093	51.0086	45.2943	67.0904	59.0495	3.06051	2.71766	4.02542	3.54297
	34800	9.66667	-1.93997	-1.7251	-2.55761	-2.24879	51.1191	45.4573	67.3943	59.2567	3.06715	2.72744	4.04366	3.5554
	34860	9.68333	-1.89802	-1.70308	-2.55552	-2.22677	50.0138	44.877	67.339	58.6764	3.00083	2.69262	4.04034	3.52059
	34920	9.7	-1.9515	-1.71074	-2.51147	-2.23149	51.423	45.0788	66.1785	58.8008	3.08538	2.70473	3.97071	3.52805
	34980	9.71667	-1.93578	-1.70497	-2.50728	-2.22153	51.0086	44.9268	66.068	58.5383	3.06051	2.69561	3.96408	3.5123
	35040	9.73333	-1.9578	-1.72594	-2.54818	-2.25299	51.5888	45.4794	67.1456	59.3672	3.09533	2.72876	4.02874	3.56203
	35100	9.75	-1.95255	-1.70938	-2.50518	-2.22887	51.4507	45.0428	66.0127	58.7317	3.08704	2.70257	3.96076	3.5239
	35160	9.76667	-1.98191	-1.75562	-2.61319	-2.29755	52.2244	46.2614	68.8588	60.5416	3.13346	2.77568	4.13153	3.6325
	35220	9.78333	-1.97772	-1.75793	-2.63836	-2.30804	52.1138	46.3222	69.522	60.8179	3.12683	2.77933	4.17132	3.64907
	35280	9.8	-1.96199	-1.73014	-2.57125	-2.26662	51.6994	45.5899	67.7535	59.7264	3.10196	2.7354	4.06521	3.58359
	35340	9.81667	-1.95465	-1.73884	-2.60061	-2.27763	51.5059	45.8193	68.5272	60.0166	3.09036	2.74916	4.11163	3.60099
	35400	9.83333	-1.93682	-1.73612	-2.60166	-2.26924	51.0362	45.7474	68.5549	59.7955	3.06217	2.74485	4.11329	3.58773
	35460	9.85	-1.93578	-1.7379	-2.62263	-2.2792	51.0086	45.7944	69.1075	60.058	3.06051	2.74767	4.14645	3.60348
	35520	9.86667	-1.92634	-1.73538	-2.62158	-2.27396	50.7599	45.7281	69.0799	59.9199	3.04559	2.74369	4.14479	3.59519
	35580	9.88333	-1.9148	-1.73643	-2.63521	-2.27501	50.4559	45.7557	69.4391	59.9475	3.02736	2.74534	4.16634	3.59685
	35640	9.9	-1.89278	-1.72259	-2.59012	-2.24145	49.8757	45.391	68.2509	59.0633	2.99254	2.72346	4.09505	3.5438
	35700	9.91667	-1.90746	-1.71514	-2.56391	-2.23568	50.2625	45.1948	67.5601	58.9113	3.01575	2.71169	4.05361	3.53468
	35760	9.93333	-1.87705	-1.70224	-2.58068	-2.22887	49.4612	44.8549	68.0022	58.7317	2.96767	2.6913	4.08013	3.5239
	35820	9.95	-1.86447	-1.7013	-2.56076	-2.21261	49.1296	44.8301	67.4772	58.3034	2.94778	2.6898	4.04863	3.4982
	35880	9.96667	-1.81309	-1.66449	-2.49574	-2.15442	47.7756	43.8602	65.764	56.7698	2.86654	2.63161	3.94584	3.40619
	35940	9.98333	-1.79736	-1.65663	-2.48106	-2.13921	47.3612	43.6529	65.3772	56.3692	2.84167	2.61918	3.92263	3.38215
	36000	10	-1.79421	-1.6539	-2.47372	-2.13397	47.2782	43.5811	65.1838	56.231	2.8367	2.61487	3.91102	3.37386
	36060	10.0167	-1.83511	-1.66607	-2.48736	-2.16123	48.3559	43.9016	65.543	56.9494	2.90135	2.6341	3.93258	3.41697
	36120	10.0333	-1.89068	-1.69616	-2.51881	-2.20475	49.8204	44.6947	66.3719	58.0962	2.98922	2.68168	3.98232	3.48577
	36180	10.05	-1.92739	-1.72217	-2.566	-2.24669	50.7875	45.3799	67.6154	59.2014	3.04725	2.7228	4.05692	3.55209
	36240	10.0667	-1.93787	-1.72815	-2.60061	-2.26924	51.0638	45.5374	68.5272	59.7955	3.06383	2.73225	4.11163	3.58773
	36300	10.0833	-1.94416	-1.73895	-2.61634	-2.28025	51.2296	45.822	68.9417	60.0857	3.07378	2.74932	4.1365	3.60514
	36360	10.1	-1.92843	-1.73758	-2.62682	-2.27763	50.8151	45.7861	69.218	60.0166	3.04891	2.74717	4.15308	3.60099
	36420	10.1167	-1.92109	-1.73937	-2.62053	-2.27081	50.6217	45.8331	69.0522	59.837	3.0373	2.74999	4.14313	3.59022
	36480	10.1333	-1.91795	-1.73161	-2.62368	-2.27081	50.5388	45.6286	69.1351	59.837	3.03233	2.73772	4.14811	3.59022
	36540	10.15	-1.91795	-1.73276	-2.63312	-2.27553	50.5388	45.659	69.3838	59.9613	3.03233	2.73954	4.16303	3.59768
	36600	10.1667	-1.89068	-1.72269	-2.61005	-2.25036	49.8204	45.3938	68.7759	59.2981	2.98922	2.72363	4.12655	3.55789
	36660	10.1833	-1.89698	-1.72668	-2.60166	-2.24932	49.9862	45.4988	68.5549	59.2705	2.99917	2.72993	4.11329	3.55623
	36720	10.2	-1.93578	-1.73234	-2.61109	-2.27343	51.0086	45.648	68.8035	59.906	3.06051	2.73888	4.12821	3.59436
	36780	10.2167	-1.93892	-1.73003	-2.59746	-2.26819	51.0915	45.5872	68.4443	59.7679	3.06549	2.73523	4.10666	3.58607
	36840	10.2333	-1.98191	-1.75216	-2.62473	-2.30332	52.2244	46.1702	69.1628	60.6936	3.13346	2.77021	4.14977	3.64161
	36900	10.25	-1.95989	-1.75258	-2.64885	-2.30437	51.6441	46.1813	69.7983	60.7212	3.09865	2.77088	4.1879	3.64327
	36960	10.2667	-1.95885	-1.75384	-2.6478	-2.30332	51.6165	46.2144	69.7707	60.6936	3.09699	2.77287	4.18624	3.64161
	37020	10.2833	-1.92948	-1.74734	-2.65619	-2.29283	50.8428	46.0431	69.9917	60.4172	3.05057	2.76259	4.1995	3.62503
	37080	10.3	-1.93368	-1.7401	-2.63207	-2.28287	50.9533	45.8524	69.3562	60.1547	3.0572	2.75115	4.16137	3.60928
	37140	10.3167	-1.94207	-1.73853	-2.6457	-2.29388	51.1744	45.811	69.7154	60.4449	3.07046	2.74866	4.18292	3.62669
	37200	10.3333	-1.90222	-1.74209	-2.65828	-2.28025	50.1243	45.9049	70.047	60.0857	3.00746	2.7543	4.20282	3.60514
	37260	10.35	-1.90536	-1.73182	-2.63836	-2.27186	50.2072	45.6342	69.522	59.8646	3.01243	2.73805	4.17132	3.59188
	37320	10.3667	-1.94731	-1.74209	-2.61739	-2.28235	51.3125	45.9049	68.9693	60.1409	3.07875	2.7543	4.13816	3.60846
	37380	10.3833	-1.99764	-1.76023	-2.63941	-2.31853	52.6388	46.383	69.5496	61.0942	3.15833	2.78298	4.17298	3.66565
	37440	10.4	-2.05427	-1.77145	-2.63626	-2.34527	54.131	46.6786	69.4667	61.7988	3.24786	2.80072	4.168	3.70793
	37500	10.4167	-2.08678	-1.79893	-2.67296	-2.37987	54.9876	47.4026	70.4338	62.7107	3.29925	2.84416	4.22603	3.76264
	37560	10.4333	-2.0291	-1.78582	-2.69184	-2.36047	53.4678	47.0572	70.9312	62.1995	3.20807	2.82343	4.25587	3.73197
	37620	10.45	-2.03644	-1.79022	-2.70337	-2.36991	53.6612	47.1733	71.2352	62.4482	3.21967	2.8304	4.27411	3.74689
	37680	10.4667	-1.97877	-1.781	-2.7233	-2.35103	52.1415	46.9301	71.7601	61.9508	3.12849	2.81581	4.30561	3.71705
	37740	10.4833	-1.98296	-1.77083	-2.68869	-2.33583	52.252	46.6621	70.8483	61.5502	3.13512	2.79972	4.2509	3.69301
	37800	10.5	-2.05427	-1.79945	-2.70862	-2.38144	54.131	47.4164	71.3733	62.7521	3.24786	2.84498	4.2824	3.76513
	37860	10.5167	-2.08573	-1.80941	-2.72225	-2.40399	54.9599	47.6789	71.7325	63.3462	3.2976	2.86073	4.30395	3.80077
	37920	10.5333	-2.09622	-1.80973	-2.7233	-2.40976	55.2362	47.6872	71.7601	63.4982	3.31417	2.86123	4.30561	3.80989
	37980	10.55	-2.13292	-1.82955	-2.74637	-2.43964	56.2034	48.2095	72.3681	64.2857	3.3722	2.89257	4.34208	3.85714
	38040	10.5667	-2.22939	-1.87684	-2.80195	-2.51567	58.7455	49.4557	73.8325	66.289	3.52473	2.96734	4.42995	3.97734
	38100	10.5833	-2.20108	-1.86405	-2.77992	-2.4905	57.9994	49.1185	73.2523	65.6259	3.47997	2.94711	4.39514	3.93755
	38160	10.6	-2.1822	-1.86499	-2.79985	-2.49103	57.5021	49.1434	73.7773	65.6397	3.45012	2.9486	4.42664	3.93838
	38220	10.6167	-2.13606	-1.84601	-2.7967	-2.46638	56.2863	48.6433	73.6944	64.9903	3.37718	2.9186	4.42166	3.89942
	38280	10.6333	-2.14236	-1.85136	-2.80404	-2.4732	56.4521	48.7842	73.8878	65.1699	3.38712	2.92705	4.43327	3.9102
	38340	10.65	-2.12663	-1.84654	-2.7967	-2.46166	56.0376	48.6571	73.6944	64.866	3.36225	2.91943	4.42166	3.89196
	38400	10.6667	-2.11195	-1.84108	-2.79251	-2.45223	55.6507	48.5134	73.5839	64.6173	3.33904	2.9108	4.41503	3.87704
	38460	10.6833	-2.09726	-1.83731	-2.7967	-2.44698	55.2639	48.4139	73.6944	64.4791	3.31583	2.90484	4.42166	3.86875
	38520	10.7	-2.09831	-1.8371	-2.80824	-2.45328	55.2915	48.4084	73.9983	64.6449	3.31749	2.9045	4.4399	3.8787
	38580	10.7167	-2.07839	-1.82001	-2.76629	-2.42234	54.7665	47.958	72.8931	63.8298	3.28599	2.87748	4.37358	3.82979
	38640	10.7333	-2.06895	-1.8263	-2.7967	-2.43283	54.5178	48.1238	73.6944	64.1061	3.27107	2.88743	4.42166	3.84637
	38700	10.75	-2.04378	-1.81424	-2.76419	-2.40399	53.8547	47.806	72.8378	63.3462	3.23128	2.86836	4.37027	3.80077
	38760	10.7667	-2.04798	-1.80606	-2.74742	-2.3977	53.9652	47.5905	72.3957	63.1804	3.23791	2.85543	4.34374	3.79083
	38820	10.7833	-2.02596	-1.80145	-2.73169	-2.37882	53.3849	47.4689	71.9812	62.6831	3.20309	2.84813	4.31887	3.76098
	38880	10.8	-2.01547	-1.80616	-2.73693	-2.3762	53.1086	47.5933	72.1194	62.614	3.18652	2.8556	4.32716	3.75684
	38940	10.8167	-1.99869	-1.80281	-2.74322	-2.37096	52.6665	47.5048	72.2852	62.4758	3.15999	2.85029	4.33711	3.74855
	39000	10.8333	-1.99974	-1.79452	-2.72854	-2.36414	52.6941	47.2865	71.8983	62.2962	3.16165	2.83719	4.3139	3.73777
	39060	10.85	-2.00498	-1.80721	-2.74322	-2.3741	52.8323	47.6209	72.2852	62.5587	3.16994	2.85725	4.33711	3.75352
	39120	10.8667	-1.99135	-1.79358	-2.73378	-2.36257	52.4731	47.2617	72.0365	62.2548	3.14838	2.8357	4.32219	3.73529
	39180	10.8833	-1.97772	-1.8069	-2.76105	-2.36938	52.1138	47.6126	72.7549	62.4344	3.12683	2.85676	4.36529	3.74606
	39240	10.9	-1.99869	-1.81697	-2.80719	-2.40294	52.6665	47.8779	73.9707	63.3186	3.15999	2.87267	4.43824	3.79912
	39300	10.9167	-1.97457	-1.82651	-2.82816	-2.40137	52.0309	48.1293	74.5233	63.2772	3.12186	2.88776	4.4714	3.79663
	39360	10.9333	-1.97562	-1.81665	-2.80404	-2.38983	52.0586	47.8696	73.8878	62.9732	3.12351	2.87217	4.43327	3.77839
	39420	10.95	-1.98506	-1.81025	-2.78726	-2.38616	52.3073	47.701	73.4457	62.8765	3.13844	2.86206	4.40674	3.77259
	39480	10.9667	-1.95046	-1.7854	-2.73903	-2.34474	51.3954	47.0461	72.1746	61.785	3.08372	2.82277	4.33048	3.7071
	39540	10.9833	-1.9515	-1.78519	-2.74637	-2.34894	51.423	47.0406	72.3681	61.8955	3.08538	2.82244	4.34208	3.71373
	39600	11	-1.94836	-1.77607	-2.70862	-2.32849	51.3402	46.8002	71.3733	61.3567	3.08041	2.80801	4.2824	3.6814
	39660	11.0167	-1.94731	-1.76474	-2.70337	-2.32534	51.3125	46.5018	71.2352	61.2738	3.07875	2.79011	4.27411	3.67643
	39720	11.0333	-1.93578	-1.77712	-2.71701	-2.32639	51.0086	46.8279	71.5944	61.3015	3.06051	2.80967	4.29566	3.67809
	39780	11.05	-1.93892	-1.76464	-2.69184	-2.31538	51.0915	46.499	70.9312	61.0113	3.06549	2.78994	4.25587	3.66068
	39840	11.0667	-1.92005	-1.74786	-2.68135	-2.3007	50.5941	46.0569	70.6549	60.6245	3.03565	2.76342	4.23929	3.63747
	39900	11.0833	-1.93682	-1.79914	-2.6824	-2.30961	51.0362	47.4081	70.6825	60.8593	3.06217	2.84449	4.24095	3.65156
	39960	11.1	-1.9148	-1.83238	-2.69289	-2.30385	50.4559	48.2841	70.9588	60.7074	3.02736	2.89704	4.25753	3.64244
	40020	11.1167	-1.93053	-1.82913	-2.65514	-2.29283	50.8704	48.1984	69.9641	60.4172	3.05222	2.8919	4.19784	3.62503
	40080	11.1333	-1.92529	-1.78047	-2.61843	-2.27186	50.7323	46.9163	68.997	59.8646	3.04394	2.81498	4.13982	3.59188
	40140	11.15	-1.90641	-1.7508	-2.70967	-2.30804	50.2349	46.1343	71.4009	60.8179	3.01409	2.76806	4.28406	3.64907
	40200	11.1667	-1.90432	-1.73245	-2.69603	-2.30017	50.1796	45.6507	71.0417	60.6107	3.01078	2.73904	4.2625	3.63664
	40260	11.1833	-1.88125	-1.70896	-2.67087	-2.27606	49.5717	45.0318	70.3786	59.9751	2.9743	2.70191	4.22271	3.59851
	40320	11.2	-1.87915	-1.70287	-2.65199	-2.26557	49.5164	44.8715	69.8812	59.6988	2.97099	2.69229	4.19287	3.58193
	40380	11.2167	-1.87915	-1.71084	-2.68974	-2.28445	49.5164	45.0815	70.8759	60.1962	2.97099	2.70489	4.25256	3.61177
	40440	11.2333	-1.87076	-1.71095	-2.65933	-2.26505	49.2954	45.0843	70.0746	59.685	2.95772	2.70506	4.20448	3.5811
	40500	11.25	-1.88544	-1.72552	-2.68135	-2.2834	49.6822	45.4684	70.6549	60.1685	2.98093	2.7281	4.23929	3.61011
	40560	11.2667	-1.85922	-1.70571	-2.62053	-2.23988	48.9914	44.9461	69.0522	59.0218	2.93949	2.69677	4.14313	3.54131
	40620	11.2833	-1.88229	-1.72374	-2.62473	-2.25351	49.5993	45.4214	69.1628	59.381	2.97596	2.72528	4.14977	3.56286
	40680	11.3	-1.86027	-1.71682	-2.64255	-2.25141	49.0191	45.239	69.6325	59.3258	2.94114	2.71434	4.17795	3.55955
	40740	11.3167	-1.86657	-1.71588	-2.6415	-2.25403	49.1849	45.2141	69.6049	59.3949	2.95109	2.71285	4.17629	3.56369
	40800	11.3333	-1.87286	-1.70759	-2.61529	-2.24407	49.3506	44.9959	68.9141	59.1324	2.96104	2.69975	4.13484	3.54794
	40860	11.35	-1.85608	-1.71892	-2.62577	-2.24093	48.9085	45.2943	69.1904	59.0495	2.93451	2.71766	4.15142	3.54297
	40920	11.3667	-1.85503	-1.71493	-2.63521	-2.24512	48.8809	45.1893	69.4391	59.16	2.93285	2.71136	4.16634	3.5496
	40980	11.3833	-1.85713	-1.72458	-2.63941	-2.24827	48.9362	45.4435	69.5496	59.2429	2.93617	2.72661	4.17298	3.55457
	41040	11.4	-1.83825	-1.71263	-2.62053	-2.22939	48.4388	45.1285	69.0522	58.7455	2.90633	2.70771	4.14313	3.52473
	41100	11.4167	-1.85503	-1.71063	-2.61948	-2.23726	48.8809	45.076	69.0246	58.9528	2.93285	2.70456	4.14148	3.53716
	41160	11.4333	-1.83301	-1.712	-2.61948	-2.22625	48.3006	45.1119	69.0246	58.6626	2.89804	2.70671	4.14148	3.51976
	41220	11.45	-1.84979	-1.70833	-2.62053	-2.23516	48.7428	45.0152	69.0522	58.8975	2.92457	2.70091	4.14313	3.53385
	41280	11.4667	-1.84245	-1.70623	-2.62577	-2.23411	48.5493	44.9599	69.1904	58.8699	2.91296	2.6976	4.15142	3.53219
	41340	11.4833	-1.82777	-1.7077	-2.6069	-2.21733	48.1625	44.9986	68.693	58.4277	2.88975	2.69992	4.12158	3.50566
	41400	11.5	-1.82462	-1.70612	-2.6069	-2.21576	48.0796	44.9572	68.693	58.3863	2.88477	2.69743	4.12158	3.50318
	41460	11.5167	-1.84035	-1.74545	-2.66772	-2.25403	48.4941	45.9934	70.2957	59.3949	2.90964	2.7596	4.21774	3.56369
	41520	11.5333	-1.81518	-1.76348	-2.63416	-2.22467	47.8309	46.4686	69.4114	58.6212	2.86985	2.78812	4.16469	3.51727
	41580	11.55	-1.82567	-1.76957	-2.61109	-2.21838	48.1072	46.6289	68.8035	58.4554	2.88643	2.79773	4.12821	3.50732
	41640	11.5667	-1.78792	-1.74492	-2.59117	-2.18954	47.1125	45.9796	68.2785	57.6955	2.82675	2.75877	4.09671	3.46173
	41700	11.5833	-1.76904	-1.67529	-2.55761	-2.16333	46.6151	44.1448	67.3943	57.0047	2.79691	2.64869	4.04366	3.42028
	41760	11.6	-1.73758	-1.63597	-2.5314	-2.13449	45.7861	43.1086	66.7035	56.2448	2.74717	2.58652	4.00221	3.37469
	41820	11.6167	-1.71976	-1.61972	-2.51252	-2.11614	45.3164	42.6803	66.2061	55.7613	2.71898	2.56082	3.97237	3.34568
	41880	11.6333	-1.77219	-1.63251	-2.52091	-2.14655	46.698	43.0174	66.4272	56.5626	2.80188	2.58104	3.98563	3.39376
	41940	11.65	-1.84979	-1.66376	-2.56286	-2.20632	48.7428	43.8408	67.5325	58.1376	2.92457	2.63045	4.05195	3.48826
	42000	11.6667	-1.94312	-1.7228	-2.64675	-2.29493	51.202	45.3965	69.743	60.4725	3.07212	2.72379	4.18458	3.62835
	42060	11.6833	-1.97143	-1.73517	-2.6436	-2.30752	51.948	45.7226	69.6601	60.8041	3.11688	2.74335	4.17961	3.64825
	42120	11.7	-2.01337	-1.76852	-2.66877	-2.34107	53.0533	46.6013	70.3233	61.6883	3.1832	2.79608	4.2194	3.7013
	42180	11.7167	-2.03015	-1.77722	-2.69498	-2.36257	53.4954	46.8306	71.0141	62.2548	3.20973	2.80984	4.26085	3.73529
	42240	11.7333	-2.03225	-1.78247	-2.69289	-2.36257	53.5507	46.9688	70.9588	62.2548	3.21304	2.81813	4.25753	3.73529
	42300	11.75	-2.05846	-1.78655	-2.69498	-2.37673	54.2415	47.0765	71.0141	62.6278	3.25449	2.82459	4.26085	3.75767
	42360	11.7667	-2.05742	-1.79075	-2.67296	-2.36519	54.2139	47.1871	70.4338	62.3238	3.25283	2.83122	4.22603	3.73943
	42420	11.7833	-2.08049	-1.79851	-2.68764	-2.38407	54.8218	47.3915	70.8207	62.8212	3.28931	2.84349	4.24924	3.76927
	42480	11.8	-2.08258	-1.80501	-2.68764	-2.38511	54.877	47.5629	70.8207	62.8488	3.29262	2.85377	4.24924	3.77093
	42540	11.8167	-2.09517	-1.81592	-2.69813	-2.39665	55.2086	47.8502	71.097	63.1528	3.31252	2.87101	4.26582	3.78917
	42600	11.8333	-2.1046	-1.8372	-2.70652	-2.40556	55.4573	48.4112	71.318	63.3877	3.32744	2.90467	4.27908	3.80326
	42660	11.85	-2.1109	-1.82808	-2.71386	-2.41238	55.6231	48.1708	71.5115	63.5673	3.33739	2.89025	4.29069	3.81404
	42720	11.8667	-2.09936	-1.8241	-2.71071	-2.40504	55.3192	48.0658	71.4286	63.3739	3.31915	2.88395	4.28571	3.80243
	42780	11.8833	-2.10041	-1.81371	-2.69603	-2.39822	55.3468	47.7922	71.0417	63.1942	3.32081	2.86753	4.2625	3.79165
	42840	11.9	-2.08363	-1.81843	-2.6866	-2.38511	54.9047	47.9166	70.793	62.8488	3.29428	2.87499	4.24758	3.77093
	42900	11.9167	-2.10985	-1.88901	-2.70757	-2.40871	55.5955	49.7762	71.3457	63.4706	3.33573	2.98657	4.28074	3.80823
	42960	11.9333	-2.08258	-1.89362	-2.72644	-2.40451	54.877	49.8978	71.8431	63.36	3.29262	2.99387	4.31058	3.8016
	43020	11.95	-2.11299	-1.87412	-2.71491	-2.41395	55.6784	49.3838	71.5391	63.6087	3.3407	2.96303	4.29235	3.81652
	43080	11.9667	-2.1067	-1.82242	-2.74742	-2.42706	55.5126	48.0216	72.3957	63.9541	3.33075	2.88129	4.34374	3.83725
	43140	11.9833	-2.08258	-1.80417	-2.74427	-2.41343	54.877	47.5408	72.3128	63.5949	3.29262	2.85245	4.33877	3.8157
	43200	12	-2.06161	-1.78309	-2.73903	-2.40032	54.3244	46.9854	72.1746	63.2495	3.25946	2.81912	4.33048	3.79497
	43260	12.0167	-2.09412	-1.80155	-2.76105	-2.42758	55.181	47.4717	72.7549	63.968	3.31086	2.8483	4.36529	3.83808
	43320	12.0333	-2.05951	-1.79767	-2.77363	-2.41657	54.2691	47.3694	73.0865	63.6778	3.25615	2.84217	4.38519	3.82067
	43380	12.05	-2.07419	-1.80774	-2.77783	-2.42601	54.656	47.6347	73.197	63.9265	3.27936	2.85808	4.39182	3.83559
	43440	12.0667	-2.07315	-1.81476	-2.79041	-2.43178	54.6284	47.8198	73.5286	64.0785	3.2777	2.86919	4.41172	3.84471
	43500	12.0833	-2.05532	-1.8135	-2.78726	-2.42129	54.1586	47.7867	73.4457	63.8022	3.24952	2.8672	4.40674	3.82813
	43560	12.1	-2.05217	-1.81004	-2.76419	-2.40818	54.0757	47.6955	72.8378	63.4568	3.24454	2.86173	4.37027	3.80741
	43620	12.1167	-2.04798	-1.82315	-2.7946	-2.42129	53.9652	48.0409	73.6391	63.8022	3.23791	2.88245	4.41835	3.82813
	43680	12.1333	-2.04693	-1.81938	-2.78726	-2.4171	53.9376	47.9414	73.4457	63.6916	3.23625	2.87649	4.40674	3.8215
	43740	12.15	-2.04169	-1.81875	-2.8009	-2.42129	53.7994	47.9248	73.8049	63.8022	3.22796	2.87549	4.4283	3.82813
	43800	12.1667	-2.02596	-1.82147	-2.79775	-2.41185	53.3849	47.9967	73.722	63.5535	3.20309	2.8798	4.42332	3.81321
	43860	12.1833	-2.05008	-1.83081	-2.78726	-2.41867	54.0205	48.2426	73.4457	63.7331	3.24123	2.89456	4.40674	3.82398
	43920	12.2	-2.02176	-1.82944	-2.81453	-2.41815	53.2744	48.2067	74.1641	63.7193	3.19646	2.8924	4.44985	3.82316
	43980	12.2167	-2.03959	-1.83123	-2.78936	-2.41448	53.7441	48.2537	73.501	63.6226	3.22465	2.89522	4.41006	3.81735
	44040	12.2333	-2.0354	-1.83228	-2.80404	-2.41972	53.6336	48.2813	73.8878	63.7607	3.21802	2.89688	4.43327	3.82564
	44100	12.25	-2.02596	-1.88114	-2.7988	-2.41238	53.3849	49.5689	73.7497	63.5673	3.20309	2.97414	4.42498	3.81404
	44160	12.2667	-2.01652	-1.89142	-2.79146	-2.40399	53.1362	49.8397	73.5562	63.3462	3.18817	2.99038	4.41337	3.80077
	44220	12.2833	-2.03015	-1.90578	-2.81243	-2.42129	53.4954	50.2183	74.1089	63.8022	3.20973	3.0131	4.44653	3.82813
	44280	12.3	-1.99869	-1.82326	-2.79251	-2.3956	52.6665	48.0437	73.5839	63.1252	3.15999	2.88262	4.41503	3.78751
	44340	12.3167	-2.01442	-1.79767	-2.78936	-2.40189	53.081	47.3694	73.501	63.291	3.18486	2.84217	4.41006	3.79746
	44400	12.3333	-1.99974	-1.77554	-2.76944	-2.38459	52.6941	46.7864	72.976	62.835	3.16165	2.80718	4.37856	3.7701
	44460	12.35	-1.99974	-1.7659	-2.76105	-2.3804	52.6941	46.5322	72.7549	62.7245	3.16165	2.79193	4.36529	3.76347
	44520	12.3667	-2.00708	-1.779	-2.77783	-2.39245	52.8875	46.8776	73.197	63.0423	3.17325	2.81266	4.39182	3.78254
	44580	12.3833	-2.00603	-1.79012	-2.82082	-2.41343	52.8599	47.1705	74.3299	63.5949	3.17159	2.83023	4.4598	3.8157
	44640	12.4	-1.99345	-1.77806	-2.76105	-2.37725	52.5283	46.8527	72.7549	62.6416	3.1517	2.81116	4.36529	3.7585
	44700	12.4167	-2.00813	-1.79358	-2.76105	-2.38459	52.9152	47.2617	72.7549	62.835	3.17491	2.8357	4.36529	3.7701
	44760	12.4333	-1.97457	-1.78949	-2.76419	-2.36938	52.0309	47.1539	72.8378	62.4344	3.12186	2.82923	4.37027	3.74606
	44820	12.45	-1.9903	-1.78802	-2.75895	-2.37463	52.4454	47.1152	72.6996	62.5725	3.14673	2.82691	4.36198	3.75435
	44880	12.4667	-1.97982	-1.77491	-2.72435	-2.35208	52.1691	46.7698	71.7878	61.9784	3.13015	2.80619	4.30727	3.71871
	44940	12.4833	-1.94941	-1.77387	-2.73169	-2.34055	51.3678	46.7422	71.9812	61.6745	3.08207	2.80453	4.31887	3.70047
	45000	12.5	-1.93787	-1.76778	-2.72435	-2.33111	51.0638	46.5819	71.7878	61.4258	3.06383	2.79492	4.30727	3.68555
	45060	12.5167	-1.92109	-1.75541	-2.70547	-2.31328	50.6217	46.2559	71.2904	60.9561	3.0373	2.77535	4.27742	3.65736
	45120	12.5333	-1.94836	-1.7832	-2.74217	-2.34527	51.3402	46.9881	72.2575	61.7988	3.08041	2.81929	4.33545	3.70793
	45180	12.55	-1.91061	-1.78215	-2.77363	-2.34212	50.3454	46.9605	73.0865	61.7159	3.02072	2.81763	4.38519	3.70296
	45240	12.5667	-1.91271	-1.82357	-2.68869	-2.3007	50.4007	48.0519	70.8483	60.6245	3.02404	2.88312	4.2509	3.63747
	45300	12.5833	-1.90012	-1.83269	-2.68974	-2.29493	50.0691	48.2923	70.8759	60.4725	3.00414	2.89754	4.25256	3.62835
	45360	12.6	-1.88544	-1.81246	-2.67821	-2.28182	49.6822	47.7591	70.572	60.1271	2.98093	2.86554	4.23432	3.60763
	45420	12.6167	-1.89173	-1.76286	-2.66877	-2.28025	49.848	46.4521	70.3233	60.0857	2.99088	2.78712	4.2194	3.60514
	45480	12.6333	-1.8393	-1.7099	-2.63836	-2.23883	48.4664	45.0566	69.522	58.9942	2.90799	2.7034	4.17132	3.53965
	45540	12.65	-1.80155	-1.66869	-2.60585	-2.2037	47.4717	43.9707	68.6654	58.0685	2.8483	2.63824	4.11992	3.48411
	45600	12.6667	-1.81518	-1.67529	-2.59117	-2.20318	47.8309	44.1448	68.2785	58.0547	2.86985	2.64869	4.09671	3.48328
	45660	12.6833	-1.81938	-1.669	-2.60166	-2.21052	47.9414	43.979	68.5549	58.2481	2.87649	2.63874	4.11329	3.49489
	45720	12.7	-1.84454	-1.68169	-2.61529	-2.22992	48.6046	44.3133	68.9141	58.7593	2.91628	2.6588	4.13484	3.52556
	45780	12.7167	-1.84664	-1.69438	-2.63312	-2.23988	48.6598	44.6477	69.3838	59.0218	2.91959	2.67886	4.16303	3.54131
	45840	12.7333	-1.88964	-1.72248	-2.66772	-2.27868	49.7928	45.3882	70.2957	60.0442	2.98757	2.72329	4.21774	3.60265
	45900	12.75	-1.88544	-1.73486	-2.6824	-2.28392	49.6822	45.7143	70.6825	60.1824	2.98093	2.74286	4.24095	3.61094
	45960	12.7667	-1.876	-1.7336	-2.67926	-2.27763	49.4335	45.6811	70.5996	60.0166	2.96601	2.74087	4.23598	3.60099
	46020	12.7833	-1.86447	-1.73643	-2.68135	-2.27291	49.1296	45.7557	70.6549	59.8922	2.94778	2.74534	4.23929	3.59353
	46080	12.8	-1.86761	-1.72479	-2.66877	-2.26819	49.2125	45.449	70.3233	59.7679	2.95275	2.72694	4.2194	3.58607
	46140	12.8167	-1.8393	-1.72699	-2.66248	-2.25089	48.4664	45.507	70.1575	59.312	2.90799	2.73042	4.20945	3.55872
	46200	12.8333	-1.77533	-1.6861	-2.6069	-2.19112	46.7809	44.4294	68.693	57.7369	2.80685	2.66576	4.12158	3.46422
	46260	12.85	-1.79106	-1.67529	-2.59222	-2.19164	47.1954	44.1448	68.3062	57.7508	2.83172	2.64869	4.09837	3.46505
	46320	12.8667	-1.78582	-1.72122	-2.58278	-2.1843	47.0572	45.3551	68.0575	57.5573	2.82343	2.7213	4.08345	3.45344
	46380	12.8833	-1.79316	-1.75845	-2.58907	-2.19112	47.2506	46.336	68.2233	57.7369	2.83504	2.78016	4.0934	3.46422
	46440	12.9	-1.81623	-1.76443	-2.59222	-2.20422	47.8585	46.4935	68.3062	58.0823	2.87151	2.78961	4.09837	3.48494
	46500	12.9167	-1.82462	-1.72825	-2.61424	-2.21943	48.0796	45.5402	68.8864	58.483	2.88477	2.73241	4.13319	3.50898
	46560	12.9333	-1.86447	-1.71514	-2.65094	-2.25771	49.1296	45.1948	69.8535	59.4916	2.94778	2.71169	4.19121	3.56949
	46620	12.95	-1.86132	-1.70287	-2.67191	-2.26662	49.0467	44.8715	70.4062	59.7264	2.9428	2.69229	4.22437	3.58359
	46680	12.9667	-1.86342	-1.70361	-2.68974	-2.27658	49.102	44.8909	70.8759	59.989	2.94612	2.69345	4.25256	3.59934
	46740	12.9833	-1.84769	-1.69711	-2.6803	-2.264	48.6875	44.7195	70.6273	59.6574	2.92125	2.68317	4.23764	3.57944
	46800	13	-1.85084	-1.70717	-2.67926	-2.26505	48.7704	44.9848	70.5996	59.685	2.92622	2.69909	4.23598	3.5811
	46860	13.0167	-1.86027	-1.70476	-2.67716	-2.26872	49.0191	44.9212	70.5443	59.7817	2.94114	2.69527	4.23266	3.5869
	46920	13.0333	-1.82986	-1.70497	-2.6845	-2.25718	48.2177	44.9268	70.7378	59.4778	2.89306	2.69561	4.24427	3.56867
	46980	13.05	-1.79211	-1.69417	-2.62892	-2.21052	47.223	44.6422	69.2733	58.2481	2.83338	2.67853	4.1564	3.49489
	47040	13.0667	-1.74178	-1.66502	-2.58068	-2.16123	45.8967	43.874	68.0022	56.9494	2.7538	2.63244	4.08013	3.41697
	47100	13.0833	-1.75331	-1.66638	-2.55761	-2.15546	46.2006	43.9099	67.3943	56.7975	2.77204	2.6346	4.04366	3.40785
	47160	13.1	-1.75017	-1.67037	-2.55866	-2.15442	46.1177	44.0149	67.4219	56.7698	2.76706	2.6409	4.04532	3.40619
	47220	13.1167	-1.76695	-1.68547	-2.57334	-2.17014	46.5598	44.4128	67.8088	57.1843	2.79359	2.66477	4.06853	3.43106
	47280	13.1333	-1.80574	-1.7508	-2.57964	-2.19269	47.5822	46.1343	67.9746	57.7784	2.85493	2.76806	4.07847	3.4667
	47340	13.15	-1.81413	-1.76464	-2.62368	-2.21891	47.8033	46.499	69.1351	58.4692	2.8682	2.78994	4.14811	3.50815
	47400	13.1667	-1.84559	-1.79358	-2.65304	-2.24932	48.6322	47.2617	69.9088	59.2705	2.91793	2.8357	4.19453	3.55623
	47460	13.1833	-1.83511	-1.77796	-2.67716	-2.25613	48.3559	46.85	70.5443	59.4501	2.90135	2.811	4.23266	3.56701
	47520	13.2	-1.8393	-1.71672	-2.68764	-2.26347	48.4664	45.2363	70.8207	59.6436	2.90799	2.71418	4.24924	3.57861
	47580	13.2167	-1.83825	-1.69889	-2.67401	-2.25613	48.4388	44.7665	70.4614	59.4501	2.90633	2.68599	4.22769	3.56701
	47640	13.2333	-1.82567	-1.68872	-2.67087	-2.24827	48.1072	44.4985	70.3786	59.2429	2.88643	2.66991	4.22271	3.55457
	47700	13.25	-1.83091	-1.68347	-2.66353	-2.24722	48.2454	44.3603	70.1851	59.2152	2.89472	2.66162	4.21111	3.55292
	47760	13.2667	-1.81099	-1.66565	-2.63102	-2.221	47.7204	43.8906	69.3285	58.5244	2.86322	2.63343	4.15971	3.51147
	47820	13.2833	-1.75226	-1.63702	-2.59222	-2.17224	46.173	43.1362	68.3062	57.2396	2.77038	2.58817	4.09837	3.43437
	47880	13.3	-1.74912	-1.62653	-2.55552	-2.15232	46.0901	42.8599	67.339	56.7146	2.7654	2.57159	4.04034	3.40287
	47940	13.3167	-1.73968	-1.63345	-2.54398	-2.14183	45.8414	43.0423	67.0351	56.4382	2.75048	2.58254	4.02211	3.38629
	48000	13.3333	-1.75331	-1.64289	-2.55342	-2.15337	46.2006	43.291	67.2838	56.7422	2.77204	2.59746	4.03703	3.40453
	48060	13.35	-1.77429	-1.66135	-2.5681	-2.17119	46.7533	43.7773	67.6706	57.2119	2.8052	2.62664	4.06024	3.43272
	48120	13.3667	-1.79316	-1.67351	-2.59746	-2.19531	47.2506	44.0978	68.4443	57.8475	2.83504	2.64587	4.10666	3.47085
	48180	13.3833	-1.82567	-1.69994	-2.64675	-2.23621	48.1072	44.7941	69.743	58.9251	2.88643	2.68765	4.18458	3.53551
	48240	13.4	-1.82672	-1.73433	-2.66248	-2.2446	48.1348	45.7005	70.1575	59.1462	2.88809	2.74203	4.20945	3.54877
	48300	13.4167	-1.81833	-1.7617	-2.66143	-2.23988	47.9138	46.4217	70.1299	59.0218	2.87483	2.7853	4.20779	3.54131
	48360	13.4333	-1.82147	-1.78351	-2.67296	-2.24722	47.9967	46.9964	70.4338	59.2152	2.8798	2.81978	4.22603	3.55292
	48420	13.45	-1.81413	-1.76128	-2.65933	-2.23673	47.8033	46.4106	70.0746	58.9389	2.8682	2.78464	4.20448	3.53634
	48480	13.4667	-1.81518	-1.71409	-2.65199	-2.23359	47.8309	45.1672	69.8812	58.856	2.86985	2.71003	4.19287	3.53136
	48540	13.4833	-1.79736	-1.67016	-2.6415	-2.21943	47.3612	44.0094	69.6049	58.483	2.84167	2.64056	4.17629	3.50898
	48600	13.5	-1.74388	-1.63115	-2.60271	-2.17329	45.9519	42.9815	68.5825	57.2672	2.75712	2.57889	4.11495	3.43603
	48660	13.5167	-1.71766	-1.61898	-2.55342	-2.13554	45.2611	42.661	67.2838	56.2724	2.71567	2.55966	4.03703	3.37635
	48720	13.5333	-1.73863	-1.60881	-2.53769	-2.13816	45.8138	42.3929	66.8693	56.3415	2.74883	2.54358	4.01216	3.38049
	48780	13.55	-1.7271	-1.60818	-2.54084	-2.13397	45.5098	42.3763	66.9522	56.231	2.73059	2.54258	4.01713	3.37386
	48840	13.5667	-1.72605	-1.61772	-2.54503	-2.13554	45.4822	42.6278	67.0627	56.2724	2.72893	2.55767	4.02376	3.37635
	48900	13.5833	-1.73863	-1.63178	-2.56181	-2.15022	45.8138	42.9981	67.5048	56.6593	2.74883	2.57988	4.05029	3.39956
	48960	13.6	-1.76695	-1.65936	-2.59746	-2.1822	46.5598	43.7248	68.4443	57.5021	2.79359	2.62349	4.10666	3.45012
	49020	13.6167	-1.79631	-1.68463	-2.63416	-2.21524	47.3335	44.3907	69.4114	58.3725	2.84001	2.66344	4.16469	3.50235
	49080	13.6333	-1.8026	-1.68106	-2.63626	-2.21943	47.4993	44.2968	69.4667	58.483	2.84996	2.65781	4.168	3.50898
	49140	13.65	-1.78058	-1.68882	-2.64989	-2.21524	46.919	44.5012	69.8259	58.3725	2.81514	2.67007	4.18956	3.50235
	49200	13.6667	-1.78792	-1.69448	-2.65094	-2.21943	47.1125	44.6505	69.8535	58.483	2.82675	2.67903	4.19121	3.50898
	49260	13.6833	-1.78582	-1.70434	-2.64046	-2.21314	47.0572	44.9102	69.5772	58.3172	2.82343	2.69461	4.17463	3.49903
	49320	13.7	-1.77533	-1.74723	-2.63941	-2.20737	46.7809	46.0403	69.5496	58.1652	2.80685	2.76242	4.17298	3.48991
	49380	13.7167	-1.76275	-1.74555	-2.60375	-2.18325	46.4493	45.9961	68.6101	57.5297	2.78696	2.75977	4.11661	3.45178
	49440	13.7333	-1.71242	-1.70581	-2.56076	-2.13659	45.123	44.9489	67.4772	56.3001	2.70738	2.69693	4.04863	3.378
	49500	13.75	-1.69669	-1.61867	-2.5272	-2.11195	44.7085	42.6527	66.593	55.6507	2.68251	2.55916	3.99558	3.33904
	49560	13.7667	-1.68935	-1.60095	-2.51881	-2.10408	44.5151	42.1857	66.3719	55.4435	2.6709	2.53114	3.98232	3.32661
	49620	13.7833	-1.6841	-1.59015	-2.52091	-2.10251	44.3769	41.9011	66.4272	55.402	2.66261	2.51406	3.98563	3.32412
	49680	13.8	-1.69878	-1.5957	-2.53245	-2.11562	44.7638	42.0475	66.7311	55.7474	2.68583	2.52285	4.00387	3.34485
	49740	13.8167	-1.71661	-1.60241	-2.54188	-2.12925	45.2335	42.2244	66.9798	56.1067	2.71401	2.53346	4.01879	3.3664
	49800	13.8333	-1.75122	-1.62936	-2.58173	-2.16647	46.1453	42.9345	68.0298	57.0876	2.76872	2.57607	4.08179	3.42526
	49860	13.85	-1.77114	-1.65285	-2.62053	-2.19584	46.6703	43.5535	69.0522	57.8613	2.80022	2.61321	4.14313	3.47168
	49920	13.8667	-1.7659	-1.65631	-2.61843	-2.19217	46.5322	43.6447	68.997	57.7646	2.79193	2.61868	4.13982	3.46587
	49980	13.8833	-1.76065	-1.67225	-2.62787	-2.19426	46.394	44.0647	69.2456	57.8198	2.78364	2.64388	4.15474	3.46919
	50040	13.9	-1.75751	-1.66533	-2.63312	-2.19531	46.3111	43.8823	69.3838	57.8475	2.77867	2.63294	4.16303	3.47085
	50100	13.9167	-1.76695	-1.67351	-2.61739	-2.19217	46.5598	44.0978	68.9693	57.7646	2.79359	2.64587	4.13816	3.46587
	50160	13.9333	-1.76065	-1.67225	-2.61109	-2.18587	46.394	44.0647	68.8035	57.5988	2.78364	2.64388	4.12821	3.45593
	50220	13.95	-1.70822	-1.64342	-2.55342	-2.13082	45.0124	43.3048	67.2838	56.1481	2.70075	2.59829	4.03703	3.36889
	50280	13.9667	-1.67362	-1.68977	-2.52511	-2.09936	44.1006	44.5261	66.5377	55.3192	2.64603	2.67157	3.99226	3.31915
	50340	13.9833	-1.66837	-1.69973	-2.51252	-2.09045	43.9624	44.7886	66.2061	55.0843	2.63775	2.68732	3.97237	3.30506
	50400	14	-1.66208	-1.68253	-2.51672	-2.0894	43.7966	44.3355	66.3167	55.0567	2.6278	2.66013	3.979	3.3034
	50460	14.0167	-1.67362	-1.62517	-2.52091	-2.09726	44.1006	42.824	66.4272	55.2639	2.64603	2.56944	3.98563	3.31583
	50520	14.0333	-1.6862	-1.60661	-2.53664	-2.11142	44.4322	42.3349	66.8417	55.6369	2.66593	2.54009	4.0105	3.33822
	50580	14.05	-1.71346	-1.61122	-2.56181	-2.13764	45.1506	42.4565	67.5048	56.3277	2.70904	2.54739	4.05029	3.37966
	50640	14.0667	-1.74912	-1.63188	-2.6048	-2.17696	46.0901	43.0008	68.6377	57.3639	2.7654	2.58005	4.11826	3.44183
	50700	14.0833	-1.75436	-1.64153	-2.61005	-2.1822	46.2282	43.255	68.7759	57.5021	2.77369	2.5953	4.12655	3.45012
	50760	14.1	-1.75226	-1.64111	-2.62473	-2.1885	46.173	43.244	69.1628	57.6679	2.77038	2.59464	4.14977	3.46007
	50820	14.1167	-1.74492	-1.64059	-2.63102	-2.18797	45.9796	43.2302	69.3285	57.6541	2.75877	2.59381	4.15971	3.45924
	50880	14.1333	-1.73654	-1.65181	-2.63416	-2.18535	45.7585	43.5258	69.4114	57.585	2.74551	2.61155	4.16469	3.4551
	50940	14.15	-1.71661	-1.64268	-2.59641	-2.15651	45.2335	43.2854	68.4167	56.8251	2.71401	2.59713	4.105	3.40951
	51000	14.1667	-1.66313	-1.61217	-2.5314	-2.09726	43.8243	42.4813	66.7035	55.2639	2.62946	2.54888	4.00221	3.31583
	51060	14.1833	-1.66418	-1.60409	-2.51252	-2.08835	43.8519	42.2686	66.2061	55.029	2.63111	2.53611	3.97237	3.30174
	51120	14.2	-1.64321	-1.64363	-2.50518	-2.07419	43.2993	43.3103	66.0127	54.656	2.59795	2.59862	3.96076	3.27936
	51180	14.2167	-1.65474	-1.67225	-2.50728	-2.08101	43.6032	44.0647	66.068	54.8356	2.61619	2.64388	3.96408	3.29014
	51240	14.2333	-1.65264	-1.68001	-2.51357	-2.08311	43.5479	44.2691	66.2338	54.8909	2.61288	2.65615	3.97403	3.29345
	51300	14.25	-1.66942	-1.67037	-2.51777	-2.09359	43.9901	44.0149	66.3443	55.1672	2.6394	2.6409	3.98066	3.31003
	51360	14.2667	-1.68096	-1.62685	-2.53245	-2.1067	44.294	42.8682	66.7311	55.5126	2.65764	2.57209	4.00387	3.33075
	51420	14.2833	-1.7229	-1.63073	-2.56915	-2.14603	45.3993	42.9704	67.6983	56.5488	2.72396	2.57823	4.0619	3.39293
	51480	14.3	-1.74283	-1.63157	-2.59956	-2.17119	45.9243	42.9925	68.4996	57.2119	2.75546	2.57955	4.10998	3.43272
	51540	14.3167	-1.75017	-1.63566	-2.61424	-2.1822	46.1177	43.1003	68.8864	57.5021	2.76706	2.58602	4.13319	3.45012
	51600	14.3333	-1.73549	-1.63052	-2.61529	-2.17539	45.7309	42.9649	68.9141	57.3225	2.74385	2.57789	4.13484	3.43935
	51660	14.35	-1.72815	-1.62643	-2.61529	-2.17172	45.5374	42.8571	68.9141	57.2257	2.73225	2.57143	4.13484	3.43354
	51720	14.3667	-1.72815	-1.63366	-2.60585	-2.167	45.5374	43.0478	68.6654	57.1014	2.73225	2.58287	4.11992	3.42608
	51780	14.3833	-1.65579	-1.60147	-2.54922	-2.10251	43.6308	42.1995	67.1732	55.402	2.61785	2.53197	4.03039	3.32412
	51840	14.4	-1.62853	-1.59602	-2.52196	-2.07524	42.9124	42.0558	66.4548	54.6836	2.57474	2.52335	3.98729	3.28102
	51900	14.4167	-1.62433	-1.60241	-2.50833	-2.06633	42.8019	42.2244	66.0956	54.4487	2.56811	2.53346	3.96574	3.26692
	51960	14.4333	-1.63796	-1.60451	-2.51357	-2.07577	43.1611	42.2796	66.2338	54.6974	2.58967	2.53678	3.97403	3.28185
	52020	14.45	-1.64006	-1.65904	-2.50938	-2.07472	43.2164	43.7165	66.1232	54.6698	2.59298	2.62299	3.96739	3.28019
	52080	14.4667	-1.6495	-1.68138	-2.51147	-2.08049	43.465	44.3051	66.1785	54.8218	2.6079	2.6583	3.97071	3.28931
	52140	14.4833	-1.66523	-1.68526	-2.51357	-2.0894	43.8795	44.4073	66.2338	55.0567	2.63277	2.66444	3.97403	3.3034
	52200	14.5	-1.6904	-1.64656	-2.54398	-2.11719	44.5427	43.3877	67.0351	55.7889	2.67256	2.60326	4.02211	3.34733
	52260	14.5167	-1.72395	-1.62706	-2.57125	-2.1476	45.4269	42.8737	67.7535	56.5902	2.72561	2.57242	4.06521	3.39541
	52320	14.5333	-1.73129	-1.63629	-2.59536	-2.16333	45.6203	43.1169	68.3891	57.0047	2.73722	2.58701	4.10334	3.42028
	52380	14.55	-1.73234	-1.63178	-2.60795	-2.17014	45.648	42.9981	68.7206	57.1843	2.73888	2.57988	4.12324	3.43106
	52440	14.5667	-1.70717	-1.61951	-2.60271	-2.15494	44.9848	42.6748	68.5825	56.7836	2.69909	2.56049	4.11495	3.40702
	52500	14.5833	-1.73444	-1.63335	-2.61109	-2.17277	45.7032	43.0395	68.8035	57.2534	2.74219	2.58237	4.12821	3.4352
	52560	14.6	-1.67047	-1.6085	-2.58802	-2.12925	44.0177	42.3846	68.1956	56.1067	2.64106	2.54308	4.09174	3.3664
	52620	14.6167	-1.62433	-1.59812	-2.53454	-2.07944	42.8019	42.1111	66.7864	54.7941	2.56811	2.52666	4.00718	3.28765
	52680	14.6333	-1.6128	-1.58396	-2.50309	-2.05794	42.4979	41.7381	65.9574	54.2277	2.54988	2.50428	3.95745	3.25366
	52740	14.65	-1.61385	-1.59256	-2.49574	-2.05479	42.5256	41.9646	65.764	54.1448	2.55153	2.51788	3.94584	3.24869
	52800	14.6667	-1.62328	-1.63209	-2.50833	-2.06581	42.7743	43.0064	66.0956	54.4349	2.56645	2.58038	3.96574	3.2661
	52860	14.6833	-1.61804	-1.68547	-2.50204	-2.06004	42.6361	44.4128	65.9298	54.2829	2.55817	2.66477	3.95579	3.25698
	52920	14.7	-1.63901	-1.68746	-2.50099	-2.07	43.1887	44.4653	65.9022	54.5454	2.59132	2.66792	3.95413	3.27273
	52980	14.7167	-1.65055	-1.67802	-2.51462	-2.08258	43.4927	44.2166	66.2614	54.877	2.60956	2.653	3.97568	3.29262
	53040	14.7333	-1.68935	-1.66386	-2.54818	-2.11876	44.5151	43.8436	67.1456	55.8303	2.6709	2.63062	4.02874	3.34982
	53100	14.75	-1.71871	-1.63398	-2.58698	-2.15284	45.2888	43.0561	68.168	56.7284	2.71733	2.58337	4.09008	3.4037
	53160	14.7667	-1.71871	-1.62643	-2.59536	-2.15704	45.2888	42.8571	68.3891	56.8389	2.71733	2.57143	4.10334	3.41033
	53220	14.7833	-1.70612	-1.62674	-2.6069	-2.15651	44.9572	42.8654	68.693	56.8251	2.69743	2.57193	4.12158	3.40951
	53280	14.8	-1.69878	-1.62475	-2.61319	-2.15599	44.7638	42.8129	68.8588	56.8113	2.68583	2.56878	4.13153	3.40868
	53340	14.8167	-1.67257	-1.60441	-2.58068	-2.12663	44.0729	42.2769	68.0022	56.0376	2.64438	2.53661	4.08013	3.36225
	53400	14.8333	-1.62538	-1.58553	-2.5293	-2.07734	42.8295	41.7795	66.6483	54.7389	2.56977	2.50677	3.9989	3.28433
	53460	14.85	-1.59497	-1.57274	-2.50728	-2.05112	42.0282	41.4424	66.068	54.0481	2.52169	2.48654	3.96408	3.24288
	53520	14.8667	-1.59078	-1.574	-2.49679	-2.04378	41.9177	41.4755	65.7917	53.8547	2.51506	2.48853	3.9475	3.23128
	53580	14.8833	-1.60126	-1.6258	-2.48631	-2.04378	42.194	42.8406	65.5153	53.8547	2.53164	2.57043	3.93092	3.23128
	53640	14.9	-1.59812	-1.65537	-2.48945	-2.04378	42.1111	43.6198	65.5982	53.8547	2.52666	2.61719	3.93589	3.23128
	53700	14.9167	-1.60336	-1.65915	-2.48211	-2.04274	42.2492	43.7193	65.4048	53.827	2.53495	2.62316	3.92429	3.22962
	53760	14.9333	-1.62433	-1.67477	-2.49994	-2.06214	42.8019	44.131	65.8746	54.3382	2.56811	2.64786	3.95247	3.26029
	53820	14.95	-1.67152	-1.68106	-2.53664	-2.10408	44.0453	44.2968	66.8417	55.4435	2.64272	2.65781	4.0105	3.32661
	53880	14.9667	-1.69878	-1.63513	-2.57859	-2.13869	44.7638	43.0865	67.947	56.3553	2.68583	2.58519	4.07682	3.38132
	53940	14.9833	-1.69564	-1.61364	-2.58907	-2.14236	44.6808	42.52	68.2233	56.4521	2.68085	2.5512	4.0934	3.38712
	54000	15	-1.6841	-1.60273	-2.59222	-2.13816	44.3769	42.2327	68.3062	56.3415	2.66261	2.53396	4.09837	3.38049
	54060	15.0167	-1.67886	-1.5999	-2.60061	-2.13973	44.2387	42.1581	68.5272	56.383	2.65432	2.52948	4.11163	3.38298
	54120	15.0333	-1.64321	-1.58343	-2.57439	-2.1088	43.2993	41.7242	67.8364	55.5678	2.59795	2.50345	4.07019	3.33407
	54180	15.05	-1.59182	-1.55984	-2.51986	-2.05584	41.9453	41.1025	66.3996	54.1724	2.51672	2.46615	3.98397	3.25035
	54240	15.0667	-1.57295	-1.55586	-2.49679	-2.03487	41.4479	40.9975	65.7917	53.6198	2.48687	2.45985	3.9475	3.21719
	54300	15.0833	-1.58763	-1.56561	-2.48736	-2.03749	41.8348	41.2545	65.543	53.6889	2.51009	2.47527	3.93258	3.22133
	54360	15.1	-1.57609	-1.62779	-2.48526	-2.03068	41.5308	42.8931	65.4877	53.5093	2.49185	2.57358	3.92926	3.21056
	54420	15.1167	-1.59078	-1.65558	-2.48421	-2.03749	41.9177	43.6253	65.4601	53.6889	2.51506	2.61752	3.9276	3.22133
	54480	15.1333	-1.59812	-1.65065	-2.48421	-2.04116	42.1111	43.4954	65.4601	53.7856	2.52666	2.60973	3.9276	3.22713
	54540	15.15	-1.60441	-1.64604	-2.48631	-2.04536	42.2769	43.3739	65.5153	53.8961	2.53661	2.60243	3.93092	3.23377
	54600	15.1667	-1.63062	-1.64258	-2.51147	-2.07105	42.9677	43.2827	66.1785	54.5731	2.57806	2.59696	3.97071	3.27439
	54660	15.1833	-1.68935	-1.61385	-2.55971	-2.12453	44.5151	42.5256	67.4496	55.9823	2.6709	2.55153	4.04697	3.35894
	54720	15.2	-1.69669	-1.60682	-2.57649	-2.13659	44.7085	42.3404	67.8917	56.3001	2.68251	2.54043	4.0735	3.378
	54780	15.2167	-1.68201	-1.60241	-2.58907	-2.13554	44.3216	42.2244	68.2233	56.2724	2.6593	2.53346	4.0934	3.37635
	54840	15.2333	-1.68935	-1.61489	-2.59956	-2.14445	44.5151	42.5532	68.4996	56.5073	2.6709	2.55319	4.10998	3.39044
	54900	15.25	-1.62223	-1.57955	-2.56915	-2.09569	42.7466	41.622	67.6983	55.2224	2.5648	2.49732	4.0619	3.31335
	54960	15.2667	-1.60546	-1.55219	-2.50518	-2.05532	42.3045	40.9008	66.0127	54.1586	2.53827	2.45405	3.96076	3.24952
	55020	15.2833	-1.574	-1.56089	-2.49574	-2.03487	41.4755	41.1301	65.764	53.6198	2.48853	2.46781	3.94584	3.21719
	55080	15.3	-1.57609	-1.62842	-2.48316	-2.02963	41.5308	42.9096	65.4324	53.4816	2.49185	2.57458	3.92595	3.2089
	55140	15.3167	-1.58658	-1.6431	-2.48736	-2.03697	41.8071	43.2965	65.543	53.675	2.50843	2.59779	3.93258	3.2205
	55200	15.3333	-1.59392	-1.6387	-2.48421	-2.03907	42.0005	43.1804	65.4601	53.7303	2.52003	2.59083	3.9276	3.22382
	55260	15.35	-1.60021	-1.64688	-2.48631	-2.04326	42.1663	43.396	65.5153	53.8408	2.52998	2.60376	3.93092	3.23045
	55320	15.3667	-1.59497	-1.60105	-2.48002	-2.03749	42.0282	42.1884	65.3495	53.6889	2.52169	2.53131	3.92097	3.22133
	55380	15.3833	-1.63167	-1.57022	-2.49784	-2.06476	42.9953	41.3761	65.8193	54.4073	2.57972	2.48256	3.94916	3.26444
	55440	15.4	-1.68305	-1.59277	-2.53979	-2.11142	44.3493	41.9702	66.9246	55.6369	2.66096	2.51821	4.01547	3.33822
	55500	15.4167	-1.6904	-1.60378	-2.56915	-2.12977	44.5427	42.2603	67.6983	56.1205	2.67256	2.53562	4.0619	3.36723
	55560	15.4333	-1.69459	-1.60032	-2.57439	-2.13449	44.6532	42.1691	67.8364	56.2448	2.67919	2.53015	4.07019	3.37469
	55620	15.45	-1.68305	-1.60588	-2.59956	-2.14131	44.3493	42.3156	68.4996	56.4244	2.66096	2.53893	4.10998	3.38547
	55680	15.4667	-1.61909	-1.58637	-2.55866	-2.08888	42.6637	41.8016	67.4219	55.0428	2.55982	2.5081	4.04532	3.30257
	55740	15.4833	-1.59078	-1.56697	-2.49784	-2.04431	41.9177	41.2904	65.8193	53.8685	2.51506	2.47742	3.94916	3.23211
	55800	15.5	-1.58448	-1.63062	-2.48211	-2.0333	41.7519	42.9677	65.4048	53.5783	2.50511	2.57806	3.92429	3.2147
	55860	15.5167	-1.57924	-1.65023	-2.47792	-2.02858	41.6137	43.4844	65.2943	53.454	2.49682	2.60906	3.91766	3.20724
	55920	15.5333	-1.57924	-1.65055	-2.47267	-2.02596	41.6137	43.4927	65.1561	53.3849	2.49682	2.60956	3.90937	3.20309
	55980	15.55	-1.58343	-1.65149	-2.48421	-2.03382	41.7242	43.5175	65.4601	53.5921	2.50345	2.61105	3.9276	3.21553
	56040	15.5667	-1.59812	-1.64887	-2.48945	-2.04378	42.1111	43.4485	65.5982	53.8547	2.52666	2.60691	3.93589	3.23128
	56100	15.5833	-1.60336	-1.59958	-2.47582	-2.03959	42.2492	42.1498	65.239	53.7441	2.53495	2.52899	3.91434	3.22465
	56160	15.6	-1.6086	-1.56152	-2.48631	-2.04745	42.3874	41.1467	65.5153	53.9514	2.54324	2.4688	3.93092	3.23708
	56220	15.6167	-1.68515	-1.59235	-2.54818	-2.11666	44.4045	41.9591	67.1456	55.7751	2.66427	2.51755	4.02874	3.3465
	56280	15.6333	-1.69669	-1.60315	-2.57125	-2.13397	44.7085	42.2437	67.7535	56.231	2.68251	2.53462	4.06521	3.37386
	56340	15.65	-1.67467	-1.5957	-2.57334	-2.124	44.1282	42.0475	67.8088	55.9685	2.64769	2.52285	4.06853	3.35811
	56400	15.6667	-1.67152	-1.60074	-2.58068	-2.1261	44.0453	42.1802	68.0022	56.0238	2.64272	2.53081	4.08013	3.36143
	56460	15.6833	-1.63377	-1.65275	-2.55971	-2.09674	43.0506	43.5507	67.4496	55.2501	2.58303	2.61304	4.04697	3.315
	56520	15.7	-1.58448	-1.64195	-2.50309	-2.04378	41.7519	43.2661	65.9574	53.8547	2.50511	2.59597	3.95745	3.23128
	56580	15.7167	-1.59078	-1.62957	-2.48631	-2.03854	41.9177	42.94	65.5153	53.7165	2.51506	2.5764	3.93092	3.22299
	56640	15.7333	-1.56875	-1.62318	-2.47792	-2.02334	41.3374	42.7715	65.2943	53.3158	2.48024	2.56629	3.91766	3.19895
	56700	15.75	-1.5719	-1.62412	-2.47792	-2.02491	41.4203	42.7964	65.2943	53.3573	2.48522	2.56778	3.91766	3.20144
	56760	15.7667	-1.59812	-1.60409	-2.48421	-2.04116	42.1111	42.2686	65.4601	53.7856	2.52666	2.53611	3.9276	3.22713
	56820	15.7833	-1.59182	-1.55271	-2.47372	-2.03277	41.9453	40.9146	65.1838	53.5645	2.51672	2.45488	3.91102	3.21387
	56880	15.8	-1.60126	-1.54988	-2.47792	-2.03959	42.194	40.84	65.2943	53.7441	2.53164	2.4504	3.91766	3.22465
	56940	15.8167	-1.60965	-1.54191	-2.48211	-2.04588	42.415	40.63	65.4048	53.9099	2.5449	2.4378	3.92429	3.2346
	57000	15.8333	-1.67257	-1.58039	-2.53769	-2.10513	44.0729	41.6441	66.8693	55.4711	2.64438	2.49865	4.01216	3.32827
	57060	15.85	-1.69564	-1.59067	-2.56915	-2.13239	44.6808	41.9149	67.6983	56.1896	2.68085	2.51489	4.0619	3.37137
	57120	15.8667	-1.67991	-1.62895	-2.57754	-2.12872	44.2664	42.9235	67.9193	56.0928	2.65598	2.57541	4.07516	3.36557
	57180	15.8833	-1.68305	-1.67729	-2.58383	-2.13344	44.3493	44.1973	68.0851	56.2172	2.66096	2.65184	4.08511	3.37303
	57240	15.9	-1.6474	-1.68746	-2.566	-2.1067	43.4098	44.4653	67.6154	55.5126	2.60459	2.66792	4.05692	3.33075
	57300	15.9167	-1.58868	-1.64887	-2.50518	-2.04693	41.8624	43.4485	66.0127	53.9376	2.51174	2.60691	3.96076	3.23625
	57360	15.9333	-1.57295	-1.63702	-2.48421	-2.02858	41.4479	43.1362	65.4601	53.454	2.48687	2.58817	3.9276	3.20724
	57420	15.95	-1.58029	-1.63262	-2.48736	-2.03382	41.6413	43.0202	65.543	53.5921	2.49848	2.58121	3.93258	3.21553
	57480	15.9667	-1.56875	-1.60766	-2.48002	-2.02438	41.3374	42.3625	65.3495	53.3435	2.48024	2.54175	3.92097	3.20061
	57540	15.9833	-1.57714	-1.60892	-2.48002	-2.02858	41.5584	42.3957	65.3495	53.454	2.49351	2.54374	3.92097	3.20724
	57600	16	-1.58343	-1.59728	-2.47897	-2.0312	41.7242	42.089	65.3219	53.5231	2.50345	2.52534	3.91931	3.21138
	57660	16.0167	-1.58239	-1.58585	-2.48316	-2.03277	41.6966	41.7878	65.4324	53.5645	2.5018	2.50727	3.92595	3.21387
	57720	16.0333	-1.59812	-1.55407	-2.47687	-2.03749	42.1111	40.9505	65.2667	53.6889	2.52666	2.45703	3.916	3.22133
	57780	16.05	-1.6107	-1.53551	-2.48421	-2.04745	42.4427	40.4615	65.4601	53.9514	2.54656	2.42769	3.9276	3.23708
	57840	16.0667	-1.66313	-1.56823	-2.52406	-2.09359	43.8243	41.3236	66.5101	55.1672	2.62946	2.47941	3.99061	3.31003
	57900	16.0833	-1.69459	-1.5871	-2.56391	-2.12925	44.6532	41.8209	67.5601	56.1067	2.67919	2.50926	4.05361	3.3664
	57960	16.1	-1.68096	-1.60818	-2.57439	-2.12767	44.294	42.3763	67.8364	56.0652	2.65764	2.54258	4.07019	3.36391
	58020	16.1167	-1.67781	-1.64656	-2.59432	-2.13606	44.2111	43.3877	68.3614	56.2863	2.65267	2.60326	4.10169	3.37718
	58080	16.1333	-1.62748	-1.6582	-2.5723	-2.09989	42.8848	43.6944	67.7812	55.333	2.57309	2.62166	4.06687	3.31998
	58140	16.15	-1.58763	-1.64059	-2.52616	-2.05689	41.8348	43.2302	66.5653	54.2001	2.51009	2.59381	3.99392	3.252
	58200	16.1667	-1.56666	-1.61437	-2.50518	-2.03592	41.2821	42.5394	66.0127	53.6474	2.47693	2.55236	3.96076	3.21885
	58260	16.1833	-1.55827	-1.6107	-2.48526	-2.02176	41.0611	42.4427	65.4877	53.2744	2.46366	2.54656	3.92926	3.19646
	58320	16.2	-1.56036	-1.59518	-2.48736	-2.02386	41.1163	42.0337	65.543	53.3297	2.46698	2.52202	3.93258	3.19978
	58380	16.2167	-1.56561	-1.58721	-2.48421	-2.02491	41.2545	41.8237	65.4601	53.3573	2.47527	2.50942	3.9276	3.20144
	58440	16.2333	-1.56666	-1.5675	-2.49155	-2.0291	41.2821	41.3042	65.6535	53.4678	2.47693	2.47825	3.93921	3.20807
	58500	16.25	-1.57924	-1.53971	-2.47792	-2.02858	41.6137	40.572	65.2943	53.454	2.49682	2.43432	3.91766	3.20724
	58560	16.2667	-1.58029	-1.52324	-2.48002	-2.03015	41.6413	40.1382	65.3495	53.4954	2.49848	2.40829	3.92097	3.20973
	58620	16.2833	-1.58973	-1.52712	-2.48211	-2.03592	41.89	40.2404	65.4048	53.6474	2.5134	2.41442	3.92429	3.21885
	58680	16.3	-1.59392	-1.52933	-2.48945	-2.04169	42.0005	40.2984	65.5982	53.7994	2.52003	2.41791	3.93589	3.22796
	58740	16.3167	-1.58448	-1.52471	-2.47582	-2.03015	41.7519	40.1768	65.239	53.4954	2.50511	2.41061	3.91434	3.20973
	58800	16.3333	-1.6128	-1.58113	-2.50413	-2.05846	42.4979	41.6634	65.9851	54.2415	2.54988	2.49981	3.9591	3.25449
	58860	16.35	-1.67571	-1.64426	-2.54398	-2.10985	44.1558	43.3269	67.0351	55.5955	2.64935	2.59961	4.02211	3.33573
	58920	16.3667	-1.66628	-1.66072	-2.56495	-2.11562	43.9072	43.7607	67.5877	55.7474	2.63443	2.62564	4.05526	3.34485
	58980	16.3833	-1.65055	-1.65306	-2.56286	-2.1067	43.4927	43.559	67.5325	55.5126	2.60956	2.61354	4.05195	3.33075
	59040	16.4	-1.58553	-1.60776	-2.52091	-2.05322	41.7795	42.3653	66.4272	54.1033	2.50677	2.54192	3.98563	3.2462
	59100	16.4167	-1.57505	-1.59717	-2.4905	-2.03277	41.5032	42.0862	65.6259	53.5645	2.49019	2.52517	3.93755	3.21387
	59160	16.4333	-1.55827	-1.55932	-2.4559	-2.00708	41.0611	41.0887	64.714	52.8875	2.46366	2.46532	3.88284	3.17325
	59220	16.45	-1.55198	-1.5202	-2.45485	-2.00341	40.8953	40.058	64.6864	52.7908	2.45372	2.40348	3.88118	3.16745
	59280	16.4667	-1.54254	-1.51318	-2.45065	-1.9966	40.6466	39.8729	64.5759	52.6112	2.4388	2.39237	3.87455	3.15667
	59340	16.4833	-1.55407	-1.49912	-2.44331	-1.99869	40.9505	39.5026	64.3824	52.6665	2.45703	2.37016	3.86295	3.15999
	59400	16.5	-1.55722	-1.50227	-2.45275	-2.00498	41.0334	39.5855	64.6311	52.8323	2.46201	2.37513	3.87787	3.16994
	59460	16.5167	-1.55617	-1.50919	-2.44541	-2.00079	41.0058	39.7679	64.4377	52.7218	2.46035	2.38607	3.86626	3.16331
	59520	16.5333	-1.56351	-1.53971	-2.4496	-2.00656	41.1992	40.572	64.5482	52.8737	2.47195	2.43432	3.87289	3.17242
	59580	16.55	-1.57924	-1.57798	-2.44751	-2.01337	41.6137	41.5805	64.4929	53.0533	2.49682	2.49483	3.86958	3.1832
	59640	16.5667	-1.574	-1.59434	-2.45065	-2.01233	41.4755	42.0116	64.5759	53.0257	2.48853	2.5207	3.87455	3.18154
	59700	16.5833	-1.57819	-1.60556	-2.4517	-2.01495	41.5861	42.3073	64.6035	53.0948	2.49516	2.53844	3.87621	3.18569
	59760	16.6	-1.57295	-1.59465	-2.45065	-2.0118	41.4479	42.0199	64.5759	53.0119	2.48687	2.52119	3.87455	3.18071
	59820	16.6167	-1.57819	-1.59581	-2.44646	-2.01233	41.5861	42.0503	64.4653	53.0257	2.49516	2.52302	3.86792	3.18154
	59880	16.6333	-1.574	-1.58459	-2.4517	-2.01285	41.4755	41.7546	64.6035	53.0395	2.48853	2.50528	3.87621	3.18237
	59940	16.65	-1.58343	-1.58343	-2.44541	-2.01442	41.7242	41.7242	64.4377	53.081	2.50345	2.50345	3.86626	3.18486
	60000	16.6667	-1.58343	-1.57159	-2.44646	-2.01495	41.7242	41.412	64.4653	53.0948	2.50345	2.48472	3.86792	3.18569
	60060	16.6833	-1.57714	-1.56225	-2.44751	-2.01233	41.5584	41.1661	64.4929	53.0257	2.49351	2.46996	3.86958	3.18154
	60120	16.7	-1.58763	-1.52387	-2.44541	-2.01652	41.8348	40.1547	64.4377	53.1362	2.51009	2.40928	3.86626	3.18817
	60180	16.7167	-1.61699	-1.51989	-2.47897	-2.04798	42.6085	40.0497	65.3219	53.9652	2.55651	2.40298	3.91931	3.23791
	60240	16.7333	-1.64635	-1.55124	-2.51986	-2.08311	43.3821	40.8759	66.3996	54.8909	2.60293	2.45256	3.98397	3.29345
	60300	16.75	-1.66837	-1.55523	-2.54188	-2.10513	43.9624	40.9809	66.9798	55.4711	2.63775	2.45886	4.01879	3.32827
	60360	16.7667	-1.65055	-1.57326	-2.54084	-2.09569	43.4927	41.4562	66.9522	55.2224	2.60956	2.48737	4.01713	3.31335
	60420	16.7833	-1.58448	-1.57494	-2.48316	-2.03382	41.7519	41.5004	65.4324	53.5921	2.50511	2.49002	3.92595	3.21553
	60480	16.8	-1.55932	-1.574	-2.46114	-2.01023	41.0887	41.4755	64.8522	52.9704	2.46532	2.48853	3.89113	3.17823
	60540	16.8167	-1.54568	-1.58165	-2.45695	-2.00131	40.7295	41.6773	64.7416	52.7356	2.44377	2.50064	3.8845	3.16413
	60600	16.8333	-1.5352	-1.56949	-2.44856	-1.99188	40.4532	41.3567	64.5206	52.4869	2.42719	2.4814	3.87124	3.14921
	60660	16.85	-1.56036	-1.56236	-2.44436	-2.00236	41.1163	41.1688	64.4101	52.7632	2.46698	2.47013	3.8646	3.16579
	60720	16.8667	-1.53415	-1.55177	-2.43597	-1.98506	40.4255	40.8897	64.189	52.3073	2.42553	2.45338	3.85134	3.13844
	60780	16.8833	-1.54568	-1.54831	-2.44646	-1.99607	40.7295	40.7986	64.4653	52.5974	2.44377	2.44791	3.86792	3.15584
	60840	16.9	-1.54883	-1.50321	-2.43702	-1.99293	40.8124	39.6104	64.2166	52.5145	2.44874	2.37662	3.853	3.15087
	60900	16.9167	-1.55722	-1.48853	-2.44751	-2.00236	41.0334	39.2235	64.4929	52.7632	2.46201	2.35341	3.86958	3.16579
	60960	16.9333	-1.56875	-1.49357	-2.44226	-2.00551	41.3374	39.3562	64.3548	52.8461	2.48024	2.36137	3.86129	3.17077
	61020	16.95	-1.56666	-1.49986	-2.44017	-2.00341	41.2821	39.522	64.2995	52.7908	2.47693	2.37132	3.85797	3.16745
	61080	16.9667	-1.55932	-1.50919	-2.43597	-1.99764	41.0887	39.7679	64.189	52.6388	2.46532	2.38607	3.85134	3.15833
	61140	16.9833	-1.56141	-1.55376	-2.44331	-2.00236	41.144	40.9422	64.3824	52.7632	2.46864	2.45653	3.86295	3.16579
	61200	17	-1.57609	-1.58155	-2.44017	-2.00813	41.5308	41.6745	64.2995	52.9152	2.49185	2.50047	3.85797	3.17491
	61260	17.0167	-1.56771	-1.57798	-2.44436	-2.00603	41.3098	41.5805	64.4101	52.8599	2.47858	2.49483	3.8646	3.17159
	61320	17.0333	-1.56246	-1.56928	-2.42758	-1.99502	41.1716	41.3512	63.968	52.5698	2.4703	2.48107	3.83808	3.15419
	61380	17.05	-1.57295	-1.57054	-2.43597	-2.00446	41.4479	41.3844	64.189	52.8185	2.48687	2.48306	3.85134	3.16911
	61440	17.0667	-1.56456	-1.55323	-2.43492	-1.99974	41.2269	40.9284	64.1614	52.6941	2.47361	2.45571	3.84968	3.16165
	61500	17.0833	-1.56561	-1.56708	-2.43178	-1.99869	41.2545	41.2932	64.0785	52.6665	2.47527	2.47759	3.84471	3.15999
	61560	17.1	-1.56456	-1.57148	-2.43912	-2.00184	41.2269	41.4092	64.2719	52.7494	2.47361	2.48455	3.85631	3.16496
	61620	17.1167	-1.56875	-1.56005	-2.43388	-2.00131	41.3374	41.108	64.1337	52.7356	2.48024	2.46648	3.84802	3.16413
	61680	17.1333	-1.56875	-1.531	-2.43912	-2.00394	41.3374	40.3426	64.2719	52.8046	2.48024	2.42056	3.85631	3.16828
	61740	17.15	-1.56351	-1.50458	-2.43807	-2.00079	41.1992	39.6463	64.2443	52.7218	2.47195	2.37878	3.85466	3.16331
	61800	17.1667	-1.56141	-1.50196	-2.43283	-1.99712	41.144	39.5772	64.1061	52.625	2.46864	2.37463	3.84637	3.1575
	61860	17.1833	-1.56561	-1.50699	-2.43283	-1.99922	41.2545	39.7099	64.1061	52.6803	2.47527	2.38259	3.84637	3.16082
	61920	17.2	-1.5698	-1.52597	-2.43388	-2.00184	41.365	40.21	64.1337	52.7494	2.4819	2.4126	3.84802	3.16496
	61980	17.2167	-1.56666	-1.53321	-2.43807	-2.00236	41.2821	40.4007	64.2443	52.7632	2.47693	2.42404	3.85466	3.16579
	62040	17.2333	-1.62014	-1.58585	-2.48526	-2.0527	42.6913	41.7878	65.4877	54.0895	2.56148	2.50727	3.92926	3.24537
	62100	17.25	-1.65579	-1.60829	-2.51881	-2.0873	43.6308	42.3791	66.3719	55.0014	2.61785	2.54275	3.98232	3.30008
	62160	17.2667	-1.64216	-1.61343	-2.52091	-2.08154	43.2716	42.5145	66.4272	54.8494	2.5963	2.55087	3.98563	3.29096
	62220	17.2833	-1.58553	-1.59329	-2.48106	-2.0333	41.7795	41.984	65.3772	53.5783	2.50677	2.51904	3.92263	3.2147
	62280	17.3	-1.54254	-1.54285	-2.46219	-2.00236	40.6466	40.6549	64.8798	52.7632	2.4388	2.43929	3.89279	3.16579
	62340	17.3167	-1.53625	-1.53625	-2.43807	-1.98716	40.4808	40.4808	64.2443	52.3625	2.42885	2.42885	3.85466	3.14175
	62400	17.3333	-1.53729	-1.53268	-2.42654	-1.98191	40.5084	40.3868	63.9403	52.2244	2.43051	2.42321	3.83642	3.13346
	62460	17.35	-1.52786	-1.52167	-2.42654	-1.9772	40.2597	40.0967	63.9403	52.1	2.41558	2.4058	3.83642	3.126
	62520	17.3667	-1.52786	-1.50909	-2.42654	-1.9772	40.2597	39.7651	63.9403	52.1	2.41558	2.38591	3.83642	3.126
	62580	17.3833	-1.5352	-1.49965	-2.42758	-1.98139	40.4532	39.5164	63.968	52.2106	2.42719	2.37099	3.83808	3.13263
	62640	17.4	-1.54568	-1.46494	-2.43073	-1.98821	40.7295	38.6018	64.0508	52.3902	2.44377	2.31611	3.84305	3.14341
	62700	17.4167	-1.54254	-1.4577	-2.43283	-1.98768	40.6466	38.4112	64.1061	52.3764	2.4388	2.30467	3.84637	3.14258
	62760	17.4333	-1.54464	-1.47081	-2.43178	-1.98821	40.7019	38.7566	64.0785	52.3902	2.44211	2.32539	3.84471	3.14341
	62820	17.45	-1.54149	-1.47889	-2.43388	-1.98768	40.619	38.9693	64.1337	52.3764	2.43714	2.33816	3.84802	3.14258
	62880	17.4667	-1.54568	-1.50877	-2.43912	-1.9924	40.7295	39.7568	64.2719	52.5007	2.44377	2.38541	3.85631	3.15004
	62940	17.4833	-1.54778	-1.57253	-2.42863	-1.98821	40.7847	41.4369	63.9956	52.3902	2.44708	2.48621	3.83973	3.14341
	63000	17.5	-1.55302	-1.58354	-2.43702	-1.99502	40.9229	41.727	64.2166	52.5698	2.45537	2.50362	3.853	3.15419
	63060	17.5167	-1.54568	-1.57945	-2.42863	-1.98716	40.7295	41.6192	63.9956	52.3625	2.44377	2.49715	3.83973	3.14175
	63120	17.5333	-1.55722	-1.57358	-2.43178	-1.9945	41.0334	41.4645	64.0785	52.556	2.46201	2.48787	3.84471	3.15336
	63180	17.55	-1.54464	-1.54872	-2.42444	-1.98454	40.7019	40.8096	63.885	52.2934	2.44211	2.44858	3.8331	3.13761
	63240	17.5667	-1.55617	-1.54055	-2.44017	-1.99817	41.0058	40.5941	64.2995	52.6527	2.46035	2.43565	3.85797	3.15916
	63300	17.5833	-1.55093	-1.53467	-2.43073	-1.99083	40.8676	40.4393	64.0508	52.4592	2.45206	2.42636	3.84305	3.14755
	63360	17.6	-1.55093	-1.52534	-2.43388	-1.9924	40.8676	40.1934	64.1337	52.5007	2.45206	2.41161	3.84802	3.15004
	63420	17.6167	-1.54883	-1.51622	-2.42444	-1.98663	40.8124	39.953	63.885	52.3487	2.44874	2.39718	3.8331	3.14092
	63480	17.6333	-1.54044	-1.5352	-2.42339	-1.98191	40.5913	40.4532	63.8574	52.2244	2.43548	2.42719	3.83145	3.13346
	63540	17.65	-1.56036	-1.50972	-2.42968	-1.99502	41.1163	39.7817	64.0232	52.5698	2.46698	2.3869	3.84139	3.15419
	63600	17.6667	-1.56036	-1.47689	-2.43073	-1.99555	41.1163	38.9168	64.0508	52.5836	2.46698	2.33501	3.84305	3.15502
	63660	17.6833	-1.55512	-1.48098	-2.43912	-1.99712	40.9782	39.0246	64.2719	52.625	2.45869	2.34148	3.85631	3.1575
	63720	17.7	-1.54464	-1.48748	-2.43702	-1.99083	40.7019	39.1959	64.2166	52.4592	2.44211	2.35175	3.853	3.14755
	63780	17.7167	-1.54568	-1.49252	-2.43597	-1.99083	40.7295	39.3285	64.189	52.4592	2.44377	2.35971	3.85134	3.14755
	63840	17.7333	-1.54568	-1.52953	-2.42654	-1.98611	40.7295	40.304	63.9403	52.3349	2.44377	2.41824	3.83642	3.14009
	63900	17.75	-1.55302	-1.56078	-2.43178	-1.9924	40.9229	41.1274	64.0785	52.5007	2.45537	2.46764	3.84471	3.15004
	63960	17.7667	-1.55512	-1.55932	-2.43178	-1.99345	40.9782	41.0887	64.0785	52.5283	2.45869	2.46532	3.84471	3.1517
	64020	17.7833	-1.55407	-1.55732	-2.43597	-1.99502	40.9505	41.0362	64.189	52.5698	2.45703	2.46217	3.85134	3.15419
	64080	17.8	-1.54883	-1.55072	-2.43807	-1.99345	40.8124	40.8621	64.2443	52.5283	2.44874	2.45173	3.85466	3.1517
	64140	17.8167	-1.55093	-1.54191	-2.44017	-1.99555	40.8676	40.63	64.2995	52.5836	2.45206	2.4378	3.85797	3.15502
	64200	17.8333	-1.54778	-1.54306	-2.42549	-1.98663	40.7847	40.6604	63.9127	52.3487	2.44708	2.43962	3.83476	3.14092
	64260	17.85	-1.54883	-1.52513	-2.42968	-1.98926	40.8124	40.1879	64.0232	52.4178	2.44874	2.41127	3.84139	3.14507
	64320	17.8667	-1.55407	-1.53918	-2.43912	-1.9966	40.9505	40.5582	64.2719	52.6112	2.45703	2.43349	3.85631	3.15667
	64380	17.8833	-1.54464	-1.50919	-2.43597	-1.9903	40.7019	39.7679	64.189	52.4454	2.44211	2.38607	3.85134	3.14673
	64440	17.9	-1.54778	-1.52178	-2.43283	-1.9903	40.7847	40.0995	64.1061	52.4454	2.44708	2.40597	3.84637	3.14673
	64500	17.9167	-1.55198	-1.46368	-2.43912	-1.99555	40.8953	38.5687	64.2719	52.5836	2.45372	2.31412	3.85631	3.15502
	64560	17.9333	-1.55617	-1.47417	-2.43492	-1.99555	41.0058	38.845	64.1614	52.5836	2.46035	2.3307	3.84968	3.15502
	64620	17.95	-1.54149	-1.47438	-2.43492	-1.98821	40.619	38.8505	64.1614	52.3902	2.43714	2.33103	3.84968	3.14341
	64680	17.9667	-1.55093	-1.4986	-2.44751	-1.99922	40.8676	39.4888	64.4929	52.6803	2.45206	2.36933	3.86958	3.16082
	64740	17.9833	-1.55198	-1.52723	-2.44331	-1.99764	40.8953	40.2432	64.3824	52.6388	2.45372	2.41459	3.86295	3.15833
	64800	18	-1.56875	-1.5612	-2.4496	-2.00918	41.3374	41.1384	64.5482	52.9428	2.48024	2.46831	3.87289	3.17657
	64860	18.0167	-1.62748	-1.60472	-2.50938	-2.06843	42.8848	42.2852	66.1232	54.504	2.57309	2.53711	3.96739	3.27024
	64920	18.0333	-1.63796	-1.60944	-2.5335	-2.08573	43.1611	42.4095	66.7588	54.9599	2.58967	2.54457	4.00553	3.2976
	64980	18.05	-1.62853	-1.60241	-2.5293	-2.07891	42.9124	42.2244	66.6483	54.7803	2.57474	2.53346	3.9989	3.28682
	65040	18.0667	-1.56036	-1.56791	-2.47897	-2.01967	41.1163	41.3153	65.3219	53.2191	2.46698	2.47892	3.91931	3.19315
	65100	18.0833	-1.5331	-1.53897	-2.44541	-1.98926	40.3979	40.5526	64.4377	52.4178	2.42387	2.43316	3.86626	3.14507
	65160	18.1	-1.52576	-1.52293	-2.44122	-1.98349	40.2045	40.1299	64.3272	52.2658	2.41227	2.40779	3.85963	3.13595
	65220	18.1167	-1.51842	-1.51265	-2.43178	-1.9751	40.011	39.8591	64.0785	52.0448	2.40066	2.39154	3.84471	3.12269
	65280	18.1333	-1.51213	-1.51842	-2.42654	-1.96933	39.8453	40.0111	63.9403	51.8928	2.39072	2.40066	3.83642	3.11357
	65340	18.15	-1.52471	-1.5159	-2.42863	-1.97667	40.1768	39.9447	63.9956	52.0862	2.41061	2.39668	3.83973	3.12517
	65400	18.1667	-1.52471	-1.50154	-2.43388	-1.97929	40.1768	39.5662	64.1337	52.1553	2.41061	2.37397	3.84802	3.12932
	65460	18.1833	-1.51632	-1.49871	-2.44751	-1.98191	39.9558	39.4916	64.4929	52.2244	2.39735	2.36949	3.86958	3.13346
	65520	18.2	-1.52786	-1.49493	-2.43807	-1.98296	40.2597	39.3921	64.2443	52.252	2.41558	2.36353	3.85466	3.13512
	65580	18.2167	-1.53625	-1.46599	-2.43807	-1.98716	40.4808	38.6295	64.2443	52.3625	2.42885	2.31777	3.85466	3.14175
	65640	18.2333	-1.531	-1.46148	-2.43388	-1.98244	40.3426	38.5106	64.1337	52.2382	2.42056	2.31064	3.84802	3.13429
	65700	18.25	-1.5331	-1.47794	-2.43912	-1.98611	40.3979	38.9445	64.2719	52.3349	2.42387	2.33667	3.85631	3.14009
	65760	18.2667	-1.52995	-1.48476	-2.42863	-1.97929	40.315	39.1241	63.9956	52.1553	2.4189	2.34744	3.83973	3.12932
	65820	18.2833	-1.5331	-1.53981	-2.43283	-1.98296	40.3979	40.5747	64.1061	52.252	2.42387	2.43448	3.84637	3.13512
	65880	18.3	-1.52891	-1.55208	-2.43597	-1.98244	40.2874	40.898	64.189	52.2382	2.41724	2.45388	3.85134	3.13429
	65940	18.3167	-1.52891	-1.54443	-2.43702	-1.98296	40.2874	40.6963	64.2166	52.252	2.41724	2.44178	3.853	3.13512
	66000	18.3333	-1.53415	-1.53813	-2.43178	-1.98296	40.4255	40.5305	64.0785	52.252	2.42553	2.43183	3.84471	3.13512
	66060	18.35	-1.52995	-1.54128	-2.42758	-1.97877	40.315	40.6134	63.968	52.1415	2.4189	2.43681	3.83808	3.12849
	66120	18.3667	-1.531	-1.52524	-2.43388	-1.98244	40.3426	40.1907	64.1337	52.2382	2.42056	2.41144	3.84802	3.13429
	66180	18.3833	-1.5352	-1.5201	-2.42654	-1.98087	40.4532	40.0553	63.9403	52.1967	2.42719	2.40332	3.83642	3.1318
	66240	18.4	-1.52366	-1.52041	-2.42654	-1.9751	40.1492	40.0636	63.9403	52.0448	2.40895	2.40381	3.83642	3.12269
	66300	18.4167	-1.5331	-1.50647	-2.42444	-1.97877	40.3979	39.696	63.885	52.1415	2.42387	2.38176	3.8331	3.12849
	66360	18.4333	-1.53729	-1.50846	-2.43388	-1.98558	40.5084	39.7486	64.1337	52.3211	2.43051	2.38491	3.84802	3.13926
	66420	18.45	-1.52681	-1.49891	-2.43073	-1.97877	40.2321	39.4971	64.0508	52.1415	2.41393	2.36983	3.84305	3.12849
	66480	18.4667	-1.53205	-1.46326	-2.42549	-1.97877	40.3703	38.5576	63.9127	52.1415	2.42222	2.31346	3.83476	3.12849
	66540	18.4833	-1.52995	-1.44596	-2.42234	-1.97615	40.315	38.1017	63.8298	52.0724	2.4189	2.2861	3.82979	3.12434
	66600	18.5	-1.52157	-1.46347	-2.43597	-1.97877	40.0939	38.5631	64.189	52.1415	2.40564	2.31379	3.85134	3.12849
	66660	18.5167	-1.53625	-1.47396	-2.43388	-1.98506	40.4808	38.8395	64.1337	52.3073	2.42885	2.33037	3.84802	3.13844
	66720	18.5333	-1.52891	-1.49975	-2.42863	-1.97877	40.2874	39.5192	63.9956	52.1415	2.41724	2.37115	3.83973	3.12849
	66780	18.55	-1.53939	-1.53509	-2.43388	-1.98663	40.5637	40.4504	64.1337	52.3487	2.43382	2.42702	3.84802	3.14092
	66840	18.5667	-1.52681	-1.54359	-2.43283	-1.97982	40.2321	40.6742	64.1061	52.1691	2.41393	2.44045	3.84637	3.13015
	66900	18.5833	-1.5331	-1.54275	-2.43073	-1.98191	40.3979	40.6521	64.0508	52.2244	2.42387	2.43913	3.84305	3.13346
	66960	18.6	-1.52891	-1.53394	-2.43492	-1.98191	40.2874	40.42	64.1614	52.2244	2.41724	2.4252	3.84968	3.13346
	67020	18.6167	-1.53729	-1.52513	-2.42654	-1.98191	40.5084	40.1879	63.9403	52.2244	2.43051	2.41127	3.83642	3.13346
	67080	18.6333	-1.5352	-1.52545	-2.42758	-1.98139	40.4532	40.1962	63.968	52.2106	2.42719	2.41177	3.83808	3.13263
	67140	18.65	-1.53625	-1.51318	-2.43388	-1.98506	40.4808	39.8729	64.1337	52.3073	2.42885	2.39237	3.84802	3.13844
	67200	18.6667	-1.53939	-1.51055	-2.43597	-1.98768	40.5637	39.8038	64.189	52.3764	2.43382	2.38823	3.85134	3.14258
	67260	18.6833	-1.53834	-1.5093	-2.43283	-1.98558	40.5361	39.7707	64.1061	52.3211	2.43216	2.38624	3.84637	3.13926
	67320	18.7	-1.52576	-1.50217	-2.43492	-1.98034	40.2045	39.5828	64.1614	52.1829	2.41227	2.37497	3.84968	3.13098
	67380	18.7167	-1.52576	-1.48077	-2.43702	-1.98139	40.2045	39.0191	64.2166	52.2106	2.41227	2.34114	3.853	3.13263
	67440	18.7333	-1.53625	-1.44596	-2.43073	-1.98349	40.4808	38.1017	64.0508	52.2658	2.42885	2.2861	3.84305	3.13595
	67500	18.75	-1.5352	-1.45519	-2.42758	-1.98139	40.4532	38.3448	63.968	52.2106	2.42719	2.30069	3.83808	3.13263
	67560	18.7667	-1.53415	-1.46263	-2.43807	-1.98611	40.4255	38.541	64.2443	52.3349	2.42553	2.31246	3.85466	3.14009
	67620	18.7833	-1.5331	-1.48748	-2.43597	-1.98454	40.3979	39.1959	64.189	52.2934	2.42387	2.35175	3.85134	3.13761
	67680	18.8	-1.53205	-1.52398	-2.42863	-1.98034	40.3703	40.1575	63.9956	52.1829	2.42222	2.40945	3.83973	3.13098
	67740	18.8167	-1.53939	-1.54956	-2.43388	-1.98663	40.5637	40.8317	64.1337	52.3487	2.43382	2.4499	3.84802	3.14092
	67800	18.8333	-1.5331	-1.5375	-2.43702	-1.98506	40.3979	40.514	64.2166	52.3073	2.42387	2.43084	3.853	3.13844
	67860	18.85	-1.52891	-1.52702	-2.43492	-1.98191	40.2874	40.2376	64.1614	52.2244	2.41724	2.41426	3.84968	3.13346
	67920	18.8667	-1.52681	-1.52303	-2.43492	-1.98087	40.2321	40.1326	64.1614	52.1967	2.41393	2.40796	3.84968	3.1318
	67980	18.8833	-1.52366	-1.5159	-2.43178	-1.97772	40.1492	39.9447	64.0785	52.1138	2.40895	2.39668	3.84471	3.12683
	68040	18.9	-1.52995	-1.51674	-2.43388	-1.98191	40.315	39.9668	64.1337	52.2244	2.4189	2.39801	3.84802	3.13346
	68100	18.9167	-1.52891	-1.5073	-2.44541	-1.98716	40.2874	39.7182	64.4377	52.3625	2.41724	2.38309	3.86626	3.14175
	68160	18.9333	-1.53834	-1.51517	-2.43492	-1.98663	40.5361	39.9254	64.1614	52.3487	2.43216	2.39552	3.84968	3.14092
	68220	18.95	-1.53205	-1.50164	-2.43807	-1.98506	40.3703	39.5689	64.2443	52.3073	2.42222	2.37414	3.85466	3.13844
	68280	18.9667	-1.52891	-1.50038	-2.43702	-1.98296	40.2874	39.5358	64.2166	52.252	2.41724	2.37215	3.853	3.13512
	68340	18.9833	-1.54044	-1.50647	-2.44646	-1.99345	40.5913	39.696	64.4653	52.5283	2.43548	2.38176	3.86792	3.1517
	68400	19	-1.52471	-1.49074	-2.44541	-1.98506	40.1768	39.2816	64.4377	52.3073	2.41061	2.35689	3.86626	3.13844
	68460	19.0167	-1.52786	-1.45561	-2.44331	-1.98558	40.2597	38.3559	64.3824	52.3211	2.41558	2.30135	3.86295	3.13926
	68520	19.0333	-1.52471	-1.43652	-2.44226	-1.98349	40.1768	37.853	64.3548	52.2658	2.41061	2.27118	3.86129	3.13595
	68580	19.05	-1.52471	-1.45802	-2.44122	-1.98296	40.1768	38.4195	64.3272	52.252	2.41061	2.30517	3.85963	3.13512
	68640	19.0667	-1.52891	-1.46892	-2.44122	-1.98506	40.2874	38.7068	64.3272	52.3073	2.41724	2.32241	3.85963	3.13844
	68700	19.0833	-1.53415	-1.50332	-2.44226	-1.98821	40.4255	39.6132	64.3548	52.3902	2.42553	2.37679	3.86129	3.14341
	68760	19.1	-1.52576	-1.53667	-2.44646	-1.98611	40.2045	40.4918	64.4653	52.3349	2.41227	2.42951	3.86792	3.14009
	68820	19.1167	-1.53415	-1.53216	-2.43912	-1.98663	40.4255	40.373	64.2719	52.3487	2.42553	2.42238	3.85631	3.14092
	68880	19.1333	-1.53415	-1.52849	-2.43597	-1.98506	40.4255	40.2763	64.189	52.3073	2.42553	2.41658	3.85134	3.13844
	68940	19.15	-1.52995	-1.53121	-2.43807	-1.98401	40.315	40.3482	64.2443	52.2796	2.4189	2.42089	3.85466	3.13678
	69000	19.1667	-1.52891	-1.51873	-2.43597	-1.98244	40.2874	40.0193	64.189	52.2382	2.41724	2.40116	3.85134	3.13429
	69060	19.1833	-1.52471	-1.51517	-2.44226	-1.98349	40.1768	39.9254	64.3548	52.2658	2.41061	2.39552	3.86129	3.13595
	69120	19.2	-1.52471	-1.50405	-2.44226	-1.98349	40.1768	39.6325	64.3548	52.2658	2.41061	2.37795	3.86129	3.13595
	69180	19.2167	-1.531	-1.50762	-2.44436	-1.98768	40.3426	39.7264	64.4101	52.3764	2.42056	2.38359	3.8646	3.14258
	69240	19.2333	-1.52681	-1.50007	-2.44226	-1.98454	40.2321	39.5275	64.3548	52.2934	2.41393	2.37165	3.86129	3.13761
	69300	19.25	-1.5331	-1.51339	-2.4496	-1.99135	40.3979	39.8784	64.5482	52.4731	2.42387	2.39271	3.87289	3.14838
	69360	19.2667	-1.52681	-1.49283	-2.44331	-1.98506	40.2321	39.3368	64.3824	52.3073	2.41393	2.36021	3.86295	3.13844
	69420	19.2833	-1.51737	-1.48203	-2.43283	-1.9751	39.9834	39.0522	64.1061	52.0448	2.39901	2.34313	3.84637	3.12269
	69480	19.3	-1.52891	-1.47637	-2.43388	-1.98139	40.2874	38.903	64.1337	52.2106	2.41724	2.33418	3.84802	3.13263
	69540	19.3167	-1.52786	-1.44533	-2.43492	-1.98139	40.2597	38.0851	64.1614	52.2106	2.41558	2.28511	3.84968	3.13263
	69600	19.3333	-1.5352	-1.45896	-2.44436	-1.98978	40.4532	38.4443	64.4101	52.4316	2.42719	2.30666	3.8646	3.1459
	69660	19.35	-1.52681	-1.46892	-2.4496	-1.98821	40.2321	38.7068	64.5482	52.3902	2.41393	2.32241	3.87289	3.14341
	69720	19.3667	-1.52576	-1.48371	-2.44541	-1.98558	40.2045	39.0964	64.4377	52.3211	2.41227	2.34579	3.86626	3.13926
	69780	19.3833	-1.52576	-1.52052	-2.44226	-1.98401	40.2045	40.0663	64.3548	52.2796	2.41227	2.40398	3.86129	3.13678
	69840	19.4	-1.52891	-1.53908	-2.44436	-1.98663	40.2874	40.5554	64.4101	52.3487	2.41724	2.43332	3.8646	3.14092
	69900	19.4167	-1.53415	-1.53121	-2.44017	-1.98716	40.4255	40.3482	64.2995	52.3625	2.42553	2.42089	3.85797	3.14175
	69960	19.4333	-1.52891	-1.52796	-2.44226	-1.98558	40.2874	40.2625	64.3548	52.3211	2.41724	2.41575	3.86129	3.13926
	70020	19.45	-1.52786	-1.52345	-2.44017	-1.98401	40.2597	40.1437	64.2995	52.2796	2.41558	2.40862	3.85797	3.13678
	70080	19.4667	-1.52366	-1.5136	-2.44226	-1.98296	40.1492	39.8839	64.3548	52.252	2.40895	2.39304	3.86129	3.13512
	70140	19.4833	-1.531	-1.50405	-2.43597	-1.98349	40.3426	39.6325	64.189	52.2658	2.42056	2.37795	3.85134	3.13595
	70200	19.5	-1.53205	-1.50374	-2.44646	-1.98926	40.3703	39.6242	64.4653	52.4178	2.42222	2.37745	3.86792	3.14507
	70260	19.5167	-1.53415	-1.50615	-2.44751	-1.99083	40.4255	39.6878	64.4929	52.4592	2.42553	2.38127	3.86958	3.14755
	70320	19.5333	-1.52157	-1.47721	-2.44331	-1.98244	40.0939	38.9251	64.3824	52.2382	2.40564	2.33551	3.86295	3.13429
	70380	19.55	-1.52576	-1.44418	-2.43597	-1.98087	40.2045	38.0547	64.189	52.1967	2.41227	2.28328	3.85134	3.1318
	70440	19.5667	-1.52261	-1.44827	-2.45065	-1.98663	40.1216	38.1625	64.5759	52.3487	2.40729	2.28975	3.87455	3.14092
	70500	19.5833	-1.52157	-1.45823	-2.44646	-1.98401	40.0939	38.425	64.4653	52.2796	2.40564	2.3055	3.86792	3.13678
	70560	19.6	-1.52261	-1.47102	-2.44751	-1.98506	40.1216	38.7621	64.4929	52.3073	2.40729	2.32573	3.86958	3.13844
	70620	19.6167	-1.52891	-1.48686	-2.44017	-1.98454	40.2874	39.1793	64.2995	52.2934	2.41724	2.35076	3.85797	3.13761
	70680	19.6333	-1.52995	-1.52576	-2.44856	-1.98926	40.315	40.2045	64.5206	52.4178	2.4189	2.41227	3.87124	3.14507
	70740	19.65	-1.52576	-1.53268	-2.44226	-1.98401	40.2045	40.3868	64.3548	52.2796	2.41227	2.42321	3.86129	3.13678
	70800	19.6667	-1.51737	-1.5287	-2.44017	-1.97877	39.9834	40.2818	64.2995	52.1415	2.39901	2.41691	3.85797	3.12849
	70860	19.6833	-1.51842	-1.52796	-2.44646	-1.98244	40.011	40.2625	64.4653	52.2382	2.40066	2.41575	3.86792	3.13429
	70920	19.7	-1.52471	-1.51842	-2.44541	-1.98506	40.1768	40.0111	64.4377	52.3073	2.41061	2.40066	3.86626	3.13844
	70980	19.7167	-1.5331	-1.51181	-2.44436	-1.98873	40.3979	39.837	64.4101	52.404	2.42387	2.39022	3.8646	3.14424
	71040	19.7333	-1.53205	-1.51276	-2.44856	-1.9903	40.3703	39.8618	64.5206	52.4454	2.42222	2.39171	3.87124	3.14673
	71100	19.75	-1.52157	-1.49787	-2.45275	-1.98716	40.0939	39.4695	64.6311	52.3625	2.40564	2.36817	3.87787	3.14175
	71160	19.7667	-1.531	-1.4598	-2.43807	-1.98454	40.3426	38.4664	64.2443	52.2934	2.42056	2.30799	3.85466	3.13761
	71220	19.7833	-1.52471	-1.44952	-2.45904	-1.99188	40.1768	38.1956	64.7969	52.4869	2.41061	2.29174	3.88781	3.14921
	71280	19.8	-1.52576	-1.45991	-2.46114	-1.99345	40.2045	38.4692	64.8522	52.5283	2.41227	2.30815	3.89113	3.1517
	71340	19.8167	-1.52261	-1.46651	-2.45275	-1.98768	40.1216	38.6433	64.6311	52.3764	2.40729	2.3186	3.87787	3.14258
	71400	19.8333	-1.52576	-1.51129	-2.45065	-1.98821	40.2045	39.8232	64.5759	52.3902	2.41227	2.38939	3.87455	3.14341
	71460	19.85	-1.52052	-1.53688	-2.44541	-1.98296	40.0663	40.4974	64.4377	52.252	2.40398	2.42984	3.86626	3.13512
	71520	19.8667	-1.52261	-1.53111	-2.45485	-1.98873	40.1216	40.3454	64.6864	52.404	2.40729	2.42072	3.88118	3.14424
	71580	19.8833	-1.52052	-1.5267	-2.45065	-1.98558	40.0663	40.2293	64.5759	52.3211	2.40398	2.41376	3.87455	3.13926
	71640	19.9	-1.531	-1.5181	-2.45485	-1.99293	40.3426	40.0028	64.6864	52.5145	2.42056	2.40017	3.88118	3.15087
	71700	19.9167	-1.52366	-1.50447	-2.4559	-1.98978	40.1492	39.6435	64.714	52.4316	2.40895	2.37861	3.88284	3.1459
	71760	19.9333	-1.52261	-1.51926	-2.45799	-1.9903	40.1216	40.0332	64.7693	52.4454	2.40729	2.40199	3.88616	3.14673
	71820	19.95	-1.52157	-1.5072	-2.4559	-1.98873	40.0939	39.7154	64.714	52.404	2.40564	2.38292	3.88284	3.14424
	71880	19.9667	-1.52471	-1.5093	-2.45695	-1.99083	40.1768	39.7707	64.7416	52.4592	2.41061	2.38624	3.8845	3.14755
	71940	19.9833	-1.52366	-1.49325	-2.45485	-1.98926	40.1492	39.3479	64.6864	52.4178	2.40895	2.36087	3.88118	3.14507
	72000	20	-1.52366	-1.48895	-2.44541	-1.98454	40.1492	39.2346	64.4377	52.2934	2.40895	2.35408	3.86626	3.13761
	72060	20.0167	-1.52366	-1.49304	-2.46324	-1.99345	40.1492	39.3424	64.9074	52.5283	2.40895	2.36054	3.89445	3.1517
	72120	20.0333	-1.52052	-1.49682	-2.46638	-1.99345	40.0663	39.4418	64.9903	52.5283	2.40398	2.36651	3.89942	3.1517
	72180	20.05	-1.52366	-1.47406	-2.4517	-1.98768	40.1492	38.8422	64.6035	52.3764	2.40895	2.33053	3.87621	3.14258
	72240	20.0667	-1.51947	-1.43799	-2.46009	-1.98978	40.0387	37.8917	64.8245	52.4316	2.40232	2.2735	3.88947	3.1459
	72300	20.0833	-1.51737	-1.44292	-2.45065	-1.98401	39.9834	38.0216	64.5759	52.2796	2.39901	2.28129	3.87455	3.13678
	72360	20.1	-1.52366	-1.45246	-2.4559	-1.98978	40.1492	38.273	64.714	52.4316	2.40895	2.29638	3.88284	3.1459
	72420	20.1167	-1.52786	-1.46892	-2.44646	-1.98716	40.2597	38.7068	64.4653	52.3625	2.41558	2.32241	3.86792	3.14175
	72480	20.1333	-1.51527	-1.50626	-2.45065	-1.98296	39.9282	39.6905	64.5759	52.252	2.39569	2.38143	3.87455	3.13512
	72540	20.15	-1.52366	-1.52136	-2.45485	-1.98926	40.1492	40.0884	64.6864	52.4178	2.40895	2.40531	3.88118	3.14507
	72600	20.1667	-1.51318	-1.51548	-2.44646	-1.97982	39.8729	39.9337	64.4653	52.1691	2.39237	2.39602	3.86792	3.13015
	72660	20.1833	-1.52052	-1.51643	-2.45485	-1.98768	40.0663	39.9586	64.6864	52.3764	2.40398	2.39751	3.88118	3.14258
	72720	20.2	-1.51947	-1.50563	-2.45065	-1.98506	40.0387	39.6739	64.5759	52.3073	2.40232	2.38044	3.87455	3.13844
	72780	20.2167	-1.52261	-1.51244	-2.45695	-1.98978	40.1216	39.8535	64.7416	52.4316	2.40729	2.39121	3.8845	3.1459
	72840	20.2333	-1.52261	-1.49944	-2.45485	-1.98873	40.1216	39.5109	64.6864	52.404	2.40729	2.37065	3.88118	3.14424
	72900	20.25	-1.51318	-1.49766	-2.44856	-1.98087	39.8729	39.4639	64.5206	52.1967	2.39237	2.36784	3.87124	3.1318
	72960	20.2667	-1.52052	-1.49273	-2.45275	-1.98663	40.0663	39.3341	64.6311	52.3487	2.40398	2.36004	3.87787	3.14092
	73020	20.2833	-1.52471	-1.48717	-2.4496	-1.98716	40.1768	39.1876	64.5482	52.3625	2.41061	2.35126	3.87289	3.14175
	73080	20.3	-1.52786	-1.48245	-2.46009	-1.99397	40.2597	39.0633	64.8245	52.5421	2.41558	2.3438	3.88947	3.15253
	73140	20.3167	-1.58029	-1.47637	-2.51672	-2.0485	41.6413	38.903	66.3167	53.979	2.49848	2.33418	3.979	3.23874
	73200	20.3333	-1.59916	-1.49116	-2.55552	-2.07734	42.1387	39.2926	67.339	54.7389	2.52832	2.35756	4.04034	3.28433
	73260	20.35	-1.60441	-1.50196	-2.54713	-2.07577	42.2769	39.5772	67.118	54.6974	2.53661	2.37463	4.02708	3.28185
	73320	20.3667	-1.54149	-1.47742	-2.48631	-2.0139	40.619	38.9306	65.5153	53.0671	2.43714	2.33584	3.93092	3.18403
	73380	20.3833	-1.49011	-1.48832	-2.4538	-1.97195	39.265	39.218	64.6587	51.9619	2.3559	2.35308	3.87952	3.11771
	73440	20.4	-1.48696	-1.50374	-2.44331	-1.96514	39.1821	39.6242	64.3824	51.7823	2.35093	2.37745	3.86295	3.10694
	73500	20.4167	-1.46704	-1.50667	-2.43388	-1.95046	38.6571	39.7016	64.1337	51.3954	2.31943	2.38209	3.84802	3.08372
	73560	20.4333	-1.47543	-1.50657	-2.43283	-1.95413	38.8781	39.6988	64.1061	51.4921	2.33269	2.38193	3.84637	3.08953
	73620	20.45	-1.47018	-1.50458	-2.43912	-1.95465	38.74	39.6463	64.2719	51.5059	2.3244	2.37878	3.85631	3.09036
	73680	20.4667	-1.47438	-1.48434	-2.43807	-1.95622	38.8505	39.113	64.2443	51.5474	2.33103	2.34678	3.85466	3.09284
	73740	20.4833	-1.47752	-1.49472	-2.43807	-1.9578	38.9334	39.3866	64.2443	51.5888	2.336	2.36319	3.85466	3.09533
	73800	20.5	-1.48486	-1.4899	-2.43912	-1.96199	39.1268	39.2595	64.2719	51.6994	2.34761	2.35557	3.85631	3.10196
	73860	20.5167	-1.48696	-1.48161	-2.43597	-1.96147	39.1821	39.0412	64.189	51.6855	2.35093	2.34247	3.85134	3.10113
	73920	20.5333	-1.48277	-1.47889	-2.43597	-1.95937	39.0716	38.9693	64.189	51.6303	2.34429	2.33816	3.85134	3.09782
	73980	20.55	-1.48906	-1.48182	-2.43388	-1.96147	39.2374	39.0467	64.1337	51.6855	2.35424	2.3428	3.84802	3.10113
	74040	20.5667	-1.48906	-1.48046	-2.43912	-1.96409	39.2374	39.0108	64.2719	51.7546	2.35424	2.34065	3.85631	3.10528
	74100	20.5833	-1.49011	-1.47301	-2.44331	-1.96671	39.265	38.8146	64.3824	51.8237	2.3559	2.32888	3.86295	3.10942
	74160	20.6	-1.48696	-1.48119	-2.44226	-1.96461	39.1821	39.0301	64.3548	51.7684	2.35093	2.34181	3.86129	3.10611
	74220	20.6167	-1.48801	-1.46871	-2.43178	-1.95989	39.2097	38.7013	64.0785	51.6441	2.35258	2.32208	3.84471	3.09865
	74280	20.6333	-1.48591	-1.47501	-2.42549	-1.9557	39.1545	38.8671	63.9127	51.5336	2.34927	2.33203	3.83476	3.09201
	74340	20.65	-1.49011	-1.47081	-2.43178	-1.96094	39.265	38.7566	64.0785	51.6717	2.3559	2.32539	3.84471	3.1003
	74400	20.6667	-1.48696	-1.47249	-2.43702	-1.96199	39.1821	38.8008	64.2166	51.6994	2.35093	2.32805	3.853	3.10196
	74460	20.6833	-1.49011	-1.47574	-2.43073	-1.96042	39.265	38.8864	64.0508	51.6579	2.3559	2.33319	3.84305	3.09948
	74520	20.7	-1.47438	-1.46316	-2.42968	-1.95203	38.8505	38.5549	64.0232	51.4369	2.33103	2.31329	3.84139	3.08621
	74580	20.7167	-1.48696	-1.46746	-2.43073	-1.95885	39.1821	38.6681	64.0508	51.6165	2.35093	2.32009	3.84305	3.09699
	74640	20.7333	-1.48172	-1.45802	-2.42549	-1.9536	39.0439	38.4194	63.9127	51.4783	2.34264	2.30517	3.83476	3.0887
	74700	20.75	-1.4922	-1.45424	-2.42968	-1.96094	39.3202	38.32	64.0232	51.6717	2.35921	2.2992	3.84139	3.1003
	74760	20.7667	-1.48277	-1.45812	-2.42339	-1.95308	39.0716	38.4222	63.8574	51.4645	2.34429	2.30533	3.83145	3.08787
	74820	20.7833	-1.48591	-1.45844	-2.42339	-1.95465	39.1545	38.4305	63.8574	51.5059	2.34927	2.30583	3.83145	3.09036
	74880	20.8	-1.48906	-1.45854	-2.43597	-1.96252	39.2374	38.4333	64.189	51.7132	2.35424	2.306	3.85134	3.10279
	74940	20.8167	-1.48172	-1.46452	-2.42968	-1.9557	39.0439	38.5908	64.0232	51.5336	2.34264	2.31545	3.84139	3.09201
	75000	20.8333	-1.47438	-1.44869	-2.43388	-1.95413	38.8505	38.1735	64.1337	51.4921	2.33103	2.29041	3.84802	3.08953
	75060	20.85	-1.49115	-1.46473	-2.43702	-1.96409	39.2926	38.5963	64.2166	51.7546	2.35756	2.31578	3.853	3.10528
	75120	20.8667	-1.48696	-1.45582	-2.43178	-1.95937	39.1821	38.3614	64.0785	51.6303	2.35093	2.30169	3.84471	3.09782
	75180	20.8833	-1.48696	-1.46106	-2.43807	-1.96252	39.1821	38.4996	64.2443	51.7132	2.35093	2.30998	3.85466	3.10279
	75240	20.9	-1.48591	-1.44502	-2.42968	-1.9578	39.1545	38.0768	64.0232	51.5888	2.34927	2.28461	3.84139	3.09533
	75300	20.9167	-1.48381	-1.46211	-2.43283	-1.95832	39.0992	38.5272	64.1061	51.6026	2.34595	2.31163	3.84637	3.09616
	75360	20.9333	-1.48801	-1.45036	-2.42444	-1.95622	39.2097	38.2177	63.885	51.5474	2.35258	2.29306	3.8331	3.09284
	75420	20.95	-1.48486	-1.44061	-2.42444	-1.95465	39.1268	37.9608	63.885	51.5059	2.34761	2.27765	3.8331	3.09036
	75480	20.9667	-1.48172	-1.4577	-2.42863	-1.95517	39.0439	38.4112	63.9956	51.5198	2.34264	2.30467	3.83973	3.09119
	75540	20.9833	-1.47962	-1.44323	-2.42654	-1.95308	38.9887	38.0298	63.9403	51.4645	2.33932	2.28179	3.83642	3.08787
	75600	21	-1.47543	-1.43579	-2.42129	-1.94836	38.8781	37.8337	63.8022	51.3402	2.33269	2.27002	3.82813	3.08041
	75660	21.0167	-1.47857	-1.44418	-2.42863	-1.9536	38.961	38.0547	63.9956	51.4783	2.33766	2.28328	3.83973	3.0887
	75720	21.0333	-1.48906	-1.43925	-2.42968	-1.95937	39.2374	37.9248	64.0232	51.6303	2.35424	2.27549	3.84139	3.09782
	75780	21.05	-1.48381	-1.41083	-2.43807	-1.96094	39.0992	37.176	64.2443	51.6717	2.34595	2.23056	3.85466	3.1003
	75840	21.0667	-1.48801	-1.41744	-2.42863	-1.95832	39.2097	37.3501	63.9956	51.6026	2.35258	2.24101	3.83973	3.09616
	75900	21.0833	-1.48172	-1.4295	-2.42968	-1.9557	39.0439	37.6679	64.0232	51.5336	2.34264	2.26007	3.84139	3.09201
	75960	21.1	-1.47333	-1.44072	-2.43283	-1.95308	38.8229	37.9635	64.1061	51.4645	2.32937	2.27781	3.84637	3.08787
	76020	21.1167	-1.48172	-1.48172	-2.42758	-1.95465	39.0439	39.0439	63.968	51.5059	2.34264	2.34264	3.83808	3.09036
	76080	21.1333	-1.47647	-1.48612	-2.43912	-1.9578	38.9058	39.16	64.2719	51.5888	2.33435	2.3496	3.85631	3.09533
	76140	21.15	-1.47333	-1.48759	-2.42129	-1.94731	38.8229	39.1987	63.8022	51.3125	2.32937	2.35192	3.82813	3.07875
	76200	21.1667	-1.48067	-1.49399	-2.42549	-1.95308	39.0163	39.3672	63.9127	51.4645	2.34098	2.36203	3.83476	3.08787
	76260	21.1833	-1.47543	-1.48623	-2.42654	-1.95098	38.8781	39.1628	63.9403	51.4092	2.33269	2.34977	3.83642	3.08455
	76320	21.2	-1.47962	-1.48654	-2.44017	-1.95989	38.9887	39.171	64.2995	51.6441	2.33932	2.35026	3.85797	3.09865
	76380	21.2167	-1.48067	-1.46892	-2.42863	-1.95465	39.0163	38.7068	63.9956	51.5059	2.34098	2.32241	3.83973	3.09036
	76440	21.2333	-1.47962	-1.47931	-2.42863	-1.95413	38.9887	38.9804	63.9956	51.4921	2.33932	2.33882	3.83973	3.08953
	76500	21.25	-1.47228	-1.45655	-2.43073	-1.9515	38.7953	38.3808	64.0508	51.423	2.32771	2.30285	3.84305	3.08538
	76560	21.2667	-1.48801	-1.46326	-2.44226	-1.96514	39.2097	38.5576	64.3548	51.7823	2.35258	2.31346	3.86129	3.10694
	76620	21.2833	-1.48277	-1.46934	-2.43492	-1.95885	39.0716	38.7179	64.1614	51.6165	2.34429	2.32307	3.84968	3.09699
	76680	21.3	-1.48067	-1.44239	-2.43178	-1.95622	39.0163	38.0077	64.0785	51.5474	2.34098	2.28046	3.84471	3.09284
	76740	21.3167	-1.47438	-1.44848	-2.42968	-1.95203	38.8505	38.168	64.0232	51.4369	2.33103	2.29008	3.84139	3.08621
	76800	21.3333	-1.48067	-1.45403	-2.43073	-1.9557	39.0163	38.3145	64.0508	51.5336	2.34098	2.29887	3.84305	3.09201
	76860	21.35	-1.47333	-1.45781	-2.42549	-1.94941	38.8229	38.4139	63.9127	51.3678	2.32937	2.30484	3.83476	3.08207
	76920	21.3667	-1.47857	-1.46316	-2.42968	-1.95413	38.961	38.5548	64.0232	51.4921	2.33766	2.31329	3.84139	3.08953
	76980	21.3833	-1.47438	-1.45498	-2.42968	-1.95203	38.8505	38.3393	64.0232	51.4369	2.33103	2.30036	3.84139	3.08621
	77040	21.4	-1.47438	-1.45728	-2.42758	-1.95098	38.8505	38.4001	63.968	51.4092	2.33103	2.30401	3.83808	3.08455
	77100	21.4167	-1.47857	-1.43767	-2.42863	-1.9536	38.961	37.8834	63.9956	51.4783	2.33766	2.273	3.83973	3.0887
	77160	21.4333	-1.47647	-1.44103	-2.42863	-1.95255	38.9058	37.9718	63.9956	51.4507	2.33435	2.27831	3.83973	3.08704
	77220	21.45	-1.48067	-1.45791	-2.42758	-1.95413	39.0163	38.4167	63.968	51.4921	2.34098	2.305	3.83808	3.08953
	77280	21.4667	-1.47543	-1.47406	-2.43283	-1.95413	38.8781	38.8422	64.1061	51.4921	2.33269	2.33053	3.84637	3.08953
	77340	21.4833	-1.47228	-1.46116	-2.42654	-1.94941	38.7953	38.5024	63.9403	51.3678	2.32771	2.31014	3.83642	3.08207
	77400	21.5	-1.47333	-1.43872	-2.43388	-1.9536	38.8229	37.911	64.1337	51.4783	2.32937	2.27466	3.84802	3.0887
	77460	21.5167	-1.47018	-1.44554	-2.42339	-1.94679	38.74	38.0906	63.8574	51.2987	2.3244	2.28544	3.83145	3.07792
	77520	21.5333	-1.47018	-1.44386	-2.43388	-1.95203	38.74	38.0464	64.1337	51.4369	2.3244	2.28279	3.84802	3.08621
	77580	21.55	-1.47543	-1.44281	-2.42863	-1.95203	38.8781	38.0188	63.9956	51.4369	2.33269	2.28113	3.83973	3.08621
	77640	21.5667	-1.47123	-1.44722	-2.43073	-1.95098	38.7676	38.1348	64.0508	51.4092	2.32606	2.28809	3.84305	3.08455
	77700	21.5833	-1.47123	-1.45183	-2.43073	-1.95098	38.7676	38.2564	64.0508	51.4092	2.32606	2.29539	3.84305	3.08455
	77760	21.6	-1.47333	-1.4361	-2.43073	-1.95203	38.8229	37.8419	64.0508	51.4369	2.32937	2.27052	3.84305	3.08621
	77820	21.6167	-1.47543	-1.44218	-2.43702	-1.95622	38.8781	38.0022	64.2166	51.5474	2.33269	2.28013	3.853	3.09284
	77880	21.6333	-1.47228	-1.44124	-2.43073	-1.9515	38.7953	37.9773	64.0508	51.423	2.32771	2.27864	3.84305	3.08538
	77940	21.65	-1.46599	-1.43348	-2.43073	-1.94836	38.6295	37.7729	64.0508	51.3402	2.31777	2.26637	3.84305	3.08041
	78000	21.6667	-1.46809	-1.42866	-2.42863	-1.94836	38.6847	37.6458	63.9956	51.3402	2.32108	2.25875	3.83973	3.08041
	78060	21.6833	-1.47123	-1.44344	-2.43702	-1.95413	38.7676	38.0354	64.2166	51.4921	2.32606	2.28212	3.853	3.08953
	78120	21.7	-1.46494	-1.45225	-2.43073	-1.94783	38.6018	38.2675	64.0508	51.3263	2.31611	2.29605	3.84305	3.07958
	78180	21.7167	-1.47228	-1.44355	-2.41815	-1.94521	38.7953	38.0381	63.7193	51.2573	2.32771	2.28229	3.82316	3.07544
	78240	21.7333	-1.46179	-1.42803	-2.43283	-1.94731	38.5189	37.6292	64.1061	51.3125	2.31114	2.25775	3.84637	3.07875
	78300	21.75	-1.46389	-1.41209	-2.43283	-1.94836	38.5742	37.2092	64.1061	51.3402	2.31445	2.23255	3.84637	3.08041
	78360	21.7667	-1.46389	-1.41209	-2.42863	-1.94626	38.5742	37.2092	63.9956	51.2849	2.31445	2.23255	3.83973	3.07709
	78420	21.7833	-1.47228	-1.42981	-2.42968	-1.95098	38.7953	37.6762	64.0232	51.4092	2.32771	2.26057	3.84139	3.08455
	78480	21.8	-1.4597	-1.44585	-2.42024	-1.93997	38.4637	38.0989	63.7745	51.1191	2.30782	2.28594	3.82647	3.06715
	78540	21.8167	-1.46809	-1.48004	-2.42234	-1.94521	38.6847	38.9997	63.8298	51.2573	2.32108	2.33998	3.82979	3.07544
	78600	21.8333	-1.47018	-1.49105	-2.42758	-1.94888	38.74	39.2899	63.968	51.354	2.3244	2.35739	3.83808	3.08124
	78660	21.85	-1.46704	-1.48927	-2.42968	-1.94836	38.6571	39.2429	64.0232	51.3402	2.31943	2.35457	3.84139	3.08041
	78720	21.8667	-1.46179	-1.48728	-2.42968	-1.94574	38.5189	39.1904	64.0232	51.2711	2.31114	2.35142	3.84139	3.07626
	78780	21.8833	-1.46704	-1.4748	-2.42549	-1.94626	38.6571	38.8616	63.9127	51.2849	2.31943	2.33169	3.83476	3.07709
	78840	21.9	-1.46704	-1.46525	-2.42654	-1.94679	38.6571	38.6101	63.9403	51.2987	2.31943	2.31661	3.83642	3.07792
	78900	21.9167	-1.46599	-1.46651	-2.42129	-1.94364	38.6295	38.6433	63.8022	51.2158	2.31777	2.3186	3.82813	3.07295
	78960	21.9333	-1.46494	-1.46158	-2.42549	-1.94521	38.6018	38.5134	63.9127	51.2573	2.31611	2.3108	3.83476	3.07544
	79020	21.95	-1.4555	-1.462	-2.42654	-1.94102	38.3531	38.5245	63.9403	51.1467	2.30119	2.31147	3.83642	3.0688
	79080	21.9667	-1.46284	-1.4597	-2.43178	-1.94731	38.5466	38.4637	64.0785	51.3125	2.31279	2.30782	3.84471	3.07875
	79140	21.9833	-1.4555	-1.44785	-2.42968	-1.94259	38.3531	38.1514	64.0232	51.1882	2.30119	2.28909	3.84139	3.07129
	79200	22	-1.46179	-1.44355	-2.42863	-1.94521	38.5189	38.0381	63.9956	51.2573	2.31114	2.28229	3.83973	3.07544
	79260	22.0167	-1.44292	-1.43505	-2.41919	-1.93106	38.0216	37.8143	63.7469	50.8842	2.28129	2.26886	3.82481	3.05305
	79320	22.0333	-1.46809	-1.44061	-2.43073	-1.94941	38.6847	37.9608	64.0508	51.3678	2.32108	2.27765	3.84305	3.08207
	79380	22.05	-1.47228	-1.44197	-2.42549	-1.94888	38.7953	37.9967	63.9127	51.354	2.32771	2.2798	3.83476	3.08124
	79440	22.0667	-1.45445	-1.42981	-2.42024	-1.93735	38.3255	37.6762	63.7745	51.05	2.29953	2.26057	3.82647	3.063
	79500	22.0833	-1.45865	-1.44103	-2.42758	-1.94312	38.436	37.9718	63.968	51.202	2.30616	2.27831	3.83808	3.07212
	79560	22.1	-1.45445	-1.43526	-2.42234	-1.9384	38.3255	37.8198	63.8298	51.0777	2.29953	2.26919	3.82979	3.06466
	79620	22.1167	-1.46074	-1.40905	-2.42234	-1.94154	38.4913	37.129	63.8298	51.1605	2.30948	2.22774	3.82979	3.06963
	79680	22.1333	-1.45445	-1.40664	-2.42549	-1.93997	38.3255	37.0655	63.9127	51.1191	2.29953	2.22393	3.83476	3.06715
	79740	22.15	-1.46074	-1.43222	-2.42968	-1.94521	38.4913	37.7397	64.0232	51.2573	2.30948	2.26438	3.84139	3.07544
	79800	22.1667	-1.4597	-1.4426	-2.42968	-1.94469	38.4637	38.0133	64.0232	51.2434	2.30782	2.2808	3.84139	3.07461
	79860	22.1833	-1.45236	-1.47742	-2.42444	-1.9384	38.2702	38.9306	63.885	51.0777	2.29621	2.33584	3.8331	3.06466
	79920	22.2	-1.4597	-1.50594	-2.42339	-1.94154	38.4637	39.6822	63.8574	51.1605	2.30782	2.38093	3.83145	3.06963
	79980	22.2167	-1.44606	-1.5287	-2.42758	-1.93682	38.1044	40.2818	63.968	51.0362	2.28627	2.41691	3.83808	3.06217
	80040	22.2333	-1.4576	-1.51905	-2.41815	-1.93787	38.4084	40.0276	63.7193	51.0638	2.3045	2.40166	3.82316	3.06383
	80100	22.25	-1.4597	-1.49682	-2.42654	-1.94312	38.4637	39.4418	63.9403	51.202	2.30782	2.36651	3.83642	3.07212
	80160	22.2667	-1.45445	-1.50122	-2.42549	-1.93997	38.3255	39.5579	63.9127	51.1191	2.29953	2.37347	3.83476	3.06715
	80220	22.2833	-1.44397	-1.48748	-2.42444	-1.9342	38.0492	39.1959	63.885	50.9671	2.28295	2.35175	3.8331	3.05803
	80280	22.3	-1.45131	-1.50196	-2.42129	-1.9363	38.2426	39.5772	63.8022	51.0224	2.29456	2.37463	3.82813	3.06134
	80340	22.3167	-1.45236	-1.49692	-2.41605	-1.9342	38.2702	39.4446	63.664	50.9671	2.29621	2.36668	3.81984	3.05803
	80400	22.3333	-1.4576	-1.4965	-2.42339	-1.94049	38.4084	39.4335	63.8574	51.1329	2.3045	2.36601	3.83145	3.06797
	80460	22.35	-1.45445	-1.50028	-2.43073	-1.94259	38.3255	39.533	64.0508	51.1882	2.29953	2.37198	3.84305	3.07129
	80520	22.3667	-1.45026	-1.49587	-2.41605	-1.93315	38.215	39.417	63.664	50.9395	2.2929	2.36502	3.81984	3.05637
	80580	22.3833	-1.45655	-1.50972	-2.41815	-1.93735	38.3808	39.7817	63.7193	51.05	2.30285	2.3869	3.82316	3.063
	80640	22.4	-1.4534	-1.48256	-2.41605	-1.93473	38.2979	39.066	63.664	50.9809	2.29787	2.34396	3.81984	3.05886
	80700	22.4167	-1.45236	-1.49116	-2.41919	-1.93578	38.2702	39.2926	63.7469	51.0086	2.29621	2.35756	3.82481	3.06051
	80760	22.4333	-1.45131	-1.47134	-2.4129	-1.9321	38.2426	38.7704	63.5811	50.9119	2.29456	2.32622	3.81487	3.05471
	80820	22.45	-1.46074	-1.47553	-2.40346	-1.9321	38.4913	38.8809	63.3324	50.9119	2.30948	2.33285	3.79994	3.05471
	80880	22.4667	-1.46389	-1.46651	-2.40032	-1.9321	38.5742	38.6433	63.2495	50.9119	2.31445	2.3186	3.79497	3.05471
	80940	22.4833	-1.46284	-1.47857	-2.40242	-1.93263	38.5466	38.961	63.3048	50.9257	2.31279	2.33766	3.79829	3.05554
	81000	22.5	-1.46494	-1.4771	-2.40451	-1.93473	38.6018	38.9224	63.36	50.9809	2.31611	2.33534	3.8016	3.05886
	81060	22.5167	-1.4597	-1.48402	-2.41395	-1.93682	38.4637	39.1047	63.6087	51.0362	2.30782	2.34628	3.81652	3.06217
	81120	22.5333	-1.4576	-1.48916	-2.40871	-1.93315	38.4084	39.2401	63.4706	50.9395	2.3045	2.35441	3.80823	3.05637
	81180	22.55	-1.47333	-1.49315	-2.41605	-1.94469	38.8229	39.3451	63.664	51.2434	2.32937	2.36071	3.81984	3.07461
	81240	22.5667	-1.46599	-1.49462	-2.42129	-1.94364	38.6295	39.3838	63.8022	51.2158	2.31777	2.36303	3.82813	3.07295
	81300	22.5833	-1.47018	-1.48895	-2.415	-1.94259	38.74	39.2346	63.6364	51.1882	2.3244	2.35408	3.81818	3.07129
	81360	22.6	-1.47018	-1.48119	-2.415	-1.94259	38.74	39.0301	63.6364	51.1882	2.3244	2.34181	3.81818	3.07129
	81420	22.6167	-1.46913	-1.47836	-2.4171	-1.94312	38.7124	38.9555	63.6916	51.202	2.32274	2.33733	3.8215	3.07212
	81480	22.6333	-1.46704	-1.48392	-2.41815	-1.94259	38.6571	39.102	63.7193	51.1882	2.31943	2.34612	3.82316	3.07129
	81540	22.65	-1.47543	-1.47448	-2.43283	-1.95413	38.8781	38.8533	64.1061	51.4921	2.33269	2.3312	3.84637	3.08953
	81600	22.6667	-1.47647	-1.4879	-2.43807	-1.95727	38.9058	39.207	64.2443	51.575	2.33435	2.35242	3.85466	3.0945
	81660	22.6833	-1.47438	-1.47637	-2.42339	-1.94888	38.8505	38.903	63.8574	51.354	2.33103	2.33418	3.83145	3.08124
	81720	22.7	-1.48801	-1.49	-2.43492	-1.96147	39.2097	39.2622	64.1614	51.6855	2.35258	2.35573	3.84968	3.10113
	81780	22.7167	-1.48172	-1.46599	-2.43597	-1.95885	39.0439	38.6295	64.189	51.6165	2.34264	2.31777	3.85134	3.09699
	81840	22.7333	-1.47543	-1.49283	-2.45485	-1.96514	38.8781	39.3368	64.6864	51.7823	2.33269	2.36021	3.88118	3.10694
	81900	22.75	-1.51423	-1.49189	-2.47582	-1.99502	39.9005	39.312	65.239	52.5698	2.39403	2.35872	3.91434	3.15419
	81960	22.7667	-1.56246	-1.51947	-2.52301	-2.04274	41.1716	40.0387	66.4824	53.827	2.4703	2.40232	3.98895	3.22962
	82020	22.7833	-1.58239	-1.51779	-2.52825	-2.05532	41.6966	39.9945	66.6206	54.1586	2.5018	2.39967	3.99724	3.24952
	82080	22.8	-1.54673	-1.5158	-2.51462	-2.03068	40.7571	39.942	66.2614	53.5093	2.44543	2.39652	3.97568	3.21056
	82140	22.8167	-1.48381	-1.47564	-2.46533	-1.97457	39.0992	38.8837	64.9627	52.0309	2.34595	2.33302	3.89776	3.12186
	82200	22.8333	-1.44292	-1.45802	-2.43702	-1.93997	38.0216	38.4194	64.2166	51.1191	2.28129	2.30517	3.853	3.06715
	82260	22.85	-1.43558	-1.43988	-2.42654	-1.93106	37.8281	37.9414	63.9403	50.8842	2.26969	2.27649	3.83642	3.05305
	82320	22.8667	-1.43243	-1.44522	-2.42444	-1.92843	37.7452	38.0823	63.885	50.8151	2.26471	2.28494	3.8331	3.04891
	82380	22.8833	-1.42929	-1.44239	-2.41185	-1.92057	37.6623	38.0077	63.5535	50.6079	2.25974	2.28046	3.81321	3.03647
	82440	22.9	-1.42719	-1.43096	-2.42339	-1.92529	37.6071	37.7065	63.8574	50.7323	2.25642	2.26239	3.83145	3.04394
	82500	22.9167	-1.43872	-1.4489	-2.42549	-1.9321	37.911	38.1791	63.9127	50.9119	2.27466	2.29074	3.83476	3.05471
	82560	22.9333	-1.44292	-1.43778	-2.41919	-1.93106	38.0216	37.8862	63.7469	50.8842	2.28129	2.27317	3.82481	3.05305
	82620	22.95	-1.45236	-1.449	-2.43597	-1.94416	38.2702	38.1818	64.189	51.2296	2.29621	2.29091	3.85134	3.07378
	82680	22.9667	-1.45131	-1.44155	-2.43178	-1.94154	38.2426	37.9856	64.0785	51.1605	2.29456	2.27914	3.84471	3.06963
	82740	22.9833	-1.45131	-1.44596	-2.42549	-1.9384	38.2426	38.1017	63.9127	51.0777	2.29456	2.2861	3.83476	3.06466
	82800	23	-1.45445	-1.43463	-2.42654	-1.94049	38.3255	37.8033	63.9403	51.1329	2.29953	2.2682	3.83642	3.06797
	82860	23.0167	-1.45445	-1.44061	-2.42758	-1.94102	38.3255	37.9608	63.968	51.1467	2.29953	2.27765	3.83808	3.0688
	82920	23.0333	-1.45865	-1.44197	-2.43702	-1.94783	38.436	37.9967	64.2166	51.3263	2.30616	2.2798	3.853	3.07958
	82980	23.05	-1.47018	-1.4489	-2.43388	-1.95203	38.74	38.1791	64.1337	51.4369	2.3244	2.29074	3.84802	3.08621
	83040	23.0667	-1.47752	-1.44606	-2.44226	-1.95989	38.9334	38.1044	64.3548	51.6441	2.336	2.28627	3.86129	3.09865
	83100	23.0833	-1.46389	-1.43893	-2.44331	-1.9536	38.5742	37.9166	64.3824	51.4783	2.31445	2.27499	3.86295	3.0887
	83160	23.1	-1.47018	-1.44302	-2.44436	-1.95727	38.74	38.0243	64.4101	51.575	2.3244	2.28146	3.8646	3.0945
	83220	23.1167	-1.46809	-1.4318	-2.44331	-1.9557	38.6847	37.7287	64.3824	51.5336	2.32108	2.26372	3.86295	3.09201
	83280	23.1333	-1.46809	-1.43799	-2.44226	-1.95517	38.6847	37.8917	64.3548	51.5198	2.32108	2.2735	3.86129	3.09119
	83340	23.15	-1.46704	-1.44051	-2.44541	-1.95622	38.6571	37.958	64.4377	51.5474	2.31943	2.27748	3.86626	3.09284
	83400	23.1667	-1.47543	-1.43516	-2.43807	-1.95675	38.8781	37.8171	64.2443	51.5612	2.33269	2.26902	3.85466	3.09367
	83460	23.1833	-1.47228	-1.43621	-2.4559	-1.96409	38.7953	37.8447	64.714	51.7546	2.32771	2.27068	3.88284	3.10528
	83520	23.2	-1.53834	-1.46588	-2.50204	-2.02019	40.5361	38.6267	65.9298	53.2329	2.43216	2.3176	3.95579	3.19398
	83580	23.2167	-1.56246	-1.48969	-2.54818	-2.05532	41.1716	39.2539	67.1456	54.1586	2.4703	2.35524	4.02874	3.24952
	83640	23.2333	-1.58343	-1.49766	-2.55447	-2.06895	41.7242	39.4639	67.3114	54.5178	2.50345	2.36784	4.03868	3.27107
	83700	23.25	-1.50688	-1.45267	-2.48316	-1.99502	39.7071	38.2785	65.4324	52.5698	2.38243	2.29671	3.92595	3.15419
	83760	23.2667	-1.4597	-1.4318	-2.4538	-1.95675	38.4637	37.7287	64.6587	51.5612	2.30782	2.26372	3.87952	3.09367
	83820	23.2833	-1.43872	-1.42719	-2.43912	-1.93892	37.911	37.6071	64.2719	51.0915	2.27466	2.25642	3.85631	3.06549
	83880	23.3	-1.43663	-1.41733	-2.43702	-1.93682	37.8558	37.3473	64.2166	51.0362	2.27135	2.24084	3.853	3.06217
	83940	23.3167	-1.42719	-1.42184	-2.42654	-1.92686	37.6071	37.4661	63.9403	50.7737	2.25642	2.24797	3.83642	3.04642
	84000	23.3333	-1.43348	-1.41911	-2.42234	-1.92791	37.7729	37.3943	63.8298	50.8013	2.26637	2.24366	3.82979	3.04808
	84060	23.35	-1.43453	-1.42719	-2.42654	-1.93053	37.8005	37.6071	63.9403	50.8704	2.26803	2.25642	3.83642	3.05222
	84120	23.3667	-1.44921	-1.4275	-2.43388	-1.94154	38.1873	37.6154	64.1337	51.1605	2.29124	2.25692	3.84802	3.06963
	84180	23.3833	-1.45026	-1.43317	-2.43912	-1.94469	38.215	37.7646	64.2719	51.2434	2.2929	2.26587	3.85631	3.07461
	84240	23.4	-1.4597	-1.43809	-2.44122	-1.95046	38.4637	37.8944	64.3272	51.3954	2.30782	2.27367	3.85963	3.08372
	84300	23.4167	-1.46179	-1.43495	-2.43283	-1.94731	38.5189	37.8116	64.1061	51.3125	2.31114	2.26869	3.84637	3.07875
	84360	23.4333	-1.47018	-1.43673	-2.44646	-1.95832	38.74	37.8585	64.4653	51.6026	2.3244	2.27151	3.86792	3.09616
	84420	23.45	-1.46704	-1.44606	-2.45065	-1.95885	38.6571	38.1044	64.5759	51.6165	2.31943	2.28627	3.87455	3.09699
	84480	23.4667	-1.46179	-1.4383	-2.4559	-1.95885	38.5189	37.9	64.714	51.6165	2.31114	2.274	3.88284	3.09699
	84540	23.4833	-1.47123	-1.44753	-2.45065	-1.96094	38.7676	38.1431	64.5759	51.6717	2.32606	2.28859	3.87455	3.1003
	84600	23.5	-1.47333	-1.45854	-2.46429	-1.96881	38.8229	38.4333	64.9351	51.879	2.32937	2.306	3.8961	3.11274
	84660	23.5167	-1.46284	-1.44502	-2.45065	-1.95675	38.5466	38.0768	64.5759	51.5612	2.31279	2.28461	3.87455	3.09367
	84720	23.5333	-1.47438	-1.45047	-2.4517	-1.96304	38.8505	38.2205	64.6035	51.727	2.33103	2.29323	3.87621	3.10362
	84780	23.55	-1.47647	-1.45057	-2.45695	-1.96671	38.9058	38.2233	64.7416	51.8237	2.33435	2.2934	3.8845	3.10942
	84840	23.5667	-1.47647	-1.45508	-2.47058	-1.97353	38.9058	38.3421	65.1009	52.0033	2.33435	2.30053	3.90605	3.1202
	84900	23.5833	-1.56351	-1.49891	-2.53245	-2.04798	41.1992	39.4971	66.7311	53.9652	2.47195	2.36983	4.00387	3.23791
	84960	23.6	-1.574	-1.51139	-2.54818	-2.06109	41.4755	39.8259	67.1456	54.3106	2.48853	2.38956	4.02874	3.25863
	85020	23.6167	-1.57714	-1.50898	-2.55657	-2.06685	41.5584	39.7624	67.3667	54.4626	2.49351	2.38574	4.042	3.26775
	85080	23.6333	-1.50374	-1.47868	-2.50099	-2.00236	39.6242	38.9638	65.9022	52.7632	2.37745	2.33783	3.95413	3.16579
	85140	23.65	-1.44816	-1.45162	-2.46638	-1.95727	38.1597	38.2509	64.9903	51.575	2.28958	2.29505	3.89942	3.0945
	85200	23.6667	-1.43872	-1.44323	-2.45065	-1.94469	37.911	38.0298	64.5759	51.2434	2.27466	2.28179	3.87455	3.07461
	85260	23.6833	-1.43348	-1.43516	-2.44646	-1.93997	37.7729	37.8171	64.4653	51.1191	2.26637	2.26902	3.86792	3.06715
	85320	23.7	-1.43348	-1.4382	-2.43912	-1.9363	37.7729	37.8972	64.2719	51.0224	2.26637	2.27383	3.85631	3.06134
	85380	23.7167	-1.43243	-1.44323	-2.44017	-1.9363	37.7452	38.0298	64.2995	51.0224	2.26471	2.28179	3.85797	3.06134
	85440	23.7333	-1.44292	-1.44051	-2.44226	-1.94259	38.0216	37.958	64.3548	51.1882	2.28129	2.27748	3.86129	3.07129
	85500	23.75	-1.44502	-1.45057	-2.44436	-1.94469	38.0768	38.2233	64.4101	51.2434	2.28461	2.2934	3.8646	3.07461
	85560	23.7667	-1.4555	-1.44648	-2.44541	-1.95046	38.3531	38.1155	64.4377	51.3954	2.30119	2.28693	3.86626	3.08372
	85620	23.7833	-1.46074	-1.45928	-2.45695	-1.95885	38.4913	38.4526	64.7416	51.6165	2.30948	2.30716	3.8845	3.09699
	85680	23.8	-1.46179	-1.44984	-2.4559	-1.95885	38.5189	38.2039	64.714	51.6165	2.31114	2.29224	3.88284	3.09699
	85740	23.8167	-1.46809	-1.4576	-2.4559	-1.96199	38.6847	38.4084	64.714	51.6994	2.32108	2.3045	3.88284	3.10196
	85800	23.8333	-1.46704	-1.46033	-2.45695	-1.96199	38.6571	38.4802	64.7416	51.6994	2.31943	2.30881	3.8845	3.10196
	85860	23.85	-1.47018	-1.4554	-2.46953	-1.96986	38.74	38.3504	65.0732	51.9066	2.3244	2.30102	3.90439	3.1144
	85920	23.8667	-1.47543	-1.46777	-2.47058	-1.973	38.8781	38.6764	65.1009	51.9895	2.33269	2.32059	3.90605	3.11937
	85980	23.8833	-1.47228	-1.46441	-2.47163	-1.97195	38.7953	38.588	65.1285	51.9619	2.32771	2.31528	3.90771	3.11771
	86040	23.9	-1.47647	-1.46305	-2.48106	-1.97877	38.9058	38.5521	65.3772	52.1415	2.33435	2.31313	3.92263	3.12849
	86100	23.9167	-1.54359	-1.505	-2.5335	-2.03854	40.6742	39.6574	66.7588	53.7165	2.44045	2.37944	4.00553	3.22299
	86160	23.9333	-1.5698	-1.51758	-2.56181	-2.06581	41.365	39.9889	67.5048	54.4349	2.4819	2.39934	4.05029	3.2661
	86220	23.95	-1.58553	-1.52545	-2.5702	-2.07786	41.7795	40.1962	67.7259	54.7527	2.50677	2.41177	4.06355	3.28516
	86280	23.9667	-1.55093	-1.50479	-2.54503	-2.04798	40.8676	39.6518	67.0627	53.9652	2.45206	2.37911	4.02376	3.23791
	86340	23.9833	-1.47647	-1.477	-2.49679	-1.98663	38.9058	38.9196	65.7917	52.3487	2.33435	2.33518	3.9475	3.14092
	86400	24	-1.44711	-1.45435	-2.47372	-1.96042	38.1321	38.3227	65.1838	51.6579	2.28792	2.29936	3.91102	3.09948
	86460	24.0167	-1.44187	-1.45319	-2.45485	-1.94836	37.9939	38.2923	64.6864	51.3402	2.27964	2.29754	3.88118	3.08041
	86520	24.0333	-1.43138	-1.44491	-2.4517	-1.94154	37.7176	38.0741	64.6035	51.1605	2.26306	2.28444	3.87621	3.06963
	86580	24.05	-1.43348	-1.44869	-2.4538	-1.94364	37.7729	38.1735	64.6587	51.2158	2.26637	2.29041	3.87952	3.07295
	86640	24.0667	-1.43872	-1.44365	-2.44856	-1.94364	37.911	38.0409	64.5206	51.2158	2.27466	2.28245	3.87124	3.07295
	86700	24.0833	-1.44711	-1.45917	-2.46324	-1.95517	38.1321	38.4498	64.9074	51.5198	2.28792	2.30699	3.89445	3.09119
	86760	24.1	-1.45865	-1.46536	-2.46324	-1.96094	38.436	38.6129	64.9074	51.6717	2.30616	2.31677	3.89445	3.1003
	86820	24.1167	-1.46179	-1.45949	-2.46219	-1.96199	38.5189	38.4581	64.8798	51.6994	2.31114	2.30749	3.89279	3.10196
	86880	24.1333	-1.46599	-1.46483	-2.46533	-1.96566	38.6295	38.5991	64.9627	51.7961	2.31777	2.31594	3.89776	3.10776
	86940	24.15	-1.46389	-1.46421	-2.46953	-1.96671	38.5742	38.5825	65.0732	51.8237	2.31445	2.31495	3.90439	3.10942
	87000	24.1667	-1.4597	-1.46106	-2.47163	-1.96566	38.4637	38.4996	65.1285	51.7961	2.30782	2.30998	3.90771	3.10776
	87060	24.1833	-1.46389	-1.46431	-2.48106	-1.97248	38.5742	38.5852	65.3772	51.9757	2.31445	2.31511	3.92263	3.11854
	87120	24.2	-1.47647	-1.46641	-2.47897	-1.97772	38.9058	38.6405	65.3219	52.1138	2.33435	2.31843	3.91931	3.12683
	87180	24.2167	-1.47647	-1.46924	-2.49679	-1.98663	38.9058	38.7151	65.7917	52.3487	2.33435	2.32291	3.9475	3.14092
	87240	24.2333	-1.531	-1.50049	-2.53035	-2.03068	40.3426	39.5385	66.6759	53.5093	2.42056	2.37231	4.00055	3.21056
	87300	24.25	-1.57714	-1.52681	-2.56076	-2.06895	41.5584	40.2321	67.4772	54.5178	2.49351	2.41393	4.04863	3.27107
	87360	24.2667	-1.58658	-1.53279	-2.59012	-2.08835	41.8071	40.3896	68.2509	55.029	2.50843	2.42338	4.09505	3.30174
	87420	24.2833	-1.54778	-1.51758	-2.54818	-2.04798	40.7847	39.9889	67.1456	53.9652	2.44708	2.39934	4.02874	3.23791
	87480	24.3	-1.48486	-1.48014	-2.50099	-1.99293	39.1268	39.0025	65.9022	52.5145	2.34761	2.34015	3.95413	3.15087
	87540	24.3167	-1.44921	-1.46295	-2.48421	-1.96671	38.1873	38.5493	65.4601	51.8237	2.29124	2.31296	3.9276	3.10942
	87600	24.3333	-1.44292	-1.45907	-2.46848	-1.9557	38.0216	38.4471	65.0456	51.5336	2.28129	2.30682	3.90274	3.09201
	87660	24.35	-1.43138	-1.44942	-2.45485	-1.94312	37.7176	38.1929	64.6864	51.202	2.26306	2.29157	3.88118	3.07212
	87720	24.3667	-1.43348	-1.44879	-2.45065	-1.94207	37.7729	38.1763	64.5759	51.1744	2.26637	2.29058	3.87455	3.07046
	87780	24.3833	-1.44502	-1.45298	-2.46429	-1.95465	38.0768	38.2868	64.9351	51.5059	2.28461	2.29721	3.8961	3.09036
	87840	24.4	-1.44292	-1.45267	-2.47163	-1.95727	38.0216	38.2785	65.1285	51.575	2.28129	2.29671	3.90771	3.0945
	87900	24.4167	-1.45655	-1.45561	-2.46638	-1.96147	38.3808	38.3559	64.9903	51.6855	2.30285	2.30135	3.89942	3.10113
	87960	24.4333	-1.45865	-1.45361	-2.47163	-1.96514	38.436	38.3034	65.1285	51.7823	2.30616	2.2982	3.90771	3.10694
	88020	24.45	-1.4597	-1.45508	-2.47058	-1.96514	38.4637	38.3421	65.1009	51.7823	2.30782	2.30052	3.90605	3.10694
	88080	24.4667	-1.46599	-1.45508	-2.47267	-1.96933	38.6295	38.3421	65.1561	51.8928	2.31777	2.30053	3.90937	3.11357
	88140	24.4833	-1.47752	-1.46368	-2.47792	-1.97772	38.9334	38.5687	65.2943	52.1138	2.336	2.31412	3.91766	3.12683
	88200	24.5	-1.47438	-1.45823	-2.47897	-1.97667	38.8505	38.425	65.3219	52.0862	2.33103	2.3055	3.91931	3.12517
	88260	24.5167	-1.47123	-1.45917	-2.48106	-1.97615	38.7676	38.4499	65.3772	52.0724	2.32606	2.30699	3.92263	3.12434
	88320	24.5333	-1.53205	-1.48014	-2.51881	-2.02543	40.3703	39.0025	66.3719	53.3711	2.42222	2.34015	3.98232	3.20227
	88380	24.55	-1.58553	-1.51192	-2.56076	-2.07315	41.7795	39.8397	67.4772	54.6284	2.50677	2.39038	4.04863	3.2777
	88440	24.5667	-1.58868	-1.51716	-2.59117	-2.08992	41.8624	39.9779	68.2785	55.0705	2.51174	2.39867	4.09671	3.30423
	88500	24.5833	-1.56875	-1.50112	-2.5702	-2.06948	41.3374	39.5551	67.7259	54.5316	2.48024	2.37331	4.06355	3.2719
	88560	24.6	-1.48277	-1.45561	-2.51357	-1.99817	39.0716	38.3559	66.2338	52.6527	2.34429	2.30135	3.97403	3.15916
	88620	24.6167	-1.4597	-1.44051	-2.47582	-1.96776	38.4637	37.958	65.239	51.8513	2.30782	2.27748	3.91434	3.11108
	88680	24.6333	-1.44397	-1.43537	-2.46743	-1.9557	38.0492	37.8226	65.018	51.5336	2.28295	2.26936	3.90108	3.09201
	88740	24.65	-1.43872	-1.42069	-2.46009	-1.94941	37.911	37.4358	64.8245	51.3678	2.27466	2.24615	3.88947	3.08207
	88800	24.6667	-1.43872	-1.42551	-2.46219	-1.95046	37.911	37.5629	64.8798	51.3954	2.27466	2.25377	3.89279	3.08372
	88860	24.6833	-1.43977	-1.42698	-2.46743	-1.9536	37.9387	37.6015	65.018	51.4783	2.27632	2.25609	3.90108	3.0887
	88920	24.7	-1.45236	-1.43044	-2.47267	-1.96252	38.2702	37.6927	65.1561	51.7132	2.29621	2.26156	3.90937	3.10279
	88980	24.7167	-1.4597	-1.436	-2.47477	-1.96723	38.4637	37.8392	65.2114	51.8375	2.30782	2.27035	3.91268	3.11025
	89040	24.7333	-1.46179	-1.43065	-2.47582	-1.96881	38.5189	37.6983	65.239	51.879	2.31114	2.2619	3.91434	3.11274
	89100	24.75	-1.47333	-1.43652	-2.47897	-1.97615	38.8229	37.853	65.3219	52.0724	2.32937	2.27118	3.91931	3.12434
	89160	24.7667	-1.47438	-1.42446	-2.44541	-1.95989	38.8505	37.5352	64.4377	51.6441	2.33103	2.25211	3.86626	3.09865
	89220	24.7833	-1.47962	-1.44072	-2.45799	-1.96881	38.9887	37.9635	64.7693	51.879	2.33932	2.27781	3.88616	3.11274
	89280	24.8	-1.54673	-1.47679	-2.53769	-2.04221	40.7571	38.9141	66.8693	53.8132	2.44543	2.33484	4.01216	3.22879
	89340	24.8167	-1.58343	-1.48717	-2.55866	-2.07105	41.7242	39.1876	67.4219	54.5731	2.50345	2.35126	4.04532	3.27439
	89400	24.8333	-1.6065	-1.49493	-2.56076	-2.08363	42.3321	39.3921	67.4772	54.9047	2.53993	2.36353	4.04863	3.29428
	89460	24.85	-1.60336	-1.49797	-2.56286	-2.08311	42.2492	39.4722	67.5325	54.8909	2.53495	2.36833	4.05195	3.29345
	89520	24.8667	-1.53415	-1.45812	-2.51043	-2.02229	40.4255	38.4222	66.1509	53.2882	2.42553	2.30533	3.96905	3.19729
	89580	24.8833	-1.48591	-1.43684	-2.48631	-1.98611	39.1545	37.8613	65.5153	52.3349	2.34927	2.27168	3.93092	3.14009
	89640	24.9	-1.4597	-1.42656	-2.46219	-1.96094	38.4637	37.5905	64.8798	51.6717	2.30782	2.25543	3.89279	3.1003
	89700	24.9167	-1.4555	-1.41754	-2.46638	-1.96094	38.3531	37.3529	64.9903	51.6717	2.30119	2.24117	3.89942	3.1003
	89760	24.9333	-1.43872	-1.41104	-2.46848	-1.9536	37.911	37.1815	65.0456	51.4783	2.27466	2.23089	3.90274	3.0887
	89820	24.95	-1.44292	-1.41481	-2.46848	-1.9557	38.0216	37.281	65.0456	51.5336	2.28129	2.23686	3.90274	3.09201
	89880	24.9667	-1.44187	-1.40884	-2.46848	-1.95517	37.9939	37.1235	65.0456	51.5198	2.27964	2.22741	3.90274	3.09119
	89940	24.9833	-1.45131	-1.42394	-2.46533	-1.95832	38.2426	37.5214	64.9627	51.6026	2.29456	2.25128	3.89776	3.09616
	90000	25	-1.45236	-1.40747	-2.46324	-1.9578	38.2702	37.0876	64.9074	51.5888	2.29621	2.22526	3.89445	3.09533
	90060	25.0167	-1.47752	-1.42803	-2.47372	-1.97562	38.9334	37.6292	65.1838	52.0586	2.336	2.25775	3.91102	3.12351
	90120	25.0333	-1.47123	-1.41544	-2.47163	-1.97143	38.7676	37.2976	65.1285	51.948	2.32606	2.23786	3.90771	3.11688
	90180	25.05	-1.46704	-1.42006	-2.46743	-1.96723	38.6571	37.4192	65.018	51.8375	2.31943	2.24515	3.90108	3.11025
	90240	25.0667	-1.48486	-1.42341	-2.48316	-1.98401	39.1268	37.5076	65.4324	52.2796	2.34761	2.25046	3.92595	3.13678
	90300	25.0833	-1.55512	-1.46106	-2.53979	-2.04745	40.9782	38.4996	66.9246	53.9514	2.45869	2.30998	4.01547	3.23708
	90360	25.1	-1.59602	-1.48822	-2.58383	-2.08992	42.0558	39.2153	68.0851	55.0705	2.52335	2.35292	4.08511	3.30423
	90420	25.1167	-1.59078	-1.47878	-2.58068	-2.08573	41.9177	38.9666	68.0022	54.9599	2.51506	2.33799	4.08013	3.2976
	90480	25.1333	-1.51632	-1.44554	-2.52616	-2.02124	39.9558	38.0906	66.5653	53.2606	2.39735	2.28544	3.99392	3.19563
	90540	25.15	-1.46284	-1.41293	-2.48421	-1.97353	38.5466	37.2313	65.4601	52.0033	2.31279	2.23388	3.9276	3.1202
	90600	25.1667	-1.44292	-1.39971	-2.45799	-1.95046	38.0216	36.8831	64.7693	51.3954	2.28129	2.21299	3.88616	3.08372
	90660	25.1833	-1.4534	-1.39405	-2.45799	-1.9557	38.2979	36.7339	64.7693	51.5336	2.29787	2.20403	3.88616	3.09201
	90720	25.2	-1.44397	-1.38671	-2.45485	-1.94941	38.0492	36.5405	64.6864	51.3678	2.28295	2.19243	3.88118	3.08207
	90780	25.2167	-1.42824	-1.36438	-2.44226	-1.93525	37.6347	35.9519	64.3548	50.9948	2.25808	2.15712	3.86129	3.05969
	90840	25.2333	-1.44397	-1.38902	-2.44856	-1.94626	38.0492	36.6013	64.5206	51.2849	2.28295	2.19608	3.87124	3.07709
	90900	25.25	-1.45131	-1.41523	-2.45799	-1.95465	38.2426	37.2921	64.7693	51.5059	2.29456	2.23752	3.88616	3.09036
	90960	25.2667	-1.45236	-1.43967	-2.45799	-1.95517	38.2702	37.9359	64.7693	51.5198	2.29621	2.27615	3.88616	3.09119
	91020	25.2833	-1.45236	-1.47123	-2.45904	-1.9557	38.2702	38.7676	64.7969	51.5336	2.29621	2.32606	3.88781	3.09201
	91080	25.3	-1.45655	-1.46473	-2.45485	-1.9557	38.3808	38.5963	64.6864	51.5336	2.30285	2.31578	3.88118	3.09201
	91140	25.3167	-1.46074	-1.45665	-2.45799	-1.95937	38.4913	38.3835	64.7693	51.6303	2.30948	2.30301	3.88616	3.09782
	91200	25.3333	-1.46179	-1.44481	-2.4559	-1.95885	38.5189	38.0713	64.714	51.6165	2.31114	2.28428	3.88284	3.09699
	91260	25.35	-1.4964	-1.45529	-2.47163	-1.98401	39.4308	38.3476	65.1285	52.2796	2.36585	2.30086	3.90771	3.13678
	91320	25.3667	-1.56141	-1.48948	-2.53245	-2.04693	41.144	39.2484	66.7311	53.9376	2.46864	2.3549	4.00387	3.23625
	91380	25.3833	-1.59812	-1.49724	-2.56495	-2.08154	42.1111	39.4529	67.5877	54.8494	2.52666	2.36717	4.05526	3.29096
	91440	25.4	-1.58343	-1.48025	-2.57334	-2.07839	41.7242	39.0053	67.8088	54.7665	2.50345	2.34031	4.06853	3.28599
	91500	25.4167	-1.48381	-1.40789	-2.50728	-1.99555	39.0992	37.0986	66.068	52.5836	2.34595	2.22592	3.96408	3.15502
	91560	25.4333	-1.46913	-1.40695	-2.47267	-1.9709	38.7124	37.0738	65.1561	51.9342	2.32274	2.22443	3.90937	3.11605
	91620	25.45	-1.44711	-1.41964	-2.46219	-1.95465	38.1321	37.4081	64.8798	51.5059	2.28792	2.24449	3.89279	3.09036
	91680	25.4667	-1.45445	-1.44281	-2.44751	-1.95098	38.3255	38.0188	64.4929	51.4092	2.29953	2.28113	3.86958	3.08455
	91740	25.4833	-1.45445	-1.45309	-2.44541	-1.94993	38.3255	38.2896	64.4377	51.3816	2.29953	2.29738	3.86626	3.0829
	91800	25.5	-1.4534	-1.47972	-2.44017	-1.94679	38.2979	38.9914	64.2995	51.2987	2.29787	2.33949	3.85797	3.07792
	91860	25.5167	-1.44711	-1.49975	-2.4496	-1.94836	38.1321	39.5192	64.5482	51.3402	2.28792	2.37115	3.87289	3.08041
	91920	25.5333	-1.44187	-1.48759	-2.44226	-1.94207	37.9939	39.1987	64.3548	51.1744	2.27964	2.35192	3.86129	3.07046
	91980	25.55	-1.46389	-1.48266	-2.44856	-1.95622	38.5742	39.0688	64.5206	51.5474	2.31445	2.34413	3.87124	3.09284
	92040	25.5667	-1.46179	-1.46966	-2.45904	-1.96042	38.5189	38.7262	64.7969	51.6579	2.31114	2.32357	3.88781	3.09948
	92100	25.5833	-1.46809	-1.45718	-2.46009	-1.96409	38.6847	38.3973	64.8245	51.7546	2.32108	2.30384	3.88947	3.10528
	92160	25.6	-1.48696	-1.45749	-2.46324	-1.9751	39.1821	38.4056	64.9074	52.0448	2.35093	2.30434	3.89445	3.12269
	92220	25.6167	-1.4922	-1.42855	-2.46848	-1.98034	39.3202	37.643	65.0456	52.1829	2.35921	2.25858	3.90274	3.13098
	92280	25.6333	-1.55827	-1.45613	-2.5335	-2.04588	41.0611	38.3697	66.7588	53.9099	2.46366	2.30218	4.00553	3.2346
	92340	25.65	-1.5698	-1.47784	-2.55866	-2.06423	41.365	38.9417	67.4219	54.3935	2.4819	2.3365	4.04532	3.26361
	92400	25.6667	-1.6107	-1.51328	-2.57859	-2.09464	42.4427	39.8757	67.947	55.1948	2.54656	2.39254	4.07682	3.31169
	92460	25.6833	-1.51527	-1.48235	-2.51777	-2.01652	39.9282	39.0605	66.3443	53.1362	2.39569	2.34363	3.98066	3.18817
	92520	25.7	-1.49115	-1.49178	-2.47897	-1.98506	39.2926	39.3092	65.3219	52.3073	2.35756	2.35855	3.91931	3.13844
	92580	25.7167	-1.47438	-1.50479	-2.4538	-1.96409	38.8505	39.6518	64.6587	51.7546	2.33103	2.37911	3.87952	3.10528
	92640	25.7333	-1.47333	-1.49724	-2.44226	-1.9578	38.8229	39.4529	64.3548	51.5888	2.32937	2.36717	3.86129	3.09533
	92700	25.75	-1.45655	-1.48193	-2.43807	-1.94731	38.3808	39.0495	64.2443	51.3125	2.30285	2.34297	3.85466	3.07875
	92760	25.7667	-1.47228	-1.47343	-2.44646	-1.95937	38.7953	38.8256	64.4653	51.6303	2.32771	2.32954	3.86792	3.09782
	92820	25.7833	-1.46599	-1.46882	-2.44856	-1.95727	38.6295	38.7041	64.5206	51.575	2.31777	2.32224	3.87124	3.0945
	92880	25.8	-1.47228	-1.46116	-2.4517	-1.96199	38.7953	38.5023	64.6035	51.6994	2.32771	2.31014	3.87621	3.10196
	92940	25.8167	-1.47438	-1.44606	-2.4559	-1.96514	38.8505	38.1044	64.714	51.7823	2.33103	2.28627	3.88284	3.10694
	93000	25.8333	-1.48486	-1.41513	-2.46533	-1.9751	39.1268	37.2893	64.9627	52.0448	2.34761	2.23736	3.89776	3.12269
	93060	25.85	-1.48277	-1.41754	-2.46429	-1.97353	39.0716	37.3529	64.9351	52.0033	2.34429	2.24117	3.8961	3.1202
	93120	25.8667	-1.51527	-1.44061	-2.48002	-1.99764	39.9282	37.9608	65.3495	52.6388	2.39569	2.27765	3.92097	3.15833
	93180	25.8833	-1.574	-1.48916	-2.54188	-2.05794	41.4755	39.2401	66.9798	54.2277	2.48853	2.35441	4.01879	3.25366
	93240	25.9	-1.62119	-1.53048	-2.57439	-2.09779	42.719	40.3288	67.8364	55.2777	2.56314	2.41973	4.07019	3.31666
	93300	25.9167	-1.58868	-1.55082	-2.56915	-2.07891	41.8624	40.8649	67.6983	54.7803	2.51174	2.45189	4.0619	3.28682
	93360	25.9333	-1.55512	-1.54579	-2.5293	-2.04221	40.9782	40.7322	66.6483	53.8132	2.45869	2.44393	3.9989	3.22879
	93420	25.95	-1.49535	-1.51286	-2.4905	-1.99293	39.4031	39.8646	65.6259	52.5145	2.36419	2.39188	3.93755	3.15087
	93480	25.9667	-1.50374	-1.51339	-2.46638	-1.98506	39.6242	39.8784	64.9903	52.3073	2.37745	2.39271	3.89942	3.13844
	93540	25.9833	-1.48801	-1.49294	-2.46219	-1.9751	39.2097	39.3396	64.8798	52.0448	2.35258	2.36038	3.89279	3.12269
	93600	26	-1.48172	-1.48759	-2.46324	-1.97248	39.0439	39.1987	64.9074	51.9757	2.34264	2.35192	3.89445	3.11854
	93660	26.0167	-1.47962	-1.47259	-2.45799	-1.96881	38.9887	38.8035	64.7693	51.879	2.33932	2.32821	3.88616	3.11274
	93720	26.0333	-1.4943	-1.47427	-2.4538	-1.97405	39.3755	38.8478	64.6587	52.0171	2.36253	2.33087	3.87952	3.12103
	93780	26.05	-1.47018	-1.43128	-2.45904	-1.96461	38.74	37.7148	64.7969	51.7684	2.3244	2.26289	3.88781	3.10611
	93840	26.0667	-1.4985	-1.41712	-2.46114	-1.97982	39.486	37.3418	64.8522	52.1691	2.36916	2.24051	3.89113	3.13015
	93900	26.0833	-1.50479	-1.42813	-2.46429	-1.98454	39.6518	37.6319	64.9351	52.2934	2.37911	2.25792	3.8961	3.13761
	93960	26.1	-1.49745	-1.44072	-2.46533	-1.98139	39.4584	37.9635	64.9627	52.2106	2.3675	2.27781	3.89776	3.13263
	94020	26.1167	-1.54464	-1.47983	-2.51147	-2.02805	40.7019	38.9942	66.1785	53.4402	2.44211	2.33965	3.97071	3.20641
	94080	26.1333	-1.62328	-1.54401	-2.55866	-2.09097	42.7743	40.6853	67.4219	55.0981	2.56645	2.44112	4.04532	3.30589
	94140	26.15	-1.62957	-1.57945	-2.58173	-2.10565	42.94	41.6192	68.0298	55.4849	2.5764	2.49715	4.08179	3.3291
	94200	26.1667	-1.57924	-1.56351	-2.55447	-2.06685	41.6137	41.1992	67.3114	54.4626	2.49682	2.47195	4.03868	3.26775
	94260	26.1833	-1.51527	-1.5309	-2.50413	-2.0097	39.9282	40.3399	65.9851	52.9566	2.39569	2.42039	3.9591	3.1774
	94320	26.2	-1.50584	-1.50772	-2.46009	-1.98296	39.6795	39.7292	64.8245	52.252	2.38077	2.38375	3.88947	3.13512
	94380	26.2167	-1.48801	-1.49283	-2.46324	-1.97562	39.2097	39.3368	64.9074	52.0586	2.35258	2.36021	3.89445	3.12351
	94440	26.2333	-1.47962	-1.48402	-2.46114	-1.97038	38.9887	39.1047	64.8522	51.9204	2.33932	2.34628	3.89113	3.11523
	94500	26.25	-1.49535	-1.47532	-2.45695	-1.97615	39.4031	38.8754	64.7416	52.0724	2.36419	2.33252	3.8845	3.12434
	94560	26.2667	-1.47647	-1.44858	-2.46219	-1.96933	38.9058	38.1708	64.8798	51.8928	2.33435	2.29025	3.89279	3.11357
	94620	26.2833	-1.50164	-1.42331	-2.47163	-1.98663	39.5689	37.5048	65.1285	52.3487	2.37414	2.25029	3.90771	3.14092
	94680	26.3	-1.4943	-1.42583	-2.46848	-1.98139	39.3755	37.5712	65.0456	52.2106	2.36253	2.25427	3.90274	3.13263
	94740	26.3167	-1.50479	-1.43726	-2.46743	-1.98611	39.6518	37.8723	65.018	52.3349	2.37911	2.27234	3.90108	3.14009
	94800	26.3333	-1.54778	-1.47438	-2.50833	-2.02805	40.7847	38.8505	66.0956	53.4402	2.44708	2.33103	3.96574	3.20641
	94860	26.35	-1.59602	-1.52335	-2.56181	-2.07891	42.0558	40.1409	67.5048	54.7803	2.52335	2.40846	4.05029	3.28682
	94920	26.3667	-1.65789	-1.58092	-2.57859	-2.11824	43.6861	41.6579	67.947	55.8165	2.62117	2.49947	4.07682	3.34899
	94980	26.3833	-1.63901	-1.60168	-2.60375	-2.12138	43.1887	42.205	68.6101	55.8994	2.59132	2.5323	4.11661	3.35397
	95040	26.4	-1.6065	-1.58742	-2.57544	-2.09097	42.3321	41.8292	67.8641	55.0981	2.53993	2.50975	4.07184	3.30589
	95100	26.4167	-1.574	-1.54547	-2.51986	-2.04693	41.4755	40.724	66.3996	53.9376	2.48853	2.44344	3.98397	3.23625
	95160	26.4333	-1.50688	-1.5181	-2.49574	-2.00131	39.7071	40.0028	65.764	52.7356	2.38243	2.40017	3.94584	3.16413
	95220	26.45	-1.4922	-1.49986	-2.48106	-1.98663	39.3202	39.522	65.3772	52.3487	2.35921	2.37132	3.92263	3.14092
	95280	26.4667	-1.49325	-1.48843	-2.47058	-1.98191	39.3479	39.2208	65.1009	52.2244	2.36087	2.35325	3.90605	3.13346
	95340	26.4833	-1.51108	-1.46945	-2.47687	-1.99397	39.8176	38.7206	65.2667	52.5421	2.38906	2.32324	3.916	3.15253
	95400	26.5	-1.49535	-1.42771	-2.47582	-1.98558	39.4031	37.6209	65.239	52.3211	2.36419	2.25725	3.91434	3.13926
	95460	26.5167	-1.52786	-1.43778	-2.47477	-2.00131	40.2597	37.8862	65.2114	52.7356	2.41558	2.27317	3.91268	3.16413
	95520	26.5333	-1.51003	-1.44197	-2.48631	-1.99817	39.79	37.9967	65.5153	52.6527	2.3874	2.2798	3.93092	3.15916
	95580	26.55	-1.56036	-1.48591	-2.5293	-2.04483	41.1163	39.1545	66.6483	53.8823	2.46698	2.34927	3.9989	3.23294
	95640	26.5667	-1.62014	-1.52639	-2.57859	-2.09936	42.6913	40.2211	67.947	55.3192	2.56148	2.41326	4.07682	3.31915
	95700	26.5833	-1.64845	-1.57903	-2.60271	-2.12558	43.4374	41.6082	68.5825	56.01	2.60624	2.49649	4.11495	3.3606
	95760	26.6	-1.65579	-1.60661	-2.609	-2.13239	43.6308	42.3349	68.7483	56.1896	2.61785	2.54009	4.1249	3.37137
	95820	26.6167	-1.65474	-1.60724	-2.61424	-2.13449	43.6032	42.3515	68.8864	56.2448	2.61619	2.54109	4.13319	3.37469
	95880	26.6333	-1.56771	-1.57001	-2.55971	-2.06371	41.3098	41.3705	67.4496	54.3797	2.47858	2.48223	4.04697	3.26278
	95940	26.65	-1.53939	-1.54296	-2.52511	-2.03225	40.5637	40.6576	66.5377	53.5507	2.43382	2.43946	3.99226	3.21304
	96000	26.6667	-1.51527	-1.51758	-2.4947	-2.00498	39.9282	39.9889	65.7364	52.8323	2.39569	2.39934	3.94418	3.16994
	96060	26.6833	-1.51423	-1.4985	-2.48106	-1.99764	39.9005	39.486	65.3772	52.6388	2.39403	2.36916	3.92263	3.15833
	96120	26.7	-1.50164	-1.47553	-2.47582	-1.98873	39.5689	38.8809	65.239	52.404	2.37414	2.33285	3.91434	3.14424
	96180	26.7167	-1.51318	-1.43589	-2.47897	-1.99607	39.8729	37.8364	65.3219	52.5974	2.39237	2.27019	3.91931	3.15584
	96240	26.7333	-1.52052	-1.43715	-2.48631	-2.00341	40.0663	37.8696	65.5153	52.7908	2.40398	2.27217	3.93092	3.16745
	96300	26.75	-1.51003	-1.44313	-2.48106	-1.99555	39.79	38.0271	65.3772	52.5836	2.3874	2.28162	3.92263	3.15502
	96360	26.7667	-1.58973	-1.49745	-2.54188	-2.06581	41.89	39.4584	66.9798	54.4349	2.5134	2.3675	4.01879	3.2661
	96420	26.7833	-1.64111	-1.533	-2.58383	-2.11247	43.244	40.3951	68.0851	55.6645	2.59464	2.42371	4.08511	3.33987
	96480	26.8	-1.65579	-1.56634	-2.6069	-2.13134	43.6308	41.2738	68.693	56.1619	2.61785	2.47643	4.12158	3.36972
	96540	26.8167	-1.66418	-1.60336	-2.62053	-2.14236	43.8519	42.2492	69.0522	56.4521	2.63111	2.53495	4.14313	3.38712
	96600	26.8333	-1.64426	-1.60986	-2.6048	-2.12453	43.3269	42.4206	68.6377	55.9823	2.59961	2.54523	4.11826	3.35894
	96660	26.85	-1.58868	-1.57159	-2.54818	-2.06843	41.8624	41.412	67.1456	54.504	2.51174	2.48472	4.02874	3.27024
	96720	26.8667	-1.54883	-1.54988	-2.51986	-2.03435	40.8124	40.84	66.3996	53.606	2.44874	2.4504	3.98397	3.21636
	96780	26.8833	-1.54149	-1.53321	-2.50309	-2.02229	40.619	40.4007	65.9574	53.2882	2.43714	2.42404	3.95745	3.19729
	96840	26.9	-1.52995	-1.51758	-2.50309	-2.01652	40.315	39.9889	65.9574	53.1362	2.4189	2.39934	3.95745	3.18817
	96900	26.9167	-1.51632	-1.48665	-2.48631	-2.00131	39.9558	39.1738	65.5153	52.7356	2.39735	2.35043	3.93092	3.16413
	96960	26.9333	-1.52995	-1.45204	-2.49574	-2.01285	40.315	38.2619	65.764	53.0395	2.4189	2.29572	3.94584	3.18237
	97020	26.95	-1.54359	-1.45812	-2.50518	-2.02438	40.6742	38.4222	66.0127	53.3435	2.44045	2.30533	3.96076	3.20061
	97080	26.9667	-1.60965	-1.50122	-2.56181	-2.08573	42.415	39.5579	67.5048	54.9599	2.5449	2.37347	4.05029	3.2976
	97140	26.9833	-1.65789	-1.53782	-2.61109	-2.13449	43.6861	40.5222	68.8035	56.2448	2.62117	2.43133	4.12821	3.37469
	97200	27	-1.67152	-1.55837	-2.62473	-2.14812	44.0453	41.0638	69.1628	56.604	2.64272	2.46383	4.14977	3.39624
	97260	27.0167	-1.66942	-1.55869	-2.6069	-2.13816	43.9901	41.0721	68.693	56.3415	2.6394	2.46433	4.12158	3.38049
	97320	27.0333	-1.64111	-1.57746	-2.59641	-2.11876	43.244	41.5667	68.4167	55.8303	2.59464	2.494	4.105	3.34982
	97380	27.05	-1.57505	-1.57442	-2.54398	-2.05951	41.5032	41.4866	67.0351	54.2691	2.49019	2.4892	4.02211	3.25615
	97440	27.0667	-1.54464	-1.56036	-2.51357	-2.0291	40.7019	41.1163	66.2338	53.4678	2.44211	2.46698	3.97403	3.20807
	97500	27.0833	-1.53205	-1.55051	-2.50518	-2.01862	40.3703	40.8566	66.0127	53.1915	2.42222	2.4514	3.96076	3.19149
	97560	27.1	-1.54044	-1.54338	-2.50309	-2.02176	40.5913	40.6687	65.9574	53.2744	2.43548	2.44012	3.95745	3.19646
	97620	27.1167	-1.53729	-1.52754	-2.4947	-2.016	40.5084	40.2514	65.7364	53.1224	2.43051	2.41509	3.94418	3.18734
	97680	27.1333	-1.55407	-1.5072	-2.49679	-2.02543	40.9505	39.7154	65.7917	53.3711	2.45703	2.38292	3.9475	3.20227
	97740	27.15	-1.57085	-1.47217	-2.51357	-2.04221	41.3927	38.7925	66.2338	53.8132	2.48356	2.32755	3.97403	3.22879
	97800	27.1667	-1.61175	-1.50563	-2.5723	-2.09202	42.4703	39.6739	67.7812	55.1257	2.54822	2.38044	4.06687	3.30754
	97860	27.1833	-1.66313	-1.53939	-2.609	-2.13606	43.8243	40.5637	68.7483	56.2863	2.62946	2.43382	4.1249	3.37718
	97920	27.2	-1.71871	-1.56949	-2.63207	-2.17539	45.2888	41.3567	69.3562	57.3225	2.71733	2.4814	4.16137	3.43935
	97980	27.2167	-1.70717	-1.57914	-2.6457	-2.17644	44.9848	41.6109	69.7154	57.3501	2.69909	2.49666	4.18292	3.44101
	98040	27.2333	-1.69774	-1.60262	-2.65094	-2.17434	44.7361	42.2299	69.8535	57.2948	2.68417	2.53379	4.19121	3.43769
	98100	27.25	-1.6474	-1.62181	-2.62263	-2.13502	43.4098	42.7356	69.1075	56.2586	2.60459	2.56413	4.14645	3.37552
	98160	27.2667	-1.6065	-1.60032	-2.58068	-2.09359	42.3321	42.1691	68.0022	55.1672	2.53993	2.53015	4.08013	3.31003
	98220	27.2833	-1.5698	-1.57452	-2.54818	-2.05899	41.365	41.4894	67.1456	54.2553	2.4819	2.48936	4.02874	3.25532
	98280	27.3	-1.56666	-1.57337	-2.55447	-2.06056	41.2821	41.459	67.3114	54.2968	2.47693	2.48754	4.03868	3.25781
	98340	27.3167	-1.574	-1.55921	-2.55237	-2.06318	41.4755	41.0859	67.2562	54.3659	2.48853	2.46516	4.03537	3.26195
	98400	27.3333	-1.57819	-1.559	-2.55237	-2.06528	41.5861	41.0804	67.2562	54.4211	2.49516	2.46482	4.03537	3.26527
	98460	27.35	-1.66103	-1.55292	-2.63102	-2.14603	43.769	40.9201	69.3285	56.5488	2.62614	2.45521	4.15971	3.39293
	98520	27.3667	-1.69249	-1.55596	-2.66562	-2.17906	44.598	41.0003	70.2404	57.4192	2.67588	2.46002	4.21442	3.44515
	98580	27.3833	-1.69774	-1.56844	-2.6866	-2.19217	44.7361	41.3291	70.793	57.7646	2.68417	2.47975	4.24758	3.46587
	98640	27.4	-1.72395	-1.58302	-2.6845	-2.20422	45.4269	41.7132	70.7378	58.0823	2.72561	2.50279	4.24427	3.48494
	98700	27.4167	-1.69878	-1.58427	-2.6845	-2.19164	44.7638	41.7463	70.7378	57.7508	2.68583	2.50478	4.24427	3.46505
	98760	27.4333	-1.69249	-1.58081	-2.66038	-2.17644	44.598	41.6552	70.1022	57.3501	2.67588	2.49931	4.20613	3.44101
	98820	27.45	-1.61385	-1.58574	-2.61005	-2.11195	42.5256	41.785	68.7759	55.6507	2.55153	2.5071	4.12655	3.33904
	98880	27.4667	-1.60126	-1.59958	-2.57649	-2.08888	42.194	42.1498	67.8917	55.0428	2.53164	2.52899	4.0735	3.30257
	98940	27.4833	-1.58553	-1.59507	-2.56181	-2.07367	41.7795	42.031	67.5048	54.6422	2.50677	2.52186	4.05029	3.27853
	99000	27.5	-1.58343	-1.58197	-2.54818	-2.06581	41.7242	41.6855	67.1456	54.4349	2.50345	2.50113	4.02874	3.2661
	99060	27.5167	-1.59287	-1.57515	-2.55027	-2.07157	41.9729	41.5059	67.2009	54.5869	2.51838	2.49036	4.03205	3.27521
	99120	27.5333	-1.6128	-1.57777	-2.56286	-2.08783	42.4979	41.575	67.5325	55.0152	2.54988	2.4945	4.05195	3.30091
	99180	27.55	-1.65055	-1.5741	-2.60795	-2.12925	43.4927	41.4783	68.7206	56.1067	2.60956	2.4887	4.12324	3.3664
	99240	27.5667	-1.71346	-1.56372	-2.64675	-2.18011	45.1506	41.2048	69.743	57.4468	2.70904	2.47229	4.18458	3.44681
	99300	27.5833	-1.74178	-1.58039	-2.6845	-2.21314	45.8967	41.6441	70.7378	58.3172	2.7538	2.49865	4.24427	3.49903
	99360	27.6	-1.72815	-1.57798	-2.6803	-2.20422	45.5374	41.5805	70.6273	58.0823	2.73225	2.49483	4.23764	3.48494
	99420	27.6167	-1.7596	-1.59549	-2.68974	-2.22467	46.3664	42.042	70.8759	58.6212	2.78198	2.52252	4.25256	3.51727
	99480	27.6333	-1.73549	-1.60671	-2.71491	-2.2252	45.7309	42.3377	71.5391	58.635	2.74385	2.54026	4.29235	3.5181
	99540	27.65	-1.74178	-1.615	-2.70128	-2.22153	45.8967	42.556	71.1799	58.5383	2.7538	2.55336	4.27079	3.5123
	99600	27.6667	-1.72605	-1.64447	-2.69708	-2.21157	45.4822	43.3324	71.0694	58.2758	2.72893	2.59994	4.26416	3.49655
	99660	27.6833	-1.70508	-1.67016	-2.69394	-2.19951	44.9295	44.0094	70.9865	57.958	2.69577	2.64056	4.25919	3.47748
	99720	27.7	-1.64321	-1.6365	-2.6436	-2.1434	43.2993	43.1224	69.6601	56.4797	2.59795	2.58734	4.17961	3.38878
	99780	27.7167	-1.62433	-1.61731	-2.6069	-2.11562	42.8019	42.6167	68.693	55.7474	2.56811	2.557	4.12158	3.34485
	99840	27.7333	-1.62119	-1.59843	-2.58698	-2.10408	42.719	42.1194	68.168	55.4435	2.56314	2.52716	4.09008	3.32661
	99900	27.75	-1.60021	-1.5762	-2.5681	-2.08416	42.1663	41.5336	67.6706	54.9185	2.52998	2.49201	4.06024	3.29511
	99960	27.7667	-1.62119	-1.55963	-2.59327	-2.10723	42.719	41.097	68.3338	55.5264	2.56314	2.46582	4.10003	3.33158
	100020	27.7833	-1.63796	-1.53614	-2.63312	-2.13554	43.1611	40.478	69.3838	56.2724	2.58967	2.42868	4.16303	3.37635
	100080	27.8	-1.69669	-1.56791	-2.66143	-2.17906	44.7085	41.3153	70.1299	57.4192	2.68251	2.47892	4.20779	3.44515
	100140	27.8167	-1.73654	-1.58962	-2.68974	-2.21314	45.7585	41.8873	70.8759	58.3172	2.74551	2.51324	4.25256	3.49903
	100200	27.8333	-1.74807	-1.59958	-2.70652	-2.22729	46.0624	42.1498	71.318	58.6902	2.76375	2.52899	4.27908	3.52142
	100260	27.85	-1.70822	-1.60074	-2.70547	-2.20685	45.0124	42.1802	71.2904	58.1514	2.70075	2.53081	4.27742	3.48909
	100320	27.8667	-1.73129	-1.61217	-2.69813	-2.21471	45.6203	42.4813	71.097	58.3587	2.73722	2.54888	4.26582	3.50152
	100380	27.8833	-1.71451	-1.63671	-2.70442	-2.20947	45.1782	43.1279	71.2628	58.2205	2.71069	2.58768	4.27577	3.49323
	100440	27.9	-1.70403	-1.66544	-2.68135	-2.19269	44.9019	43.8851	70.6549	57.7784	2.69411	2.6331	4.23929	3.4667
	100500	27.9167	-1.64111	-1.63576	-2.63416	-2.13764	43.244	43.1031	69.4114	56.3277	2.59464	2.58618	4.16469	3.37966
	100560	27.9333	-1.63587	-1.62349	-2.59012	-2.11299	43.1058	42.7798	68.2509	55.6784	2.58635	2.56679	4.09505	3.3407
	100620	27.95	-1.62014	-1.61259	-2.58488	-2.10251	42.6913	42.4924	68.1127	55.402	2.56148	2.54954	4.08676	3.32412
	100680	27.9667	-1.62119	-1.59413	-2.58593	-2.10356	42.719	42.0061	68.1404	55.4297	2.56314	2.52036	4.08842	3.32578
	100740	27.9833	-1.64216	-1.55785	-2.58593	-2.11404	43.2716	41.05	68.1404	55.706	2.5963	2.463	4.08842	3.34236
	100800	28	-1.64635	-1.54526	-2.62787	-2.13711	43.3821	40.7184	69.2456	56.3139	2.60293	2.44311	4.15474	3.37883
	100860	28.0167	-1.6904	-1.57578	-2.67296	-2.18168	44.5427	41.5225	70.4338	57.4883	2.67256	2.49135	4.22603	3.4493
	100920	28.0333	-1.73549	-1.5977	-2.70023	-2.21786	45.7309	42.1	71.1523	58.4416	2.74385	2.526	4.26914	3.50649
	100980	28.05	-1.73339	-1.6086	-2.72959	-2.23149	45.6756	42.3874	71.926	58.8008	2.74054	2.54324	4.31556	3.52805
	101040	28.0667	-1.73654	-1.61468	-2.72854	-2.23254	45.7585	42.5477	71.8983	58.8284	2.74551	2.55286	4.3139	3.5297
	101100	28.0833	-1.73968	-1.62737	-2.71805	-2.22887	45.8414	42.882	71.622	58.7317	2.75048	2.57292	4.29732	3.5239
	101160	28.1	-1.72081	-1.64258	-2.70023	-2.21052	45.344	43.2827	71.1523	58.2481	2.72064	2.59696	4.26914	3.49489
	101220	28.1167	-1.64426	-1.641	-2.6415	-2.14288	43.3269	43.2412	69.6049	56.4659	2.59961	2.59447	4.17629	3.38795
	101280	28.1333	-1.6128	-1.6258	-2.59851	-2.10565	42.4979	42.8406	68.472	55.4849	2.54988	2.57043	4.10832	3.3291
	101340	28.15	-1.64216	-1.6216	-2.58173	-2.11195	43.2716	42.73	68.0298	55.6507	2.5963	2.5638	4.08179	3.33904
	101400	28.1667	-1.61699	-1.61112	-2.56076	-2.08888	42.6085	42.4537	67.4772	55.0428	2.55651	2.54722	4.04863	3.30257
	101460	28.1833	-1.63587	-1.58973	-2.56286	-2.09936	43.1058	41.89	67.5325	55.3192	2.58635	2.5134	4.05195	3.31915
	101520	28.2	-1.66837	-1.56613	-2.60061	-2.13449	43.9624	41.2683	68.5272	56.2448	2.63775	2.4761	4.11163	3.37469
	101580	28.2167	-1.69459	-1.572	-2.65409	-2.17434	44.6532	41.423	69.9365	57.2948	2.67919	2.48538	4.19619	3.43769
	101640	28.2333	-1.73758	-1.59256	-2.69289	-2.21524	45.7861	41.9646	70.9588	58.3725	2.74717	2.51788	4.25753	3.50235
	101700	28.25	-1.77743	-1.62077	-2.7212	-2.24932	46.8361	42.7079	71.7049	59.2705	2.81017	2.56248	4.30229	3.55623
	101760	28.2667	-1.78792	-1.63671	-2.73169	-2.2598	47.1125	43.1279	71.9812	59.5468	2.82675	2.58768	4.31887	3.57281
	101820	28.2833	-1.73339	-1.62223	-2.73169	-2.23254	45.6756	42.7466	71.9812	58.8284	2.74054	2.5648	4.31887	3.5297
	101880	28.3	-1.7596	-1.65076	-2.74532	-2.25246	46.3664	43.4982	72.3404	59.3534	2.78198	2.60989	4.34043	3.5612
	101940	28.3167	-1.76485	-1.69805	-2.73064	-2.24774	46.5046	44.7444	71.9536	59.2291	2.79027	2.68466	4.31721	3.55374
	102000	28.3333	-1.75856	-1.70245	-2.71386	-2.23621	46.3388	44.8605	71.5115	58.9251	2.78033	2.69163	4.29069	3.53551
	102060	28.35	-1.7617	-1.70602	-2.70652	-2.23411	46.4217	44.9544	71.318	58.8699	2.7853	2.69726	4.27908	3.53219
	102120	28.3667	-1.66942	-1.65285	-2.64885	-2.15913	43.9901	43.5535	69.7983	56.8942	2.6394	2.61321	4.1879	3.41365
	102180	28.3833	-1.64111	-1.62863	-2.62368	-2.13239	43.244	42.9152	69.1351	56.1896	2.59464	2.57491	4.14811	3.37137
	102240	28.4	-1.63796	-1.58186	-2.59956	-2.11876	43.1611	41.6828	68.4996	55.8303	2.58967	2.50097	4.10998	3.34982
	102300	28.4167	-1.6474	-1.54873	-2.6069	-2.12715	43.4098	40.8096	68.693	56.0514	2.60459	2.44858	4.12158	3.36308
	102360	28.4333	-1.65579	-1.54799	-2.61424	-2.13502	43.6308	40.7903	68.8864	56.2586	2.61785	2.44742	4.13319	3.37552
	102420	28.45	-1.71766	-1.58354	-2.67087	-2.19426	45.2611	41.727	70.3786	57.8198	2.71567	2.50362	4.22271	3.46919
	102480	28.4667	-1.73234	-1.60252	-2.70337	-2.21786	45.648	42.2271	71.2352	58.4416	2.73888	2.53363	4.27411	3.50649
	102540	28.4833	-1.7596	-1.61961	-2.73798	-2.24879	46.3664	42.6775	72.147	59.2567	2.78198	2.56065	4.32882	3.5554
	102600	28.5	-1.76695	-1.63492	-2.74532	-2.25613	46.5598	43.081	72.3404	59.4501	2.79359	2.58486	4.34043	3.56701
	102660	28.5167	-1.78687	-1.67267	-2.73378	-2.26033	47.0848	44.0757	72.0365	59.5607	2.82509	2.64454	4.32219	3.57364
	102720	28.5333	-1.76275	-1.70508	-2.73798	-2.25036	46.4493	44.9295	72.147	59.2981	2.78696	2.69577	4.32882	3.55789
	102780	28.55	-1.76799	-1.70854	-2.73169	-2.24984	46.5875	45.0207	71.9812	59.2843	2.79525	2.70124	4.31887	3.55706
	102840	28.5667	-1.6862	-1.66638	-2.69603	-2.19112	44.4322	43.9099	71.0417	57.7369	2.66593	2.63459	4.2625	3.46422
	102900	28.5833	-1.62957	-1.62223	-2.63207	-2.13082	42.94	42.7466	69.3562	56.1481	2.5764	2.5648	4.16137	3.36889
	102960	28.6	-1.65789	-1.56613	-2.60061	-2.12925	43.6861	41.2683	68.5272	56.1067	2.62117	2.4761	4.11163	3.3664
	103020	28.6167	-1.65894	-1.53488	-2.59117	-2.12505	43.7137	40.4449	68.2785	55.9961	2.62282	2.42669	4.09671	3.35977
	103080	28.6333	-1.69144	-1.54484	-2.60166	-2.14655	44.5703	40.7074	68.5549	56.5626	2.67422	2.44244	4.11329	3.39376
	103140	28.65	-1.69983	-1.57274	-2.66248	-2.18115	44.7914	41.4424	70.1575	57.4744	2.68748	2.48654	4.20945	3.44847
	103200	28.6667	-1.78267	-1.62181	-2.72854	-2.25561	46.9743	42.7356	71.8983	59.4363	2.81846	2.56413	4.3139	3.56618
	103260	28.6833	-1.78372	-1.63429	-2.7621	-2.27291	47.0019	43.0644	72.7825	59.8922	2.82012	2.58386	4.36695	3.59353
	103320	28.7	-1.77743	-1.63933	-2.76	-2.26872	46.8361	43.197	72.7273	59.7817	2.81017	2.59182	4.36364	3.5869
	103380	28.7167	-1.79106	-1.65118	-2.75161	-2.27134	47.1954	43.5093	72.5062	59.8508	2.83172	2.61056	4.35037	3.59105
	103440	28.7333	-1.79421	-1.65862	-2.75581	-2.27501	47.2782	43.7054	72.6167	59.9475	2.8367	2.62233	4.357	3.59685
	103500	28.75	-1.77324	-1.66345	-2.7621	-2.26767	46.7256	43.8326	72.7825	59.7541	2.80354	2.62995	4.36695	3.58524
	103560	28.7667	-1.78163	-1.69522	-2.74008	-2.26085	46.9467	44.6698	72.2023	59.5745	2.8168	2.68019	4.33214	3.57447
	103620	28.7833	-1.80155	-1.74513	-2.74742	-2.27448	47.4717	45.9851	72.3957	59.9337	2.8483	2.7591	4.34374	3.59602
	103680	28.8	-1.70508	-1.69197	-2.70862	-2.20685	44.9295	44.5841	71.3733	58.1514	2.69577	2.67505	4.2824	3.48909
	103740	28.8167	-1.68305	-1.66638	-2.65094	-2.167	44.3493	43.9099	69.8535	57.1014	2.66096	2.6346	4.19121	3.42608
	103800	28.8333	-1.67257	-1.62507	-2.64255	-2.15756	44.0729	42.8212	69.6325	56.8527	2.64438	2.56927	4.17795	3.41116
	103860	28.85	-1.70088	-1.58102	-2.63312	-2.167	44.819	41.6607	69.3838	57.1014	2.68914	2.49964	4.16303	3.42608
	103920	28.8667	-1.71242	-1.57798	-2.66038	-2.1864	45.123	41.5805	70.1022	57.6126	2.70738	2.49483	4.20613	3.45676
	103980	28.8833	-1.73654	-1.59854	-2.70757	-2.22205	45.7585	42.1221	71.3457	58.5521	2.74551	2.52733	4.28074	3.51313
	104040	28.9	-1.7984	-1.63859	-2.74427	-2.27134	47.3888	43.1777	72.3128	59.8508	2.84333	2.59066	4.33877	3.59105
	104100	28.9167	-1.83615	-1.65904	-2.78307	-2.30961	48.3835	43.7165	73.3352	60.8593	2.90301	2.62299	4.40011	3.65156
	104160	28.9333	-1.81309	-1.65799	-2.78936	-2.30122	47.7756	43.6889	73.501	60.6383	2.86654	2.62133	4.41006	3.6383
	104220	28.95	-1.84245	-1.68169	-2.81033	-2.32639	48.5493	44.3133	74.0536	61.3015	2.91296	2.6588	4.44322	3.67809
	104280	28.9667	-1.83511	-1.684	-2.80299	-2.31905	48.3559	44.3741	73.8602	61.108	2.90135	2.66245	4.43161	3.66648
	104340	28.9833	-1.85188	-1.69595	-2.7988	-2.32534	48.798	44.6891	73.7497	61.2738	2.92788	2.68135	4.42498	3.67643
	104400	29	-1.81099	-1.6948	-2.81348	-2.31223	47.7204	44.6587	74.1365	60.9284	2.86322	2.67952	4.44819	3.65571
	104460	29.0167	-1.83301	-1.71839	-2.7946	-2.31381	48.3006	45.2805	73.6391	60.9699	2.89804	2.71683	4.41835	3.65819
	104520	29.0333	-1.80784	-1.75866	-2.7988	-2.30332	47.6375	46.3415	73.7497	60.6936	2.85825	2.78049	4.42498	3.64161
	104580	29.05	-1.79631	-1.75761	-2.76419	-2.28025	47.3335	46.3139	72.8378	60.0857	2.84001	2.77883	4.37027	3.60514
	104640	29.0667	-1.6862	-1.68945	-2.69603	-2.19112	44.4322	44.5178	71.0417	57.7369	2.66593	2.67107	4.2625	3.46422
	104700	29.0833	-1.67362	-1.62381	-2.66667	-2.17014	44.1006	42.7881	70.268	57.1843	2.64603	2.56728	4.21608	3.43106
	104760	29.1	-1.70403	-1.59466	-2.66982	-2.18692	44.9019	42.0199	70.3509	57.6264	2.69411	2.52119	4.22106	3.45759
	104820	29.1167	-1.71032	-1.58836	-2.64675	-2.17853	45.0677	41.8541	69.743	57.4054	2.70406	2.51125	4.18458	3.44432
	104880	29.1333	-1.73549	-1.60755	-2.68555	-2.21052	45.7309	42.3598	70.7654	58.2481	2.74385	2.54159	4.24592	3.49489
	104940	29.15	-1.76695	-1.62454	-2.7233	-2.24512	46.5598	42.8074	71.7601	59.16	2.79359	2.56844	4.30561	3.5496
	105000	29.1667	-1.82986	-1.65516	-2.73588	-2.28287	48.2177	43.6143	72.0917	60.1547	2.89306	2.61686	4.3255	3.60928
	105060	29.1833	-1.81518	-1.65579	-2.74008	-2.27763	47.8309	43.6308	72.2023	60.0166	2.86985	2.61785	4.33214	3.60099
	105120	29.2	-1.86866	-1.68882	-2.76524	-2.31695	49.2401	44.5012	72.8654	61.0528	2.95441	2.67007	4.37193	3.66317
	105180	29.2167	-1.85293	-1.69543	-2.77783	-2.31538	48.8256	44.6753	73.197	61.0113	2.92954	2.68052	4.39182	3.66068
	105240	29.2333	-1.84979	-1.6969	-2.78097	-2.31538	48.7428	44.714	73.2799	61.0113	2.92457	2.68284	4.39679	3.66068
	105300	29.25	-1.84664	-1.70822	-2.7988	-2.32272	48.6598	45.0124	73.7497	61.2047	2.91959	2.70075	4.42498	3.67228
	105360	29.2667	-1.81623	-1.69249	-2.77258	-2.29441	47.8585	44.598	73.0589	60.4587	2.87151	2.67588	4.38353	3.62752
	105420	29.2833	-1.83301	-1.69742	-2.74637	-2.28969	48.3006	44.7278	72.3681	60.3343	2.89804	2.68367	4.34208	3.62006
	105480	29.3	-1.83196	-1.75006	-2.76839	-2.30017	48.273	46.1149	72.9483	60.6107	2.89638	2.7669	4.3769	3.63664
	105540	29.3167	-1.8026	-1.75709	-2.74637	-2.27448	47.4993	46.3001	72.3681	59.9337	2.84996	2.778	4.34208	3.59602
	105600	29.3333	-1.70298	-1.71797	-2.70442	-2.2037	44.8743	45.2694	71.2628	58.0685	2.69246	2.71616	4.27577	3.48411
	105660	29.35	-1.70822	-1.669	-2.65199	-2.18011	45.0124	43.979	69.8812	57.4468	2.70075	2.63874	4.19287	3.44681
	105720	29.3667	-1.72815	-1.61752	-2.6478	-2.18797	45.5374	42.6223	69.7707	57.6541	2.73225	2.55734	4.18624	3.45924
	105780	29.3833	-1.73234	-1.60556	-2.65199	-2.19217	45.648	42.3073	69.8812	57.7646	2.73888	2.53844	4.19287	3.46587
	105840	29.4	-1.77638	-1.62685	-2.69289	-2.23464	46.8085	42.8682	70.9588	58.8837	2.80851	2.57209	4.25753	3.53302
	105900	29.4167	-1.81833	-1.65443	-2.73798	-2.27815	47.9138	43.5949	72.147	60.0304	2.87483	2.6157	4.32882	3.60182
	105960	29.4333	-1.86657	-1.67844	-2.77888	-2.32272	49.1849	44.2277	73.2246	61.2047	2.95109	2.65366	4.39348	3.67228
	106020	29.45	-1.85922	-1.68987	-2.79775	-2.32849	48.9914	44.5289	73.722	61.3567	2.93949	2.67173	4.42332	3.6814
	106080	29.4667	-1.90536	-1.71504	-2.81033	-2.35785	50.2072	45.192	74.0536	62.1304	3.01243	2.71152	4.44322	3.72783
	106140	29.4833	-1.88125	-1.72206	-2.82921	-2.35523	49.5717	45.3772	74.551	62.0613	2.9743	2.72263	4.47306	3.72368
	106200	29.5	-1.876	-1.72993	-2.84179	-2.3589	49.4335	45.5844	74.8826	62.1581	2.96601	2.73506	4.49295	3.72948
	106260	29.5167	-1.81728	-1.72091	-2.83131	-2.32429	47.8862	45.3468	74.6062	61.2462	2.87317	2.72081	4.47637	3.67477
	106320	29.5333	-1.84664	-1.7186	-2.81663	-2.33163	48.6598	45.286	74.2194	61.4396	2.91959	2.71716	4.45316	3.68638
	106380	29.55	-1.81623	-1.70959	-2.7988	-2.30752	47.8585	45.0484	73.7497	60.8041	2.87151	2.7029	4.42498	3.64825
	106440	29.5667	-1.81413	-1.69868	-2.76315	-2.28864	47.8033	44.761	72.8102	60.3067	2.8682	2.68566	4.36861	3.6184
	106500	29.5833	-1.71242	-1.65768	-2.70442	-2.20842	45.123	43.6806	71.2628	58.1929	2.70738	2.62083	4.27577	3.49157
	106560	29.6	-1.69564	-1.64436	-2.66982	-2.18273	44.6808	43.3297	70.3509	57.5159	2.68085	2.59978	4.22106	3.45095
	106620	29.6167	-1.75122	-1.71619	-2.66353	-2.20737	46.1453	45.2224	70.1851	58.1652	2.76872	2.71335	4.21111	3.48991
	106680	29.6333	-1.76065	-1.72951	-2.65933	-2.20999	46.394	45.5734	70.0746	58.2343	2.78364	2.7344	4.20448	3.49406
	106740	29.65	-1.80155	-1.74786	-2.71805	-2.2598	47.4717	46.0569	71.622	59.5468	2.8483	2.76342	4.29732	3.57281
	106800	29.6667	-1.82881	-1.71084	-2.76944	-2.29913	48.1901	45.0815	72.976	60.583	2.89141	2.70489	4.37856	3.63498
	106860	29.6833	-1.83301	-1.69302	-2.7988	-2.3159	48.3006	44.6118	73.7497	61.0251	2.89804	2.67671	4.42498	3.66151
	106920	29.7	-1.90012	-1.71367	-2.82502	-2.36257	50.0691	45.1561	74.4405	62.2548	3.00414	2.70937	4.46643	3.73529
	106980	29.7167	-1.90117	-1.71252	-2.81663	-2.3589	50.0967	45.1257	74.2194	62.1581	3.0058	2.70754	4.45316	3.72948
	107040	29.7333	-1.89907	-1.71556	-2.83026	-2.36467	50.0414	45.2059	74.5786	62.31	3.00249	2.71235	4.47472	3.7386
	107100	29.75	-1.87495	-1.7207	-2.85962	-2.36729	49.4059	45.3413	75.3523	62.3791	2.96435	2.72048	4.52114	3.74275
	107160	29.7667	-1.90117	-1.73695	-2.84494	-2.37305	50.0967	45.7696	74.9655	62.5311	3.0058	2.74617	4.49793	3.75187
	107220	29.7833	-1.87391	-1.72888	-2.8334	-2.35365	49.3783	45.5568	74.6615	62.0199	2.9627	2.73341	4.47969	3.72119
	107280	29.8	-1.86971	-1.73402	-2.83236	-2.35103	49.2678	45.6922	74.6339	61.9508	2.95607	2.74153	4.47803	3.71705
	107340	29.8167	-1.85503	-1.73056	-2.82502	-2.34002	48.8809	45.601	74.4405	61.6607	2.93285	2.73606	4.46643	3.69964
	107400	29.8333	-1.82881	-1.72164	-2.81663	-2.32272	48.1901	45.3661	74.2194	61.2047	2.89141	2.72197	4.45316	3.67228
	107460	29.85	-1.82567	-1.72479	-2.81558	-2.32062	48.1072	45.449	74.1918	61.1495	2.88643	2.72694	4.45151	3.66897
	107520	29.8667	-1.80679	-1.7121	-2.77888	-2.29283	47.6098	45.1147	73.2246	60.4172	2.85659	2.70688	4.39348	3.62503
	107580	29.8833	-1.74388	-1.67404	-2.70442	-2.22415	45.9519	44.1116	71.2628	58.6073	2.75712	2.6467	4.27577	3.51644
	107640	29.9	-1.77533	-1.67425	-2.68135	-2.22834	46.7809	44.1172	70.6549	58.7179	2.80685	2.64703	4.23929	3.52307
	107700	29.9167	-1.78267	-1.69522	-2.71596	-2.24932	46.9743	44.6698	71.5667	59.2705	2.81846	2.68019	4.294	3.55623
	107760	29.9333	-1.79002	-1.75698	-2.75371	-2.27186	47.1677	46.2973	72.5615	59.8646	2.83006	2.77784	4.35369	3.59188
	107820	29.95	-1.84874	-1.78739	-2.74951	-2.29913	48.7151	47.0986	72.451	60.583	2.92291	2.82592	4.34706	3.63498
	107880	29.9667	-1.89173	-1.80637	-2.82502	-2.35837	49.848	47.5988	74.4405	62.1442	2.99088	2.85593	4.46643	3.72865
	107940	29.9833	-1.90536	-1.76611	-2.88059	-2.39298	50.2072	46.5377	75.9049	63.0561	3.01243	2.79226	4.5543	3.78337
	108000	30	-1.89173	-1.73937	-2.8785	-2.38511	49.848	45.8331	75.8497	62.8488	2.99088	2.74999	4.55098	3.77093
	108060	30.0167	-1.91166	-1.73517	-2.86067	-2.38616	50.373	45.7226	75.3799	62.8765	3.02238	2.74335	4.5228	3.77259
	108120	30.0333	-1.92948	-1.74671	-2.88059	-2.40504	50.8428	46.0265	75.9049	63.3739	3.05057	2.76159	4.5543	3.80243
	108180	30.05	-1.8781	-1.72815	-2.86591	-2.37201	49.4888	45.5374	75.5181	62.5035	2.96933	2.73225	4.53109	3.75021
	108240	30.0667	-1.88754	-1.73171	-2.85438	-2.37096	49.7375	45.6314	75.2142	62.4758	2.98425	2.73788	4.51285	3.74855
	108300	30.0833	-1.89383	-1.73727	-2.83865	-2.36624	49.9033	45.7778	74.7997	62.3515	2.9942	2.74667	4.48798	3.74109
	108360	30.1	-1.84559	-1.72552	-2.82816	-2.33688	48.6322	45.4684	74.5233	61.5778	2.91793	2.7281	4.4714	3.69467
	108420	30.1167	-1.87181	-1.73486	-2.83236	-2.35208	49.323	45.7143	74.6339	61.9784	2.95938	2.74286	4.47803	3.71871
	108480	30.1333	-1.77848	-1.70308	-2.79041	-2.28445	46.8638	44.877	73.5286	60.1962	2.81183	2.69262	4.41172	3.61177
	108540	30.15	-1.78058	-1.69407	-2.74427	-2.26242	46.919	44.6394	72.3128	59.6159	2.81514	2.67836	4.33877	3.57696
	108600	30.1667	-1.79736	-1.69386	-2.7254	-2.26138	47.3612	44.6339	71.8154	59.5883	2.84167	2.67803	4.30893	3.5753
	108660	30.1833	-1.79002	-1.69627	-2.73588	-2.26295	47.1677	44.6974	72.0917	59.6297	2.83006	2.68185	4.3255	3.57778
	108720	30.2	-1.8435	-1.71189	-2.74427	-2.29388	48.5769	45.1091	72.3128	60.4449	2.91462	2.70655	4.33877	3.62669
	108780	30.2167	-1.86447	-1.7422	-2.81243	-2.33845	49.1296	45.9077	74.1089	61.6192	2.94778	2.75446	4.44653	3.69715
	108840	30.2333	-1.90641	-1.76726	-2.85333	-2.37987	50.2349	46.5681	75.1865	62.7107	3.01409	2.79409	4.51119	3.76264
	108900	30.25	-1.92948	-1.78928	-2.89108	-2.41028	50.8428	47.1484	76.1813	63.512	3.05057	2.8289	4.57088	3.81072
	108960	30.2667	-1.9148	-1.78718	-2.89108	-2.40294	50.4559	47.0931	76.1813	63.3186	3.02736	2.82559	4.57088	3.79912
	109020	30.2833	-1.92843	-1.82472	-2.87116	-2.39979	50.8151	48.0823	75.6563	63.2357	3.04891	2.88494	4.53938	3.79414
	109080	30.3	-1.90117	-1.84916	-2.8764	-2.38878	50.0967	48.7262	75.7944	62.9456	3.0058	2.92357	4.54767	3.77673
	109140	30.3167	-1.88544	-1.82693	-2.86277	-2.3741	49.6822	48.1404	75.4352	62.5587	2.98093	2.88842	4.52611	3.75352
	109200	30.3333	-1.88334	-1.77848	-2.85857	-2.37096	49.627	46.8638	75.3247	62.4758	2.97762	2.81183	4.51948	3.74855
	109260	30.35	-1.89383	-1.74283	-2.84389	-2.36886	49.9033	45.9243	74.9378	62.4206	2.9942	2.75546	4.49627	3.74523
	109320	30.3667	-1.87495	-1.72164	-2.83131	-2.35313	49.4059	45.3661	74.6062	62.0061	2.96435	2.72197	4.47637	3.72036
	109380	30.3833	-1.82147	-1.69469	-2.82082	-2.32115	47.9967	44.656	74.3299	61.1633	2.8798	2.67936	4.4598	3.6698
	109440	30.4	-1.77324	-1.66638	-2.7621	-2.26767	46.7256	43.9099	72.7825	59.7541	2.80354	2.6346	4.36695	3.58524
	109500	30.4167	-1.77638	-1.66407	-2.73798	-2.25718	46.8085	43.8491	72.147	59.4778	2.80851	2.63095	4.32882	3.56867
	109560	30.4333	-1.79316	-1.67739	-2.73693	-2.26505	47.2506	44.2001	72.1194	59.685	2.83504	2.652	4.32716	3.5811
	109620	30.45	-1.80784	-1.6906	-2.74951	-2.27868	47.6375	44.5482	72.451	60.0442	2.85825	2.67289	4.34706	3.60265
	109680	30.4667	-1.86342	-1.72951	-2.81033	-2.33688	49.102	45.5734	74.0536	61.5778	2.94612	2.7344	4.44322	3.69467
	109740	30.4833	-1.90641	-1.75856	-2.84389	-2.37515	50.2349	46.3388	74.9378	62.5864	3.01409	2.78033	4.49627	3.75518
	109800	30.5	-1.91795	-1.7681	-2.86696	-2.39245	50.5388	46.5902	75.5457	63.0423	3.03233	2.79541	4.53274	3.78254
	109860	30.5167	-1.91061	-1.76904	-2.86696	-2.38878	50.3454	46.6151	75.5457	62.9456	3.02072	2.79691	4.53274	3.77673
	109920	30.5333	-1.87705	-1.76286	-2.87011	-2.37358	49.4612	46.4521	75.6286	62.5449	2.96767	2.78712	4.53772	3.75269
	109980	30.55	-1.91271	-1.77418	-2.86172	-2.38721	50.4007	46.7505	75.4076	62.9041	3.02404	2.80503	4.52445	3.77425
	110040	30.5667	-1.89173	-1.76149	-2.84389	-2.36781	49.848	46.4161	74.9378	62.3929	2.99088	2.78497	4.49627	3.74358
	110100	30.5833	-1.92319	-1.78016	-2.85857	-2.39088	50.677	46.908	75.3247	63.0008	3.04062	2.81448	4.51948	3.78005
	110160	30.6	-1.89907	-1.76317	-2.84494	-2.37201	50.0414	46.4603	74.9655	62.5035	3.00249	2.78762	4.49793	3.75021
	110220	30.6167	-1.93158	-1.77376	-2.83236	-2.38197	50.898	46.7394	74.6339	62.766	3.05388	2.80437	4.47803	3.76596
	110280	30.6333	-1.91795	-1.77932	-2.85333	-2.38564	50.5388	46.8859	75.1865	62.8627	3.03233	2.81315	4.51119	3.77176
	110340	30.65	-1.88859	-1.76464	-2.86172	-2.37515	49.7651	46.499	75.4076	62.5864	2.98591	2.78994	4.52445	3.75518
	110400	30.6667	-1.88544	-1.76348	-2.83445	-2.35995	49.6822	46.4686	74.6891	62.1857	2.98093	2.78812	4.48135	3.73114
	110460	30.6833	-1.8026	-1.72395	-2.78622	-2.29441	47.4993	45.4269	73.4181	60.4587	2.84996	2.72561	4.40508	3.62752
	110520	30.7	-1.78792	-1.70654	-2.74217	-2.26505	47.1125	44.9682	72.2575	59.685	2.82675	2.69809	4.33545	3.5811
	110580	30.7167	-1.76695	-1.697	-2.73064	-2.24879	46.5598	44.7168	71.9536	59.2567	2.79359	2.68301	4.31721	3.5554
	110640	30.7333	-1.80574	-1.71011	-2.72644	-2.26609	47.5822	45.0622	71.8431	59.7126	2.85493	2.70373	4.31058	3.58276
	110700	30.75	-1.83196	-1.7271	-2.76105	-2.2965	48.273	45.5098	72.7549	60.514	2.89638	2.73059	4.36529	3.63084
	110760	30.7667	-1.89488	-1.779	-2.81453	-2.3547	49.9309	46.8776	74.1641	62.0475	2.99586	2.81266	4.44985	3.72285
	110820	30.7833	-1.92739	-1.84643	-2.85857	-2.39298	50.7875	48.6543	75.3247	63.0561	3.04725	2.91926	4.51948	3.78337
	110880	30.8	-1.89593	-1.84874	-2.85857	-2.37725	49.9586	48.7151	75.3247	62.6416	2.99751	2.92291	4.51948	3.7585
	110940	30.8167	-1.91585	-1.82095	-2.85647	-2.38616	50.4836	47.9829	75.2694	62.8765	3.02901	2.87897	4.51616	3.77259
	111000	30.8333	-1.92214	-1.77817	-2.87954	-2.40084	50.6493	46.8555	75.8773	63.2633	3.03896	2.81133	4.55264	3.7958
	111060	30.85	-1.9169	-1.75059	-2.86486	-2.39088	50.5112	46.1288	75.4905	63.0008	3.03067	2.76773	4.52943	3.78005
	111120	30.8667	-1.88964	-1.73758	-2.86277	-2.3762	49.7928	45.7861	75.4352	62.614	2.98757	2.74717	4.52611	3.75684
	111180	30.8833	-1.91166	-1.74251	-2.86486	-2.38826	50.373	45.916	75.4905	62.9318	3.02238	2.75496	4.52943	3.77591
	111240	30.9	-1.88649	-1.73255	-2.85123	-2.36886	49.7099	45.6535	75.1312	62.4206	2.98259	2.73921	4.50788	3.74523
	111300	30.9167	-1.90432	-1.73989	-2.8376	-2.37096	50.1796	45.8469	74.772	62.4758	3.01078	2.75082	4.48632	3.74855
	111360	30.9333	-1.89698	-1.74776	-2.85857	-2.37777	49.9862	46.0542	75.3247	62.6554	2.99917	2.76325	4.51948	3.75933
	111420	30.95	-1.87391	-1.74367	-2.84913	-2.36152	49.3783	45.9464	75.076	62.2271	2.9627	2.75678	4.50456	3.73363
	111480	30.9667	-1.84874	-1.73224	-2.80824	-2.32849	48.7151	45.6452	73.9983	61.3567	2.92291	2.73871	4.4399	3.6814
	111540	30.9833	-1.8047	-1.71137	-2.78622	-2.29546	47.5546	45.0953	73.4181	60.4863	2.85327	2.70572	4.40508	3.62918
	111600	31	-1.8026	-1.70854	-2.76	-2.2813	47.4993	45.0207	72.7273	60.1133	2.84996	2.70124	4.36364	3.6068
	111660	31.0167	-1.81099	-1.71378	-2.76	-2.28549	47.7204	45.1589	72.7273	60.2238	2.86322	2.70953	4.36364	3.61343
	111720	31.0333	-1.83091	-1.71892	-2.77049	-2.3007	48.2454	45.2943	73.0036	60.6245	2.89472	2.71766	4.38022	3.63747
	111780	31.05	-1.8802	-1.75122	-2.81977	-2.34998	49.5441	46.1453	74.3023	61.9232	2.97264	2.76872	4.45814	3.71539
	111840	31.0667	-1.90956	-1.77743	-2.86591	-2.38774	50.3178	46.8361	75.5181	62.9179	3.01907	2.81017	4.53109	3.77508
	111900	31.0833	-1.93997	-1.79306	-2.8785	-2.40923	51.1191	47.2479	75.8497	63.4844	3.06715	2.83487	4.55098	3.80906
	111960	31.1	-1.92739	-1.79484	-2.89842	-2.4129	50.7875	47.2948	76.3747	63.5811	3.04725	2.83769	4.58248	3.81487
	112020	31.1167	-1.92005	-1.78939	-2.89108	-2.40556	50.5941	47.1511	76.1813	63.3877	3.03565	2.82907	4.57088	3.80326
	112080	31.1333	-1.92109	-1.78551	-2.88898	-2.40504	50.6217	47.0489	76.126	63.3739	3.0373	2.82293	4.56756	3.80243
	112140	31.15	-1.91375	-1.79285	-2.90052	-2.40714	50.4283	47.2423	76.4299	63.4291	3.0257	2.83454	4.5858	3.80575
	112200	31.1667	-1.90012	-1.78215	-2.86801	-2.38407	50.0691	46.9605	75.5734	62.8212	3.00414	2.81763	4.5344	3.76927
	112260	31.1833	-1.90851	-1.77429	-2.85647	-2.38249	50.2901	46.7532	75.2694	62.7798	3.01741	2.80519	4.51616	3.76679
	112320	31.2	-1.86027	-1.76443	-2.85438	-2.35733	49.0191	46.4935	75.2142	62.1166	2.94114	2.78961	4.51285	3.727
	112380	31.2167	-1.81518	-1.73402	-2.79251	-2.30385	47.8309	45.6922	73.5839	60.7074	2.86985	2.74153	4.41503	3.64244
	112440	31.2333	-1.79421	-1.71546	-2.76419	-2.2792	47.2782	45.2031	72.8378	60.058	2.8367	2.71219	4.37027	3.60348
	112500	31.25	-1.80889	-1.71755	-2.75581	-2.28235	47.6651	45.2584	72.6167	60.1409	2.85991	2.7155	4.357	3.60846
	112560	31.2667	-1.82043	-1.7249	-2.75895	-2.28969	47.969	45.4518	72.6996	60.3343	2.87814	2.72711	4.36198	3.62006
	112620	31.2833	-1.84454	-1.73685	-2.78097	-2.31276	48.6046	45.7668	73.2799	60.9422	2.91628	2.74601	4.39679	3.65653
	112680	31.3	-1.88859	-1.77135	-2.82816	-2.35837	49.7651	46.6759	74.5233	62.1442	2.98591	2.80055	4.4714	3.72865
	112740	31.3167	-1.90327	-1.78897	-2.8722	-2.38774	50.152	47.1401	75.6839	62.9179	3.00912	2.82841	4.54103	3.77508
	112800	31.3333	-1.93682	-1.80931	-2.88479	-2.41081	51.0362	47.6762	76.0155	63.5258	3.06217	2.86057	4.56093	3.81155
	112860	31.35	-1.89907	-1.85073	-2.89422	-2.39665	50.0414	48.7676	76.2642	63.1528	3.00249	2.92606	4.57585	3.78917
	112920	31.3667	-1.9169	-1.86782	-2.88164	-2.39927	50.5112	49.218	75.9326	63.2219	3.03067	2.95308	4.55595	3.79331
	112980	31.3833	-1.9148	-1.84381	-2.8785	-2.39665	50.4559	48.5852	75.8497	63.1528	3.02736	2.91511	4.55098	3.78917
	113040	31.4	-1.90851	-1.77355	-2.86591	-2.38721	50.2901	46.7339	75.5181	62.9041	3.01741	2.80403	4.53109	3.77425
	113100	31.4167	-1.89488	-1.74513	-2.86381	-2.37935	49.9309	45.9851	75.4628	62.6969	2.99586	2.7591	4.52777	3.76181
	113160	31.4333	-1.85922	-1.71976	-2.82187	-2.34055	48.9914	45.3164	74.3576	61.6745	2.93949	2.71898	4.46145	3.70047
	113220	31.45	-1.79211	-1.68253	-2.77468	-2.2834	47.223	44.3355	73.1141	60.1685	2.83338	2.66013	4.38685	3.61011
	113280	31.4667	-1.82252	-1.68893	-2.76839	-2.29546	48.0243	44.504	72.9483	60.4863	2.88146	2.67024	4.3769	3.62918
	113340	31.4833	-1.85293	-1.70319	-2.77783	-2.31538	48.8256	44.8798	73.197	61.0113	2.92954	2.69279	4.39182	3.66068
	113400	31.5	-1.86552	-1.72248	-2.80509	-2.3353	49.1572	45.3882	73.9155	61.5363	2.94943	2.72329	4.43493	3.69218
	113460	31.5167	-1.9148	-1.76034	-2.86172	-2.38826	50.4559	46.3857	75.4076	62.9318	3.02736	2.78314	4.52445	3.77591
	113520	31.5333	-1.96723	-1.7853	-2.8764	-2.42182	51.8375	47.0434	75.7944	63.816	3.11025	2.8226	4.54767	3.82896
	113580	31.55	-1.96304	-1.80145	-2.91625	-2.43964	51.727	47.4689	76.8444	64.2857	3.10362	2.84813	4.61067	3.85714
	113640	31.5667	-1.96304	-1.80669	-2.93093	-2.44698	51.727	47.6071	77.2313	64.4791	3.10362	2.85642	4.63388	3.86875
	113700	31.5833	-1.96304	-1.81267	-2.94246	-2.45275	51.727	47.7646	77.5352	64.6311	3.10362	2.86587	4.65211	3.87787
	113760	31.6	-1.94207	-1.79987	-2.92359	-2.43283	51.1744	47.4275	77.0379	64.1061	3.07046	2.84565	4.62227	3.84637
	113820	31.6167	-1.93682	-1.79232	-2.89318	-2.415	51.0362	47.2285	76.2365	63.6364	3.06217	2.83371	4.57419	3.81818
	113880	31.6333	-1.95046	-1.79442	-2.89213	-2.42129	51.3954	47.2838	76.2089	63.8022	3.08372	2.83703	4.57253	3.82813
	113940	31.65	-1.91585	-1.78802	-2.88793	-2.40189	50.4836	47.1152	76.0984	63.291	3.02901	2.82691	4.5659	3.79746
	114000	31.6667	-1.92529	-1.78603	-2.89213	-2.40871	50.7323	47.0627	76.2089	63.4706	3.04394	2.82376	4.57253	3.80823
	114060	31.6833	-1.90641	-1.7767	-2.8785	-2.39245	50.2349	46.8168	75.8497	63.0423	3.01409	2.80901	4.55098	3.78254
	114120	31.7	-1.88754	-1.77418	-2.85543	-2.37148	49.7375	46.7505	75.2418	62.4896	2.98425	2.80503	4.51451	3.74938
	114180	31.7167	-1.87181	-1.76328	-2.8334	-2.35261	49.323	46.4631	74.6615	61.9923	2.95938	2.78779	4.47969	3.71954
	114240	31.7333	-1.80155	-1.725	-2.77468	-2.28812	47.4717	45.4545	73.1141	60.2929	2.8483	2.72727	4.38685	3.61757
	114300	31.75	-1.79631	-1.71042	-2.74112	-2.26872	47.3335	45.0705	72.2299	59.7817	2.84001	2.70423	4.33379	3.5869
	114360	31.7667	-1.82357	-1.71955	-2.74217	-2.28287	48.0519	45.3109	72.2575	60.1547	2.88312	2.71865	4.33545	3.60928
	114420	31.7833	-1.85608	-1.72961	-2.74951	-2.3028	48.9085	45.5761	72.451	60.6798	2.93451	2.73457	4.34706	3.64079
	114480	31.8	-1.89173	-1.76023	-2.80404	-2.34789	49.848	46.383	73.8878	61.8679	2.99088	2.78298	4.43327	3.71208
	114540	31.8167	-1.919	-1.78446	-2.85543	-2.38721	50.5665	47.0213	75.2418	62.9041	3.03399	2.82128	4.51451	3.77425
	114600	31.8333	-1.94941	-1.809	-2.89003	-2.41972	51.3678	47.6679	76.1536	63.7607	3.08207	2.86007	4.56922	3.82564
	114660	31.85	-1.92843	-1.79652	-2.88479	-2.40661	50.8151	47.339	76.0155	63.4153	3.04891	2.84034	4.56093	3.80492
	114720	31.8667	-1.9148	-1.7918	-2.88479	-2.39979	50.4559	47.2147	76.0155	63.2357	3.02736	2.83288	4.56093	3.79414
	114780	31.8833	-1.92109	-1.7896	-2.88584	-2.40346	50.6217	47.1567	76.0431	63.3324	3.0373	2.8294	4.56259	3.79994
	114840	31.9	-1.90117	-1.79882	-2.91834	-2.40976	50.0967	47.3998	76.8997	63.4982	3.0058	2.84399	4.61398	3.80989
	114900	31.9167	-1.8802	-1.78551	-2.88584	-2.38302	49.5441	47.0489	76.0431	62.7936	2.97264	2.82293	4.56259	3.76762
	114960	31.9333	-1.87286	-1.76202	-2.83865	-2.35575	49.3506	46.43	74.7997	62.0752	2.96104	2.7858	4.48798	3.72451
	115020	31.95	-1.87286	-1.77303	-2.84179	-2.35733	49.3506	46.7201	74.8826	62.1166	2.96104	2.80321	4.49295	3.727
	115080	31.9667	-1.85188	-1.76359	-2.8376	-2.34474	48.798	46.4714	74.772	61.785	2.92788	2.78828	4.48632	3.7071
	115140	31.9833	-1.79421	-1.72322	-2.76419	-2.2792	47.2782	45.4076	72.8378	60.058	2.8367	2.72445	4.37027	3.60348
	115200	32	-1.77848	-1.70927	-2.72854	-2.25351	46.8638	45.0401	71.8983	59.381	2.81183	2.7024	4.3139	3.56286
	115260	32.0167	-1.80365	-1.71483	-2.73588	-2.26976	47.5269	45.1865	72.0917	59.8093	2.85162	2.71119	4.3255	3.58856
	115320	32.0333	-1.83406	-1.72961	-2.74217	-2.28812	48.3283	45.5761	72.2575	60.2929	2.8997	2.73457	4.33545	3.61757
	115380	32.05	-1.876	-1.74891	-2.77992	-2.32796	49.4335	46.0846	73.2523	61.3429	2.96601	2.76507	4.39514	3.68057
	115440	32.0667	-1.91375	-1.78194	-2.84179	-2.37777	50.4283	46.955	74.8826	62.6554	3.0257	2.8173	4.49295	3.75933
	115500	32.0833	-1.93473	-1.79631	-2.8743	-2.40451	50.9809	47.3335	75.7392	63.36	3.05886	2.84001	4.54435	3.8016
	115560	32.1	-1.94416	-1.80721	-2.89842	-2.42129	51.2296	47.6209	76.3747	63.8022	3.07378	2.85725	4.58248	3.82813
	115620	32.1167	-1.93473	-1.80941	-2.911	-2.42286	50.9809	47.6789	76.7063	63.8436	3.05886	2.86073	4.60238	3.83062
	115680	32.1333	-1.91585	-1.81476	-2.91205	-2.41395	50.4836	47.8198	76.7339	63.6087	3.02901	2.86919	4.60403	3.81652
	115740	32.15	-1.92634	-1.86887	-2.90157	-2.41395	50.7599	49.2456	76.4576	63.6087	3.04559	2.95474	4.58745	3.81652
	115800	32.1667	-1.9536	-1.88775	-2.89737	-2.42549	51.4783	49.743	76.3471	63.9127	3.0887	2.98458	4.58082	3.83476
	115860	32.1833	-1.93682	-1.85314	-2.88688	-2.41185	51.0362	48.8312	76.0707	63.5535	3.06217	2.92987	4.56424	3.81321
	115920	32.2	-1.96723	-1.79725	-2.88898	-2.42811	51.8375	47.3584	76.126	63.9818	3.11025	2.8415	4.56756	3.83891
	115980	32.2167	-1.94416	-1.77198	-2.87745	-2.41081	51.2296	46.6925	75.8221	63.5258	3.07378	2.80155	4.54932	3.81155
	116040	32.2333	-1.94836	-1.76999	-2.89737	-2.42286	51.3402	46.64	76.3471	63.8436	3.08041	2.7984	4.58082	3.83062
	116100	32.25	-1.92109	-1.75184	-2.87954	-2.40032	50.6217	46.1619	75.8773	63.2495	3.0373	2.76972	4.55264	3.79497
	116160	32.2667	-1.94521	-1.76831	-2.89213	-2.41867	51.2573	46.5957	76.2089	63.7331	3.07544	2.79574	4.57253	3.82398
	116220	32.2833	-1.94941	-1.76569	-2.88059	-2.415	51.3678	46.5267	75.9049	63.6364	3.08207	2.7916	4.5543	3.81818
	116280	32.3	-1.93158	-1.76925	-2.89632	-2.41395	50.898	46.6206	76.3194	63.6087	3.05388	2.79724	4.57917	3.81652
	116340	32.3167	-1.9515	-1.78142	-2.88269	-2.4171	51.423	46.9411	75.9602	63.6916	3.08538	2.81647	4.55761	3.8215
	116400	32.3333	-1.95255	-1.78739	-2.8743	-2.41343	51.4507	47.0986	75.7392	63.5949	3.08704	2.82592	4.54435	3.8157
	116460	32.35	-1.92005	-1.78079	-2.88059	-2.40032	50.5941	46.9246	75.9049	63.2495	3.03565	2.81547	4.5543	3.79497
	116520	32.3667	-1.92005	-1.77083	-2.86486	-2.39245	50.5941	46.6621	75.4905	63.0423	3.03565	2.79972	4.52943	3.78254
	116580	32.3833	-1.91166	-1.77376	-2.87325	-2.39245	50.373	46.7394	75.7115	63.0423	3.02238	2.80437	4.54269	3.78254
	116640	32.4	-1.90851	-1.77659	-2.86486	-2.38669	50.2901	46.814	75.4905	62.8903	3.01741	2.80884	4.52943	3.77342
	116700	32.4167	-1.91585	-1.77838	-2.86486	-2.39036	50.4836	46.861	75.4905	62.987	3.02901	2.81166	4.52943	3.77922
	116760	32.4333	-1.90327	-1.77072	-2.84284	-2.37305	50.152	46.6593	74.9102	62.5311	3.00912	2.79956	4.49461	3.75187
	116820	32.45	-1.91061	-1.77575	-2.84599	-2.3783	50.3454	46.7919	74.9931	62.6693	3.02072	2.80752	4.49959	3.76016
	116880	32.4667	-1.90536	-1.77271	-2.8397	-2.37253	50.2072	46.7118	74.8273	62.5173	3.01243	2.80271	4.48964	3.75104
	116940	32.4833	-1.90746	-1.76726	-2.8376	-2.37253	50.2625	46.5681	74.772	62.5173	3.01575	2.79409	4.48632	3.75104
	117000	32.5	-1.90432	-1.77261	-2.8355	-2.36991	50.1796	46.709	74.7168	62.4482	3.01078	2.80254	4.48301	3.74689
	117060	32.5167	-1.91375	-1.77911	-2.84494	-2.37935	50.4283	46.8804	74.9655	62.6969	3.0257	2.81282	4.49793	3.76181
	117120	32.5333	-1.90536	-1.77313	-2.84389	-2.37463	50.2072	46.7229	74.9378	62.5725	3.01243	2.80337	4.49627	3.75435
	117180	32.55	-1.88964	-1.76831	-2.84494	-2.36729	49.7928	46.5957	74.9655	62.3791	2.98757	2.79574	4.49793	3.74275
	117240	32.5667	-1.88859	-1.76936	-2.84389	-2.36624	49.7651	46.6234	74.9378	62.3515	2.98591	2.7974	4.49627	3.74109
	117300	32.5833	-1.86761	-1.76149	-2.83026	-2.34894	49.2125	46.4161	74.5786	61.8955	2.95275	2.78497	4.47472	3.71373
	117360	32.6	-1.89802	-1.76411	-2.81558	-2.3568	50.0138	46.4852	74.1918	62.1028	3.00083	2.78911	4.45151	3.72617
	117420	32.6167	-1.88754	-1.7703	-2.8334	-2.36047	49.7375	46.6482	74.6615	62.1995	2.98425	2.79889	4.47969	3.73197
	117480	32.6333	-1.86237	-1.76023	-2.8334	-2.34789	49.0743	46.383	74.6615	61.8679	2.94446	2.78298	4.47969	3.71208
	117540	32.65	-1.86027	-1.76128	-2.8334	-2.34684	49.0191	46.4106	74.6615	61.8403	2.94114	2.78464	4.47969	3.71042
	117600	32.6667	-1.86237	-1.75174	-2.7967	-2.32954	49.0743	46.1592	73.6944	61.3844	2.94446	2.76955	4.42166	3.68306
	117660	32.6833	-1.86657	-1.75436	-2.81243	-2.3395	49.1849	46.2282	74.1089	61.6469	2.95109	2.77369	4.44653	3.69881
	117720	32.7	-1.84035	-1.74136	-2.80299	-2.32167	48.4941	45.8856	73.8602	61.1771	2.90964	2.75314	4.43161	3.67063
	117780	32.7167	-1.77429	-1.71189	-2.74846	-2.26138	46.7533	45.1091	72.4233	59.5883	2.8052	2.70655	4.3454	3.5753
	117840	32.7333	-1.78372	-1.70812	-2.73693	-2.26033	47.0019	45.0097	72.1194	59.5607	2.82012	2.70058	4.32716	3.57364
	117900	32.75	-1.82357	-1.72018	-2.72959	-2.27658	48.0519	45.3274	71.926	59.989	2.88312	2.71965	4.31556	3.59934
	117960	32.7667	-1.8435	-1.73045	-2.75371	-2.2986	48.5769	45.5982	72.5615	60.5692	2.91462	2.73589	4.35369	3.63415
	118020	32.7833	-1.88125	-1.75447	-2.77992	-2.33059	49.5717	46.231	73.2523	61.412	2.9743	2.77386	4.39514	3.68472
	118080	32.8	-1.88964	-1.77607	-2.84284	-2.36624	49.7928	46.8002	74.9102	62.3515	2.98757	2.80801	4.49461	3.74109
	118140	32.8167	-1.92424	-1.8004	-2.87954	-2.40189	50.7046	47.4413	75.8773	63.291	3.04228	2.84648	4.55264	3.79746
	118200	32.8333	-1.92214	-1.80312	-2.89003	-2.40609	50.6493	47.5131	76.1536	63.4015	3.03896	2.85079	4.56922	3.80409
	118260	32.85	-1.9169	-1.79243	-2.89947	-2.40818	50.5112	47.2313	76.4023	63.4568	3.03067	2.83388	4.58414	3.80741
	118320	32.8667	-1.90432	-1.79494	-2.89527	-2.39979	50.1796	47.2976	76.2918	63.2357	3.01078	2.83786	4.57751	3.79414
	118380	32.8833	-1.88439	-1.78383	-2.88584	-2.38511	49.6546	47.0047	76.0431	62.8488	2.97928	2.82028	4.56259	3.77093
	118440	32.9	-1.88439	-1.77932	-2.86801	-2.3762	49.6546	46.8859	75.5734	62.614	2.97928	2.81315	4.5344	3.75684
	118500	32.9167	-1.89278	-1.78026	-2.84389	-2.36834	49.8757	46.9108	74.9378	62.4067	2.99254	2.81465	4.49627	3.7444
	118560	32.9333	-1.88649	-1.77523	-2.85228	-2.36938	49.7099	46.7781	75.1589	62.4344	2.98259	2.80669	4.50953	3.74606
	118620	32.95	-1.86657	-1.76369	-2.83026	-2.34841	49.1849	46.4742	74.5786	61.8817	2.95109	2.78845	4.47472	3.7129
	118680	32.9667	-1.89907	-1.77869	-2.84494	-2.37201	50.0414	46.8693	74.9655	62.5035	3.00249	2.81216	4.49793	3.75021
	118740	32.9833	-1.9169	-1.78844	-2.84284	-2.37987	50.5112	47.1263	74.9102	62.7107	3.03067	2.82758	4.49461	3.76264
	118800	33	-1.90956	-1.81938	-2.84284	-2.3762	50.3178	47.9414	74.9102	62.614	3.01907	2.87649	4.49461	3.75684
	118860	33.0167	-1.88964	-1.84161	-2.8376	-2.36362	49.7928	48.5272	74.772	62.2824	2.98757	2.91163	4.48632	3.73694
	118920	33.0333	-1.90327	-1.84874	-2.84913	-2.3762	50.152	48.7151	75.076	62.614	3.00912	2.92291	4.50456	3.75684
	118980	33.05	-1.88334	-1.78393	-2.85018	-2.36676	49.627	47.0075	75.1036	62.3653	2.97762	2.82045	4.50622	3.74192
	119040	33.0667	-1.87495	-1.74325	-2.8376	-2.35628	49.4059	45.9353	74.772	62.089	2.96435	2.75612	4.48632	3.72534
	119100	33.0833	-1.88334	-1.73863	-2.85857	-2.37096	49.627	45.8138	75.3247	62.4758	2.97762	2.74883	4.51948	3.74855
	119160	33.1	-1.90117	-1.73674	-2.83655	-2.36886	50.0967	45.764	74.7444	62.4206	3.0058	2.74584	4.48466	3.74523
	119220	33.1167	-1.89383	-1.74073	-2.84389	-2.36886	49.9033	45.869	74.9378	62.4206	2.9942	2.75214	4.49627	3.74523
	119280	33.1333	-1.91061	-1.75027	-2.85123	-2.38092	50.3454	46.1205	75.1312	62.7383	3.02072	2.76723	4.50788	3.7643
	119340	33.15	-1.89907	-1.75069	-2.84389	-2.37148	50.0414	46.1315	74.9378	62.4896	3.00249	2.76789	4.49627	3.74938
	119400	33.1667	-1.92109	-1.76223	-2.84913	-2.38511	50.6217	46.4355	75.076	62.8488	3.0373	2.78613	4.50456	3.77093
	119460	33.1833	-1.91061	-1.77072	-2.86067	-2.38564	50.3454	46.6593	75.3799	62.8627	3.02072	2.79956	4.5228	3.77176
	119520	33.2	-1.89802	-1.76275	-2.85438	-2.3762	50.0138	46.4493	75.2142	62.614	3.00083	2.78696	4.51285	3.75684
	119580	33.2167	-1.90222	-1.76946	-2.85857	-2.3804	50.1243	46.6261	75.3247	62.7245	3.00746	2.79757	4.51948	3.76347
	119640	33.2333	-1.90327	-1.77261	-2.85333	-2.3783	50.152	46.709	75.1865	62.6693	3.00912	2.80254	4.51119	3.76016
	119700	33.25	-1.85818	-1.75226	-2.84179	-2.34998	48.9638	46.173	74.8826	61.9232	2.93783	2.77038	4.49295	3.71539
	119760	33.2667	-1.87391	-1.76747	-2.84809	-2.361	49.3783	46.5736	75.0484	62.2133	2.9627	2.79442	4.5029	3.7328
	119820	33.2833	-1.86447	-1.75321	-2.84704	-2.35575	49.1296	46.1978	75.0207	62.0752	2.94778	2.77187	4.50124	3.72451
[truncated: 4,005 more rows]
