# Supplementary material for: Electrical output of bryophyte microbial fuel cell systems is sufficient to power a radio or an environmental sensor
Source: R Soc Open Sci. 2016 Oct 26;3(10):160249. doi: 10.1098/rsos.160249 (PMC5098967; doi:10.1098/rsos.160249)
Supplement: Supplementary Table 6. BryoMFC manuscript - Dark-Light 4 days NonSterile - Fig3a and c [file rsos160249supp7.xls]

## Sheet: Sheet1
			NonSterile Negative Control				bryoMFC surface area (cm2):			82.5	External resistor(kΩ)		4.6
			Ch1	Ch2	Ch3	Ch4	Ch1	Ch2	Ch3	Ch4	Ch1	Ch2	Ch3	Ch4
	time(s)	time(h)	mV	mV	mV	mV	uA m-2	uA m-2	uA m-2	uA m-2	mC m-2	mC m-2	mC m-2	mC m-2
	60.012	0.01667	-0.840322	-0.964521	-0.966657		22.1429	25.4156	25.4719	0	1.32857	1.52493	1.52831	0
	119.988	0.03333	-0.842293	-0.965507	-0.970107		22.1948	25.4416	25.5628	0	1.33169	1.52649	1.53377	0
	180	0.05	-0.842293	-0.969943	-0.972736		22.1948	25.5584	25.632	0	1.33169	1.53351	1.53792	0
	240.012	0.06667	-0.842293	-0.970929	-0.977336		22.1948	25.5844	25.7532	0	1.33169	1.53507	1.54519	0
	299.988	0.08333	-0.842786	-0.9798	-0.983086		22.2078	25.8182	25.9048	0	1.33247	1.54909	1.55429	0
	360	0.1	-0.841307	-0.981278	-0.982264		22.1688	25.8571	25.8831	0	1.33013	1.55143	1.55299	0
	420.012	0.11667	-0.838843	-0.977828	-0.977993		22.1039	25.7662	25.7706	0	1.32623	1.54597	1.54623	0
	479.988	0.13333	-0.839336	-0.973886	-0.972736		22.1169	25.6623	25.632	0	1.32701	1.53974	1.53792	0
	540	0.15	-0.837364	-0.971914	-0.962386		22.0649	25.6104	25.3593	0	1.3239	1.53662	1.52156	0
	600.012	0.16667	-0.835886	-0.967479	-0.958443		22.026	25.4935	25.2554	0	1.32156	1.52961	1.51532	0
	659.988	0.18333	-0.835393	-0.954664	-0.955157		22.013	25.1558	25.1688	0	1.32078	1.50935	1.51013	0
	720	0.2	-0.835393	-0.940864	-0.951378		22.013	24.7922	25.0693	0	1.32078	1.48753	1.50416	0
	780.012	0.21667	-0.836379	-0.951214	-0.956143		22.039	25.0649	25.1948	0	1.32234	1.5039	1.51169	0
	839.988	0.23333	-0.834407	-0.947764	-0.952693		21.987	24.974	25.1039	0	1.31922	1.49844	1.50623	0
	900	0.25	-0.832436	-0.9453	-0.950557		21.9351	24.9091	25.0476	0	1.3161	1.49455	1.50286	0
	960.012	0.26667	-0.83145	-0.944807	-0.953514		21.9091	24.8961	25.1255	0	1.31455	1.49377	1.50753	0
	1019.99	0.28333	-0.830464	-0.942343	-0.955814		21.8831	24.8312	25.1862	0	1.31299	1.48987	1.51117	0
	1080	0.3	-0.832436	-0.9453	-0.959429		21.9351	24.9091	25.2814	0	1.3161	1.49455	1.51688	0
	1140.01	0.31667	-0.827014	-0.953186	-0.965343		21.7922	25.1169	25.4372	0	1.30753	1.50701	1.52623	0
	1199.99	0.33333	-0.828986	-0.954172	-0.96945		21.8442	25.1429	25.5455	0	1.31065	1.50857	1.53273	0
	1260	0.35	-0.83145	-0.9453	-0.968793		21.9091	24.9091	25.5281	0	1.31455	1.49455	1.53169	0
	1320.01	0.36667	-0.834407	-0.949243	-0.972572		21.987	25.013	25.6277	0	1.31922	1.50078	1.53766	0
	1379.99	0.38333	-0.834407	-0.961072	-0.980457		21.987	25.3247	25.8355	0	1.31922	1.51948	1.55013	0
	1440	0.4	-0.83835	-0.956636	-0.982429		22.0909	25.2078	25.8874	0	1.32545	1.51247	1.55325	0
	1500.01	0.41667	-0.847222	-0.961072	-0.984072		22.3247	25.3247	25.9307	0	1.33948	1.51948	1.55584	0
	1559.99	0.43333	-0.844264	-0.968464	-0.983743		22.2467	25.5195	25.9221	0	1.3348	1.53117	1.55532	0
	1620	0.45	-0.84525	-0.972407	-0.982757		22.2727	25.6234	25.8961	0	1.33636	1.5374	1.55377	0
	1680.01	0.46667	-0.844757	-0.966986	-0.97175		22.2597	25.4805	25.6061	0	1.33558	1.52883	1.53636	0
	1739.99	0.48333	-0.844757	-0.959593	-0.966		22.2597	25.2857	25.4546	0	1.33558	1.51714	1.52727	0
	1800	0.5	-0.843772	-0.967971	-0.966986		22.2338	25.5065	25.4805	0	1.33403	1.53039	1.52883	0
	1860.01	0.51667	-0.842293	-0.9591	-0.963043		22.1948	25.2727	25.3766	0	1.33169	1.51636	1.5226	0
	1919.99	0.53333	-0.8418	-0.929036	-0.952693		22.1818	24.4805	25.1039	0	1.33091	1.46883	1.50623	0
	1980	0.55	-0.8418	-0.92805	-0.9499		22.1818	24.4546	25.0303	0	1.33091	1.46727	1.50182	0
	2040.01	0.56667	-0.840814	-0.940864	-0.953514		22.1558	24.7922	25.1255	0	1.32935	1.48753	1.50753	0
	2099.99	0.58333	-0.840322	-0.949736	-0.957786		22.1429	25.026	25.2381	0	1.32857	1.50156	1.51429	0
	2160	0.6	-0.83835	-0.951214	-0.960414		22.0909	25.0649	25.3074	0	1.32545	1.5039	1.51844	0
	2220.01	0.61667	-0.837364	-0.946286	-0.960579		22.0649	24.9351	25.3117	0	1.3239	1.4961	1.5187	0
	2279.99	0.63333	-0.837364	-0.951707	-0.96485		22.0649	25.0779	25.4242	0	1.3239	1.50468	1.52545	0
	2340	0.65	-0.836872	-0.953679	-0.969943		22.052	25.1299	25.5584	0	1.32312	1.50779	1.53351	0
	2400.01	0.66667	-0.8349	-0.955157	-0.972407		22	25.1688	25.6234	0	1.32	1.51013	1.5374	0
	2459.99	0.68333	-0.833421	-0.970436	-0.978321		21.961	25.5714	25.7792	0	1.31766	1.53429	1.54675	0
	2520	0.7	-0.832928	-0.970436	-0.981607		21.948	25.5714	25.8658	0	1.31688	1.53429	1.55195	0
	2580.01	0.71667	-0.832928	-0.959593	-0.980622		21.948	25.2857	25.8398	0	1.31688	1.51714	1.55039	0
	2639.99	0.73333	-0.829971	-0.965014	-0.98095		21.8701	25.4286	25.8485	0	1.31221	1.52571	1.55091	0
	2700	0.75	-0.829971	-0.957622	-0.979143		21.8701	25.2338	25.8009	0	1.31221	1.51403	1.54805	0
	2760.01	0.76667	-0.828986	-0.965507	-0.977007		21.8442	25.4416	25.7446	0	1.31065	1.52649	1.54468	0
	2819.99	0.78333	-0.826521	-0.940864	-0.959264		21.7792	24.7922	25.2771	0	1.30675	1.48753	1.51662	0
	2880	0.8	-0.826521	-0.937414	-0.954828		21.7792	24.7013	25.1602	0	1.30675	1.48208	1.50961	0
	2940.01	0.81667	-0.827507	-0.943821	-0.955486		21.8052	24.8701	25.1775	0	1.30831	1.49221	1.51065	0
	2999.99	0.83333	-0.830957	-0.947764	-0.956143		21.8961	24.974	25.1948	0	1.31377	1.49844	1.51169	0
	3060	0.85	-0.83145	-0.945793	-0.95565		21.9091	24.9221	25.1818	0	1.31455	1.49532	1.51091	0
	3120.01	0.86667	-0.833914	-0.953186	-0.956636		21.974	25.1169	25.2078	0	1.31844	1.50701	1.51247	0
	3179.99	0.88333	-0.836872	-0.956143	-0.958936		22.052	25.1948	25.2684	0	1.32312	1.51169	1.5161	0
	3240	0.9	-0.84525	-0.951214	-0.960743		22.2727	25.0649	25.316	0	1.33636	1.5039	1.51896	0
	3300.01	0.91667	-0.844757	-0.954664	-0.964029		22.2597	25.1558	25.4026	0	1.33558	1.50935	1.52416	0
	3359.99	0.93333	-0.840322	-0.96255	-0.968793		22.1429	25.3636	25.5281	0	1.32857	1.52182	1.53169	0
	3420	0.95	-0.843279	-0.975364	-0.976514		22.2208	25.7013	25.7316	0	1.33325	1.54208	1.5439	0
	3480.01	0.96667	-0.844757	-0.967479	-0.978979		22.2597	25.4935	25.7965	0	1.33558	1.52961	1.54779	0
	3539.99	0.98333	-0.842293	-0.966	-0.978486		22.1948	25.4546	25.7836	0	1.33169	1.52727	1.54701	0
	3600	1	-0.837857	-0.959593	-0.973557		22.0779	25.2857	25.6537	0	1.32468	1.51714	1.53922	0
	3660.01	1.01667	-0.836872	-0.956636	-0.975036		22.052	25.2078	25.6926	0	1.32312	1.51247	1.54156	0
	3719.99	1.03333	-0.838843	-0.937907	-0.974378		22.1039	24.7143	25.6753	0	1.32623	1.48286	1.54052	0
	3780	1.05	-0.834407	-0.931993	-0.971586		21.987	24.5584	25.6017	0	1.31922	1.47351	1.5361	0
	3840.01	1.06667	-0.836872	-0.936921	-0.972079		22.052	24.6883	25.6147	0	1.32312	1.4813	1.53688	0
	3899.99	1.08333	-0.832436	-0.943328	-0.971257		21.9351	24.8571	25.5931	0	1.3161	1.49143	1.53558	0
	3960	1.1	-0.831943	-0.946286	-0.960743		21.9221	24.9351	25.316	0	1.31532	1.4961	1.51896	0
	4020.01	1.11667	-0.832436	-0.944314	-0.956307		21.9351	24.8831	25.1991	0	1.3161	1.49299	1.51195	0
	4079.99	1.13333	-0.83145	-0.951214	-0.959593		21.9091	25.0649	25.2857	0	1.31455	1.5039	1.51714	0
	4140	1.15	-0.829478	-0.950722	-0.958278		21.8571	25.052	25.2511	0	1.31143	1.50312	1.51506	0
	4200.01	1.16667	-0.828	-0.949243	-0.955814		21.8182	25.013	25.1862	0	1.30909	1.50078	1.51117	0
	4259.99	1.18333	-0.827014	-0.963536	-0.95795		21.7922	25.3896	25.2424	0	1.30753	1.52338	1.51455	0
	4320	1.2	-0.829478	-0.967971	-0.960907		21.8571	25.5065	25.3203	0	1.31143	1.53039	1.51922	0
	4380.01	1.21667	-0.832436	-0.965014	-0.96255		21.9351	25.4286	25.3636	0	1.3161	1.52571	1.52182	0
	4439.99	1.23333	-0.834407	-0.965507	-0.965507		21.987	25.4416	25.4416	0	1.31922	1.52649	1.52649	0
	4500	1.25	-0.840814	-0.960086	-0.967971		22.1558	25.2987	25.5065	0	1.32935	1.51792	1.53039	0
	4560.01	1.26667	-0.847222	-0.961072	-0.973064		22.3247	25.3247	25.6407	0	1.33948	1.51948	1.53844	0
	4619.99	1.28333	-0.843772	-0.957129	-0.973393		22.2338	25.2208	25.6493	0	1.33403	1.51325	1.53896	0
	4680	1.3	-0.842786	-0.931993	-0.967807		22.2078	24.5584	25.5022	0	1.33247	1.47351	1.53013	0
	4740.01	1.31667	-0.841307	-0.931993	-0.968957		22.1688	24.5584	25.5325	0	1.33013	1.47351	1.53195	0
	4799.99	1.33333	-0.840322	-0.942343	-0.973721		22.1429	24.8312	25.658	0	1.32857	1.48987	1.53948	0
	4860	1.35	-0.83835	-0.947764	-0.979964		22.0909	24.974	25.8225	0	1.32545	1.49844	1.54935	0
	4920.01	1.36667	-0.83835	-0.945793	-0.97865		22.0909	24.9221	25.7879	0	1.32545	1.49532	1.54727	0
	4979.99	1.38333	-0.836872	-0.943821	-0.975529		22.052	24.8701	25.7056	0	1.32312	1.49221	1.54234	0
	5040	1.4	-0.835886	-0.950722	-0.974214		22.026	25.052	25.671	0	1.32156	1.50312	1.54026	0
	5100.01	1.41667	-0.835393	-0.951707	-0.963371		22.013	25.0779	25.3853	0	1.32078	1.50468	1.52312	0
	5159.99	1.43333	-0.836872	-0.961072	-0.965343		22.052	25.3247	25.4372	0	1.32312	1.51948	1.52623	0
	5220	1.45	-0.833421	-0.971421	-0.9683		21.961	25.5974	25.5151	0	1.31766	1.53584	1.53091	0
	5280.01	1.46667	-0.834407	-0.970929	-0.967971		21.987	25.5844	25.5065	0	1.31922	1.53507	1.53039	0
	5339.99	1.48333	-0.831943	-0.975364	-0.96715		21.9221	25.7013	25.4849	0	1.31532	1.54208	1.52909	0
	5400	1.5	-0.831943	-0.961072	-0.959921		21.9221	25.3247	25.2944	0	1.31532	1.51948	1.51766	0
	5460.01	1.51667	-0.828986	-0.965014	-0.961072		21.8442	25.4286	25.3247	0	1.31065	1.52571	1.51948	0
	5519.99	1.53333	-0.829971	-0.966493	-0.963207		21.8701	25.4675	25.381	0	1.31221	1.52805	1.52286	0
	5580	1.55	-0.825536	-0.94875	-0.957622		21.7533	25	25.2338	0	1.3052	1.5	1.51403	0
	5640.01	1.56667	-0.826521	-0.933964	-0.95335		21.7792	24.6104	25.1212	0	1.30675	1.47662	1.50727	0
	5699.99	1.58333	-0.827014	-0.939386	-0.958607		21.7922	24.7533	25.2597	0	1.30753	1.4852	1.51558	0
	5760	1.6	-0.829478	-0.950722	-0.9683		21.8571	25.052	25.5151	0	1.31143	1.50312	1.53091	0
	5820.01	1.61667	-0.829971	-0.946286	-0.96945		21.8701	24.9351	25.5455	0	1.31221	1.4961	1.53273	0
	5879.99	1.63333	-0.837857	-0.951707	-0.974707		22.0779	25.0779	25.684	0	1.32468	1.50468	1.54104	0
	5940	1.65	-0.839336	-0.93495	-0.97175		22.1169	24.6364	25.6061	0	1.32701	1.47818	1.53636	0
	6000.01	1.66667	-0.840322	-0.931007	-0.974871		22.1429	24.5325	25.6883	0	1.32857	1.47195	1.5413	0
	6059.99	1.68333	-0.840322	-0.933964	-0.977172		22.1429	24.6104	25.7489	0	1.32857	1.47662	1.54494	0
	6120	1.7	-0.837364	-0.957622	-0.982593		22.0649	25.2338	25.8918	0	1.3239	1.51403	1.55351	0
	6180.01	1.71667	-0.8418	-0.956143	-0.980457		22.1818	25.1948	25.8355	0	1.33091	1.51169	1.55013	0
	6239.99	1.73333	-0.837857	-0.961564	-0.972407		22.0779	25.3377	25.6234	0	1.32468	1.52026	1.5374	0
	6300	1.75	-0.837857	-0.957622	-0.966493		22.0779	25.2338	25.4675	0	1.32468	1.51403	1.52805	0
	6360.01	1.76667	-0.83835	-0.954664	-0.965014		22.0909	25.1558	25.4286	0	1.32545	1.50935	1.52571	0
	6419.99	1.78333	-0.83835	-0.956143	-0.965672		22.0909	25.1948	25.4459	0	1.32545	1.51169	1.52675	0
	6480	1.8	-0.838843	-0.956143	-0.966328		22.1039	25.1948	25.4632	0	1.32623	1.51169	1.52779	0
	6540.01	1.81667	-0.840814	-0.9384	-0.9591		22.1558	24.7273	25.2727	0	1.32935	1.48364	1.51636	0
	6599.99	1.83333	-0.842786	-0.931007	-0.9568		22.2078	24.5325	25.2121	0	1.33247	1.47195	1.51273	0
	6660	1.85	-0.846236	-0.936428	-0.960086		22.2987	24.6753	25.2987	0	1.33792	1.48052	1.51792	0
	6720.01	1.86667	-0.846729	-0.939386	-0.9637		22.3117	24.7533	25.3939	0	1.3387	1.4852	1.52364	0
	6779.99	1.88333	-0.848207	-0.93495	-0.964521		22.3507	24.6364	25.4156	0	1.34104	1.47818	1.52493	0
	6840	1.9	-0.849193	-0.912772	-0.959593		22.3766	24.052	25.2857	0	1.3426	1.44312	1.51714	0
	6900.01	1.91667	-0.850671	-0.867428	-0.949243		22.4156	22.8571	25.013	0	1.34493	1.37143	1.50078	0
	6959.99	1.93333	-0.851657	-0.991136	-0.994093		22.4416	26.1169	26.1948	0	1.34649	1.56701	1.57169	0
	7020	1.95	-0.852643	-0.983743	-0.99475		22.4675	25.9221	26.2121	0	1.34805	1.55532	1.57273	0
	7080.01	1.96667	-0.851164	-0.961564	-0.989		22.4286	25.3377	26.0606	0	1.34571	1.52026	1.56364	0
	7139.99	1.98333	-0.853136	-0.961564	-0.993436		22.4805	25.3377	26.1775	0	1.34883	1.52026	1.57065	0
	7200	2	-0.855107	-0.953186	-0.990807		22.5325	25.1169	26.1082	0	1.35195	1.50701	1.56649	0
	7260.01	2.01667	-0.853629	-0.944807	-0.987029		22.4935	24.8961	26.0087	0	1.34961	1.49377	1.56052	0
	7319.99	2.03333	-0.854614	-0.951214	-0.987357		22.5195	25.0649	26.0173	0	1.35117	1.5039	1.56104	0
	7380	2.05	-0.854121	-0.946778	-0.9821		22.5065	24.9481	25.8788	0	1.35039	1.49688	1.55273	0
	7440.01	2.06667	-0.855107	-0.951214	-0.973721		22.5325	25.0649	25.658	0	1.35195	1.5039	1.53948	0
	7499.99	2.08333	-0.85215	-0.968464	-0.978486		22.4546	25.5195	25.7836	0	1.34727	1.53117	1.54701	0
	7560	2.1	-0.85215	-0.951707	-0.973557		22.4546	25.0779	25.6537	0	1.34727	1.50468	1.53922	0
	7620.01	2.11667	-0.849193	-0.946778	-0.9706		22.3766	24.9481	25.5758	0	1.3426	1.49688	1.53455	0
	7679.99	2.13333	-0.851164	-0.94875	-0.969778		22.4286	25	25.5541	0	1.34571	1.5	1.53325	0
	7740	2.15	-0.849686	-0.951214	-0.966986		22.3896	25.0649	25.4805	0	1.34338	1.5039	1.52883	0
	7800.01	2.16667	-0.849686	-0.948257	-0.967807		22.3896	24.987	25.5022	0	1.34338	1.49922	1.53013	0
	7859.99	2.18333	-0.846236	-0.957129	-0.971257		22.2987	25.2208	25.5931	0	1.33792	1.51325	1.53558	0
	7920	2.2	-0.849193	-0.950229	-0.972243		22.3766	25.039	25.6191	0	1.3426	1.50234	1.53714	0
	7980.01	2.21667	-0.847222	-0.967479	-0.977828		22.3247	25.4935	25.7662	0	1.33948	1.52961	1.54597	0
	8039.99	2.23333	-0.8487	-0.978814	-0.986371		22.3636	25.7922	25.9913	0	1.34182	1.54753	1.55948	0
	8100	2.25	-0.851164	-0.973886	-0.988672		22.4286	25.6623	26.0519	0	1.34571	1.53974	1.56312	0
	8160.01	2.26667	-0.851164	-0.976843	-0.991629		22.4286	25.7403	26.1299	0	1.34571	1.54442	1.56779	0
	8219.99	2.28333	-0.873343	-0.972407	-0.998036		23.013	25.6234	26.2987	0	1.38078	1.5374	1.57792	0
	8280	2.3	-0.845743	-0.970436	-0.99245		22.2857	25.5714	26.1515	0	1.33714	1.53429	1.56909	0
	8340.01	2.31667	-0.858064	-0.967479	-0.998364		22.6104	25.4935	26.3074	0	1.35662	1.52961	1.57844	0
	8399.99	2.33333	-0.861021	-0.9936	-1.00592		22.6883	26.1818	26.5065	0	1.3613	1.57091	1.59039	0
	8460	2.35	-0.863978	-0.940864	-0.9867		22.7662	24.7922	26	0	1.36597	1.48753	1.56	0
	8520.01	2.36667	-0.877286	-0.927064	-0.980457		23.1169	24.4286	25.8355	0	1.38701	1.46571	1.55013	0
	8579.99	2.38333	-0.880243	-0.939386	-0.978157		23.1948	24.7533	25.7749	0	1.39169	1.4852	1.54649	0
	8640	2.4	-0.871864	-0.950229	-0.978814		22.974	25.039	25.7922	0	1.37844	1.50234	1.54753	0
	8700.01	2.41667	-0.841307	-0.953186	-0.969614		22.1688	25.1169	25.5498	0	1.33013	1.50701	1.53299	0
	8759.99	2.43333	-0.836379	-0.947764	-0.96485		22.039	24.974	25.4242	0	1.32234	1.49844	1.52545	0
	8820	2.45	-0.828986	-0.960086	-0.964686		21.8442	25.2987	25.4199	0	1.31065	1.51792	1.52519	0
	8880.01	2.46667	-0.826521	-0.958114	-0.960743		21.7792	25.2467	25.316	0	1.30675	1.5148	1.51896	0
	8939.99	2.48333	-0.8211	-0.941357	-0.9545		21.6364	24.8052	25.1515	0	1.29818	1.48831	1.50909	0
	9000	2.5	-0.816664	-0.953679	-0.958443		21.5195	25.1299	25.2554	0	1.29117	1.50779	1.51532	0
	9060.01	2.51667	-0.820607	-0.958114	-0.962714		21.6234	25.2467	25.368	0	1.2974	1.5148	1.52208	0
	9119.99	2.53333	-0.82455	-0.9522	-0.964357		21.7273	25.0909	25.4113	0	1.30364	1.50545	1.52468	0
	9180	2.55	-0.828986	-0.964029	-0.972243		21.8442	25.4026	25.6191	0	1.31065	1.52416	1.53714	0
	9240.01	2.56667	-0.832436	-0.971914	-0.9798		21.9351	25.6104	25.8182	0	1.3161	1.53662	1.54909	0
	9299.99	2.58333	-0.835393	-0.963536	-0.98095		22.013	25.3896	25.8485	0	1.32078	1.52338	1.55091	0
	9360	2.6	-0.844757	-0.957622	-0.98325		22.2597	25.2338	25.9091	0	1.33558	1.51403	1.55455	0
	9420.01	2.61667	-0.850671	-0.9591	-0.989164		22.4156	25.2727	26.0649	0	1.34493	1.51636	1.5639	0
	9479.99	2.63333	-0.854614	-0.930021	-0.981771		22.5195	24.5065	25.8701	0	1.35117	1.47039	1.55221	0
	9540	2.65	-0.854614	-0.936428	-0.983414		22.5195	24.6753	25.9134	0	1.35117	1.48052	1.55481	0
	9600.01	2.66667	-0.864964	-0.937414	-0.98555		22.7922	24.7013	25.9697	0	1.36753	1.48208	1.55818	0
	9659.99	2.68333	-0.873343	-0.951214	-0.984893		23.013	25.0649	25.9524	0	1.38078	1.5039	1.55714	0
	9720	2.7	-0.867428	-0.951214	-0.977007		22.8571	25.0649	25.7446	0	1.37143	1.5039	1.54468	0
	9780.01	2.71667	-0.844757	-0.947764	-0.967643		22.2597	24.974	25.4978	0	1.33558	1.49844	1.52987	0
	9839.99	2.73333	-0.829971	-0.95565	-0.965014		21.8701	25.1818	25.4286	0	1.31221	1.51091	1.52571	0
	9900	2.75	-0.819129	-0.936428	-0.954172		21.5844	24.6753	25.1429	0	1.29507	1.48052	1.50857	0
	9960.01	2.76667	-0.816664	-0.943328	-0.952693		21.5195	24.8571	25.1039	0	1.29117	1.49143	1.50623	0
	10020	2.78333	-0.814693	-0.946778	-0.953021		21.4675	24.9481	25.1125	0	1.28805	1.49688	1.50675	0
	10080	2.8	-0.807793	-0.942343	-0.95105		21.2857	24.8312	25.0606	0	1.27714	1.48987	1.50364	0
	10140	2.81667	-0.81075	-0.947764	-0.956964		21.3636	24.974	25.2164	0	1.28182	1.49844	1.51299	0
	10200	2.83333	-0.815679	-0.964521	-0.963371		21.4935	25.4156	25.3853	0	1.28961	1.52493	1.52312	0
	10260	2.85	-0.8211	-0.965507	-0.966821		21.6364	25.4416	25.4762	0	1.29818	1.52649	1.52857	0
	10320	2.86667	-0.822578	-0.958114	-0.969614		21.6753	25.2467	25.5498	0	1.30052	1.5148	1.53299	0
	10380	2.88333	-0.828986	-0.962057	-0.974378		21.8442	25.3506	25.6753	0	1.31065	1.52104	1.54052	0
	10440	2.9	-0.8349	-0.928543	-0.966328		22	24.4675	25.4632	0	1.32	1.46805	1.52779	0
	10500	2.91667	-0.84525	-0.929036	-0.972079		22.2727	24.4805	25.6147	0	1.33636	1.46883	1.53688	0
	10560	2.93333	-0.849193	-0.941357	-0.980293		22.3766	24.8052	25.8312	0	1.3426	1.48831	1.54987	0
	10620	2.95	-0.849193	-0.946778	-0.983414		22.3766	24.9481	25.9134	0	1.3426	1.49688	1.55481	0
	10680	2.96667	-0.857079	-0.943328	-0.98325		22.5844	24.8571	25.9091	0	1.35507	1.49143	1.55455	0
	10740	2.98333	-0.868907	-0.9384	-0.981607		22.8961	24.7273	25.8658	0	1.37377	1.48364	1.55195	0
	10800	3	-0.865457	-0.934457	-0.97175		22.8052	24.6234	25.6061	0	1.36831	1.4774	1.53636	0
	10860	3.01667	-0.853629	-0.925586	-0.964193		22.4935	24.3896	25.4069	0	1.34961	1.46338	1.52442	0
	10920	3.03333	-0.82455	-0.935936	-0.956636		21.7273	24.6623	25.2078	0	1.30364	1.47974	1.51247	0
	10980	3.05	-0.820607	-0.94185	-0.957129		21.6234	24.8182	25.2208	0	1.2974	1.48909	1.51325	0
	11040	3.06667	-0.816171	-0.933964	-0.951214		21.5065	24.6104	25.0649	0	1.29039	1.47662	1.5039	0
	11100	3.08333	-0.813214	-0.937907	-0.947271		21.4286	24.7143	24.961	0	1.28571	1.48286	1.49766	0
	11160	3.1	-0.810257	-0.9384	-0.947928		21.3506	24.7273	24.9783	0	1.28104	1.48364	1.4987	0
	11220	3.11667	-0.804343	-0.950229	-0.95105		21.1948	25.039	25.0606	0	1.27169	1.50234	1.50364	0
	11280	3.13333	-0.805329	-0.957129	-0.955486		21.2208	25.2208	25.1775	0	1.27325	1.51325	1.51065	0
	11340	3.15	-0.81075	-0.958607	-0.958278		21.3636	25.2597	25.2511	0	1.28182	1.51558	1.51506	0
	11400	3.16667	-0.815186	-0.935936	-0.953843		21.4805	24.6623	25.1342	0	1.28883	1.47974	1.50805	0
	11460	3.18333	-0.8211	-0.926571	-0.956636		21.6364	24.4156	25.2078	0	1.29818	1.46493	1.51247	0
	11520	3.2	-0.827014	-0.931993	-0.964029		21.7922	24.5584	25.4026	0	1.30753	1.47351	1.52416	0
	11580	3.21667	-0.836872	-0.939878	-0.970107		22.052	24.7662	25.5628	0	1.32312	1.48597	1.53377	0
	11640	3.23333	-0.843279	-0.936428	-0.972243		22.2208	24.6753	25.6191	0	1.33325	1.48052	1.53714	0
	11700	3.25	-0.844264	-0.940864	-0.977664		22.2467	24.7922	25.7619	0	1.3348	1.48753	1.54571	0
	11760	3.26667	-0.8487	-0.94875	-0.981771		22.3636	25	25.8701	0	1.34182	1.5	1.55221	0
	11820	3.28333	-0.861514	-0.929036	-0.976186		22.7013	24.4805	25.7229	0	1.36208	1.46883	1.54338	0
	11880	3.3	-0.864471	-0.934457	-0.969778		22.7792	24.6234	25.5541	0	1.36675	1.4774	1.53325	0
	11940	3.31667	-0.856586	-0.940371	-0.968136		22.5714	24.7792	25.5108	0	1.35429	1.48675	1.53065	0
	12000	3.33333	-0.8349	-0.937907	-0.958443		22	24.7143	25.2554	0	1.32	1.48286	1.51532	0
	12060	3.35	-0.81765	-0.938893	-0.952693		21.5454	24.7403	25.1039	0	1.29273	1.48442	1.50623	0
	12120	3.36667	-0.811243	-0.937907	-0.948093		21.3766	24.7143	24.9827	0	1.2826	1.48286	1.49896	0
	12180	3.38333	-0.809764	-0.951707	-0.947928		21.3377	25.0779	24.9783	0	1.28026	1.50468	1.4987	0
	12240	3.4	-0.808779	-0.955157	-0.950557		21.3117	25.1688	25.0476	0	1.2787	1.51013	1.50286	0
	12300	3.41667	-0.804343	-0.954664	-0.949407		21.1948	25.1558	25.0173	0	1.27169	1.50935	1.50104	0
	12360	3.43333	-0.802864	-0.939878	-0.944479		21.1558	24.7662	24.8875	0	1.26935	1.48597	1.49325	0
	12420	3.45	-0.804836	-0.930514	-0.943821		21.2078	24.5195	24.8701	0	1.27247	1.47117	1.49221	0
	12480	3.46667	-0.8073	-0.935936	-0.948586		21.2727	24.6623	24.9957	0	1.27636	1.47974	1.49974	0
	12540	3.48333	-0.812229	-0.94875	-0.955814		21.4026	25	25.1862	0	1.28416	1.5	1.51117	0
	12600	3.5	-0.81765	-0.9453	-0.959264		21.5454	24.9091	25.2771	0	1.29273	1.49455	1.51662	0
	12660	3.51667	-0.827014	-0.950229	-0.965179		21.7922	25.039	25.4329	0	1.30753	1.50234	1.52597	0
	12720	3.53333	-0.833421	-0.941357	-0.966328		21.961	24.8052	25.4632	0	1.31766	1.48831	1.52779	0
	12780	3.55	-0.8349	-0.968957	-0.977828		22	25.5325	25.7662	0	1.32	1.53195	1.54597	0
	12840	3.56667	-0.839336	-0.944314	-0.9729		22.1169	24.8831	25.6364	0	1.32701	1.49299	1.53818	0
	12900	3.58333	-0.845743	-0.937414	-0.971257		22.2857	24.7013	25.5931	0	1.33714	1.48208	1.53558	0
	12960	3.6	-0.853629	-0.939386	-0.96945		22.4935	24.7533	25.5455	0	1.34961	1.4852	1.53273	0
	13020	3.61667	-0.854614	-0.939386	-0.965507		22.5195	24.7533	25.4416	0	1.35117	1.4852	1.52649	0
	13080	3.63333	-0.842293	-0.935936	-0.958771		22.1948	24.6623	25.2641	0	1.33169	1.47974	1.51584	0
	13140	3.65	-0.816171	-0.944314	-0.950393		21.5065	24.8831	25.0433	0	1.29039	1.49299	1.5026	0
	13200	3.66667	-0.811243	-0.961072	-0.952857		21.3766	25.3247	25.1082	0	1.2826	1.51948	1.50649	0
	13260	3.68333	-0.805329	-0.955157	-0.945793		21.2208	25.1688	24.9221	0	1.27325	1.51013	1.49532	0
	13320	3.7	-0.805329	-0.949243	-0.942507		21.2208	25.013	24.8355	0	1.27325	1.50078	1.49013	0
	13380	3.71667	-0.80385	-0.932486	-0.936593		21.1818	24.5714	24.6796	0	1.27091	1.47429	1.48078	0
	13440	3.73333	-0.79695	-0.939386	-0.9384		21	24.7533	24.7273	0	1.26	1.4852	1.48364	0
	13500	3.75	-0.797443	-0.929036	-0.9361		21.013	24.4805	24.6667	0	1.26078	1.46883	1.48	0
	13560	3.76667	-0.801879	-0.937414	-0.943986		21.1299	24.7013	24.8745	0	1.26779	1.48208	1.49247	0
	13620	3.78333	-0.806314	-0.935936	-0.94415		21.2467	24.6623	24.8788	0	1.2748	1.47974	1.49273	0
	13680	3.8	-0.810257	-0.9453	-0.951378		21.3506	24.9091	25.0693	0	1.28104	1.49455	1.50416	0
	13740	3.81667	-0.816171	-0.943821	-0.95565		21.5065	24.8701	25.1818	0	1.29039	1.49221	1.51091	0
	13800	3.83333	-0.826521	-0.927064	-0.9545		21.7792	24.4286	25.1515	0	1.30675	1.46571	1.50909	0
	13860	3.85	-0.832436	-0.936428	-0.961236		21.9351	24.6753	25.329	0	1.3161	1.48052	1.51974	0
	13920	3.86667	-0.834407	-0.945793	-0.96715		21.987	24.9221	25.4849	0	1.31922	1.49532	1.52909	0
	13980	3.88333	-0.836379	-0.940371	-0.964521		22.039	24.7792	25.4156	0	1.32234	1.48675	1.52493	0
	14040	3.9	-0.8487	-0.943328	-0.967314		22.3636	24.8571	25.4892	0	1.34182	1.49143	1.52935	0
	14100	3.91667	-0.851657	-0.944314	-0.960907		22.4416	24.8831	25.3203	0	1.34649	1.49299	1.51922	0
	14160	3.93333	-0.846236	-0.951707	-0.963043		22.2987	25.0779	25.3766	0	1.33792	1.50468	1.5226	0
	14220	3.95	-0.825043	-0.953679	-0.955486		21.7403	25.1299	25.1775	0	1.30442	1.50779	1.51065	0
	14280	3.96667	-0.812229	-0.956636	-0.9499		21.4026	25.2078	25.0303	0	1.28416	1.51247	1.50182	0
	14340	3.98333	-0.805822	-0.924107	-0.936264		21.2338	24.3507	24.671	0	1.27403	1.46104	1.48026	0
	14400	4	-0.802372	-0.9246	-0.929693		21.1429	24.3636	24.4978	0	1.26857	1.46182	1.46987	0
	14460	4.01667	-0.798922	-0.936428	-0.934622		21.052	24.6753	24.6277	0	1.26312	1.48052	1.47766	0
	14520	4.03333	-0.793007	-0.931007	-0.933964		20.8961	24.5325	24.6104	0	1.25377	1.47195	1.47662	0
	14580	4.05	-0.793007	-0.934457	-0.936264		20.8961	24.6234	24.671	0	1.25377	1.4774	1.48026	0
	14640	4.06667	-0.796457	-0.926571	-0.934129		20.987	24.4156	24.6147	0	1.25922	1.46493	1.47688	0
	14700	4.08333	-0.799907	-0.932979	-0.941029		21.0779	24.5844	24.7965	0	1.26468	1.47507	1.48779	0
	14760	4.1	-0.802864	-0.926079	-0.938893		21.1558	24.4026	24.7403	0	1.26935	1.46416	1.48442	0
	14820	4.11667	-0.808286	-0.929036	-0.944479		21.2987	24.4805	24.8875	0	1.27792	1.46883	1.49325	0
	14880	4.13333	-0.818143	-0.92805	-0.951214		21.5584	24.4546	25.0649	0	1.29351	1.46727	1.5039	0
	14940	4.15	-0.82455	-0.929036	-0.953021		21.7273	24.4805	25.1125	0	1.30364	1.46883	1.50675	0
	15000	4.16667	-0.829971	-0.930021	-0.957129		21.8701	24.5065	25.2208	0	1.31221	1.47039	1.51325	0
	15060	4.18333	-0.830464	-0.935936	-0.96025		21.8831	24.6623	25.303	0	1.31299	1.47974	1.51818	0
	15120	4.2	-0.839829	-0.919179	-0.956307		22.1299	24.2208	25.1991	0	1.32779	1.45325	1.51195	0
	15180	4.21667	-0.8487	-0.914743	-0.9522		22.3636	24.1039	25.0909	0	1.34182	1.44623	1.50545	0
	15240	4.23333	-0.846236	-0.911786	-0.948421		22.2987	24.026	24.9913	0	1.33792	1.44156	1.49948	0
	15300	4.25	-0.831943	-0.9108	-0.941029		21.9221	24	24.7965	0	1.31532	1.44	1.48779	0
	15360	4.26667	-0.809764	-0.909321	-0.93035		21.3377	23.961	24.5151	0	1.28026	1.43766	1.47091	0
	15420	4.28333	-0.802864	-0.905871	-0.924436		21.1558	23.8701	24.3593	0	1.26935	1.43221	1.46156	0
	15480	4.3	-0.798429	-0.907843	-0.920493		21.039	23.9221	24.2554	0	1.26234	1.43532	1.45532	0
	15540	4.31667	-0.794978	-0.90045	-0.916386		20.948	23.7273	24.1472	0	1.25688	1.42364	1.44883	0
	15600	4.33333	-0.793007	-0.899464	-0.916222		20.8961	23.7013	24.1429	0	1.25377	1.42208	1.44857	0
	15660	4.35	-0.7866	-0.934457	-0.9292		20.7273	24.6234	24.4849	0	1.24364	1.4774	1.46909	0
	15720	4.36667	-0.79005	-0.925093	-0.929529		20.8182	24.3766	24.4935	0	1.24909	1.4626	1.46961	0
	15780	4.38333	-0.795471	-0.927557	-0.9338		20.961	24.4416	24.6061	0	1.25766	1.46649	1.47636	0
	15840	4.4	-0.797936	-0.926571	-0.935771		21.026	24.4156	24.658	0	1.26156	1.46493	1.47948	0
	15900	4.41667	-0.8073	-0.936921	-0.945629		21.2727	24.6883	24.9178	0	1.27636	1.4813	1.49507	0
	15960	4.43333	-0.815186	-0.940371	-0.950886		21.4805	24.7792	25.0563	0	1.28883	1.48675	1.50338	0
	16020	4.45	-0.822578	-0.939386	-0.952693		21.6753	24.7533	25.1039	0	1.30052	1.4852	1.50623	0
	16080	4.46667	-0.827014	-0.925093	-0.948914		21.7922	24.3766	25.0043	0	1.30753	1.4626	1.50026	0
	16140	4.48333	-0.829971	-0.925093	-0.951378		21.8701	24.3766	25.0693	0	1.31221	1.4626	1.50416	0
	16200	4.5	-0.829478	-0.931007	-0.955486		21.8571	24.5325	25.1775	0	1.31143	1.47195	1.51065	0
	16260	4.51667	-0.842293	-0.929036	-0.952693		22.1948	24.4805	25.1039	0	1.33169	1.46883	1.50623	0
	16320	4.53333	-0.846236	-0.931993	-0.951214		22.2987	24.5584	25.0649	0	1.33792	1.47351	1.5039	0
	16380	4.55	-0.842293	-0.92115	-0.947271		22.1948	24.2727	24.961	0	1.33169	1.45636	1.49766	0
	16440	4.56667	-0.818636	-0.927557	-0.940536		21.5714	24.4416	24.7836	0	1.29429	1.46649	1.48701	0
	16500	4.58333	-0.805329	-0.931007	-0.935114		21.2208	24.5325	24.6407	0	1.27325	1.47195	1.47844	0
	16560	4.6	-0.801386	-0.945793	-0.935771		21.1169	24.9221	24.658	0	1.26701	1.49532	1.47948	0
	16620	4.61667	-0.796457	-0.943328	-0.929364		20.987	24.8571	24.4892	0	1.25922	1.49143	1.46935	0
	16680	4.63333	-0.798429	-0.927064	-0.926243		21.039	24.4286	24.4069	0	1.26234	1.46571	1.46442	0
	16740	4.65	-0.789064	-0.921643	-0.925914		20.7922	24.2857	24.3983	0	1.24753	1.45714	1.4639	0
	16800	4.66667	-0.789064	-0.936921	-0.931172		20.7922	24.6883	24.5368	0	1.24753	1.4813	1.47221	0
	16860	4.68333	-0.791528	-0.942836	-0.934622		20.8571	24.8442	24.6277	0	1.25143	1.49065	1.47766	0
	16920	4.7	-0.795471	-0.936921	-0.934457		20.961	24.6883	24.6234	0	1.25766	1.4813	1.4774	0
	16980	4.71667	-0.799907	-0.938893	-0.938236		21.0779	24.7403	24.7229	0	1.26468	1.48442	1.48338	0
	17040	4.73333	-0.805329	-0.929036	-0.939386		21.2208	24.4805	24.7533	0	1.27325	1.46883	1.4852	0
	17100	4.75	-0.81075	-0.926571	-0.941521		21.3636	24.4156	24.8095	0	1.28182	1.46493	1.48857	0
	17160	4.76667	-0.819621	-0.935443	-0.947436		21.5974	24.6494	24.9654	0	1.29584	1.47896	1.49792	0
	17220	4.78333	-0.825043	-0.939878	-0.953679		21.7403	24.7662	25.1299	0	1.30442	1.48597	1.50779	0
	17280	4.8	-0.825536	-0.928543	-0.951543		21.7533	24.4675	25.0736	0	1.3052	1.46805	1.50442	0
	17340	4.81667	-0.829478	-0.930021	-0.950886		21.8571	24.5065	25.0563	0	1.31143	1.47039	1.50338	0
	17400	4.83333	-0.840814	-0.926571	-0.94645		22.1558	24.4156	24.9394	0	1.32935	1.46493	1.49636	0
	17460	4.85	-0.840814	-0.936428	-0.950393		22.1558	24.6753	25.0433	0	1.32935	1.48052	1.5026	0
	17520	4.86667	-0.827014	-0.953186	-0.94875		21.7922	25.1169	25	0	1.30753	1.50701	1.5	0
	17580	4.88333	-0.803357	-0.956143	-0.939714		21.1688	25.1948	24.7619	0	1.27013	1.51169	1.48571	0
	17640	4.9	-0.800893	-0.938893	-0.930186		21.1039	24.7403	24.5108	0	1.26623	1.48442	1.47065	0
	17700	4.91667	-0.798429	-0.919179	-0.91885		21.039	24.2208	24.2121	0	1.26234	1.45325	1.45273	0
	17760	4.93333	-0.793993	-0.931007	-0.923779		20.9221	24.5325	24.342	0	1.25532	1.47195	1.46052	0
	17820	4.95	-0.790543	-0.935443	-0.924764		20.8312	24.6494	24.368	0	1.24987	1.47896	1.46208	0
	17880	4.96667	-0.783643	-0.942343	-0.925914		20.6493	24.8312	24.3983	0	1.23896	1.48987	1.4639	0
	17940	4.98333	-0.78315	-0.950229	-0.931828		20.6364	25.039	24.5541	0	1.23818	1.50234	1.47325	0
	18000	5	-0.788078	-0.939386	-0.932321		20.7662	24.7533	24.5671	0	1.24597	1.4852	1.47403	0
	18060	5.01667	-0.792021	-0.9177	-0.9269		20.8701	24.1818	24.4242	0	1.25221	1.45091	1.46545	0
	18120	5.03333	-0.8004	-0.930021	-0.935443		21.0909	24.5065	24.6494	0	1.26545	1.47039	1.47896	0
	18180	5.05	-0.80385	-0.952693	-0.946122		21.1818	25.1039	24.9307	0	1.27091	1.50623	1.49584	0
	18240	5.06667	-0.811243	-0.9453	-0.947107		21.3766	24.9091	24.9567	0	1.2826	1.49455	1.4974	0
	18300	5.08333	-0.817157	-0.9384	-0.946778		21.5325	24.7273	24.9481	0	1.29195	1.48364	1.49688	0
	18360	5.1	-0.818636	-0.93495	-0.948421		21.5714	24.6364	24.9913	0	1.29429	1.47818	1.49948	0
	18420	5.11667	-0.819129	-0.939878	-0.951707		21.5844	24.7662	25.0779	0	1.29507	1.48597	1.50468	0
	18480	5.13333	-0.828986	-0.953679	-0.952529		21.8442	25.1299	25.0996	0	1.31065	1.50779	1.50597	0
	18540	5.15	-0.835886	-0.958607	-0.955814		22.026	25.2597	25.1862	0	1.32156	1.51558	1.51117	0
	18600	5.16667	-0.83145	-0.9522	-0.949736		21.9091	25.0909	25.026	0	1.31455	1.50545	1.50156	0
	18660	5.18333	-0.801386	-0.923122	-0.93035		21.1169	24.3247	24.5151	0	1.26701	1.45948	1.47091	0
	18720	5.2	-0.797936	-0.923614	-0.926243		21.026	24.3377	24.4069	0	1.26156	1.46026	1.46442	0
	18780	5.21667	-0.794486	-0.934457	-0.921971		20.9351	24.6234	24.2944	0	1.2561	1.4774	1.45766	0
	18840	5.23333	-0.789064	-0.942343	-0.924107		20.7922	24.8312	24.3507	0	1.24753	1.48987	1.46104	0
	18900	5.25	-0.788571	-0.94185	-0.925914		20.7792	24.8182	24.3983	0	1.24675	1.48909	1.4639	0
	18960	5.26667	-0.780686	-0.949736	-0.9246		20.5714	25.026	24.3636	0	1.23429	1.50156	1.46182	0
	19020	5.28333	-0.782164	-0.938893	-0.922793		20.6104	24.7403	24.316	0	1.23662	1.48442	1.45896	0
	19080	5.3	-0.784136	-0.927557	-0.924107		20.6623	24.4416	24.3507	0	1.23974	1.46649	1.46104	0
	19140	5.31667	-0.791036	-0.938893	-0.930021		20.8442	24.7403	24.5065	0	1.25065	1.48442	1.47039	0
	19200	5.33333	-0.794978	-0.937414	-0.935607		20.948	24.7013	24.6537	0	1.25688	1.48208	1.47922	0
	19260	5.35	-0.801879	-0.932979	-0.935936		21.1299	24.5844	24.6623	0	1.26779	1.47507	1.47974	0
	19320	5.36667	-0.808286	-0.9315	-0.938893		21.2987	24.5454	24.7403	0	1.27792	1.47273	1.48442	0
	19380	5.38333	-0.81765	-0.933471	-0.943493		21.5454	24.5974	24.8615	0	1.29273	1.47584	1.49169	0
	19440	5.4	-0.8211	-0.947764	-0.9522		21.6364	24.974	25.0909	0	1.29818	1.49844	1.50545	0
	19500	5.41667	-0.820114	-0.9522	-0.9522		21.6104	25.0909	25.0909	0	1.29662	1.50545	1.50545	0
	19560	5.43333	-0.827507	-0.945793	-0.948586		21.8052	24.9221	24.9957	0	1.30831	1.49532	1.49974	0
	19620	5.45	-0.840322	-0.9246	-0.942014		22.1429	24.3636	24.8225	0	1.32857	1.46182	1.48935	0
	19680	5.46667	-0.834407	-0.922136	-0.940864		21.987	24.2987	24.7922	0	1.31922	1.45792	1.48753	0
	19740	5.48333	-0.81765	-0.931007	-0.93725		21.5454	24.5325	24.697	0	1.29273	1.47195	1.48182	0
	19800	5.5	-0.795471	-0.945793	-0.931336		20.961	24.9221	24.5411	0	1.25766	1.49532	1.47247	0
	19860	5.51667	-0.794978	-0.940371	-0.926079		20.948	24.7792	24.4026	0	1.25688	1.48675	1.46416	0
	19920	5.53333	-0.793993	-0.940371	-0.924928		20.9221	24.7792	24.3723	0	1.25532	1.48675	1.46234	0
	19980	5.55	-0.7935	-0.940864	-0.926571		20.9091	24.7922	24.4156	0	1.25455	1.48753	1.46493	0
	20040	5.56667	-0.7866	-0.924107	-0.918686		20.7273	24.3507	24.2078	0	1.24364	1.46104	1.45247	0
	20100	5.58333	-0.783643	-0.936921	-0.922957		20.6493	24.6883	24.3203	0	1.23896	1.4813	1.45922	0
	20160	5.6	-0.788571	-0.940864	-0.9269		20.7792	24.7922	24.4242	0	1.24675	1.48753	1.46545	0
	20220	5.61667	-0.794978	-0.940371	-0.93035		20.948	24.7792	24.5151	0	1.25688	1.48675	1.47091	0
	20280	5.63333	-0.795471	-0.932979	-0.931336		20.961	24.5844	24.5411	0	1.25766	1.47507	1.47247	0
	20340	5.65	-0.800893	-0.942836	-0.937743		21.1039	24.8442	24.71	0	1.26623	1.49065	1.4826	0
	20400	5.66667	-0.805329	-0.953679	-0.943821		21.2208	25.1299	24.8701	0	1.27325	1.50779	1.49221	0
	20460	5.68333	-0.813707	-0.955157	-0.948093		21.4416	25.1688	24.9827	0	1.28649	1.51013	1.49896	0
	20520	5.7	-0.819129	-0.945793	-0.948914		21.5844	24.9221	25.0043	0	1.29507	1.49532	1.50026	0
	20580	5.71667	-0.822086	-0.920164	-0.942836		21.6623	24.2467	24.8442	0	1.29974	1.4548	1.49065	0
	20640	5.73333	-0.825043	-0.921643	-0.940864		21.7403	24.2857	24.7922	0	1.30442	1.45714	1.48753	0
	20700	5.75	-0.837364	-0.927064	-0.942672		22.0649	24.4286	24.8398	0	1.3239	1.46571	1.49039	0
	20760	5.76667	-0.837364	-0.9384	-0.944479		22.0649	24.7273	24.8875	0	1.3239	1.48364	1.49325	0
	20820	5.78333	-0.827507	-0.94185	-0.943657		21.8052	24.8182	24.8658	0	1.30831	1.48909	1.49195	0
	20880	5.8	-0.801879	-0.938893	-0.931007		21.1299	24.7403	24.5325	0	1.26779	1.48442	1.47195	0
	20940	5.81667	-0.794978	-0.932979	-0.922793		20.948	24.5844	24.316	0	1.25688	1.47507	1.45896	0
	21000	5.83333	-0.792514	-0.922629	-0.917536		20.8831	24.3117	24.1775	0	1.25299	1.4587	1.45065	0
	21060	5.85	-0.792021	-0.92115	-0.914579		20.8701	24.2727	24.0996	0	1.25221	1.45636	1.44597	0
	21120	5.86667	-0.789557	-0.933964	-0.9223		20.8052	24.6104	24.303	0	1.24831	1.47662	1.45818	0
	21180	5.88333	-0.781179	-0.933964	-0.921643		20.5844	24.6104	24.2857	0	1.23507	1.47662	1.45714	0
	21240	5.9	-0.784136	-0.930514	-0.922957		20.6623	24.5195	24.3203	0	1.23974	1.47117	1.45922	0
	21300	5.91667	-0.787093	-0.938893	-0.928543		20.7403	24.7403	24.4675	0	1.24442	1.48442	1.46805	0
	21360	5.93333	-0.789557	-0.949736	-0.932979		20.8052	25.026	24.5844	0	1.24831	1.50156	1.47507	0
	21420	5.95	-0.796457	-0.9522	-0.938729		20.987	25.0909	24.7359	0	1.25922	1.50545	1.48416	0
	21480	5.96667	-0.800893	-0.946286	-0.940536		21.1039	24.9351	24.7836	0	1.26623	1.4961	1.48701	0
	21540	5.98333	-0.809272	-0.934457	-0.940536		21.3247	24.6234	24.7836	0	1.27948	1.4774	1.48701	0
	21600	6	-0.817157	-0.916222	-0.937579		21.5325	24.1429	24.7056	0	1.29195	1.44857	1.48234	0
	21660	6.01667	-0.820607	-0.919179	-0.93955		21.6234	24.2208	24.7576	0	1.2974	1.45325	1.48545	0
	21720	6.03333	-0.822086	-0.929036	-0.945957		21.6623	24.4805	24.9264	0	1.29974	1.46883	1.49558	0
	21780	6.05	-0.835393	-0.939386	-0.945136		22.013	24.7533	24.9048	0	1.32078	1.4852	1.49429	0
	21840	6.06667	-0.8418	-0.935443	-0.946943		22.1818	24.6494	24.9524	0	1.33091	1.47896	1.49714	0
	21900	6.08333	-0.8349	-0.930514	-0.941029		22	24.5195	24.7965	0	1.32	1.47117	1.48779	0
	21960	6.1	-0.820607	-0.919179	-0.929693		21.6234	24.2208	24.4978	0	1.2974	1.45325	1.46987	0
	22020	6.11667	-0.794978	-0.923614	-0.921807		20.948	24.3377	24.29	0	1.25688	1.46026	1.4574	0
	22080	6.13333	-0.793993	-0.93495	-0.919836		20.9221	24.6364	24.2381	0	1.25532	1.47818	1.45429	0
	22140	6.15	-0.790543	-0.928543	-0.917864		20.8312	24.4675	24.1862	0	1.24987	1.46805	1.45117	0
	22200	6.16667	-0.789557	-0.930021	-0.920986		20.8052	24.5065	24.2684	0	1.24831	1.47039	1.4561	0
	22260	6.18333	-0.785614	-0.930514	-0.91885		20.7013	24.5195	24.2121	0	1.24208	1.47117	1.45273	0
	22320	6.2	-0.780686	-0.939878	-0.922957		20.5714	24.7662	24.3203	0	1.23429	1.48597	1.45922	0
	22380	6.21667	-0.783643	-0.950722	-0.928707		20.6493	25.052	24.4719	0	1.23896	1.50312	1.46831	0
	22440	6.23333	-0.787586	-0.947764	-0.92805		20.7533	24.974	24.4546	0	1.2452	1.49844	1.46727	0
	22500	6.25	-0.791528	-0.94185	-0.931828		20.8571	24.8182	24.5541	0	1.25143	1.48909	1.47325	0
	22560	6.26667	-0.79695	-0.920164	-0.928543		21	24.2467	24.4675	0	1.26	1.4548	1.46805	0
	22620	6.28333	-0.802372	-0.926571	-0.9338		21.1429	24.4156	24.6061	0	1.26857	1.46493	1.47636	0
	22680	6.3	-0.81075	-0.917207	-0.933307		21.3636	24.1688	24.5931	0	1.28182	1.45013	1.47558	0
	22740	6.31667	-0.815186	-0.922629	-0.939386		21.4805	24.3117	24.7533	0	1.28883	1.4587	1.4852	0
	22800	6.33333	-0.816171	-0.920657	-0.939878		21.5065	24.2597	24.7662	0	1.29039	1.45558	1.48597	0
	22860	6.35	-0.820114	-0.920657	-0.936921		21.6104	24.2597	24.6883	0	1.29662	1.45558	1.4813	0
	22920	6.36667	-0.832436	-0.920164	-0.937907		21.9351	24.2467	24.7143	0	1.3161	1.4548	1.48286	0
	22980	6.38333	-0.831943	-0.919672	-0.937579		21.9221	24.2338	24.7056	0	1.31532	1.45403	1.48234	0
	23040	6.4	-0.824057	-0.932486	-0.937907		21.7143	24.5714	24.7143	0	1.30286	1.47429	1.48286	0
	23100	6.41667	-0.8004	-0.92805	-0.926079		21.0909	24.4546	24.4026	0	1.26545	1.46727	1.46416	0
	23160	6.43333	-0.794486	-0.926079	-0.918029		20.9351	24.4026	24.1905	0	1.2561	1.46416	1.45143	0
	23220	6.45	-0.79005	-0.928543	-0.9154		20.8182	24.4675	24.1212	0	1.24909	1.46805	1.44727	0
	23280	6.46667	-0.787093	-0.930021	-0.917536		20.7403	24.5065	24.1775	0	1.24442	1.47039	1.45065	0
	23340	6.48333	-0.783643	-0.924107	-0.91655		20.6493	24.3507	24.1515	0	1.23896	1.46104	1.44909	0
	23400	6.5	-0.777729	-0.931993	-0.91885		20.4935	24.5584	24.2121	0	1.22961	1.47351	1.45273	0
	23460	6.51667	-0.778221	-0.932979	-0.922957		20.5065	24.5844	24.3203	0	1.23039	1.47507	1.45922	0
	23520	6.53333	-0.78315	-0.929036	-0.923614		20.6364	24.4805	24.3377	0	1.23818	1.46883	1.46026	0
	23580	6.55	-0.786107	-0.918686	-0.921807		20.7143	24.2078	24.29	0	1.24286	1.45247	1.4574	0
	23640	6.56667	-0.789557	-0.926079	-0.927229		20.8052	24.4026	24.4329	0	1.24831	1.46416	1.46597	0
	23700	6.58333	-0.791036	-0.937414	-0.93035		20.8442	24.7013	24.5151	0	1.25065	1.48208	1.47091	0
	23760	6.6	-0.798922	-0.940864	-0.937086		21.052	24.7922	24.6926	0	1.26312	1.48753	1.48156	0
	23820	6.61667	-0.806314	-0.936428	-0.938893		21.2467	24.6753	24.7403	0	1.2748	1.48052	1.48442	0
	23880	6.63333	-0.810257	-0.916222	-0.934786		21.3506	24.1429	24.632	0	1.28104	1.44857	1.47792	0
	23940	6.65	-0.808286	-0.912772	-0.932814		21.2987	24.052	24.5801	0	1.27792	1.44312	1.47481	0
	24000	6.66667	-0.818143	-0.92115	-0.930679		21.5584	24.2727	24.5238	0	1.29351	1.45636	1.47143	0
	24060	6.68333	-0.824057	-0.92805	-0.938071		21.7143	24.4546	24.7186	0	1.30286	1.46727	1.48312	0
	24120	6.7	-0.822086	-0.931993	-0.937086		21.6623	24.5584	24.6926	0	1.29974	1.47351	1.48156	0
	24180	6.71667	-0.794486	-0.934457	-0.924271		20.9351	24.6234	24.355	0	1.2561	1.4774	1.4613	0
	24240	6.73333	-0.791036	-0.916714	-0.914579		20.8442	24.1558	24.0996	0	1.25065	1.44935	1.44597	0
	24300	6.75	-0.784628	-0.912279	-0.908172		20.6753	24.039	23.9307	0	1.24052	1.44234	1.43584	0
	24360	6.76667	-0.777729	-0.923614	-0.90965		20.4935	24.3377	23.9697	0	1.22961	1.46026	1.43818	0
	24420	6.78333	-0.774771	-0.930021	-0.913264		20.4156	24.5065	24.0649	0	1.22493	1.47039	1.4439	0
	24480	6.8	-0.768857	-0.930021	-0.910471		20.2597	24.5065	23.9913	0	1.21558	1.47039	1.43948	0
	24540	6.81667	-0.770336	-0.926571	-0.912607		20.2987	24.4156	24.0476	0	1.21792	1.46493	1.44286	0
	24600	6.83333	-0.774279	-0.925586	-0.914907		20.4026	24.3896	24.1082	0	1.22416	1.46338	1.44649	0
	24660	6.85	-0.776743	-0.915236	-0.914579		20.4675	24.1169	24.0996	0	1.22805	1.44701	1.44597	0
	24720	6.86667	-0.780686	-0.9246	-0.920493		20.5714	24.3636	24.2554	0	1.23429	1.46182	1.45532	0
	24780	6.88333	-0.785614	-0.916222	-0.918193		20.7013	24.1429	24.1948	0	1.24208	1.44857	1.45169	0
	24840	6.9	-0.791036	-0.913757	-0.922136		20.8442	24.0779	24.2987	0	1.25065	1.44468	1.45792	0
	24900	6.91667	-0.798429	-0.890593	-0.918193		21.039	23.4675	24.1948	0	1.26234	1.40805	1.45169	0
	24960	6.93333	-0.802372	-0.898478	-0.927229		21.1429	23.6753	24.4329	0	1.26857	1.42052	1.46597	0
	25020	6.95	-0.801879	-0.904886	-0.929364		21.1299	23.8442	24.4892	0	1.26779	1.43065	1.46935	0
	25080	6.96667	-0.807793	-0.90735	-0.926407		21.2857	23.9091	24.4113	0	1.27714	1.43455	1.46468	0
	25140	6.98333	-0.819129	-0.907843	-0.926407		21.5844	23.9221	24.4113	0	1.29507	1.43532	1.46468	0
	25200	7	-0.817157	-0.920657	-0.927886		21.5325	24.2597	24.4502	0	1.29195	1.45558	1.46701	0
	25260	7.01667	-0.795964	-0.927557	-0.922464		20.974	24.4416	24.3074	0	1.25844	1.46649	1.45844	0
	25320	7.03333	-0.786107	-0.936428	-0.920657		20.7143	24.6753	24.2597	0	1.24286	1.48052	1.45558	0
	25380	7.05	-0.781671	-0.950722	-0.917864		20.5974	25.052	24.1862	0	1.23584	1.50312	1.45117	0
	25440	7.06667	-0.77625	-0.941357	-0.912607		20.4546	24.8052	24.0476	0	1.22727	1.48831	1.44286	0
	25500	7.08333	-0.774279	-0.933471	-0.912443		20.4026	24.5974	24.0433	0	1.22416	1.47584	1.4426	0
	25560	7.1	-0.763929	-0.938893	-0.910143		20.1299	24.7403	23.9827	0	1.20779	1.48442	1.43896	0
	25620	7.11667	-0.763436	-0.9315	-0.907679		20.1169	24.5454	23.9178	0	1.20701	1.47273	1.43507	0
	25680	7.13333	-0.7659	-0.931007	-0.911786		20.1818	24.5325	24.026	0	1.21091	1.47195	1.44156	0
	25740	7.15	-0.770829	-0.938893	-0.918686		20.3117	24.7403	24.2078	0	1.2187	1.48442	1.45247	0
	25800	7.16667	-0.773786	-0.933471	-0.920986		20.3896	24.5974	24.2684	0	1.22338	1.47584	1.4561	0
	25860	7.18333	-0.77625	-0.928543	-0.9223		20.4546	24.4675	24.303	0	1.22727	1.46805	1.45818	0
	25920	7.2	-0.780193	-0.913264	-0.922136		20.5584	24.0649	24.2987	0	1.23351	1.4439	1.45792	0
	25980	7.21667	-0.789557	-0.918686	-0.926407		20.8052	24.2078	24.4113	0	1.24831	1.45247	1.46468	0
	26040	7.23333	-0.793993	-0.92115	-0.929036		20.9221	24.2727	24.4805	0	1.25532	1.45636	1.46883	0
	26100	7.25	-0.797443	-0.931007	-0.935443		21.013	24.5325	24.6494	0	1.26078	1.47195	1.47896	0
	26160	7.26667	-0.799414	-0.933964	-0.933964		21.0649	24.6104	24.6104	0	1.2639	1.47662	1.47662	0
	26220	7.28333	-0.810257	-0.931993	-0.933307		21.3506	24.5584	24.5931	0	1.28104	1.47351	1.47558	0
	26280	7.3	-0.809272	-0.935443	-0.935936		21.3247	24.6494	24.6623	0	1.27948	1.47896	1.47974	0
	26340	7.31667	-0.795964	-0.940371	-0.929529		20.974	24.7792	24.4935	0	1.25844	1.48675	1.46961	0
	26400	7.33333	-0.780193	-0.942343	-0.921479		20.5584	24.8312	24.2814	0	1.23351	1.48987	1.45688	0
	26460	7.35	-0.775757	-0.941357	-0.917207		20.4416	24.8052	24.1688	0	1.22649	1.48831	1.45013	0
	26520	7.36667	-0.772307	-0.938893	-0.911293		20.3507	24.7403	24.013	0	1.22104	1.48442	1.44078	0
	26580	7.38333	-0.768857	-0.944314	-0.913264		20.2597	24.8831	24.0649	0	1.21558	1.49299	1.4439	0
	26640	7.4	-0.763436	-0.940371	-0.910471		20.1169	24.7792	23.9913	0	1.20701	1.48675	1.43948	0
	26700	7.41667	-0.756043	-0.94185	-0.911129		19.9221	24.8182	24.0087	0	1.19532	1.48909	1.44052	0
	26760	7.43333	-0.757521	-0.942343	-0.911293		19.961	24.8312	24.013	0	1.19766	1.48987	1.44078	0
	26820	7.45	-0.763436	-0.941357	-0.914743		20.1169	24.8052	24.1039	0	1.20701	1.48831	1.44623	0
	26880	7.46667	-0.764422	-0.940371	-0.916878		20.1429	24.7792	24.1602	0	1.20857	1.48675	1.44961	0
	26940	7.48333	-0.768857	-0.9315	-0.919507		20.2597	24.5454	24.2294	0	1.21558	1.47273	1.45377	0
	27000	7.5	-0.7728	-0.939878	-0.924436		20.3636	24.7662	24.3593	0	1.22182	1.48597	1.46156	0
	27060	7.51667	-0.781179	-0.9453	-0.929364		20.5844	24.9091	24.4892	0	1.23507	1.49455	1.46935	0
	27120	7.53333	-0.789064	-0.950722	-0.936264		20.7922	25.052	24.671	0	1.24753	1.50312	1.48026	0
	27180	7.55	-0.792514	-0.953679	-0.940207		20.8831	25.1299	24.7749	0	1.25299	1.50779	1.48649	0
	27240	7.56667	-0.791528	-0.950722	-0.937579		20.8571	25.052	24.7056	0	1.25143	1.50312	1.48234	0
	27300	7.58333	-0.799414	-0.966	-0.940207		21.0649	25.4546	24.7749	0	1.2639	1.52727	1.48649	0
	27360	7.6	-0.804343	-0.975364	-0.946286		21.1948	25.7013	24.9351	0	1.27169	1.54208	1.4961	0
	27420	7.61667	-0.799414	-0.967479	-0.939714		21.0649	25.4935	24.7619	0	1.2639	1.52961	1.48571	0
	27480	7.63333	-0.777236	-0.973886	-0.931007		20.4805	25.6623	24.5325	0	1.22883	1.53974	1.47195	0
	27540	7.65	-0.773786	-0.962057	-0.927722		20.3896	25.3506	24.4459	0	1.22338	1.52104	1.46675	0
	27600	7.66667	-0.766393	-0.971421	-0.9223		20.1948	25.5974	24.303	0	1.21169	1.53584	1.45818	0
	27660	7.68333	-0.761957	-0.966	-0.916878		20.0779	25.4546	24.1602	0	1.20468	1.52727	1.44961	0
	27720	7.7	-0.758507	-0.967971	-0.918521		19.987	25.5065	24.2035	0	1.19922	1.53039	1.45221	0
	27780	7.71667	-0.751607	-0.9591	-0.913757		19.8052	25.2727	24.0779	0	1.18831	1.51636	1.44468	0
	27840	7.73333	-0.752593	-0.962057	-0.914579		19.8312	25.3506	24.0996	0	1.18987	1.52104	1.44597	0
	27900	7.75	-0.758014	-0.950722	-0.915236		19.974	25.052	24.1169	0	1.19844	1.50312	1.44701	0
	27960	7.76667	-0.758507	-0.947271	-0.913428		19.987	24.961	24.0693	0	1.19922	1.49766	1.44416	0
	28020	7.78333	-0.763929	-0.998036	-0.935279		20.1299	26.2987	24.645	0	1.20779	1.57792	1.4787	0
	28080	7.8	-0.768364	-0.989164	-0.939714		20.2468	26.0649	24.7619	0	1.21481	1.5639	1.48571	0
	28140	7.81667	-0.772307	-0.979307	-0.939714		20.3507	25.8052	24.7619	0	1.22104	1.54831	1.48571	0
	28200	7.83333	-0.7797	-0.993107	-0.948586		20.5455	26.1688	24.9957	0	1.23273	1.57013	1.49974	0
	28260	7.85	-0.784628	-0.951214	-0.933964		20.6753	25.0649	24.6104	0	1.24052	1.5039	1.47662	0
	28320	7.86667	-0.785614	-0.954172	-0.939222		20.7013	25.1429	24.7489	0	1.24208	1.50857	1.48494	0
	28380	7.88333	-0.7866	-0.97635	-0.943986		20.7273	25.7273	24.8745	0	1.24364	1.54364	1.49247	0
	28440	7.9	-0.796457	-0.980293	-0.942507		20.987	25.8312	24.8355	0	1.25922	1.54987	1.49013	0
	28500	7.91667	-0.795471	-0.983743	-0.946286		20.961	25.9221	24.9351	0	1.25766	1.55532	1.4961	0
	28560	7.93333	-0.774771	-0.976843	-0.9338		20.4156	25.7403	24.6061	0	1.22493	1.54442	1.47636	0
	28620	7.95	-0.770336	-0.9798	-0.930679		20.2987	25.8182	24.5238	0	1.21792	1.54909	1.47143	0
	28680	7.96667	-0.76245	-0.9867	-0.925257		20.0909	26	24.3809	0	1.20545	1.56	1.46286	0
	28740	7.98333	-0.758014	-0.9798	-0.919672		19.974	25.8182	24.2338	0	1.19844	1.54909	1.45403	0
	28800	8	-0.753086	-0.981278	-0.919836		19.8442	25.8571	24.2381	0	1.19065	1.55143	1.45429	0
	28860	8.01667	-0.744214	-0.981278	-0.919343		19.6104	25.8571	24.2251	0	1.17662	1.55143	1.45351	0
	28920	8.03333	-0.746186	-0.973393	-0.91655		19.6623	25.6493	24.1515	0	1.17974	1.53896	1.44909	0
	28980	8.05	-0.74865	-0.960086	-0.914086		19.7273	25.2987	24.0866	0	1.18364	1.51792	1.44519	0
	29040	8.06667	-0.749143	-0.968957	-0.918029		19.7403	25.5325	24.1905	0	1.18442	1.53195	1.45143	0
	29100	8.08333	-0.75555	-0.969943	-0.920821		19.9091	25.5584	24.2641	0	1.19455	1.53351	1.45584	0
	29160	8.1	-0.761464	-0.974378	-0.928871		20.0649	25.6753	24.4762	0	1.2039	1.54052	1.46857	0
	29220	8.11667	-0.7659	-0.971421	-0.928378		20.1818	25.5974	24.4632	0	1.21091	1.53584	1.46779	0
	29280	8.13333	-0.776743	-0.978321	-0.9361		20.4675	25.7792	24.6667	0	1.22805	1.54675	1.48	0
	29340	8.15	-0.780686	-0.985221	-0.943		20.5714	25.961	24.8485	0	1.23429	1.55766	1.49091	0
	29400	8.16667	-0.78315	-1.00691	-0.9545		20.6364	26.5325	25.1515	0	1.23818	1.59195	1.50909	0
	29460	8.18333	-0.78315	-1.00198	-0.951214		20.6364	26.4026	25.0649	0	1.23818	1.58416	1.5039	0
	29520	8.2	-0.792021	-0.999022	-0.949243		20.8701	26.3247	25.013	0	1.25221	1.57948	1.50078	0
	29580	8.21667	-0.796457	-0.996557	-0.9499		20.987	26.2597	25.0303	0	1.25922	1.57558	1.50182	0
	29640	8.23333	-0.777729	-0.995572	-0.943657		20.4935	26.2338	24.8658	0	1.22961	1.57403	1.49195	0
	29700	8.25	-0.771814	-0.989164	-0.933471		20.3377	26.0649	24.5974	0	1.22026	1.5639	1.47584	0
	29760	8.26667	-0.762943	-0.994586	-0.930514		20.1039	26.2078	24.5195	0	1.20623	1.57247	1.47117	0
	29820	8.28333	-0.759986	-1.00444	-0.927722		20.026	26.4675	24.4459	0	1.20156	1.58805	1.46675	0
	29880	8.3	-0.756043	-0.992122	-0.92115		19.9221	26.1429	24.2727	0	1.19532	1.56857	1.45636	0
	29940	8.31667	-0.748157	-0.981771	-0.915893		19.7143	25.8701	24.1342	0	1.18286	1.55221	1.44805	0
	30000	8.33333	-0.743229	-0.971421	-0.916222		19.5844	25.5974	24.1429	0	1.17507	1.53584	1.44857	0
	30060	8.35	-0.745693	-0.983743	-0.922136		19.6493	25.9221	24.2987	0	1.17896	1.55532	1.45792	0
	30120	8.36667	-0.748157	-0.988672	-0.920657		19.7143	26.0519	24.2597	0	1.18286	1.56312	1.45558	0
	30180	8.38333	-0.749143	-0.995572	-0.9292		19.7403	26.2338	24.4849	0	1.18442	1.57403	1.46909	0
	30240	8.4	-0.757028	-0.989657	-0.931664		19.9481	26.0779	24.5498	0	1.19688	1.56468	1.47299	0
	30300	8.41667	-0.761464	-0.988672	-0.9338		20.0649	26.0519	24.6061	0	1.2039	1.56312	1.47636	0
	30360	8.43333	-0.767872	-0.99705	-0.938893		20.2338	26.2727	24.7403	0	1.21403	1.57636	1.48442	0
	30420	8.45	-0.773293	-0.991629	-0.93955		20.3766	26.1299	24.7576	0	1.2226	1.56779	1.48545	0
	30480	8.46667	-0.778221	-0.994586	-0.944643		20.5065	26.2078	24.8918	0	1.23039	1.57247	1.49351	0
	30540	8.48333	-0.778221	-0.998529	-0.9453		20.5065	26.3117	24.9091	0	1.23039	1.5787	1.49455	0
	30600	8.5	-0.784628	-1.00247	-0.950229		20.6753	26.4156	25.039	0	1.24052	1.58493	1.50234	0
	30660	8.51667	-0.791036	-1.00789	-0.948093		20.8442	26.5584	24.9827	0	1.25065	1.59351	1.49896	0
	30720	8.53333	-0.783643	-1.02219	-0.95335		20.6493	26.9351	25.1212	0	1.23896	1.6161	1.50727	0
	30780	8.55	-0.767379	-1.00888	-0.940043		20.2208	26.5844	24.7706	0	1.21325	1.59507	1.48623	0
	30840	8.56667	-0.759493	-1.01331	-0.935279		20.013	26.7013	24.645	0	1.20078	1.60208	1.4787	0
	30900	8.58333	-0.753086	-1.01134	-0.931828		19.8442	26.6493	24.5541	0	1.19065	1.59896	1.47325	0
	30960	8.6	-0.751114	-1.0074	-0.925914		19.7922	26.5454	24.3983	0	1.18753	1.59273	1.4639	0
	31020	8.61667	-0.744707	-1.01874	-0.927557		19.6234	26.8442	24.4416	0	1.1774	1.61065	1.46649	0
	31080	8.63333	-0.739779	-1.01923	-0.929364		19.4935	26.8571	24.4892	0	1.16961	1.61143	1.46935	0
	31140	8.65	-0.737314	-1.01676	-0.928707		19.4286	26.7922	24.4719	0	1.16571	1.60753	1.46831	0
	31200	8.66667	-0.736329	-1.02021	-0.928543		19.4026	26.8831	24.4675	0	1.16416	1.61299	1.46805	0
	31260	8.68333	-0.740764	-1.01775	-0.931007		19.5195	26.8182	24.5325	0	1.17117	1.60909	1.47195	0
	31320	8.7	-0.749636	-1.02071	-0.93725		19.7533	26.8961	24.697	0	1.1852	1.61377	1.48182	0
	31380	8.71667	-0.754071	-1.01874	-0.936593		19.8701	26.8442	24.6796	0	1.19221	1.61065	1.48078	0
	31440	8.73333	-0.756536	-1.02071	-0.942507		19.9351	26.8961	24.8355	0	1.1961	1.61377	1.49013	0
	31500	8.75	-0.767872	-1.01972	-0.94875		20.2338	26.8701	25	0	1.21403	1.61221	1.5	0
	31560	8.76667	-0.772307	-1.02219	-0.952529		20.3507	26.9351	25.0996	0	1.22104	1.6161	1.50597	0
	31620	8.78333	-0.769843	-1.03401	-0.954664		20.2857	27.2468	25.1558	0	1.21714	1.63481	1.50935	0
	31680	8.8	-0.773786	-1.02761	-0.955486		20.3896	27.0779	25.1775	0	1.22338	1.62468	1.51065	0
	31740	8.81667	-0.784136	-1.02761	-0.957457		20.6623	27.0779	25.2294	0	1.23974	1.62468	1.51377	0
	31800	8.83333	-0.782164	-1.03106	-0.953679		20.6104	27.1688	25.1299	0	1.23662	1.63013	1.50779	0
	31860	8.85	-0.759	-1.03352	-0.941686		20	27.2338	24.8138	0	1.2	1.63403	1.48883	0
	31920	8.86667	-0.758014	-1.03599	-0.960743		19.974	27.2987	25.316	0	1.19844	1.63792	1.51896	0
	31980	8.88333	-0.751114	-1.04289	-0.932979		19.7922	27.4805	24.5844	0	1.18753	1.64883	1.47507	0
	32040	8.9	-0.747664	-1.03549	-0.926407		19.7013	27.2857	24.4113	0	1.18208	1.63714	1.46468	0
	32100	8.91667	-0.744707	-1.0419	-0.93035		19.6234	27.4546	24.5151	0	1.1774	1.64727	1.47091	0
	32160	8.93333	-0.733864	-1.04338	-0.931172		19.3377	27.4935	24.5368	0	1.16026	1.64961	1.47221	0
	32220	8.95	-0.731893	-1.06211	-0.936757		19.2857	27.987	24.684	0	1.15714	1.67922	1.48104	0
	32280	8.96667	-0.735343	-1.05176	-0.932814		19.3766	27.7143	24.5801	0	1.1626	1.66286	1.47481	0
	32340	8.98333	-0.737314	-1.05176	-0.935771		19.4286	27.7143	24.658	0	1.16571	1.66286	1.47948	0
	32400	9	-0.737314	-1.0488	-0.939386		19.4286	27.6364	24.7533	0	1.16571	1.65818	1.4852	0
	32460	9.01667	-0.747171	-1.04387	-0.942343		19.6883	27.5065	24.8312	0	1.1813	1.65039	1.48987	0
	32520	9.03333	-0.752593	-1.05077	-0.946286		19.8312	27.6883	24.9351	0	1.18987	1.6613	1.4961	0
	32580	9.05	-0.761957	-1.05126	-0.949736		20.0779	27.7013	25.026	0	1.20468	1.66208	1.50156	0
	32640	9.06667	-0.769843	-1.05225	-0.956471		20.2857	27.7273	25.2035	0	1.21714	1.66364	1.51221	0
	32700	9.08333	-0.768857	-1.05767	-0.955157		20.2597	27.8701	25.1688	0	1.21558	1.67221	1.51013	0
	32760	9.1	-0.767872	-1.05422	-0.952857		20.2338	27.7792	25.1082	0	1.21403	1.66675	1.50649	0
	32820	9.11667	-0.766886	-1.0488	-0.952529		20.2078	27.6364	25.0996	0	1.21247	1.65818	1.50597	0
	32880	9.13333	-0.766886	-1.04781	-0.950064		20.2078	27.6104	25.0346	0	1.21247	1.65662	1.50208	0
	32940	9.15	-0.767872	-1.03204	-0.938893		20.2338	27.1948	24.7403	0	1.21403	1.63169	1.48442	0
	33000	9.16667	-0.76245	-1.04535	-0.940536		20.0909	27.5454	24.7836	0	1.20545	1.65273	1.48701	0
	33060	9.18333	-0.759986	-1.04781	-0.941686		20.026	27.6104	24.8138	0	1.20156	1.65662	1.48883	0
	33120	9.2	-0.759	-1.05373	-0.943164		20	27.7662	24.8528	0	1.2	1.66597	1.49117	0
	33180	9.21667	-0.760479	-1.05274	-0.946614		20.039	27.7403	24.9437	0	1.20234	1.66442	1.49662	0
	33240	9.23333	-0.759	-1.06161	-0.94875		20	27.974	25	0	1.2	1.67844	1.5	0
	33300	9.25	-0.756536	-1.06901	-0.951871		19.9351	28.1688	25.0823	0	1.1961	1.69013	1.50494	0
	33360	9.26667	-0.757028	-1.08231	-0.958114		19.9481	28.5195	25.2467	0	1.19688	1.71117	1.5148	0
	33420	9.28333	-0.756043	-1.06753	-0.954172		19.9221	28.1299	25.1429	0	1.19532	1.68779	1.50857	0
	33480	9.3	-0.7452	-1.06704	-0.950722		19.6364	28.1169	25.052	0	1.17818	1.68701	1.50312	0
	33540	9.31667	-0.7521	-1.07246	-0.95335		19.8182	28.2597	25.1212	0	1.18909	1.69558	1.50727	0
	33600	9.33333	-0.753086	-1.06704	-0.949736		19.8442	28.1169	25.026	0	1.19065	1.68701	1.50156	0
	33660	9.35	-0.7521	-1.06309	-0.947436		19.8182	28.013	24.9654	0	1.18909	1.68078	1.49792	0
	33720	9.36667	-0.756043	-1.06704	-0.949736		19.9221	28.1169	25.026	0	1.19532	1.68701	1.50156	0
	33780	9.38333	-0.759986	-1.06506	-0.948257		20.026	28.0649	24.987	0	1.20156	1.6839	1.49922	0
	33840	9.4	-0.768364	-1.06753	-0.9476		20.2468	28.1299	24.9697	0	1.21481	1.68779	1.49818	0
	33900	9.41667	-0.772307	-1.06704	-0.949243		20.3507	28.1169	25.013	0	1.22104	1.68701	1.50078	0
	33960	9.43333	-0.776743	-1.06161	-0.951214		20.4675	27.974	25.0649	0	1.22805	1.67844	1.5039	0
	34020	9.45	-0.77625	-1.06211	-0.953843		20.4546	27.987	25.1342	0	1.22727	1.67922	1.50805	0
	34080	9.46667	-0.781179	-1.05767	-0.955157		20.5844	27.8701	25.1688	0	1.23507	1.67221	1.51013	0
	34140	9.48333	-0.785121	-1.05274	-0.9568		20.6883	27.7403	25.2121	0	1.2413	1.66442	1.51273	0
	34200	9.5	-0.767872	-1.04584	-0.947436		20.2338	27.5584	24.9654	0	1.21403	1.65351	1.49792	0
	34260	9.51667	-0.759493	-1.05866	-0.9499		20.013	27.8961	25.0303	0	1.20078	1.67377	1.50182	0
	34320	9.53333	-0.751607	-1.06704	-0.950393		19.8052	28.1169	25.0433	0	1.18831	1.68701	1.5026	0
	34380	9.55	-0.749143	-1.07098	-0.951543		19.7403	28.2208	25.0736	0	1.18442	1.69325	1.50442	0
	34440	9.56667	-0.747171	-1.07246	-0.950886		19.6883	28.2597	25.0563	0	1.1813	1.69558	1.50338	0
	34500	9.58333	-0.739779	-1.07936	-0.950557		19.4935	28.4416	25.0476	0	1.16961	1.70649	1.50286	0
	34560	9.6	-0.730414	-1.09414	-0.952036		19.2467	28.8312	25.0866	0	1.1548	1.72987	1.50519	0
	34620	9.61667	-0.733372	-1.09069	-0.950064		19.3247	28.7403	25.0346	0	1.15948	1.72442	1.50208	0
	34680	9.63333	-0.735836	-1.08724	-0.94415		19.3896	28.6493	24.8788	0	1.16338	1.71896	1.49273	0
	34740	9.65	-0.740271	-1.08379	-0.944807		19.5065	28.5584	24.8961	0	1.17039	1.71351	1.49377	0
	34800	9.66667	-0.745693	-1.07394	-0.942343		19.6493	28.2987	24.8312	0	1.17896	1.69792	1.48987	0
	34860	9.68333	-0.748157	-1.08133	-0.949079		19.7143	28.4935	25.0087	0	1.18286	1.70961	1.50052	0
	34920	9.7	-0.7521	-1.09611	-0.9545		19.8182	28.8831	25.1515	0	1.18909	1.73299	1.50909	0
	34980	9.71667	-0.760972	-1.09365	-0.957293		20.052	28.8182	25.2251	0	1.20312	1.72909	1.51351	0
	35040	9.73333	-0.761957	-1.09069	-0.9568		20.0779	28.7403	25.2121	0	1.20468	1.72442	1.51273	0
	35100	9.75	-0.76245	-1.0902	-0.960414		20.0909	28.7273	25.3074	0	1.20545	1.72364	1.51844	0
	35160	9.76667	-0.763929	-1.09464	-0.962057		20.1299	28.8442	25.3506	0	1.20779	1.73065	1.52104	0
	35220	9.78333	-0.76245	-1.09907	-0.963371		20.0909	28.961	25.3853	0	1.20545	1.73766	1.52312	0
	35280	9.8	-0.760972	-1.09907	-0.962386		20.052	28.961	25.3593	0	1.20312	1.73766	1.52156	0
	35340	9.81667	-0.758014	-1.10203	-0.962221		19.974	29.039	25.355	0	1.19844	1.74234	1.5213	0
	35400	9.83333	-0.759	-1.11139	-0.963864		20	29.2857	25.3983	0	1.2	1.75714	1.5239	0
	35460	9.85	-0.75555	-1.10252	-0.961564		19.9091	29.052	25.3377	0	1.19455	1.74312	1.52026	0
	35520	9.86667	-0.753578	-1.10006	-0.96025		19.8571	28.987	25.303	0	1.19143	1.73922	1.51818	0
	35580	9.88333	-0.753578	-1.10499	-0.957293		19.8571	29.1169	25.2251	0	1.19143	1.74701	1.51351	0
	35640	9.9	-0.7521	-1.11041	-0.955814		19.8182	29.2597	25.1862	0	1.18909	1.75558	1.51117	0
	35700	9.91667	-0.749636	-1.10301	-0.955979		19.7533	29.0649	25.1905	0	1.1852	1.7439	1.51143	0
	35760	9.93333	-0.7521	-1.10104	-0.955486		19.8182	29.013	25.1775	0	1.18909	1.74078	1.51065	0
	35820	9.95	-0.742736	-1.10745	-0.954172		19.5714	29.1818	25.1429	0	1.17429	1.75091	1.50857	0
	35880	9.96667	-0.7452	-1.11189	-0.956307		19.6364	29.2987	25.1991	0	1.17818	1.75792	1.51195	0
	35940	9.98333	-0.748157	-1.11731	-0.959593		19.7143	29.4416	25.2857	0	1.18286	1.76649	1.51714	0
	36000	10	-0.747664	-1.11041	-0.959593		19.7013	29.2597	25.2857	0	1.18208	1.75558	1.51714	0
	36060	10.0167	-0.753086	-1.11534	-0.965014		19.8442	29.3896	25.4286	0	1.19065	1.76338	1.52571	0
	36120	10.0333	-0.750621	-1.0971	-0.9591		19.7792	28.9091	25.2727	0	1.18675	1.73455	1.51636	0
	36180	10.05	-0.757521	-1.10104	-0.963043		19.961	29.013	25.3766	0	1.19766	1.74078	1.5226	0
	36240	10.0667	-0.765407	-1.11041	-0.9683		20.1688	29.2597	25.5151	0	1.21013	1.75558	1.53091	0
	36300	10.0833	-0.768364	-1.11583	-0.968464		20.2468	29.4026	25.5195	0	1.21481	1.76416	1.53117	0
	36360	10.1	-0.770336	-1.11238	-0.96945		20.2987	29.3117	25.5455	0	1.21792	1.7587	1.53273	0
	36420	10.1167	-0.7728	-1.11681	-0.972243		20.3636	29.4286	25.6191	0	1.22182	1.76571	1.53714	0
	36480	10.1333	-0.779207	-1.11829	-0.969943		20.5325	29.4675	25.5584	0	1.23195	1.76805	1.53351	0
	36540	10.15	-0.769843	-1.11583	-0.967314		20.2857	29.4026	25.4892	0	1.21714	1.76416	1.52935	0
	36600	10.1667	-0.751114	-1.10942	-0.958936		19.7922	29.2338	25.2684	0	1.18753	1.75403	1.5161	0
	36660	10.1833	-0.751607	-1.10646	-0.959757		19.8052	29.1558	25.29	0	1.18831	1.74935	1.5174	0
	36720	10.2	-0.743229	-1.09809	-0.953679		19.5844	28.9351	25.1299	0	1.17507	1.7361	1.50779	0
	36780	10.2167	-0.7383	-1.12322	-0.9614		19.4546	29.5974	25.3333	0	1.16727	1.77584	1.52	0
	36840	10.2333	-0.734357	-1.09858	-0.953021		19.3507	28.948	25.1125	0	1.16104	1.73688	1.50675	0
	36900	10.25	-0.724007	-1.07492	-0.943		19.0779	28.3247	24.8485	0	1.14468	1.69948	1.49091	0
	36960	10.2667	-0.725979	-1.06457	-0.941193		19.1299	28.052	24.8009	0	1.14779	1.68312	1.48805	0
	37020	10.2833	-0.726964	-1.08034	-0.946943		19.1558	28.4675	24.9524	0	1.14935	1.70805	1.49714	0
	37080	10.3	-0.732879	-1.06851	-0.944314		19.3117	28.1558	24.8831	0	1.1587	1.68935	1.49299	0
	37140	10.3167	-0.740271	-1.08724	-0.952857		19.5065	28.6493	25.1082	0	1.17039	1.71896	1.50649	0
	37200	10.3333	-0.741257	-1.09168	-0.952529		19.5325	28.7662	25.0996	0	1.17195	1.72597	1.50597	0
	37260	10.35	-0.746186	-1.09464	-0.95335		19.6623	28.8442	25.1212	0	1.17974	1.73065	1.50727	0
	37320	10.3667	-0.753086	-1.10942	-0.956636		19.8442	29.2338	25.2078	0	1.19065	1.75403	1.51247	0
	37380	10.3833	-0.759986	-1.11534	-0.956964		20.026	29.3896	25.2164	0	1.20156	1.76338	1.51299	0
	37440	10.4	-0.761957	-1.10154	-0.955321		20.0779	29.026	25.1732	0	1.20468	1.74156	1.51039	0
	37500	10.4167	-0.76245	-1.10745	-0.961236		20.0909	29.1818	25.329	0	1.20545	1.75091	1.51974	0
	37560	10.4333	-0.758014	-1.10548	-0.958278		19.974	29.1299	25.2511	0	1.19844	1.74779	1.51506	0
	37620	10.45	-0.758507	-1.10942	-0.960414		19.987	29.2338	25.3074	0	1.19922	1.75403	1.51844	0
	37680	10.4667	-0.758014	-1.10646	-0.959757		19.974	29.1558	25.29	0	1.19844	1.74935	1.5174	0
	37740	10.4833	-0.754071	-1.10252	-0.958936		19.8701	29.052	25.2684	0	1.19221	1.74312	1.5161	0
	37800	10.5	-0.752593	-1.10006	-0.960414		19.8312	28.987	25.3074	0	1.18987	1.73922	1.51844	0
	37860	10.5167	-0.751114	-1.10499	-0.96025		19.7922	29.1169	25.303	0	1.18753	1.74701	1.51818	0
	37920	10.5333	-0.74865	-1.10203	-0.959429		19.7273	29.039	25.2814	0	1.18364	1.74234	1.51688	0
	37980	10.55	-0.749143	-1.09414	-0.9568		19.7403	28.8312	25.2121	0	1.18442	1.72987	1.51273	0
	38040	10.5667	-0.747171	-1.09316	-0.953843		19.6883	28.8052	25.1342	0	1.1813	1.72831	1.50805	0
	38100	10.5833	-0.743229	-1.10301	-0.955157		19.5844	29.0649	25.1688	0	1.17507	1.7439	1.51013	0
	38160	10.6	-0.738793	-1.10301	-0.952529		19.4675	29.0649	25.0996	0	1.16805	1.7439	1.50597	0
	38220	10.6167	-0.741257	-1.10252	-0.94875		19.5325	29.052	25	0	1.17195	1.74312	1.5	0
	38280	10.6333	-0.743721	-1.10055	-0.945629		19.5974	29	24.9178	0	1.17584	1.74	1.49507	0
	38340	10.65	-0.743229	-1.0971	-0.944971		19.5844	28.9091	24.9004	0	1.17507	1.73455	1.49403	0
	38400	10.6667	-0.749636	-1.10548	-0.950393		19.7533	29.1299	25.0433	0	1.1852	1.74779	1.5026	0
	38460	10.6833	-0.749636	-1.0902	-0.944971		19.7533	28.7273	24.9004	0	1.1852	1.72364	1.49403	0
	38520	10.7	-0.754071	-1.09119	-0.944807		19.8701	28.7533	24.8961	0	1.19221	1.7252	1.49377	0
	38580	10.7167	-0.761957	-1.1247	-0.956964		20.0779	29.6364	25.2164	0	1.20468	1.77818	1.51299	0
	38640	10.7333	-0.763929	-1.08429	-0.943493		20.1299	28.5714	24.8615	0	1.20779	1.71429	1.49169	0
	38700	10.75	-0.76245	-1.10104	-0.952529		20.0909	29.013	25.0996	0	1.20545	1.74078	1.50597	0
	38760	10.7667	-0.760479	-1.10203	-0.95105		20.039	29.039	25.0606	0	1.20234	1.74234	1.50364	0
	38820	10.7833	-0.75555	-1.14195	-0.963043		19.9091	30.0909	25.3766	0	1.19455	1.80545	1.5226	0
	38880	10.8	-0.756536	-1.13554	-0.960743		19.9351	29.9221	25.316	0	1.1961	1.79532	1.51896	0
	38940	10.8167	-0.757028	-1.13061	-0.961729		19.9481	29.7922	25.342	0	1.19688	1.78753	1.52052	0
	39000	10.8333	-0.753086	-1.11977	-0.958936		19.8442	29.5065	25.2684	0	1.19065	1.77039	1.5161	0
	39060	10.85	-0.7521	-1.11189	-0.95565		19.8182	29.2987	25.1818	0	1.18909	1.75792	1.51091	0
	39120	10.8667	-0.74865	-1.12076	-0.957457		19.7273	29.5325	25.2294	0	1.18364	1.77195	1.51377	0
	39180	10.8833	-0.747171	-1.12076	-0.959593		19.6883	29.5325	25.2857	0	1.1813	1.77195	1.51714	0
	39240	10.9	-0.744707	-1.11583	-0.959921		19.6234	29.4026	25.2944	0	1.1774	1.76416	1.51766	0
	39300	10.9167	-0.7452	-1.11189	-0.957293		19.6364	29.2987	25.2251	0	1.17818	1.75792	1.51351	0
	39360	10.9333	-0.738793	-1.1109	-0.96025		19.4675	29.2727	25.303	0	1.16805	1.75636	1.51818	0
	39420	10.95	-0.739779	-1.11829	-0.960414		19.4935	29.4675	25.3074	0	1.16961	1.76805	1.51844	0
	39480	10.9667	-0.740764	-1.10844	-0.954664		19.5195	29.2078	25.1558	0	1.17117	1.75247	1.50935	0
	39540	10.9833	-0.745693	-1.104	-0.95335		19.6493	29.0909	25.1212	0	1.17896	1.74545	1.50727	0
	39600	11	-0.746678	-1.10745	-0.954664		19.6753	29.1818	25.1558	0	1.18052	1.75091	1.50935	0
	39660	11.0167	-0.749143	-1.10745	-0.954336		19.7403	29.1818	25.1472	0	1.18442	1.75091	1.50883	0
	39720	11.0333	-0.747664	-1.0971	-0.94875		19.7013	28.9091	25	0	1.18208	1.73455	1.5	0
	39780	11.05	-0.75555	-1.08971	-0.950064		19.9091	28.7143	25.0346	0	1.19455	1.72286	1.50208	0
	39840	11.0667	-0.761957	-1.05619	-0.94415		20.0779	27.8312	24.8788	0	1.20468	1.66987	1.49273	0
	39900	11.0833	-0.759493	-1.05521	-0.946286		20.013	27.8052	24.9351	0	1.20078	1.66831	1.4961	0
	39960	11.1	-0.761464	-1.07295	-0.949572		20.0649	28.2727	25.0216	0	1.2039	1.69636	1.5013	0
	40020	11.1167	-0.759	-1.08379	-0.953843		20	28.5584	25.1342	0	1.2	1.71351	1.50805	0
	40080	11.1333	-0.757521	-1.0971	-0.959429		19.961	28.9091	25.2814	0	1.19766	1.73455	1.51688	0
	40140	11.15	-0.75555	-1.10154	-0.957622		19.9091	29.026	25.2338	0	1.19455	1.74156	1.51403	0
	40200	11.1667	-0.751114	-1.09661	-0.954007		19.7922	28.8961	25.1385	0	1.18753	1.73377	1.50831	0
	40260	11.1833	-0.750621	-1.10696	-0.956964		19.7792	29.1688	25.2164	0	1.18675	1.75013	1.51299	0
	40320	11.2	-0.747664	-1.11681	-0.953679		19.7013	29.4286	25.1299	0	1.18208	1.76571	1.50779	0
	40380	11.2167	-0.749636	-1.11189	-0.9499		19.7533	29.2987	25.0303	0	1.1852	1.75792	1.50182	0
	40440	11.2333	-0.747171	-1.10548	-0.946614		19.6883	29.1299	24.9437	0	1.1813	1.74779	1.49662	0
	40500	11.25	-0.746186	-1.10844	-0.951214		19.6623	29.2078	25.0649	0	1.17974	1.75247	1.5039	0
	40560	11.2667	-0.747664	-1.1109	-0.953186		19.7013	29.2727	25.1169	0	1.18208	1.75636	1.50701	0
	40620	11.2833	-0.737314	-1.10449	-0.949407		19.4286	29.1039	25.0173	0	1.16571	1.74623	1.50104	0
	40680	11.3	-0.739779	-1.09759	-0.947436		19.4935	28.9221	24.9654	0	1.16961	1.73532	1.49792	0
	40740	11.3167	-0.743229	-1.10006	-0.951543		19.5844	28.987	25.0736	0	1.17507	1.73922	1.50442	0
	40800	11.3333	-0.740764	-1.09956	-0.954007		19.5195	28.974	25.1385	0	1.17117	1.73844	1.50831	0
	40860	11.35	-0.744214	-1.10646	-0.956307		19.6104	29.1558	25.1991	0	1.17662	1.74935	1.51195	0
	40920	11.3667	-0.742736	-1.10301	-0.955814		19.5714	29.0649	25.1862	0	1.17429	1.7439	1.51117	0
	40980	11.3833	-0.751114	-1.10203	-0.957786		19.7922	29.039	25.2381	0	1.18753	1.74234	1.51429	0
	41040	11.4	-0.758014	-1.10991	-0.961893		19.974	29.2467	25.3463	0	1.19844	1.7548	1.52078	0
	41100	11.4167	-0.758507	-1.10252	-0.955979		19.987	29.052	25.1905	0	1.19922	1.74312	1.51143	0
	41160	11.4333	-0.760479	-1.11041	-0.958607		20.039	29.2597	25.2597	0	1.20234	1.75558	1.51558	0
	41220	11.45	-0.766393	-1.1109	-0.959757		20.1948	29.2727	25.29	0	1.21169	1.75636	1.5174	0
	41280	11.4667	-0.771814	-1.104	-0.953514		20.3377	29.0909	25.1255	0	1.22026	1.74545	1.50753	0
	41340	11.4833	-0.756536	-1.07739	-0.939386		19.9351	28.3896	24.7533	0	1.1961	1.70338	1.4852	0
	41400	11.5	-0.746186	-1.08921	-0.946122		19.6623	28.7013	24.9307	0	1.17974	1.72208	1.49584	0
	41460	11.5167	-0.747171	-1.10252	-0.952364		19.6883	29.052	25.0952	0	1.1813	1.74312	1.50571	0
	41520	11.5333	-0.736329	-1.09513	-0.943164		19.4026	28.8571	24.8528	0	1.16416	1.73143	1.49117	0
	41580	11.55	-0.730414	-1.12421	-0.953021		19.2467	29.6234	25.1125	0	1.1548	1.7774	1.50675	0
	41640	11.5667	-0.726964	-1.09858	-0.943657		19.1558	28.948	24.8658	0	1.14935	1.73688	1.49195	0
	41700	11.5833	-0.717107	-1.11632	-0.947764		18.8961	29.4156	24.974	0	1.13377	1.76493	1.49844	0
	41760	11.6	-0.723022	-1.10301	-0.9476		19.052	29.0649	24.9697	0	1.14312	1.7439	1.49818	0
	41820	11.6167	-0.723022	-1.11386	-0.952529		19.052	29.3507	25.0996	0	1.14312	1.76104	1.50597	0
	41880	11.6333	-0.7245	-1.17004	-0.972736		19.0909	30.8312	25.632	0	1.14545	1.84987	1.53792	0
	41940	11.65	-0.726964	-1.16364	-0.967807		19.1558	30.6623	25.5022	0	1.14935	1.83974	1.53013	0
	42000	11.6667	-0.732879	-1.11632	-0.953514		19.3117	29.4156	25.1255	0	1.1587	1.76493	1.50753	0
	42060	11.6833	-0.733864	-1.06063	-0.932979		19.3377	27.948	24.5844	0	1.16026	1.67688	1.47507	0
	42120	11.7	-0.740271	-1.06309	-0.940371		19.5065	28.013	24.7792	0	1.17039	1.68078	1.48675	0
	42180	11.7167	-0.747664	-1.06457	-0.936757		19.7013	28.052	24.684	0	1.18208	1.68312	1.48104	0
	42240	11.7333	-0.749143	-1.07739	-0.941029		19.7403	28.3896	24.7965	0	1.18442	1.70338	1.48779	0
	42300	11.75	-0.751114	-1.07541	-0.943164		19.7922	28.3377	24.8528	0	1.18753	1.70026	1.49117	0
	42360	11.7667	-0.747664	-1.0419	-0.932157		19.7013	27.4546	24.5628	0	1.18208	1.64727	1.47377	0
	42420	11.7833	-0.743229	-1.05816	-0.935607		19.5844	27.8831	24.6537	0	1.17507	1.67299	1.47922	0
	42480	11.8	-0.7452	-1.06556	-0.939222		19.6364	28.0779	24.7489	0	1.17818	1.68468	1.48494	0
	42540	11.8167	-0.74175	-1.0764	-0.942179		19.5454	28.3636	24.8268	0	1.17273	1.70182	1.48961	0
	42600	11.8333	-0.741257	-1.0764	-0.9453		19.5325	28.3636	24.9091	0	1.17195	1.70182	1.49455	0
	42660	11.85	-0.741257	-1.10745	-0.957457		19.5325	29.1818	25.2294	0	1.17195	1.75091	1.51377	0
	42720	11.8667	-0.737807	-1.1385	-0.967643		19.4416	30	25.4978	0	1.16649	1.8	1.52987	0
	42780	11.8833	-0.732879	-1.11484	-0.955814		19.3117	29.3766	25.1862	0	1.1587	1.7626	1.51117	0
	42840	11.9	-0.732879	-1.13111	-0.9614		19.3117	29.8052	25.3333	0	1.1587	1.78831	1.52	0
	42900	11.9167	-0.728443	-1.11583	-0.955321		19.1948	29.4026	25.1732	0	1.15169	1.76416	1.51039	0
	42960	11.9333	-0.734357	-1.13061	-0.958936		19.3507	29.7922	25.2684	0	1.16104	1.78753	1.5161	0
	43020	11.95	-0.733864	-1.16659	-0.968629		19.3377	30.7403	25.5238	0	1.16026	1.84442	1.53143	0
	43080	11.9667	-0.731893	-1.17054	-0.965672		19.2857	30.8442	25.4459	0	1.15714	1.85065	1.52675	0
	43140	11.9833	-0.733864	-1.15082	-0.961729		19.3377	30.3247	25.342	0	1.16026	1.81948	1.52052	0
	43200	12	-0.736821	-1.12569	-0.9568		19.4156	29.6623	25.2121	0	1.16493	1.77974	1.51273	0
	43260	12.0167	-0.743721	-1.13505	-0.962714		19.5974	29.9091	25.368	0	1.17584	1.79455	1.52208	0
	43320	12.0333	-0.749636	-1.13209	-0.963371		19.7533	29.8312	25.3853	0	1.1852	1.78987	1.52312	0
	43380	12.05	-0.747171	-1.12569	-0.960907		19.6883	29.6623	25.3203	0	1.1813	1.77974	1.51922	0
	43440	12.0667	-0.744707	-1.09858	-0.95105		19.6234	28.948	25.0606	0	1.1774	1.73688	1.50364	0
	43500	12.0833	-0.738793	-1.10499	-0.951378		19.4675	29.1169	25.0693	0	1.16805	1.74701	1.50416	0
	43560	12.1	-0.736329	-1.13801	-0.965014		19.4026	29.987	25.4286	0	1.16416	1.79922	1.52571	0
	43620	12.1167	-0.734357	-1.14244	-0.967643		19.3507	30.1039	25.4978	0	1.16104	1.80623	1.52987	0
	43680	12.1333	-0.729922	-1.14146	-0.966986		19.2338	30.0779	25.4805	0	1.15403	1.80468	1.52883	0
	43740	12.15	-0.7245	-1.14737	-0.964357		19.0909	30.2338	25.4113	0	1.14545	1.81403	1.52468	0
	43800	12.1667	-0.711686	-1.13308	-0.953679		18.7533	29.8571	25.1299	0	1.1252	1.79143	1.50779	0
	43860	12.1833	-0.710207	-1.11583	-0.9476		18.7143	29.4026	24.9697	0	1.12286	1.76416	1.49818	0
	43920	12.2	-0.7176	-1.11928	-0.946614		18.9091	29.4935	24.9437	0	1.13455	1.76961	1.49662	0
	43980	12.2167	-0.721543	-1.11336	-0.941686		19.013	29.3377	24.8138	0	1.14078	1.76026	1.48883	0
	44040	12.2333	-0.721543	-1.12421	-0.945629		19.013	29.6234	24.9178	0	1.14078	1.7774	1.49507	0
	44100	12.25	-0.718586	-1.15279	-0.958936		18.9351	30.3766	25.2684	0	1.1361	1.8226	1.5161	0
	44160	12.2667	-0.725979	-1.17399	-0.96945		19.1299	30.9351	25.5455	0	1.14779	1.8561	1.53273	0
	44220	12.2833	-0.726964	-1.16955	-0.967807		19.1558	30.8182	25.5022	0	1.14935	1.84909	1.53013	0
	44280	12.3	-0.734357	-1.11484	-0.9522		19.3507	29.3766	25.0909	0	1.16104	1.7626	1.50545	0
	44340	12.3167	-0.730414	-1.12667	-0.954664		19.2467	29.6883	25.1558	0	1.1548	1.7813	1.50935	0
	44400	12.3333	-0.726964	-1.12569	-0.9568		19.1558	29.6623	25.2121	0	1.14935	1.77974	1.51273	0
	44460	12.35	-0.7245	-1.1247	-0.954336		19.0909	29.6364	25.1472	0	1.14545	1.77818	1.50883	0
	44520	12.3667	-0.722036	-1.12322	-0.954336		19.026	29.5974	25.1472	0	1.14156	1.77584	1.50883	0
	44580	12.3833	-0.720557	-1.09513	-0.945793		18.987	28.8571	24.9221	0	1.13922	1.73143	1.49532	0
	44640	12.4	-0.70725	-1.10893	-0.944643		18.6364	29.2208	24.8918	0	1.11818	1.75325	1.49351	0
	44700	12.4167	-0.701336	-1.11879	-0.946614		18.4805	29.4805	24.9437	0	1.10883	1.76883	1.49662	0
	44760	12.4333	-0.700843	-1.12815	-0.946122		18.4675	29.7273	24.9307	0	1.10805	1.78364	1.49584	0
	44820	12.45	-0.70725	-1.13998	-0.9499		18.6364	30.039	25.0303	0	1.11818	1.80234	1.50182	0
	44880	12.4667	-0.709714	-1.14589	-0.948914		18.7013	30.1948	25.0043	0	1.12208	1.81169	1.50026	0
	44940	12.4833	-0.709221	-1.14836	-0.950722		18.6883	30.2597	25.052	0	1.1213	1.81558	1.50312	0
	45000	12.5	-0.712671	-1.104	-0.940207		18.7792	29.0909	24.7749	0	1.12675	1.74545	1.48649	0
	45060	12.5167	-0.713164	-1.09907	-0.936264		18.7922	28.961	24.671	0	1.12753	1.73766	1.48026	0
	45120	12.5333	-0.718586	-1.11139	-0.941193		18.9351	29.2857	24.8009	0	1.1361	1.75714	1.48805	0
	45180	12.55	-0.722036	-1.13456	-0.950393		19.026	29.8961	25.0433	0	1.14156	1.79377	1.5026	0
	45240	12.5667	-0.720064	-1.16314	-0.958278		18.974	30.6493	25.2511	0	1.13844	1.83896	1.51506	0
	45300	12.5833	-0.716121	-1.16906	-0.959757		18.8701	30.8052	25.29	0	1.13221	1.84831	1.5174	0
	45360	12.6	-0.713164	-1.10991	-0.939878		18.7922	29.2467	24.7662	0	1.12753	1.7548	1.48597	0
	45420	12.6167	-0.713657	-1.10203	-0.936428		18.8052	29.039	24.6753	0	1.12831	1.74234	1.48052	0
	45480	12.6333	-0.720064	-1.09858	-0.938564		18.974	28.948	24.7316	0	1.13844	1.73688	1.4839	0
	45540	12.65	-0.706264	-1.09661	-0.934786		18.6104	28.8961	24.632	0	1.11662	1.73377	1.47792	0
	45600	12.6667	-0.6969	-1.08774	-0.931336		18.3636	28.6623	24.5411	0	1.10182	1.71974	1.47247	0
	45660	12.6833	-0.691972	-1.07344	-0.92575		18.2338	28.2857	24.3939	0	1.09403	1.69714	1.46364	0
	45720	12.7	-0.70035	-1.07541	-0.93035		18.4546	28.3377	24.5151	0	1.10727	1.70026	1.47091	0
	45780	12.7167	-0.700843	-1.08429	-0.933471		18.4675	28.5714	24.5974	0	1.10805	1.71429	1.47584	0
	45840	12.7333	-0.69345	-1.09217	-0.932814		18.2727	28.7792	24.5801	0	1.09636	1.72675	1.47481	0
	45900	12.75	-0.688522	-1.09266	-0.930021		18.1429	28.7922	24.5065	0	1.08857	1.72753	1.47039	0
	45960	12.7667	-0.701336	-1.11041	-0.938236		18.4805	29.2597	24.7229	0	1.10883	1.75558	1.48338	0
	46020	12.7833	-0.7107	-1.11386	-0.940043		18.7273	29.3507	24.7706	0	1.12364	1.76104	1.48623	0
	46080	12.8	-0.713657	-1.10844	-0.936593		18.8052	29.2078	24.6796	0	1.12831	1.75247	1.48078	0
	46140	12.8167	-0.712178	-1.10499	-0.935607		18.7662	29.1169	24.6537	0	1.12597	1.74701	1.47922	0
	46200	12.8333	-0.705771	-1.10942	-0.936593		18.5974	29.2338	24.6796	0	1.11584	1.75403	1.48078	0
	46260	12.85	-0.705771	-1.12569	-0.943		18.5974	29.6623	24.8485	0	1.11584	1.77974	1.49091	0
	46320	12.8667	-0.7038	-1.15969	-0.95335		18.5454	30.5584	25.1212	0	1.11273	1.83351	1.50727	0
	46380	12.8833	-0.703307	-1.16856	-0.957786		18.5325	30.7922	25.2381	0	1.11195	1.84753	1.51429	0
	46440	12.9	-0.686057	-1.15723	-0.948914		18.0779	30.4935	25.0043	0	1.08468	1.82961	1.50026	0
	46500	12.9167	-0.687043	-1.11238	-0.935771		18.1039	29.3117	24.658	0	1.08623	1.7587	1.47948	0
	46560	12.9333	-0.688029	-1.10794	-0.935279		18.1299	29.1948	24.645	0	1.08779	1.75169	1.4787	0
	46620	12.95	-0.691479	-1.10646	-0.938729		18.2208	29.1558	24.7359	0	1.09325	1.74935	1.48416	0
	46680	12.9667	-0.688029	-1.10006	-0.935607		18.1299	28.987	24.6537	0	1.08779	1.73922	1.47922	0
	46740	12.9833	-0.689014	-1.08971	-0.931172		18.1558	28.7143	24.5368	0	1.08935	1.72286	1.47221	0
	46800	13	-0.68655	-1.07541	-0.924436		18.0909	28.3377	24.3593	0	1.08545	1.70026	1.46156	0
	46860	13.0167	-0.687043	-1.08429	-0.926079		18.1039	28.5714	24.4026	0	1.08623	1.71429	1.46416	0
	46920	13.0333	-0.695914	-1.09316	-0.930679		18.3377	28.8052	24.5238	0	1.10026	1.72831	1.47143	0
	46980	13.05	-0.70035	-1.10696	-0.9315		18.4546	29.1688	24.5454	0	1.10727	1.75013	1.47273	0
	47040	13.0667	-0.699857	-1.10154	-0.929036		18.4416	29.026	24.4805	0	1.10649	1.74156	1.46883	0
	47100	13.0833	-0.697393	-1.10104	-0.931336		18.3766	29.013	24.5411	0	1.1026	1.74078	1.47247	0
	47160	13.1	-0.693943	-1.11484	-0.936593		18.2857	29.3766	24.6796	0	1.09714	1.7626	1.48078	0
	47220	13.1167	-0.690986	-1.11928	-0.9361		18.2078	29.4935	24.6667	0	1.09247	1.76961	1.48	0
	47280	13.1333	-0.687536	-1.12716	-0.940207		18.1169	29.7013	24.7749	0	1.08701	1.78208	1.48649	0
	47340	13.15	-0.678171	-1.12864	-0.937414		17.8701	29.7403	24.7013	0	1.07221	1.78442	1.48208	0
	47400	13.1667	-0.670286	-1.16117	-0.945629		17.6623	30.5974	24.9178	0	1.05974	1.83584	1.49507	0
	47460	13.1833	-0.675214	-1.17054	-0.952529		17.7922	30.8442	25.0996	0	1.06753	1.85065	1.50597	0
	47520	13.2	-0.680636	-1.17596	-0.9568		17.9351	30.987	25.2121	0	1.0761	1.85922	1.51273	0
	47580	13.2167	-0.681128	-1.11287	-0.937743		17.948	29.3247	24.71	0	1.07688	1.75948	1.4826	0
	47640	13.2333	-0.67965	-1.11041	-0.936593		17.9091	29.2597	24.6796	0	1.07455	1.75558	1.48078	0
	47700	13.25	-0.684579	-1.11336	-0.937414		18.039	29.3377	24.7013	0	1.08234	1.76026	1.48208	0
	47760	13.2667	-0.690986	-1.11139	-0.938236		18.2078	29.2857	24.7229	0	1.09247	1.75714	1.48338	0
	47820	13.2833	-0.695422	-1.23559	-0.977664		18.3247	32.5584	25.7619	0	1.09948	1.95351	1.54571	0
	47880	13.3	-0.692957	-1.21982	-0.967479		18.2597	32.1429	25.4935	0	1.09558	1.92857	1.52961	0
	47940	13.3167	-0.69345	-1.11632	-0.933143		18.2727	29.4156	24.5887	0	1.09636	1.76493	1.47532	0
	48000	13.3333	-0.69345	-0.984728	-0.892071		18.2727	25.948	23.5065	0	1.09636	1.55688	1.41039	0
	48060	13.35	-0.691479	-1.05028	-0.914414		18.2208	27.6753	24.0952	0	1.09325	1.66052	1.44571	0
	48120	13.3667	-0.68655	-1.08379	-0.92345		18.0909	28.5584	24.3333	0	1.08545	1.71351	1.46	0
	48180	13.3833	-0.680143	-1.10844	-0.930021		17.9221	29.2078	24.5065	0	1.07532	1.75247	1.47039	0
	48240	13.4	-0.6693	-1.11435	-0.930186		17.6364	29.3636	24.5108	0	1.05818	1.76182	1.47065	0
	48300	13.4167	-0.673736	-1.10893	-0.931828		17.7533	29.2208	24.5541	0	1.0652	1.75325	1.47325	0
	48360	13.4333	-0.67965	-1.10942	-0.935607		17.9091	29.2338	24.6537	0	1.07455	1.75403	1.47922	0
	48420	13.45	-0.6762	-1.10844	-0.934129		17.8182	29.2078	24.6147	0	1.06909	1.75247	1.47688	0
	48480	13.4667	-0.673243	-1.13604	-0.944314		17.7403	29.9351	24.8831	0	1.06442	1.7961	1.49299	0
	48540	13.4833	-0.675214	-1.15575	-0.950886		17.7922	30.4546	25.0563	0	1.06753	1.82727	1.50338	0
	48600	13.5	-0.67965	-1.18236	-0.958278		17.9091	31.1558	25.2511	0	1.07455	1.86935	1.51506	0
	48660	13.5167	-0.686057	-1.12224	-0.939714		18.0779	29.5714	24.7619	0	1.08468	1.77429	1.48571	0
	48720	13.5333	-0.689507	-1.11928	-0.939714		18.1688	29.4935	24.7619	0	1.09013	1.76961	1.48571	0
	48780	13.55	-0.691972	-1.13111	-0.938564		18.2338	29.8052	24.7316	0	1.09403	1.78831	1.4839	0
	48840	13.5667	-0.691479	-1.14786	-0.943164		18.2208	30.2468	24.8528	0	1.09325	1.81481	1.49117	0
	48900	13.5833	-0.688029	-1.14343	-0.943328		18.1299	30.1299	24.8571	0	1.08779	1.80779	1.49143	0
	48960	13.6	-0.687043	-1.12667	-0.939878		18.1039	29.6883	24.7662	0	1.08623	1.7813	1.48597	0
	49020	13.6167	-0.682114	-1.11287	-0.931993		17.974	29.3247	24.5584	0	1.07844	1.75948	1.47351	0
	49080	13.6333	-0.67275	-1.11534	-0.930186		17.7273	29.3896	24.5108	0	1.06364	1.76338	1.47065	0
	49140	13.65	-0.666836	-1.12864	-0.934457		17.5714	29.7403	24.6234	0	1.05429	1.78442	1.4774	0
	49200	13.6667	-0.678664	-1.13801	-0.942507		17.8831	29.987	24.8355	0	1.07299	1.79922	1.49013	0
	49260	13.6833	-0.673736	-1.14836	-0.946122		17.7533	30.2597	24.9307	0	1.0652	1.81558	1.49584	0
	49320	13.7	-0.666343	-1.15526	-0.9476		17.5584	30.4416	24.9697	0	1.05351	1.82649	1.49818	0
	49380	13.7167	-0.662893	-1.14392	-0.943657		17.4675	30.1429	24.8658	0	1.04805	1.80857	1.49195	0
	49440	13.7333	-0.664864	-1.12815	-0.93955		17.5195	29.7273	24.7576	0	1.05117	1.78364	1.48545	0
	49500	13.75	-0.662893	-1.12371	-0.935279		17.4675	29.6104	24.645	0	1.04805	1.77662	1.4787	0
	49560	13.7667	-0.680143	-1.12125	-0.9384		17.9221	29.5454	24.7273	0	1.07532	1.77273	1.48364	0
	49620	13.7833	-0.677186	-1.16019	-0.949407		17.8442	30.5714	25.0173	0	1.07065	1.83429	1.50104	0
	49680	13.8	-0.671764	-1.16265	-0.94415		17.7013	30.6364	24.8788	0	1.06208	1.83818	1.49273	0
	49740	13.8167	-0.6693	-1.15723	-0.940371		17.6364	30.4935	24.7792	0	1.05818	1.82961	1.48675	0
	49800	13.8333	-0.671271	-1.14244	-0.937907		17.6883	30.1039	24.7143	0	1.0613	1.80623	1.48286	0
	49860	13.85	-0.675214	-1.15181	-0.944807		17.7922	30.3506	24.8961	0	1.06753	1.82104	1.49377	0
	49920	13.8667	-0.686057	-1.14984	-0.947271		18.0779	30.2987	24.961	0	1.08468	1.81792	1.49766	0
	49980	13.8833	-0.682114	-1.13998	-0.943493		17.974	30.039	24.8615	0	1.07844	1.80234	1.49169	0
	50040	13.9	-0.677186	-1.12914	-0.938564		17.8442	29.7533	24.7316	0	1.07065	1.7852	1.4839	0
	50100	13.9167	-0.678664	-1.11534	-0.935771		17.8831	29.3896	24.658	0	1.07299	1.76338	1.47948	0
	50160	13.9333	-0.677186	-1.11829	-0.940043		17.8442	29.4675	24.7706	0	1.07065	1.76805	1.48623	0
	50220	13.95	-0.67275	-1.12963	-0.942672		17.7273	29.7662	24.8398	0	1.06364	1.78597	1.49039	0
	50280	13.9667	-0.666343	-1.13209	-0.939878		17.5584	29.8312	24.7662	0	1.05351	1.78987	1.48597	0
	50340	13.9833	-0.656979	-1.13653	-0.938071		17.3117	29.948	24.7186	0	1.0387	1.79688	1.48312	0
	50400	14	-0.65895	-1.14934	-0.942507		17.3636	30.2857	24.8355	0	1.04182	1.81714	1.49013	0
	50460	14.0167	-0.662893	-1.14934	-0.941686		17.4675	30.2857	24.8138	0	1.04805	1.81714	1.48883	0
	50520	14.0333	-0.65895	-1.15969	-0.941357		17.3636	30.5584	24.8052	0	1.04182	1.83351	1.48831	0
	50580	14.05	-0.660921	-1.15821	-0.937414		17.4156	30.5195	24.7013	0	1.04493	1.83117	1.48208	0
	50640	14.0667	-0.659936	-1.15033	-0.935443		17.3896	30.3117	24.6494	0	1.04338	1.8187	1.47896	0
	50700	14.0833	-0.66585	-1.16758	-0.94645		17.5454	30.7662	24.9394	0	1.05273	1.84597	1.49636	0
	50760	14.1	-0.670286	-1.27502	-0.9844		17.6623	33.5974	25.9394	0	1.05974	2.01584	1.55636	0
	50820	14.1167	-0.679157	-1.15871	-0.94875		17.8961	30.5325	25	0	1.07377	1.83195	1.5	0
	50880	14.1333	-0.681128	-1.12026	-0.935771		17.948	29.5195	24.658	0	1.07688	1.77117	1.47948	0
	50940	14.15	-0.678664	-1.12421	-0.938071		17.8831	29.6234	24.7186	0	1.07299	1.7774	1.48312	0
	51000	14.1667	-0.671764	-1.12421	-0.936264		17.7013	29.6234	24.671	0	1.06208	1.7774	1.48026	0
	51060	14.1833	-0.673243	-1.12667	-0.939222		17.7403	29.6883	24.7489	0	1.06442	1.7813	1.48494	0
	51120	14.2	-0.675214	-1.12322	-0.940207		17.7922	29.5974	24.7749	0	1.06753	1.77584	1.48649	0
	51180	14.2167	-0.668807	-1.10548	-0.932486		17.6234	29.1299	24.5714	0	1.0574	1.74779	1.47429	0
	51240	14.2333	-0.654514	-1.11139	-0.930514		17.2467	29.2857	24.5195	0	1.0348	1.75714	1.47117	0
	51300	14.25	-0.653036	-1.11484	-0.929036		17.2078	29.3766	24.4805	0	1.03247	1.7626	1.46883	0
	51360	14.2667	-0.661414	-1.1247	-0.935114		17.4286	29.6364	24.6407	0	1.04571	1.77818	1.47844	0
	51420	14.2833	-0.670778	-1.12716	-0.936593		17.6753	29.7013	24.6796	0	1.06052	1.78208	1.48078	0
	51480	14.3	-0.666836	-1.13012	-0.93035		17.5714	29.7792	24.5151	0	1.05429	1.78675	1.47091	0
	51540	14.3167	-0.663879	-1.16413	-0.939714		17.4935	30.6753	24.7619	0	1.04961	1.84052	1.48571	0
	51600	14.3333	-0.661907	-1.15772	-0.938729		17.4416	30.5065	24.7359	0	1.04649	1.83039	1.48416	0
	51660	14.35	-0.666343	-1.1592	-0.942672		17.5584	30.5454	24.8398	0	1.05351	1.83273	1.49039	0
	51720	14.3667	-0.6762	-1.15575	-0.943657		17.8182	30.4546	24.8658	0	1.06909	1.82727	1.49195	0
	51780	14.3833	-0.677678	-1.17004	-0.947928		17.8571	30.8312	24.9783	0	1.07143	1.84987	1.4987	0
	51840	14.4	-0.678171	-1.18828	-0.954172		17.8701	31.3117	25.1429	0	1.07221	1.8787	1.50857	0
	51900	14.4167	-0.675707	-1.19666	-0.955486		17.8052	31.5325	25.1775	0	1.06831	1.89195	1.51065	0
	51960	14.4333	-0.673736	-1.12421	-0.932486		17.7533	29.6234	24.5714	0	1.0652	1.7774	1.47429	0
	52020	14.45	-0.67275	-1.12125	-0.93035		17.7273	29.5454	24.5151	0	1.06364	1.77273	1.47091	0
	52080	14.4667	-0.667329	-1.12716	-0.930186		17.5844	29.7013	24.5108	0	1.05507	1.78208	1.47065	0
	52140	14.4833	-0.655993	-1.1247	-0.927393		17.2857	29.6364	24.4372	0	1.03714	1.77818	1.46623	0
	52200	14.5	-0.636771	-1.10646	-0.917371		16.7792	29.1558	24.1732	0	1.00675	1.74935	1.45039	0
	52260	14.5167	-0.654022	-1.09759	-0.919672		17.2338	28.9221	24.2338	0	1.03403	1.73532	1.45403	0
	52320	14.5333	-0.661907	-1.09759	-0.925093		17.4416	28.9221	24.3766	0	1.04649	1.73532	1.4626	0
	52380	14.55	-0.659443	-1.104	-0.927229		17.3766	29.0909	24.4329	0	1.0426	1.74545	1.46597	0
	52440	14.5667	-0.657964	-1.11287	-0.930186		17.3377	29.3247	24.5108	0	1.04026	1.75948	1.47065	0
	52500	14.5833	-0.660429	-1.12125	-0.932979		17.4026	29.5454	24.5844	0	1.04416	1.77273	1.47507	0
	52560	14.6	-0.661907	-1.12519	-0.933471		17.4416	29.6493	24.5974	0	1.04649	1.77896	1.47584	0
	52620	14.6167	-0.659936	-1.15033	-0.938564		17.3896	30.3117	24.7316	0	1.04338	1.8187	1.4839	0
	52680	14.6333	-0.6693	-1.13702	-0.932486		17.6364	29.961	24.5714	0	1.05818	1.79766	1.47429	0
	52740	14.65	-0.671764	-1.14786	-0.935607		17.7013	30.2468	24.6537	0	1.06208	1.81481	1.47922	0
	52800	14.6667	-0.6693	-1.13751	-0.932321		17.6364	29.974	24.5671	0	1.05818	1.79844	1.47403	0
	52860	14.6833	-0.6693	-1.1385	-0.938236		17.6364	30	24.7229	0	1.05818	1.8	1.48338	0
	52920	14.7	-0.667821	-1.17152	-0.947436		17.5974	30.8701	24.9654	0	1.05584	1.85221	1.49792	0
	52980	14.7167	-0.661907	-1.17793	-0.947271		17.4416	31.039	24.961	0	1.04649	1.86234	1.49766	0
	53040	14.7333	-0.659936	-1.14984	-0.9384		17.3896	30.2987	24.7273	0	1.04338	1.81792	1.48364	0
	53100	14.75	-0.649093	-1.13406	-0.931172		17.1039	29.8831	24.5368	0	1.02623	1.79299	1.47221	0
	53160	14.7667	-0.652543	-1.1247	-0.929693		17.1948	29.6364	24.4978	0	1.03169	1.77818	1.46987	0
	53220	14.7833	-0.650079	-1.11632	-0.925421		17.1299	29.4156	24.3853	0	1.02779	1.76493	1.46312	0
	53280	14.8	-0.653036	-1.10991	-0.92805		17.2078	29.2467	24.4546	0	1.03247	1.7548	1.46727	0
	53340	14.8167	-0.653529	-1.10006	-0.927064		17.2208	28.987	24.4286	0	1.03325	1.73922	1.46571	0
	53400	14.8333	-0.656979	-1.08971	-0.922957		17.3117	28.7143	24.3203	0	1.0387	1.72286	1.45922	0
	53460	14.85	-0.65895	-1.09809	-0.924928		17.3636	28.9351	24.3723	0	1.04182	1.7361	1.46234	0
	53520	14.8667	-0.664371	-1.10301	-0.926571		17.5065	29.0649	24.4156	0	1.05039	1.7439	1.46493	0
	53580	14.8833	-0.673243	-1.11928	-0.929529		17.7403	29.4935	24.4935	0	1.06442	1.76961	1.46961	0
	53640	14.9	-0.689014	-1.1385	-0.940864		18.1558	30	24.7922	0	1.08935	1.8	1.48753	0
	53700	14.9167	-0.678664	-1.17842	-0.951543		17.8831	31.0519	25.0736	0	1.07299	1.86312	1.50442	0
	53760	14.9333	-0.667821	-1.11829	-0.932157		17.5974	29.4675	24.5628	0	1.05584	1.76805	1.47377	0
	53820	14.95	-0.6624	-1.10301	-0.924271		17.4546	29.0649	24.355	0	1.04727	1.7439	1.4613	0
	53880	14.9667	-0.664864	-1.11189	-0.929036		17.5195	29.2987	24.4805	0	1.05117	1.75792	1.46883	0
	53940	14.9833	-0.658457	-1.12224	-0.929529		17.3507	29.5714	24.4935	0	1.04104	1.77429	1.46961	0
	54000	15	-0.642686	-1.15427	-0.936593		16.9351	30.4156	24.6796	0	1.0161	1.82493	1.48078	0
	54060	15.0167	-0.646136	-1.17596	-0.946614		17.026	30.987	24.9437	0	1.02156	1.85922	1.49662	0
	54120	15.0333	-0.661907	-1.18187	-0.957457		17.4416	31.1429	25.2294	0	1.04649	1.86857	1.51377	0
	54180	15.05	-0.658457	-1.12716	-0.937743		17.3507	29.7013	24.71	0	1.04104	1.78208	1.4826	0
	54240	15.0667	-0.660921	-1.12322	-0.937907		17.4156	29.5974	24.7143	0	1.04493	1.77584	1.48286	0
	54300	15.0833	-0.659443	-1.11534	-0.934293		17.3766	29.3896	24.6191	0	1.0426	1.76338	1.47714	0
	54360	15.1	-0.6624	-1.10844	-0.930843		17.4546	29.2078	24.5281	0	1.04727	1.75247	1.47169	0
	54420	15.1167	-0.661907	-1.09956	-0.927722		17.4416	28.974	24.4459	0	1.04649	1.73844	1.46675	0
	54480	15.1333	-0.666836	-1.09069	-0.924107		17.5714	28.7403	24.3507	0	1.05429	1.72442	1.46104	0
	54540	15.15	-0.674721	-1.0971	-0.922957		17.7792	28.9091	24.3203	0	1.06675	1.73455	1.45922	0
	54600	15.1667	-0.667821	-1.10252	-0.921971		17.5974	29.052	24.2944	0	1.05584	1.74312	1.45766	0
	54660	15.1833	-0.664371	-1.10548	-0.923943		17.5065	29.1299	24.3463	0	1.05039	1.74779	1.46078	0
	54720	15.2	-0.663386	-1.11583	-0.931007		17.4805	29.4026	24.5325	0	1.04883	1.76416	1.47195	0
	54780	15.2167	-0.65895	-1.12273	-0.932321		17.3636	29.5844	24.5671	0	1.04182	1.77507	1.47403	0
	54840	15.2333	-0.656486	-1.11731	-0.929036		17.2987	29.4416	24.4805	0	1.03792	1.76649	1.46883	0
	54900	15.25	-0.645643	-1.10991	-0.923943		17.013	29.2467	24.3463	0	1.02078	1.7548	1.46078	0
	54960	15.2667	-0.64515	-1.11041	-0.926243		17	29.2597	24.4069	0	1.02	1.75558	1.46442	0
	55020	15.2833	-0.715628	-1.10745	-0.952036		18.8571	29.1818	25.0866	0	1.13143	1.75091	1.50519	0
	55080	15.3	-0.682607	-1.11829	-0.945464		17.987	29.4675	24.9134	0	1.07922	1.76805	1.49481	0
	55140	15.3167	-0.668314	-1.14639	-0.948914		17.6104	30.2078	25.0043	0	1.05662	1.81247	1.50026	0
	55200	15.3333	-0.663386	-1.17891	-0.958771		17.4805	31.0649	25.2641	0	1.04883	1.8639	1.51584	0
	55260	15.35	-0.665357	-1.13505	-0.943		17.5325	29.9091	24.8485	0	1.05195	1.79455	1.49091	0
	55320	15.3667	-0.6693	-1.11681	-0.935443		17.6364	29.4286	24.6494	0	1.05818	1.76571	1.47896	0
	55380	15.3833	-0.674721	-1.1247	-0.94185		17.7792	29.6364	24.8182	0	1.06675	1.77818	1.48909	0
	55440	15.4	-0.675707	-1.10745	-0.93035		17.8052	29.1818	24.5151	0	1.06831	1.75091	1.47091	0
	55500	15.4167	-0.677678	-1.10499	-0.927722		17.8571	29.1169	24.4459	0	1.07143	1.74701	1.46675	0
	55560	15.4333	-0.673736	-1.08675	-0.923943		17.7533	28.6364	24.3463	0	1.0652	1.71818	1.46078	0
	55620	15.45	-0.670778	-1.08774	-0.927229		17.6753	28.6623	24.4329	0	1.06052	1.71974	1.46597	0
	55680	15.4667	-0.670286	-1.09365	-0.928707		17.6623	28.8182	24.4719	0	1.05974	1.72909	1.46831	0
	55740	15.4833	-0.665357	-1.10006	-0.928707		17.5325	28.987	24.4719	0	1.05195	1.73922	1.46831	0
	55800	15.5	-0.657964	-1.10499	-0.928707		17.3377	29.1169	24.4719	0	1.04026	1.74701	1.46831	0
	55860	15.5167	-0.650079	-1.10301	-0.929036		17.1299	29.0649	24.4805	0	1.02779	1.7439	1.46883	0
	55920	15.5333	-0.652543	-1.09217	-0.926571		17.1948	28.7792	24.4156	0	1.03169	1.72675	1.46493	0
	55980	15.55	-0.654514	-1.09119	-0.929364		17.2467	28.7533	24.4892	0	1.0348	1.7252	1.46935	0
	56040	15.5667	-0.65205	-1.08478	-0.924107		17.1818	28.5844	24.3507	0	1.03091	1.71507	1.46104	0
	56100	15.5833	-0.649093	-1.08231	-0.9223		17.1039	28.5195	24.303	0	1.02623	1.71117	1.45818	0
	56160	15.6	-0.6486	-1.09168	-0.925093		17.0909	28.7662	24.3766	0	1.02545	1.72597	1.4626	0
	56220	15.6167	-0.652543	-1.1178	-0.932979		17.1948	29.4546	24.5844	0	1.03169	1.76727	1.47507	0
	56280	15.6333	-0.652543	-1.13357	-0.938893		17.1948	29.8701	24.7403	0	1.03169	1.79221	1.48442	0
	56340	15.65	-0.6555	-1.13554	-0.938236		17.2727	29.9221	24.7229	0	1.03636	1.79532	1.48338	0
	56400	15.6667	-0.655993	-1.10991	-0.926407		17.2857	29.2467	24.4113	0	1.03714	1.7548	1.46468	0
	56460	15.6833	-0.657472	-1.11484	-0.92805		17.3247	29.3766	24.4546	0	1.03948	1.7626	1.46727	0
	56520	15.7	-0.656979	-1.11336	-0.929693		17.3117	29.3377	24.4978	0	1.0387	1.76026	1.46987	0
	56580	15.7167	-0.660429	-1.10252	-0.929036		17.4026	29.052	24.4805	0	1.04416	1.74312	1.46883	0
	56640	15.7333	-0.667329	-1.08921	-0.927064		17.5844	28.7013	24.4286	0	1.05507	1.72208	1.46571	0
	56700	15.75	-0.673736	-1.08724	-0.93035		17.7533	28.6493	24.5151	0	1.0652	1.71896	1.47091	0
	56760	15.7667	-0.671764	-1.09119	-0.931172		17.7013	28.7533	24.5368	0	1.06208	1.7252	1.47221	0
	56820	15.7833	-0.669793	-1.10006	-0.935936		17.6493	28.987	24.6623	0	1.05896	1.73922	1.47974	0
	56880	15.8	-0.664371	-1.10696	-0.939714		17.5065	29.1688	24.7619	0	1.05039	1.75013	1.48571	0
	56940	15.8167	-0.663386	-1.10449	-0.936593		17.4805	29.1039	24.6796	0	1.04883	1.74623	1.48078	0
	57000	15.8333	-0.659443	-1.08626	-0.929529		17.3766	28.6234	24.4935	0	1.0426	1.7174	1.46961	0
	57060	15.85	-0.643178	-1.08626	-0.924928		16.9481	28.6234	24.3723	0	1.01688	1.7174	1.46234	0
	57120	15.8667	-0.643178	-1.08133	-0.921643		16.9481	28.4935	24.2857	0	1.01688	1.70961	1.45714	0
	57180	15.8833	-0.65205	-1.07837	-0.921479		17.1818	28.4156	24.2814	0	1.03091	1.70493	1.45688	0
	57240	15.9	-0.652543	-1.08478	-0.922629		17.1948	28.5844	24.3117	0	1.03169	1.71507	1.4587	0
	57300	15.9167	-0.651557	-1.12125	-0.930679		17.1688	29.5454	24.5238	0	1.03013	1.77273	1.47143	0
	57360	15.9333	-0.651064	-1.14688	-0.937907		17.1558	30.2208	24.7143	0	1.02935	1.81325	1.48286	0
	57420	15.95	-0.654022	-1.13998	-0.939057		17.2338	30.039	24.7446	0	1.03403	1.80234	1.48468	0
	57480	15.9667	-0.659443	-1.10449	-0.9315		17.3766	29.1039	24.5454	0	1.0426	1.74623	1.47273	0
	57540	15.9833	-0.661907	-1.10991	-0.934457		17.4416	29.2467	24.6234	0	1.04649	1.7548	1.4774	0
	57600	16	-0.670778	-1.10499	-0.935607		17.6753	29.1169	24.6537	0	1.06052	1.74701	1.47922	0
	57660	16.0167	-0.666343	-1.09858	-0.932486		17.5584	28.948	24.5714	0	1.05351	1.73688	1.47429	0
	57720	16.0333	-0.668314	-1.08872	-0.933471		17.6104	28.6883	24.5974	0	1.05662	1.7213	1.47584	0
	57780	16.05	-0.666343	-1.08084	-0.932814		17.5584	28.4805	24.5801	0	1.05351	1.70883	1.47481	0
	57840	16.0667	-0.66585	-1.08576	-0.93495		17.5454	28.6104	24.6364	0	1.05273	1.71662	1.47818	0
	57900	16.0833	-0.660429	-1.09168	-0.935279		17.4026	28.7662	24.645	0	1.04416	1.72597	1.4787	0
	57960	16.1	-0.645643	-1.09562	-0.9315		17.013	28.8701	24.5454	0	1.02078	1.73221	1.47273	0
	58020	16.1167	-0.63825	-1.09858	-0.929529		16.8182	28.948	24.4935	0	1.00909	1.73688	1.46961	0
	58080	16.1333	-0.642193	-1.07985	-0.922136		16.9221	28.4546	24.2987	0	1.01532	1.70727	1.45792	0
	58140	16.15	-0.650572	-1.07936	-0.923122		17.1429	28.4416	24.3247	0	1.02857	1.70649	1.45948	0
	58200	16.1667	-0.653529	-1.07837	-0.921479		17.2208	28.4156	24.2814	0	1.03325	1.70493	1.45688	0
	58260	16.1833	-0.649586	-1.07739	-0.917371		17.1169	28.3896	24.1732	0	1.02701	1.70338	1.45039	0
	58320	16.2	-0.652543	-1.07295	-0.918193		17.1948	28.2727	24.1948	0	1.03169	1.69636	1.45169	0
	58380	16.2167	-0.654514	-1.09562	-0.92805		17.2467	28.8701	24.4546	0	1.0348	1.73221	1.46727	0
	58440	16.2333	-0.661414	-1.12076	-0.93955		17.4286	29.5325	24.7576	0	1.04571	1.77195	1.48545	0
	58500	16.25	-0.662893	-1.12766	-0.9407		17.4675	29.7143	24.7879	0	1.04805	1.78286	1.48727	0
	58560	16.2667	-0.668314	-1.11435	-0.9384		17.6104	29.3636	24.7273	0	1.05662	1.76182	1.48364	0
	58620	16.2833	-0.663879	-1.10893	-0.934293		17.4935	29.2208	24.6191	0	1.04961	1.75325	1.47714	0
	58680	16.3	-0.659936	-1.10942	-0.9338		17.3896	29.2338	24.6061	0	1.04338	1.75403	1.47636	0
	58740	16.3167	-0.659936	-1.11287	-0.936593		17.3896	29.3247	24.6796	0	1.04338	1.75948	1.48078	0
	58800	16.3333	-0.657964	-1.12076	-0.937743		17.3377	29.5325	24.71	0	1.04026	1.77195	1.4826	0
	58860	16.35	-0.644657	-1.06605	-0.916057		16.987	28.0909	24.1385	0	1.01922	1.68545	1.44831	0
	58920	16.3667	-0.639236	-1.07147	-0.917536		16.8442	28.2338	24.1775	0	1.01065	1.69403	1.45065	0
	58980	16.3833	-0.643178	-1.07886	-0.925093		16.9481	28.4286	24.3766	0	1.01688	1.70571	1.4626	0
	59040	16.4	-0.650079	-1.08626	-0.929364		17.1299	28.6234	24.4892	0	1.02779	1.7174	1.46935	0
	59100	16.4167	-0.647122	-1.09562	-0.9338		17.052	28.8701	24.6061	0	1.02312	1.73221	1.47636	0
	59160	16.4333	-0.6486	-1.09858	-0.93495		17.0909	28.948	24.6364	0	1.02545	1.73688	1.47818	0
	59220	16.45	-0.652543	-1.08724	-0.9315		17.1948	28.6493	24.5454	0	1.03169	1.71896	1.47273	0
	59280	16.4667	-0.65205	-1.08182	-0.929529		17.1818	28.5065	24.4935	0	1.03091	1.71039	1.46961	0
	59340	16.4833	-0.658457	-1.07936	-0.930021		17.3507	28.4416	24.5065	0	1.04104	1.70649	1.47039	0
	59400	16.5	-0.666343	-1.07739	-0.929364		17.5584	28.3896	24.4892	0	1.05351	1.70338	1.46935	0
	59460	16.5167	-0.664864	-1.09365	-0.934622		17.5195	28.8182	24.6277	0	1.05117	1.72909	1.47766	0
	59520	16.5333	-0.660921	-1.11731	-0.935936		17.4156	29.4416	24.6623	0	1.04493	1.76649	1.47974	0
	59580	16.55	-0.660921	-1.13209	-0.939878		17.4156	29.8312	24.7662	0	1.04493	1.78987	1.48597	0
	59640	16.5667	-0.659443	-1.12815	-0.941193		17.3766	29.7273	24.8009	0	1.0426	1.78364	1.48805	0
	59700	16.5833	-0.655993	-1.10104	-0.933636		17.2857	29.013	24.6017	0	1.03714	1.74078	1.4761	0
	59760	16.6	-0.64515	-1.10844	-0.932979		17	29.2078	24.5844	0	1.02	1.75247	1.47507	0
	59820	16.6167	-0.640221	-1.104	-0.929364		16.8701	29.0909	24.4892	0	1.01221	1.74545	1.46935	0
	59880	16.6333	-0.640221	-1.10203	-0.930021		16.8701	29.039	24.5065	0	1.01221	1.74234	1.47039	0
	59940	16.65	-0.647122	-1.08182	-0.929364		17.052	28.5065	24.4892	0	1.02312	1.71039	1.46935	0
	60000	16.6667	-0.649586	-1.08379	-0.929036		17.1169	28.5584	24.4805	0	1.02701	1.71351	1.46883	0
	60060	16.6833	-0.648107	-1.07295	-0.926079		17.0779	28.2727	24.4026	0	1.02468	1.69636	1.46416	0
	60120	16.7	-0.649093	-1.08478	-0.930679		17.1039	28.5844	24.5238	0	1.02623	1.71507	1.47143	0
	60180	16.7167	-0.652543	-1.09611	-0.936757		17.1948	28.8831	24.684	0	1.03169	1.73299	1.48104	0
	60240	16.7333	-0.65895	-1.08182	-0.933143		17.3636	28.5065	24.5887	0	1.04182	1.71039	1.47532	0
	60300	16.75	-0.664864	-1.07492	-0.931336		17.5195	28.3247	24.5411	0	1.05117	1.69948	1.47247	0
	60360	16.7667	-0.666836	-1.0764	-0.932979		17.5714	28.3636	24.5844	0	1.05429	1.70182	1.47507	0
	60420	16.7833	-0.666836	-1.07344	-0.932486		17.5714	28.2857	24.5714	0	1.05429	1.69714	1.47429	0
	60480	16.8	-0.6624	-1.07246	-0.929364		17.4546	28.2597	24.4892	0	1.04727	1.69558	1.46935	0
	60540	16.8167	-0.658457	-1.08724	-0.933143		17.3507	28.6493	24.5887	0	1.04104	1.71896	1.47532	0
	60600	16.8333	-0.65895	-1.11189	-0.9407		17.3636	29.2987	24.7879	0	1.04182	1.75792	1.48727	0
	60660	16.85	-0.655993	-1.13357	-0.947107		17.2857	29.8701	24.9567	0	1.03714	1.79221	1.4974	0
	60720	16.8667	-0.644657	-1.11928	-0.9361		16.987	29.4935	24.6667	0	1.01922	1.76961	1.48	0
	60780	16.8833	-0.642686	-1.10991	-0.934622		16.9351	29.2467	24.6277	0	1.0161	1.7548	1.47766	0
	60840	16.9	-0.649093	-1.10794	-0.936264		17.1039	29.1948	24.671	0	1.02623	1.75169	1.48026	0
	60900	16.9167	-0.650079	-1.10154	-0.934622		17.1299	29.026	24.6277	0	1.02779	1.74156	1.47766	0
	60960	16.9333	-0.648107	-1.09809	-0.932157		17.0779	28.9351	24.5628	0	1.02468	1.7361	1.47377	0
	61020	16.95	-0.646136	-1.07936	-0.926736		17.026	28.4416	24.4199	0	1.02156	1.70649	1.46519	0
	61080	16.9667	-0.653036	-1.07936	-0.931172		17.2078	28.4416	24.5368	0	1.03247	1.70649	1.47221	0
	61140	16.9833	-0.661414	-1.0833	-0.939222		17.4286	28.5455	24.7489	0	1.04571	1.71273	1.48494	0
	61200	17	-0.664864	-1.08774	-0.944643		17.5195	28.6623	24.8918	0	1.05117	1.71974	1.49351	0
	61260	17.0167	-0.666343	-1.09956	-0.94645		17.5584	28.974	24.9394	0	1.05351	1.73844	1.49636	0
	61320	17.0333	-0.667329	-1.10548	-0.948257		17.5844	29.1299	24.987	0	1.05507	1.74779	1.49922	0
	61380	17.05	-0.6624	-1.0902	-0.941521		17.4546	28.7273	24.8095	0	1.04727	1.72364	1.48857	0
	61440	17.0667	-0.660429	-1.0833	-0.938564		17.4026	28.5455	24.7316	0	1.04416	1.71273	1.4839	0
	61500	17.0833	-0.659936	-1.08182	-0.935607		17.3896	28.5065	24.6537	0	1.04338	1.71039	1.47922	0
	61560	17.1	-0.655007	-1.0833	-0.932814		17.2597	28.5455	24.5801	0	1.03558	1.71273	1.47481	0
	61620	17.1167	-0.642193	-1.09069	-0.926079		16.9221	28.7403	24.4026	0	1.01532	1.72442	1.46416	0
	61680	17.1333	-0.6417	-1.11435	-0.935114		16.9091	29.3636	24.6407	0	1.01455	1.76182	1.47844	0
	61740	17.15	-0.6486	-1.1316	-0.945793		17.0909	29.8182	24.9221	0	1.02545	1.78909	1.49532	0
	61800	17.1667	-0.651557	-1.13357	-0.948257		17.1688	29.8701	24.987	0	1.03013	1.79221	1.49922	0
	61860	17.1833	-0.649586	-1.10844	-0.938893		17.1169	29.2078	24.7403	0	1.02701	1.75247	1.48442	0
	61920	17.2	-0.650079	-1.10301	-0.9384		17.1299	29.0649	24.7273	0	1.02779	1.7439	1.48364	0
	61980	17.2167	-0.65205	-1.10499	-0.941029		17.1818	29.1169	24.7965	0	1.03091	1.74701	1.48779	0
	62040	17.2333	-0.656979	-1.09316	-0.941357		17.3117	28.8052	24.8052	0	1.0387	1.72831	1.48831	0
	62100	17.25	-0.661907	-1.08281	-0.940043		17.4416	28.5325	24.7706	0	1.04649	1.71195	1.48623	0
	62160	17.2667	-0.665357	-1.09217	-0.944971		17.5325	28.7792	24.9004	0	1.05195	1.72675	1.49403	0
	62220	17.2833	-0.664864	-1.09266	-0.945629		17.5195	28.7922	24.9178	0	1.05117	1.72753	1.49507	0
	62280	17.3	-0.6624	-1.07985	-0.937414		17.4546	28.4546	24.7013	0	1.04727	1.70727	1.48208	0
	62340	17.3167	-0.661907	-1.09217	-0.943164		17.4416	28.7792	24.8528	0	1.04649	1.72675	1.49117	0
	62400	17.3333	-0.659936	-1.08576	-0.939714		17.3896	28.6104	24.7619	0	1.04338	1.71662	1.48571	0
	62460	17.35	-0.654514	-1.07591	-0.932814		17.2467	28.3507	24.5801	0	1.0348	1.70104	1.47481	0
	62520	17.3667	-0.644657	-1.07837	-0.926571		16.987	28.4156	24.4156	0	1.01922	1.70493	1.46493	0
	62580	17.3833	-0.640714	-1.07837	-0.921643		16.8831	28.4156	24.2857	0	1.01299	1.70493	1.45714	0
	62640	17.4	-0.64515	-1.07985	-0.924928		17	28.4546	24.3723	0	1.02	1.70727	1.46234	0
	62700	17.4167	-0.64515	-1.07443	-0.925586		17	28.3117	24.3896	0	1.02	1.6987	1.46338	0
	62760	17.4333	-0.640221	-1.10104	-0.93495		16.8701	29.013	24.6364	0	1.01221	1.74078	1.47818	0
	62820	17.45	-0.640714	-1.13012	-0.945136		16.8831	29.7792	24.9048	0	1.01299	1.78675	1.49429	0
	62880	17.4667	-0.642193	-1.13209	-0.946286		16.9221	29.8312	24.9351	0	1.01532	1.78987	1.4961	0
	62940	17.4833	-0.640714	-1.08872	-0.932321		16.8831	28.6883	24.5671	0	1.01299	1.7213	1.47403	0
	63000	17.5	-0.643671	-1.08182	-0.934129		16.961	28.5065	24.6147	0	1.01766	1.71039	1.47688	0
	63060	17.5167	-0.644657	-1.07689	-0.935607		16.987	28.3766	24.6537	0	1.01922	1.7026	1.47922	0
	63120	17.5333	-0.643178	-1.07344	-0.932979		16.9481	28.2857	24.5844	0	1.01688	1.69714	1.47507	0
	63180	17.55	-0.643178	-1.06359	-0.929036		16.9481	28.026	24.4805	0	1.01688	1.68156	1.46883	0
	63240	17.5667	-0.6486	-1.05422	-0.926407		17.0909	27.7792	24.4113	0	1.02545	1.66675	1.46468	0
	63300	17.5833	-0.650079	-1.06211	-0.930514		17.1299	27.987	24.5195	0	1.02779	1.67922	1.47117	0
	63360	17.6	-0.655993	-1.06605	-0.932321		17.2857	28.0909	24.5671	0	1.03714	1.68545	1.47403	0
	63420	17.6167	-0.6624	-1.07196	-0.935607		17.4546	28.2467	24.6537	0	1.04727	1.6948	1.47922	0
	63480	17.6333	-0.65895	-1.07541	-0.934129		17.3636	28.3377	24.6147	0	1.04182	1.70026	1.47688	0
	63540	17.65	-0.657964	-1.08034	-0.9292		17.3377	28.4675	24.4849	0	1.04026	1.70805	1.46909	0
	63600	17.6667	-0.657964	-1.08971	-0.93495		17.3377	28.7143	24.6364	0	1.04026	1.72286	1.47818	0
	63660	17.6833	-0.655007	-1.08231	-0.933964		17.2597	28.5195	24.6104	0	1.03558	1.71117	1.47662	0
	63720	17.7	-0.651557	-1.07739	-0.932157		17.1688	28.3896	24.5628	0	1.03013	1.70338	1.47377	0
	63780	17.7167	-0.635786	-1.08084	-0.926736		16.7532	28.4805	24.4199	0	1.00519	1.70883	1.46519	0
	63840	17.7333	-0.635293	-1.10203	-0.935771		16.7403	29.039	24.658	0	1.00442	1.74234	1.47948	0
	63900	17.75	-0.639236	-1.12766	-0.947107		16.8442	29.7143	24.9567	0	1.01065	1.78286	1.4974	0
	63960	17.7667	-0.64515	-1.1247	-0.949079		17	29.6364	25.0087	0	1.02	1.77818	1.50052	0
	64020	17.7833	-0.644657	-1.10646	-0.946943		16.987	29.1558	24.9524	0	1.01922	1.74935	1.49714	0
	64080	17.8	-0.643178	-1.09661	-0.942343		16.9481	28.8961	24.8312	0	1.01688	1.73377	1.48987	0
	64140	17.8167	-0.645643	-1.09119	-0.939386		17.013	28.7533	24.7533	0	1.02078	1.7252	1.4852	0
	64200	17.8333	-0.651064	-1.07739	-0.936264		17.1558	28.3896	24.671	0	1.02935	1.70338	1.48026	0
	64260	17.85	-0.652543	-1.0764	-0.936921		17.1948	28.3636	24.6883	0	1.03169	1.70182	1.4813	0
	64320	17.8667	-0.659443	-1.06408	-0.933307		17.3766	28.039	24.5931	0	1.0426	1.68234	1.47558	0
	64380	17.8833	-0.659936	-1.06211	-0.931007		17.3896	27.987	24.5325	0	1.04338	1.67922	1.47195	0
	64440	17.9	-0.655993	-1.06753	-0.929857		17.2857	28.1299	24.5022	0	1.03714	1.68779	1.47013	0
	64500	17.9167	-0.655007	-1.06999	-0.926571		17.2597	28.1948	24.4156	0	1.03558	1.69169	1.46493	0
	64560	17.9333	-0.649586	-1.06901	-0.9269		17.1169	28.1688	24.4242	0	1.02701	1.69013	1.46545	0
	64620	17.95	-0.651064	-1.07541	-0.930843		17.1558	28.3377	24.5281	0	1.02935	1.70026	1.47169	0
	64680	17.9667	-0.638743	-1.0833	-0.930514		16.8312	28.5455	24.5195	0	1.00987	1.71273	1.47117	0
	64740	17.9833	-0.638743	-1.08626	-0.931664		16.8312	28.6234	24.5498	0	1.00987	1.7174	1.47299	0
	64800	18	-0.642686	-1.08182	-0.932157		16.9351	28.5065	24.5628	0	1.0161	1.71039	1.47377	0
	64860	18.0167	-0.64515	-1.07689	-0.933636		17	28.3766	24.6017	0	1.02	1.7026	1.4761	0
	64920	18.0333	-0.645643	-1.08675	-0.939386		17.013	28.6364	24.7533	0	1.02078	1.71818	1.4852	0
	64980	18.05	-0.646136	-1.11731	-0.951378		17.026	29.4416	25.0693	0	1.02156	1.76649	1.50416	0
	65040	18.0667	-0.64515	-1.12766	-0.953843		17	29.7143	25.1342	0	1.02	1.78286	1.50805	0
	65100	18.0833	-0.647614	-1.11583	-0.951871		17.0649	29.4026	25.0823	0	1.0239	1.76416	1.50494	0
	65160	18.1	-0.655007	-1.07344	-0.938236		17.2597	28.2857	24.7229	0	1.03558	1.69714	1.48338	0
	65220	18.1167	-0.657964	-1.06999	-0.937743		17.3377	28.1948	24.71	0	1.04026	1.69169	1.4826	0
	65280	18.1333	-0.659443	-1.07739	-0.940371		17.3766	28.3896	24.7792	0	1.0426	1.70338	1.48675	0
	65340	18.15	-0.657964	-1.06901	-0.935607		17.3377	28.1688	24.6537	0	1.04026	1.69013	1.47922	0
	65400	18.1667	-0.657964	-1.05915	-0.929693		17.3377	27.9091	24.4978	0	1.04026	1.67455	1.46987	0
	65460	18.1833	-0.6555	-1.04831	-0.921479		17.2727	27.6234	24.2814	0	1.03636	1.6574	1.45688	0
	65520	18.2	-0.653036	-1.05373	-0.92345		17.2078	27.7662	24.3333	0	1.03247	1.66597	1.46	0
	65580	18.2167	-0.641207	-1.06161	-0.925586		16.8961	27.974	24.3896	0	1.01377	1.67844	1.46338	0
	65640	18.2333	-0.632828	-1.06851	-0.924436		16.6753	28.1558	24.3593	0	1.00052	1.68935	1.46156	0
	65700	18.25	-0.637757	-1.07049	-0.927064		16.8052	28.2078	24.4286	0	1.00831	1.69247	1.46571	0
	65760	18.2667	-0.646136	-1.08182	-0.935771		17.026	28.5065	24.658	0	1.02156	1.71039	1.47948	0
	65820	18.2833	-0.643178	-1.08133	-0.935771		16.9481	28.4935	24.658	0	1.01688	1.70961	1.47948	0
	65880	18.3	-0.641207	-1.07837	-0.9361		16.8961	28.4156	24.6667	0	1.01377	1.70493	1.48	0
	65940	18.3167	-0.643671	-1.07936	-0.9384		16.961	28.4416	24.7273	0	1.01766	1.70649	1.48364	0
	66000	18.3333	-0.646136	-1.07837	-0.938564		17.026	28.4156	24.7316	0	1.02156	1.70493	1.4839	0
	66060	18.35	-0.650079	-1.10844	-0.950722		17.1299	29.2078	25.052	0	1.02779	1.75247	1.50312	0
	66120	18.3667	-0.661414	-1.13456	-0.96255		17.4286	29.8961	25.3636	0	1.04571	1.79377	1.52182	0
	66180	18.3833	-0.663386	-1.12667	-0.959921		17.4805	29.6883	25.2944	0	1.04883	1.7813	1.51766	0
	66240	18.4	-0.657472	-1.08626	-0.943493		17.3247	28.6234	24.8615	0	1.03948	1.7174	1.49169	0
	66300	18.4167	-0.660429	-1.07985	-0.939714		17.4026	28.4546	24.7619	0	1.04416	1.70727	1.48571	0
	66360	18.4333	-0.657964	-1.07295	-0.9315		17.3377	28.2727	24.5454	0	1.04026	1.69636	1.47273	0
	66420	18.45	-0.654514	-1.06654	-0.927886		17.2467	28.1039	24.4502	0	1.0348	1.68623	1.46701	0
	66480	18.4667	-0.651557	-1.05866	-0.927557		17.1688	27.8961	24.4416	0	1.03013	1.67377	1.46649	0
	66540	18.4833	-0.639236	-1.04781	-0.922136		16.8442	27.6104	24.2987	0	1.01065	1.65662	1.45792	0
	66600	18.5	-0.640714	-1.05521	-0.924764		16.8831	27.8052	24.368	0	1.01299	1.66831	1.46208	0
	66660	18.5167	-0.647122	-1.06063	-0.9292		17.052	27.948	24.4849	0	1.02312	1.67688	1.46909	0
	66720	18.5333	-0.6486	-1.06753	-0.93265		17.0909	28.1299	24.5758	0	1.02545	1.68779	1.47455	0
	66780	18.55	-0.647614	-1.07098	-0.93725		17.0649	28.2208	24.697	0	1.0239	1.69325	1.48182	0
	66840	18.5667	-0.646629	-1.07739	-0.938071		17.039	28.3896	24.7186	0	1.02234	1.70338	1.48312	0
	66900	18.5833	-0.650079	-1.08429	-0.944479		17.1299	28.5714	24.8875	0	1.02779	1.71429	1.49325	0
	66960	18.6	-0.655007	-1.08182	-0.942672		17.2597	28.5065	24.8398	0	1.03558	1.71039	1.49039	0
	67020	18.6167	-0.663879	-1.07886	-0.945629		17.4935	28.4286	24.9178	0	1.04961	1.70571	1.49507	0
	67080	18.6333	-0.668807	-1.08034	-0.947764		17.6234	28.4675	24.974	0	1.0574	1.70805	1.49844	0
	67140	18.65	-0.66585	-1.09956	-0.951707		17.5454	28.974	25.0779	0	1.05273	1.73844	1.50468	0
	67200	18.6667	-0.664864	-1.13061	-0.961072		17.5195	29.7922	25.3247	0	1.05117	1.78753	1.51948	0
	67260	18.6833	-0.658457	-1.12963	-0.957622		17.3507	29.7662	25.2338	0	1.04104	1.78597	1.51403	0
	67320	18.7	-0.65895	-1.09266	-0.938893		17.3636	28.7922	24.7403	0	1.04182	1.72753	1.48442	0
	67380	18.7167	-0.657964	-1.07492	-0.934129		17.3377	28.3247	24.6147	0	1.04026	1.69948	1.47688	0
	67440	18.7333	-0.64515	-1.07147	-0.930514		17	28.2338	24.5195	0	1.02	1.69403	1.47117	0
	67500	18.75	-0.640714	-1.06506	-0.92805		16.8831	28.0649	24.4546	0	1.01299	1.6839	1.46727	0
	67560	18.7667	-0.646629	-1.06753	-0.930021		17.039	28.1299	24.5065	0	1.02234	1.68779	1.47039	0
	67620	18.7833	-0.650079	-1.05077	-0.924271		17.1299	27.6883	24.355	0	1.02779	1.6613	1.4613	0
	67680	18.8	-0.650079	-1.04831	-0.922464		17.1299	27.6234	24.3074	0	1.02779	1.6574	1.45844	0
	67740	18.8167	-0.649093	-1.05619	-0.925586		17.1039	27.8312	24.3896	0	1.02623	1.66987	1.46338	0
	67800	18.8333	-0.651064	-1.06309	-0.931828		17.1558	28.013	24.5541	0	1.02935	1.68078	1.47325	0
	67860	18.85	-0.656979	-1.07098	-0.935771		17.3117	28.2208	24.658	0	1.0387	1.69325	1.47948	0
	67920	18.8667	-0.664864	-1.07788	-0.939878		17.5195	28.4026	24.7662	0	1.05117	1.70416	1.48597	0
	67980	18.8833	-0.669793	-1.0833	-0.944643		17.6493	28.5455	24.8918	0	1.05896	1.71273	1.49351	0
	68040	18.9	-0.667329	-1.08231	-0.947271		17.5844	28.5195	24.961	0	1.05507	1.71117	1.49766	0
	68100	18.9167	-0.668314	-1.0833	-0.948257		17.6104	28.5455	24.987	0	1.05662	1.71273	1.49922	0
	68160	18.9333	-0.664371	-1.0764	-0.946286		17.5065	28.3636	24.9351	0	1.05039	1.70182	1.4961	0
	68220	18.95	-0.660921	-1.08872	-0.947271		17.4156	28.6883	24.961	0	1.04493	1.7213	1.49766	0
	68280	18.9667	-0.65895	-1.11829	-0.957129		17.3636	29.4675	25.2208	0	1.04182	1.76805	1.51325	0
	68340	18.9833	-0.656486	-1.13604	-0.962714		17.2987	29.9351	25.368	0	1.03792	1.7961	1.52208	0
	68400	19	-0.649093	-1.10301	-0.948257		17.1039	29.0649	24.987	0	1.02623	1.7439	1.49922	0
	68460	19.0167	-0.644657	-1.07985	-0.937579		16.987	28.4546	24.7056	0	1.01922	1.70727	1.48234	0
	68520	19.0333	-0.651064	-1.07098	-0.935607		17.1558	28.2208	24.6537	0	1.02935	1.69325	1.47922	0
	68580	19.05	-0.653529	-1.07049	-0.932321		17.2208	28.2078	24.5671	0	1.03325	1.69247	1.47403	0
	68640	19.0667	-0.653036	-1.0626	-0.927229		17.2078	28	24.4329	0	1.03247	1.68	1.46597	0
	68700	19.0833	-0.654514	-1.04436	-0.923122		17.2467	27.5195	24.3247	0	1.0348	1.65117	1.45948	0
	68760	19.1	-0.655993	-1.04683	-0.928214		17.2857	27.5844	24.4589	0	1.03714	1.65507	1.46753	0
	68820	19.1167	-0.659443	-1.05176	-0.931007		17.3766	27.7143	24.5325	0	1.0426	1.66286	1.47195	0
	68880	19.1333	-0.662893	-1.0626	-0.935607		17.4675	28	24.6537	0	1.04805	1.68	1.47922	0
	68940	19.15	-0.664371	-1.07049	-0.939057		17.5065	28.2078	24.7446	0	1.05039	1.69247	1.48468	0
	69000	19.1667	-0.667821	-1.06901	-0.943493		17.5974	28.1688	24.8615	0	1.05584	1.69013	1.49169	0
	69060	19.1833	-0.667329	-1.07246	-0.944479		17.5844	28.2597	24.8875	0	1.05507	1.69558	1.49325	0
	69120	19.2	-0.665357	-1.08182	-0.948586		17.5325	28.5065	24.9957	0	1.05195	1.71039	1.49974	0
	69180	19.2167	-0.666343	-1.0833	-0.949572		17.5584	28.5455	25.0216	0	1.05351	1.71273	1.5013	0
	69240	19.2333	-0.663879	-1.08182	-0.9476		17.4935	28.5065	24.9697	0	1.04961	1.71039	1.49818	0
	69300	19.25	-0.663879	-1.07689	-0.944971		17.4935	28.3766	24.9004	0	1.04961	1.7026	1.49403	0
	69360	19.2667	-0.671271	-1.07394	-0.946943		17.6883	28.2987	24.9524	0	1.0613	1.69792	1.49714	0
	69420	19.2833	-0.661907	-1.07837	-0.943986		17.4416	28.4156	24.8745	0	1.04649	1.70493	1.49247	0
	69480	19.3	-0.658457	-1.07492	-0.942343		17.3507	28.3247	24.8312	0	1.04104	1.69948	1.48987	0
	69540	19.3167	-0.661414	-1.07147	-0.937579		17.4286	28.2338	24.7056	0	1.04571	1.69403	1.48234	0
	69600	19.3333	-0.65895	-1.07591	-0.935114		17.3636	28.3507	24.6407	0	1.04182	1.70104	1.47844	0
	69660	19.35	-0.660429	-1.07837	-0.938071		17.4026	28.4156	24.7186	0	1.04416	1.70493	1.48312	0
	69720	19.3667	-0.663879	-1.07541	-0.941357		17.4935	28.3377	24.8052	0	1.04961	1.70026	1.48831	0
	69780	19.3833	-0.667329	-1.14984	-0.96715		17.5844	30.2987	25.4849	0	1.05507	1.81792	1.52909	0
	69840	19.4	-0.671764	-1.13357	-0.9637		17.7013	29.8701	25.3939	0	1.06208	1.79221	1.52364	0
	69900	19.4167	-0.679157	-1.01479	-0.927393		17.8961	26.7403	24.4372	0	1.07377	1.60442	1.46623	0
	69960	19.4333	-0.679157	-1.04289	-0.939714		17.8961	27.4805	24.7619	0	1.07377	1.64883	1.48571	0
	70020	19.45	-0.674721	-1.06063	-0.945136		17.7792	27.948	24.9048	0	1.06675	1.67688	1.49429	0
	70080	19.4667	-0.673736	-1.0626	-0.9476		17.7533	28	24.9697	0	1.0652	1.68	1.49818	0
	70140	19.4833	-0.673736	-1.06654	-0.948257		17.7533	28.1039	24.987	0	1.0652	1.68623	1.49922	0
	70200	19.5	-0.666343	-1.06999	-0.947928		17.5584	28.1948	24.9783	0	1.05351	1.69169	1.4987	0
	70260	19.5167	-0.666343	-1.07541	-0.947764		17.5584	28.3377	24.974	0	1.05351	1.70026	1.49844	0
	70320	19.5333	-0.659936	-1.07788	-0.944971		17.3896	28.4026	24.9004	0	1.04338	1.70416	1.49403	0
	70380	19.55	-0.648107	-1.06851	-0.93955		17.0779	28.1558	24.7576	0	1.02468	1.68935	1.48545	0
	70440	19.5667	-0.654022	-1.06802	-0.938236		17.2338	28.1429	24.7229	0	1.03403	1.68857	1.48338	0
	70500	19.5833	-0.657472	-1.07886	-0.941686		17.3247	28.4286	24.8138	0	1.03948	1.70571	1.48883	0
	70560	19.6	-0.659443	-1.10055	-0.945136		17.3766	29	24.9048	0	1.0426	1.74	1.49429	0
	70620	19.6167	-0.659443	-1.15476	-0.964357		17.3766	30.4286	25.4113	0	1.0426	1.82571	1.52468	0
	70680	19.6333	-0.663386	-1.0764	-0.941686		17.4805	28.3636	24.8138	0	1.04883	1.70182	1.48883	0
	70740	19.65	-0.669793	-1.06802	-0.943164		17.6493	28.1429	24.8528	0	1.05896	1.68857	1.49117	0
	70800	19.6667	-0.6693	-1.05866	-0.93955		17.6364	27.8961	24.7576	0	1.05818	1.67377	1.48545	0
	70860	19.6833	-0.677678	-1.0557	-0.942179		17.8571	27.8182	24.8268	0	1.07143	1.66909	1.48961	0
	70920	19.7	-0.6762	-1.06063	-0.944314		17.8182	27.948	24.8831	0	1.06909	1.67688	1.49299	0
	70980	19.7167	-0.673243	-1.03944	-0.940043		17.7403	27.3896	24.7706	0	1.06442	1.64338	1.48623	0
	71040	19.7333	-0.671764	-1.04732	-0.944314		17.7013	27.5974	24.8831	0	1.06208	1.65584	1.49299	0
	71100	19.75	-0.669793	-1.05373	-0.944314		17.6493	27.7662	24.8831	0	1.05896	1.66597	1.49299	0
	71160	19.7667	-0.667329	-1.05816	-0.944643		17.5844	27.8831	24.8918	0	1.05507	1.67299	1.49351	0
	71220	19.7833	-0.663879	-1.05915	-0.942507		17.4935	27.9091	24.8355	0	1.04961	1.67455	1.49013	0
	71280	19.8	-0.659936	-1.06506	-0.942179		17.3896	28.0649	24.8268	0	1.04338	1.6839	1.48961	0
	71340	19.8167	-0.645643	-1.07295	-0.941193		17.013	28.2727	24.8009	0	1.02078	1.69636	1.48805	0
	71400	19.8333	-0.651064	-1.07049	-0.940536		17.1558	28.2078	24.7836	0	1.02935	1.69247	1.48701	0
	71460	19.85	-0.655993	-1.06999	-0.9407		17.2857	28.1948	24.7879	0	1.03714	1.69169	1.48727	0
	71520	19.8667	-0.65895	-1.07098	-0.937579		17.3636	28.2208	24.7056	0	1.04182	1.69325	1.48234	0
	71580	19.8833	-0.646136	-1.07246	-0.933143		17.026	28.2597	24.5887	0	1.02156	1.69558	1.47532	0
	71640	19.9	-0.650572	-1.07098	-0.936428		17.1429	28.2208	24.6753	0	1.02857	1.69325	1.48052	0
	71700	19.9167	-0.659443	-1.06457	-0.938729		17.3766	28.052	24.7359	0	1.0426	1.68312	1.48416	0
	71760	19.9333	-0.663386	-1.06654	-0.941521		17.4805	28.1039	24.8095	0	1.04883	1.68623	1.48857	0
	71820	19.95	-0.676693	-1.06851	-0.947436		17.8312	28.1558	24.9654	0	1.06987	1.68935	1.49792	0
	71880	19.9667	-0.673243	-1.06753	-0.947107		17.7403	28.1299	24.9567	0	1.06442	1.68779	1.4974	0
	71940	19.9833	-0.674721	-1.06704	-0.949572		17.7792	28.1169	25.0216	0	1.06675	1.68701	1.5013	0
	72000	20	-0.670778	-1.06161	-0.949243		17.6753	27.974	25.013	0	1.06052	1.67844	1.50078	0
	72060	20.0167	-0.667329	-1.08576	-0.955814		17.5844	28.6104	25.1862	0	1.05507	1.71662	1.51117	0
	72120	20.0333	-0.66585	-1.14984	-0.9752		17.5454	30.2987	25.697	0	1.05273	1.81792	1.54182	0
	72180	20.05	-0.664371	-1.10499	-0.959264		17.5065	29.1169	25.2771	0	1.05039	1.74701	1.51662	0
	72240	20.0667	-0.660921	-1.08281	-0.950229		17.4156	28.5325	25.039	0	1.04493	1.71195	1.50234	0
	72300	20.0833	-0.645643	-1.09316	-0.948257		17.013	28.8052	24.987	0	1.02078	1.72831	1.49922	0
	72360	20.1	-0.643178	-1.08724	-0.943657		16.9481	28.6493	24.8658	0	1.01688	1.71896	1.49195	0
	72420	20.1167	-0.653529	-1.07837	-0.944807		17.2208	28.4156	24.8961	0	1.03325	1.70493	1.49377	0
	72480	20.1333	-0.657472	-1.0143	-0.919179		17.3247	26.7273	24.2208	0	1.03948	1.60364	1.45325	0
	72540	20.15	-0.655993	-1.04732	-0.929693		17.2857	27.5974	24.4978	0	1.03714	1.65584	1.46987	0
	72600	20.1667	-0.655993	-1.06753	-0.939878		17.2857	28.1299	24.7662	0	1.03714	1.68779	1.48597	0
	72660	20.1833	-0.655007	-1.06802	-0.940864		17.2597	28.1429	24.7922	0	1.03558	1.68857	1.48753	0
	72720	20.2	-0.664371	-1.06851	-0.94415		17.5065	28.1558	24.8788	0	1.05039	1.68935	1.49273	0
	72780	20.2167	-0.673243	-1.07394	-0.949079		17.7403	28.2987	25.0087	0	1.06442	1.69792	1.50052	0
	72840	20.2333	-0.674228	-1.10794	-0.963043		17.7662	29.1948	25.3766	0	1.06597	1.75169	1.5226	0
	72900	20.25	-0.671764	-1.12026	-0.967314		17.7013	29.5195	25.4892	0	1.06208	1.77117	1.52935	0
	72960	20.2667	-0.666343	-1.06063	-0.945464		17.5584	27.948	24.9134	0	1.05351	1.67688	1.49481	0
	73020	20.2833	-0.6555	-1.06063	-0.94185		17.2727	27.948	24.8182	0	1.03636	1.67688	1.48909	0
	73080	20.3	-0.659443	-1.06211	-0.945136		17.3766	27.987	24.9048	0	1.0426	1.67922	1.49429	0
	73140	20.3167	-0.660429	-1.05669	-0.944314		17.4026	27.8442	24.8831	0	1.04416	1.67065	1.49299	0
	73200	20.3333	-0.659936	-1.05324	-0.943		17.3896	27.7533	24.8485	0	1.04338	1.6652	1.49091	0
	73260	20.35	-0.649586	-1.04091	-0.936428		17.1169	27.4286	24.6753	0	1.02701	1.64571	1.48052	0
	73320	20.3667	-0.640221	-1.03746	-0.93035		16.8701	27.3377	24.5151	0	1.01221	1.64026	1.47091	0
	73380	20.3833	-0.6486	-1.03599	-0.931828		17.0909	27.2987	24.5541	0	1.02545	1.63792	1.47325	0
	73440	20.4	-0.653529	-1.04929	-0.938893		17.2208	27.6494	24.7403	0	1.03325	1.65896	1.48442	0
	73500	20.4167	-0.651557	-1.05471	-0.939386		17.1688	27.7922	24.7533	0	1.03013	1.66753	1.4852	0
	73560	20.4333	-0.654514	-1.05176	-0.9384		17.2467	27.7143	24.7273	0	1.0348	1.66286	1.48364	0
	73620	20.45	-0.656979	-1.06654	-0.943164		17.3117	28.1039	24.8528	0	1.0387	1.68623	1.49117	0
	73680	20.4667	-0.663879	-1.07196	-0.947436		17.4935	28.2467	24.9654	0	1.04961	1.6948	1.49792	0
	73740	20.4833	-0.672257	-1.0695	-0.951214		17.7143	28.1818	25.0649	0	1.06286	1.69091	1.5039	0
	73800	20.5	-0.670778	-1.05964	-0.946943		17.6753	27.9221	24.9524	0	1.06052	1.67532	1.49714	0
	73860	20.5167	-0.6693	-1.0626	-0.947928		17.6364	28	24.9783	0	1.05818	1.68	1.4987	0
	73920	20.5333	-0.668807	-1.09956	-0.960086		17.6234	28.974	25.2987	0	1.0574	1.73844	1.51792	0
	73980	20.55	-0.667821	-1.10548	-0.963371		17.5974	29.1299	25.3853	0	1.05584	1.74779	1.52312	0
	74040	20.5667	-0.6624	-1.09759	-0.963043		17.4546	28.9221	25.3766	0	1.04727	1.73532	1.5226	0
	74100	20.5833	-0.6624	-1.05373	-0.950722		17.4546	27.7662	25.052	0	1.04727	1.66597	1.50312	0
	74160	20.6	-0.660429	-1.05225	-0.94875		17.4026	27.7273	25	0	1.04416	1.66364	1.5	0
	74220	20.6167	-0.65205	-1.05274	-0.945464		17.1818	27.7403	24.9134	0	1.03091	1.66442	1.49481	0
	74280	20.6333	-0.642193	-1.05373	-0.942836		16.9221	27.7662	24.8442	0	1.01532	1.66597	1.49065	0
	74340	20.65	-0.6486	-1.04929	-0.943328		17.0909	27.6494	24.8571	0	1.02545	1.65896	1.49143	0
	74400	20.6667	-0.652543	-1.04141	-0.941193		17.1948	27.4416	24.8009	0	1.03169	1.64649	1.48805	0
	74460	20.6833	-0.653529	-1.05274	-0.94415		17.2208	27.7403	24.8788	0	1.03325	1.66442	1.49273	0
	74520	20.7	-0.655993	-1.05422	-0.94415		17.2857	27.7792	24.8788	0	1.03714	1.66675	1.49273	0
	74580	20.7167	-0.656979	-1.04831	-0.938071		17.3117	27.6234	24.7186	0	1.0387	1.6574	1.48312	0
	74640	20.7333	-0.661907	-1.0557	-0.942179		17.4416	27.8182	24.8268	0	1.04649	1.66909	1.48961	0
	74700	20.75	-0.669793	-1.06851	-0.95105		17.6493	28.1558	25.0606	0	1.05896	1.68935	1.50364	0
	74760	20.7667	-0.674721	-1.07196	-0.955979		17.7792	28.2467	25.1905	0	1.06675	1.6948	1.51143	0
	74820	20.7833	-0.67275	-1.06506	-0.952857		17.7273	28.0649	25.1082	0	1.06364	1.6839	1.50649	0
	74880	20.8	-0.667821	-1.06211	-0.95105		17.5974	27.987	25.0606	0	1.05584	1.67922	1.50364	0
	74940	20.8167	-0.66585	-1.05816	-0.950886		17.5454	27.8831	25.0563	0	1.05273	1.67299	1.50338	0
	75000	20.8333	-0.667821	-1.06112	-0.95565		17.5974	27.961	25.1818	0	1.05584	1.67766	1.51091	0
	75060	20.85	-0.66585	-1.06605	-0.956636		17.5454	28.0909	25.2078	0	1.05273	1.68545	1.51247	0
	75120	20.8667	-0.660921	-1.06161	-0.954172		17.4156	27.974	25.1429	0	1.04493	1.67844	1.50857	0
	75180	20.8833	-0.654022	-1.06999	-0.952857		17.2338	28.1948	25.1082	0	1.03403	1.69169	1.50649	0
	75240	20.9	-0.643178	-1.06063	-0.947764		16.9481	27.948	24.974	0	1.01688	1.67688	1.49844	0
	75300	20.9167	-0.64515	-1.06359	-0.948093		17	28.026	24.9827	0	1.02	1.68156	1.49896	0
	75360	20.9333	-0.653036	-1.0626	-0.950393		17.2078	28	25.0433	0	1.03247	1.68	1.5026	0
	75420	20.95	-0.655993	-1.06014	-0.950722		17.2857	27.9351	25.052	0	1.03714	1.6761	1.50312	0
	75480	20.9667	-0.6555	-1.07098	-0.952857		17.2727	28.2208	25.1082	0	1.03636	1.69325	1.50649	0
	75540	20.9833	-0.655993	-1.06161	-0.949407		17.2857	27.974	25.0173	0	1.03714	1.67844	1.50104	0
	75600	21	-0.661907	-1.05619	-0.945629		17.4416	27.8312	24.9178	0	1.04649	1.66987	1.49507	0
	75660	21.0167	-0.668314	-1.0557	-0.948586		17.6104	27.8182	24.9957	0	1.05662	1.66909	1.49974	0
	75720	21.0333	-0.674228	-1.05866	-0.953679		17.7662	27.8961	25.1299	0	1.06597	1.67377	1.50779	0
	75780	21.05	-0.670778	-1.05964	-0.954172		17.6753	27.9221	25.1429	0	1.06052	1.67532	1.50857	0
	75840	21.0667	-0.668314	-1.06605	-0.955157		17.6104	28.0909	25.1688	0	1.05662	1.68545	1.51013	0
	75900	21.0833	-0.667329	-1.07344	-0.958771		17.5844	28.2857	25.2641	0	1.05507	1.69714	1.51584	0
	75960	21.1	-0.664864	-1.06901	-0.958607		17.5195	28.1688	25.2597	0	1.05117	1.69013	1.51558	0
	76020	21.1167	-0.663879	-1.06309	-0.957457		17.4935	28.013	25.2294	0	1.04961	1.68078	1.51377	0
	76080	21.1333	-0.6624	-1.06654	-0.960907		17.4546	28.1039	25.3203	0	1.04727	1.68623	1.51922	0
	76140	21.15	-0.659443	-1.07739	-0.962714		17.3766	28.3896	25.368	0	1.0426	1.70338	1.52208	0
	76200	21.1667	-0.647122	-1.12174	-0.973064		17.052	29.5584	25.6407	0	1.02312	1.77351	1.53844	0
	76260	21.1833	-0.647614	-1.10597	-0.968136		17.0649	29.1429	25.5108	0	1.0239	1.74857	1.53065	0
	76320	21.2	-0.654514	-1.06704	-0.956143		17.2467	28.1169	25.1948	0	1.0348	1.68701	1.51169	0
	76380	21.2167	-0.655993	-1.06112	-0.955814		17.2857	27.961	25.1862	0	1.03714	1.67766	1.51117	0
	76440	21.2333	-0.656979	-1.05176	-0.952693		17.3117	27.7143	25.1039	0	1.0387	1.66286	1.50623	0
	76500	21.25	-0.652543	-1.04979	-0.95105		17.1948	27.6623	25.0606	0	1.03169	1.65974	1.50364	0
	76560	21.2667	-0.650079	-1.04781	-0.948093		17.1299	27.6104	24.9827	0	1.02779	1.65662	1.49896	0
	76620	21.2833	-0.6486	-1.04436	-0.943821		17.0909	27.5195	24.8701	0	1.02545	1.65117	1.49221	0
	76680	21.3	-0.651064	-1.04732	-0.946286		17.1558	27.5974	24.9351	0	1.02935	1.65584	1.4961	0
	76740	21.3167	-0.651064	-1.05077	-0.948421		17.1558	27.6883	24.9913	0	1.02935	1.6613	1.49948	0
	76800	21.3333	-0.650572	-1.05619	-0.952364		17.1429	27.8312	25.0952	0	1.02857	1.66987	1.50571	0
	76860	21.35	-0.653036	-1.05619	-0.953514		17.2078	27.8312	25.1255	0	1.03247	1.66987	1.50753	0
	76920	21.3667	-0.655007	-1.05964	-0.9568		17.2597	27.9221	25.2121	0	1.03558	1.67532	1.51273	0
	76980	21.3833	-0.6624	-1.05718	-0.958771		17.4546	27.8571	25.2641	0	1.04727	1.67143	1.51584	0
	77040	21.4	-0.663386	-1.0626	-0.965014		17.4805	28	25.4286	0	1.04883	1.68	1.52571	0
	77100	21.4167	-0.6624	-1.06359	-0.965014		17.4546	28.026	25.4286	0	1.04727	1.68156	1.52571	0
	77160	21.4333	-0.665357	-1.06408	-0.96715		17.5325	28.039	25.4849	0	1.05195	1.68234	1.52909	0
	77220	21.45	-0.650079	-1.06309	-0.961564		17.1299	28.013	25.3377	0	1.02779	1.68078	1.52026	0
	77280	21.4667	-0.659936	-1.05964	-0.964029		17.3896	27.9221	25.4026	0	1.04338	1.67532	1.52416	0
	77340	21.4833	-0.658457	-1.05767	-0.9614		17.3507	27.8701	25.3333	0	1.04104	1.67221	1.52	0
	77400	21.5	-0.657472	-1.06112	-0.960579		17.3247	27.961	25.3117	0	1.03948	1.67766	1.5187	0
	77460	21.5167	-0.657964	-1.05767	-0.962386		17.3377	27.8701	25.3593	0	1.04026	1.67221	1.52156	0
	77520	21.5333	-0.660921	-1.05718	-0.960907		17.4156	27.8571	25.3203	0	1.04493	1.67143	1.51922	0
	77580	21.55	-0.652543	-1.06014	-0.960907		17.1948	27.9351	25.3203	0	1.03169	1.6761	1.51922	0
	77640	21.5667	-0.652543	-1.06112	-0.960086		17.1948	27.961	25.2987	0	1.03169	1.67766	1.51792	0
	77700	21.5833	-0.654514	-1.07443	-0.96715		17.2467	28.3117	25.4849	0	1.0348	1.6987	1.52909	0
	77760	21.6	-0.657472	-1.05373	-0.962878		17.3247	27.7662	25.3723	0	1.03948	1.66597	1.52234	0
	77820	21.6167	-0.658457	-1.05619	-0.964521		17.3507	27.8312	25.4156	0	1.04104	1.66987	1.52493	0
	77880	21.6333	-0.660429	-1.05915	-0.967807		17.4026	27.9091	25.5022	0	1.04416	1.67455	1.53013	0
	77940	21.65	-0.662893	-1.05669	-0.967314		17.4675	27.8442	25.4892	0	1.04805	1.67065	1.52935	0
	78000	21.6667	-0.669793	-1.06408	-0.975857		17.6493	28.039	25.7143	0	1.05896	1.68234	1.54286	0
	78060	21.6833	-0.674721	-1.0764	-0.982921		17.7792	28.3636	25.9004	0	1.06675	1.70182	1.55403	0
	78120	21.7	-0.673243	-1.05767	-0.978321		17.7403	27.8701	25.7792	0	1.06442	1.67221	1.54675	0
	78180	21.7167	-0.670778	-1.06359	-0.98095		17.6753	28.026	25.8485	0	1.06052	1.68156	1.55091	0
	78240	21.7333	-0.667329	-1.06014	-0.980457		17.5844	27.9351	25.8355	0	1.05507	1.6761	1.55013	0
	78300	21.75	-0.6693	-1.05669	-0.976679		17.6364	27.8442	25.7359	0	1.05818	1.67065	1.54416	0
	78360	21.7667	-0.664371	-1.06161	-0.980293		17.5065	27.974	25.8312	0	1.05039	1.67844	1.54987	0
	78420	21.7833	-0.65895	-1.0557	-0.97865		17.3636	27.8182	25.7879	0	1.04182	1.66909	1.54727	0
	78480	21.8	-0.658457	-1.05028	-0.974214		17.3507	27.6753	25.671	0	1.04104	1.66052	1.54026	0
	78540	21.8167	-0.651557	-1.0557	-0.976021		17.1688	27.8182	25.7186	0	1.03013	1.66909	1.54312	0
	78600	21.8333	-0.6486	-1.05077	-0.975036		17.0909	27.6883	25.6926	0	1.02545	1.6613	1.54156	0
	78660	21.85	-0.646136	-1.05225	-0.976021		17.026	27.7273	25.7186	0	1.02156	1.66364	1.54312	0
	78720	21.8667	-0.6555	-1.05176	-0.979307		17.2727	27.7143	25.8052	0	1.03636	1.66286	1.54831	0
	78780	21.8833	-0.6555	-1.05718	-0.981771		17.2727	27.8571	25.8701	0	1.03636	1.67143	1.55221	0
	78840	21.9	-0.652543	-1.06161	-0.983086		17.1948	27.974	25.9048	0	1.03169	1.67844	1.55429	0
	78900	21.9167	-0.6555	-1.05126	-0.979964		17.2727	27.7013	25.8225	0	1.03636	1.66208	1.54935	0
	78960	21.9333	-0.666836	-1.05373	-0.984893		17.5714	27.7662	25.9524	0	1.05429	1.66597	1.55714	0
	79020	21.95	-0.67275	-1.05126	-0.99015		17.7273	27.7013	26.0909	0	1.06364	1.66208	1.56545	0
	79080	21.9667	-0.673243	-1.05126	-0.994257		17.7403	27.7013	26.1991	0	1.06442	1.66208	1.57195	0
	79140	21.9833	-0.670778	-1.05669	-0.993436		17.6753	27.8442	26.1775	0	1.06052	1.67065	1.57065	0
	79200	22	-0.668314	-1.06063	-0.988343		17.6104	27.948	26.0433	0	1.05662	1.67688	1.5626	0
	79260	22.0167	-0.665357	-1.06309	-0.973393		17.5325	28.013	25.6493	0	1.05195	1.68078	1.53896	0
	79320	22.0333	-0.663386	-1.0626	-0.96025		17.4805	28	25.303	0	1.04883	1.68	1.51818	0
	79380	22.05	-0.660921	-1.05915	-0.976021		17.4156	27.9091	25.7186	0	1.04493	1.67455	1.54312	0
	79440	22.0667	-0.6624	-1.05422	-0.980457		17.4546	27.7792	25.8355	0	1.04727	1.66675	1.55013	0
	79500	22.0833	-0.656979	-1.06999	-0.990807		17.3117	28.1948	26.1082	0	1.0387	1.69169	1.56649	0
	79560	22.1	-0.646629	-1.09858	-0.998364		17.039	28.948	26.3074	0	1.02234	1.73688	1.57844	0
	79620	22.1167	-0.650572	-1.09562	-1.00444		17.1429	28.8701	26.4675	0	1.02857	1.73221	1.58805	0
	79680	22.1333	-0.654022	-1.05324	-0.982921		17.2338	27.7533	25.9004	0	1.03403	1.6652	1.55403	0
	79740	22.15	-0.654514	-1.05077	-0.974214		17.2467	27.6883	25.671	0	1.0348	1.6613	1.54026	0
	79800	22.1667	-0.654514	-1.04338	-0.972407		17.2467	27.4935	25.6234	0	1.0348	1.64961	1.5374	0
	79860	22.1833	-0.656486	-1.03648	-0.996064		17.2987	27.3117	26.2467	0	1.03792	1.6387	1.5748	0
	79920	22.2	-0.661907	-1.03401	-0.987029		17.4416	27.2468	26.0087	0	1.04649	1.63481	1.56052	0
	79980	22.2167	-0.669793	-1.04091	-0.986864		17.6493	27.4286	26.0043	0	1.05896	1.64571	1.56026	0
	80040	22.2333	-0.69	-1.05274	-0.99935		18.1818	27.7403	26.3333	0	1.09091	1.66442	1.58	0
	80100	22.25	-0.683593	-1.04239	-0.9936		18.013	27.4675	26.1818	0	1.08078	1.64805	1.57091	0
	80160	22.2667	-0.678171	-1.04436	-0.978486		17.8701	27.5195	25.7836	0	1.07221	1.65117	1.54701	0
	80220	22.2833	-0.674721	-1.04929	-0.983579		17.7792	27.6494	25.9178	0	1.06675	1.65896	1.55507	0
	80280	22.3	-0.6693	-1.05274	-0.997543		17.6364	27.7403	26.2857	0	1.05818	1.66442	1.57714	0
	80340	22.3167	-0.665357	-1.05619	-1.00264		17.5325	27.8312	26.4199	0	1.05195	1.66987	1.58519	0
	80400	22.3333	-0.662893	-1.05373	-0.999514		17.4675	27.7662	26.3377	0	1.04805	1.66597	1.58026	0
	80460	22.35	-0.658457	-1.05669	-1.02547		17.3507	27.8442	27.0217	0	1.04104	1.67065	1.6213	0
	80520	22.3667	-0.645643	-1.05471	-0.992943		17.013	27.7922	26.1645	0	1.02078	1.66753	1.56987	0
	80580	22.3833	-0.652543	-1.05816	-1.00904		17.1948	27.8831	26.5887	0	1.03169	1.67299	1.59532	0
	80640	22.4	-0.657964	-1.07886	-1.01249		17.3377	28.4286	26.6796	0	1.04026	1.70571	1.60078	0
	80700	22.4167	-0.656486	-1.10301	-1.0212		17.2987	29.0649	26.9091	0	1.03792	1.7439	1.61455	0
	80760	22.4333	-0.657472	-1.06408	-1.00904		17.3247	28.039	26.5887	0	1.03948	1.68234	1.59532	0
	80820	22.45	-0.657964	-1.04535	-0.99705		17.3377	27.5454	26.2727	0	1.04026	1.65273	1.57636	0
	80880	22.4667	-0.660429	-1.0419	-0.992286		17.4026	27.4546	26.1472	0	1.04416	1.64727	1.56883	0
	80940	22.4833	-0.66585	-1.03894	-0.989493		17.5454	27.3766	26.0736	0	1.05273	1.6426	1.56442	0
	81000	22.5	-0.675707	-1.04338	-0.998529		17.8052	27.4935	26.3117	0	1.06831	1.64961	1.5787	0
	81060	22.5167	-0.677678	-1.02366	-0.992778		17.8571	26.974	26.1602	0	1.07143	1.61844	1.56961	0
	81120	22.5333	-0.67275	-1.01726	-0.989328		17.7273	26.8052	26.0693	0	1.06364	1.60831	1.56416	0
	81180	22.55	-0.67275	-1.03106	-0.999022		17.7273	27.1688	26.3247	0	1.06364	1.63013	1.57948	0
	81240	22.5667	-0.66585	-1.0419	-1.00198		17.5454	27.4546	26.4026	0	1.05273	1.64727	1.58416	0
	81300	22.5833	-0.662893	-1.04535	-1.00411		17.4675	27.5454	26.4589	0	1.04805	1.65273	1.58753	0
	81360	22.6	-0.663879	-1.04486	-1.00789		17.4935	27.5325	26.5584	0	1.04961	1.65195	1.59351	0
	81420	22.6167	-0.653036	-1.04831	-1.01463		17.2078	27.6234	26.7359	0	1.03247	1.6574	1.60416	0
	81480	22.6333	-0.618536	-1.05373	-1.00231		16.2987	27.7662	26.4113	0	0.977922	1.66597	1.58468	0
	81540	22.65	-0.636771	-1.05028	-1.00986		16.7792	27.6753	26.6104	0	1.00675	1.66052	1.59662	0
	81600	22.6667	-0.648107	-1.04979	-1.01841		17.0779	27.6623	26.8355	0	1.02468	1.65974	1.61013	0
	81660	22.6833	-0.653529	-1.05176	-1.01972		17.2208	27.7143	26.8701	0	1.03325	1.66286	1.61221	0
	81720	22.7	-0.651064	-1.06063	-1.02498		17.1558	27.948	27.0087	0	1.02935	1.67688	1.62052	0
	81780	22.7167	-0.65205	-1.12716	-1.04699		17.1818	29.7013	27.5887	0	1.03091	1.78208	1.65532	0
	81840	22.7333	-0.6555	-1.07837	-1.03451		17.2727	28.4156	27.2597	0	1.03636	1.70493	1.63558	0
	81900	22.75	-0.660921	-1.05373	-1.02695		17.4156	27.7662	27.0606	0	1.04493	1.66597	1.62364	0
	81960	22.7667	-0.670286	-1.04387	-1.00937		17.6623	27.5065	26.5974	0	1.05974	1.65039	1.59584	0
	82020	22.7833	-0.670778	-1.07098	-1.01364		17.6753	28.2208	26.71	0	1.06052	1.69325	1.6026	0
	82080	22.8	-0.669793	-1.03204	-1.00214		17.6493	27.1948	26.4069	0	1.05896	1.63169	1.58442	0
	82140	22.8167	-0.666836	-1.07196	-1.01841		17.5714	28.2467	26.8355	0	1.05429	1.6948	1.61013	0
	82200	22.8333	-0.664864	-1.06063	-1.01463		17.5195	27.948	26.7359	0	1.05117	1.67688	1.60416	0
	82260	22.85	-0.660921	-1.05669	-1.01019		17.4156	27.8442	26.6191	0	1.04493	1.67065	1.59714	0
	82320	22.8667	-0.65895	-1.04979	-1.00954		17.3636	27.6623	26.6017	0	1.04182	1.65974	1.5961	0
	82380	22.8833	-0.654514	-0.996064	-0.9936		17.2467	26.2467	26.1818	0	1.0348	1.5748	1.57091	0
	82440	22.9	-0.649093	-1.00494	-0.994914		17.1039	26.4805	26.2164	0	1.02623	1.58883	1.57299	0
	82500	22.9167	-0.642193	-1.02909	-1.00609		16.9221	27.1169	26.5108	0	1.01532	1.62701	1.59065	0
	82560	22.9333	-0.6486	-1.09809	-1.03566		17.0909	28.9351	27.29	0	1.02545	1.7361	1.6374	0
	82620	22.95	-0.649093	-1.13357	-1.05094		17.1039	29.8701	27.6926	0	1.02623	1.79221	1.66156	0
	82680	22.9667	-0.653036	-1.08034	-1.03303		17.2078	28.4675	27.2208	0	1.03247	1.70805	1.63325	0
	82740	22.9833	-0.653036	-1.08379	-1.03516		17.2078	28.5584	27.2771	0	1.03247	1.71351	1.63662	0
	82800	23	-0.655993	-1.07689	-1.03467		17.2857	28.3766	27.2641	0	1.03714	1.7026	1.63584	0
	82860	23.0167	-0.667821	-1.07936	-1.04535		17.5974	28.4416	27.5454	0	1.05584	1.70649	1.65273	0
	82920	23.0333	-0.668807	-1.07541	-1.04781		17.6234	28.3377	27.6104	0	1.0574	1.70026	1.65662	0
	82980	23.05	-0.672257	-1.07049	-1.04289		17.7143	28.2078	27.4805	0	1.06286	1.69247	1.64883	0
	83040	23.0667	-0.669793	-1.0695	-1.05356		17.6493	28.1818	27.7619	0	1.05896	1.69091	1.66571	0
	83100	23.0833	-0.662893	-1.07049	-1.01118		17.4675	28.2078	26.645	0	1.04805	1.69247	1.5987	0
	83160	23.1	-0.659936	-1.07394	-1.0143		17.3896	28.2987	26.7273	0	1.04338	1.69792	1.60364	0
	83220	23.1167	-0.661907	-1.07098	-1.01939		17.4416	28.2208	26.8615	0	1.04649	1.69325	1.61169	0
	83280	23.1333	-0.65895	-1.07098	-1.02054		17.3636	28.2208	26.8918	0	1.04182	1.69325	1.61351	0
	83340	23.15	-0.659443	-1.08133	-1.02432		17.3766	28.4935	26.9913	0	1.0426	1.70961	1.61948	0
	83400	23.1667	-0.653529	-1.04683	-1.00822		17.2208	27.5844	26.5671	0	1.03325	1.65507	1.59403	0
	83460	23.1833	-0.6417	-1.00691	-0.993107		16.9091	26.5325	26.1688	0	1.01455	1.59195	1.57013	0
	83520	23.2	-0.647614	-1.03254	-1.00707		17.0649	27.2078	26.5368	0	1.0239	1.63247	1.59221	0
	83580	23.2167	-0.650079	-1.04239	-1.01463		17.1299	27.4675	26.7359	0	1.02779	1.64805	1.60416	0
	83640	23.2333	-0.651557	-1.05274	-1.02383		17.1688	27.7403	26.9783	0	1.03013	1.66442	1.6187	0
	83700	23.25	-0.65205	-1.0764	-1.03221		17.1818	28.3636	27.1991	0	1.03091	1.70182	1.63195	0
	83760	23.2667	-0.653036	-1.13702	-1.05734		17.2078	29.961	27.8615	0	1.03247	1.79766	1.67169	0
	83820	23.2833	-0.654514	-1.09266	-1.04864		17.2467	28.7922	27.632	0	1.0348	1.72753	1.65792	0
	83880	23.3	-0.663386	-1.07295	-1.04732		17.4805	28.2727	27.5974	0	1.04883	1.69636	1.65584	0
	83940	23.3167	-0.668807	-1.06753	-1.04699		17.6234	28.1299	27.5887	0	1.0574	1.68779	1.65532	0
	84000	23.3333	-0.668807	-1.08626	-1.05636		17.6234	28.6234	27.8355	0	1.0574	1.7174	1.67013	0
	84060	23.35	-0.668314	-1.11386	-1.06408		17.6104	29.3507	28.039	0	1.05662	1.76104	1.68234	0
	84120	23.3667	-0.667821	-1.12519	-1.06539		17.5974	29.6493	28.0736	0	1.05584	1.77896	1.68442	0
	84180	23.3833	-0.662893	-1.07886	-1.04502		17.4675	28.4286	27.5368	0	1.04805	1.70571	1.65221	0
	84240	23.4	-0.659443	-1.07443	-1.03385		17.3766	28.3117	27.2424	0	1.0426	1.6987	1.63455	0
	84300	23.4167	-0.650572	-1.07098	-1.02219		17.1429	28.2208	26.9351	0	1.02857	1.69325	1.6161	0
	84360	23.4333	-0.650079	-1.05718	-1.01972		17.1299	27.8571	26.8701	0	1.02779	1.67143	1.61221	0
	84420	23.45	-0.640221	-1.05471	-1.01709		16.8701	27.7922	26.8009	0	1.01221	1.66753	1.60805	0
	84480	23.4667	-0.637757	-1.03648	-1.00921		16.8052	27.3117	26.5931	0	1.00831	1.6387	1.59558	0
	84540	23.4833	-0.644657	-1.04436	-1.01676		16.987	27.5195	26.7922	0	1.01922	1.65117	1.60753	0
	84600	23.5	-0.653529	-1.04979	-1.02498		17.2208	27.6623	27.0087	0	1.03325	1.65974	1.62052	0
	84660	23.5167	-0.650079	-1.05915	-1.03385		17.1299	27.9091	27.2424	0	1.02779	1.67455	1.63455	0
	84720	23.5333	-0.644657	-1.06112	-1.04075		16.987	27.961	27.4242	0	1.01922	1.67766	1.64545	0
	84780	23.55	-0.644164	-1.06506	-1.06079		16.974	28.0649	27.9524	0	1.01844	1.6839	1.67714	0
	84840	23.5667	-0.6417	-1.07147	-1.07541		16.9091	28.2338	28.3377	0	1.01455	1.69403	1.70026	0
	84900	23.5833	-0.647122	-1.04683	-1.07311		17.052	27.5844	28.2771	0	1.02312	1.65507	1.69662	0
	84960	23.6	-0.646136	-1.04781	-1.05324		17.026	27.6104	27.7533	0	1.02156	1.65662	1.6652	0
	85020	23.6167	-0.646629	-1.06556	-1.06211		17.039	28.0779	27.987	0	1.02234	1.68468	1.67922	0
	85080	23.6333	-0.650079	-1.07246	-1.06424		17.1299	28.2597	28.0433	0	1.02779	1.69558	1.6826	0
	85140	23.65	-0.659443	-1.10104	-1.08051		17.3766	29.013	28.4719	0	1.0426	1.74078	1.70831	0
	85200	23.6667	-0.663879	-1.12519	-1.07164		17.4935	29.6493	28.2381	0	1.04961	1.77896	1.69429	0
	85260	23.6833	-0.66585	-1.08675	-1.05751		17.5454	28.6364	27.8658	0	1.05273	1.71818	1.67195	0
	85320	23.7	-0.666836	-1.08034	-1.05471		17.5714	28.4675	27.7922	0	1.05429	1.70805	1.66753	0
	85380	23.7167	-0.664371	-1.07295	-1.06129		17.5065	28.2727	27.9654	0	1.05039	1.69636	1.67792	0
	85440	23.7333	-0.660921	-1.05866	-1.04453		17.4156	27.8961	27.5238	0	1.04493	1.67377	1.65143	0
	85500	23.75	-0.657964	-1.05915	-1.03221		17.3377	27.9091	27.1991	0	1.04026	1.67455	1.63195	0
	85560	23.7667	-0.657964	-1.03697	-1.02366		17.3377	27.3247	26.974	0	1.04026	1.63948	1.61844	0
	85620	23.7833	-0.655007	-1.03648	-1.02761		17.2597	27.3117	27.0779	0	1.03558	1.6387	1.62468	0
	85680	23.8	-0.6555	-1.04535	-1.02859		17.2727	27.5454	27.1039	0	1.03636	1.65273	1.62623	0
	85740	23.8167	-0.646136	-1.02711	-1.02071		17.026	27.0649	26.8961	0	1.02156	1.6239	1.61377	0
	85800	23.8333	-0.640714	-1.03944	-1.03089		16.8831	27.3896	27.1645	0	1.01299	1.64338	1.62987	0
	85860	23.85	-0.650079	-1.04781	-1.02728		17.1299	27.6104	27.0693	0	1.02779	1.65662	1.62416	0
	85920	23.8667	-0.648107	-1.06063	-1.03976		17.0779	27.948	27.3983	0	1.02468	1.67688	1.6439	0
	85980	23.8833	-0.650079	-1.08133	-1.06901		17.1299	28.4935	28.1688	0	1.02779	1.70961	1.69013	0
	86040	23.9	-0.651557	-1.05866	-1.06063		17.1688	27.8961	27.948	0	1.03013	1.67377	1.67688	0
	86100	23.9167	-0.655993	-1.06408	-1.06441		17.2857	28.039	28.0476	0	1.03714	1.68234	1.68286	0
	86160	23.9333	-0.657472	-1.06753	-1.06884		17.3247	28.1299	28.1645	0	1.03948	1.68779	1.68987	0
	86220	23.95	-0.665357	-1.07739	-1.06983		17.5325	28.3896	28.1905	0	1.05195	1.70338	1.69143	0
	86280	23.9667	-0.667821	-1.10646	-1.08823		17.5974	29.1558	28.6753	0	1.05584	1.74935	1.72052	0
	86340	23.9833	-0.66585	-1.11189	-1.10236		17.5454	29.2987	29.0476	0	1.05273	1.75792	1.74286	0
	86400	24	-0.664371	-1.06605	-1.08363		17.5065	28.0909	28.5541	0	1.05039	1.68545	1.71325	0
	86460	24.0167	-0.6624	-1.05373	-1.06851		17.4546	27.7662	28.1558	0	1.04727	1.66597	1.68935	0
	86520	24.0333	-0.658457	-1.05521	-1.05734		17.3507	27.8052	27.8615	0	1.04104	1.66831	1.67169	0
	86580	24.05	-0.659443	-1.04387	-1.05209		17.3766	27.5065	27.7229	0	1.0426	1.65039	1.66338	0
	86640	24.0667	-0.660921	-1.04683	-1.04272		17.4156	27.5844	27.4762	0	1.04493	1.65507	1.64857	0
	86700	24.0833	-0.654514	-1.03056	-1.02646		17.2467	27.1558	27.0476	0	1.0348	1.62935	1.62286	0
	86760	24.1	-0.644657	-1.03746	-1.03221		16.987	27.3377	27.1991	0	1.01922	1.64026	1.63195	0
	86820	24.1167	-0.6486	-1.04436	-1.03516		17.0909	27.5195	27.2771	0	1.02545	1.65117	1.63662	0
	86880	24.1333	-0.651557	-1.04683	-1.03812		17.1688	27.5844	27.355	0	1.03013	1.65507	1.6413	0
	86940	24.15	-0.654022	-1.04436	-1.0419		17.2338	27.5195	27.4546	0	1.03403	1.65117	1.64727	0
	87000	24.1667	-0.655007	-1.05422	-1.04732		17.2597	27.7792	27.5974	0	1.03558	1.66675	1.65584	0
	87060	24.1833	-0.662893	-1.05915	-1.0741		17.4675	27.9091	28.303	0	1.04805	1.67455	1.69818	0
	87120	24.2	-0.669793	-1.06802	-1.06605		17.6493	28.1429	28.0909	0	1.05896	1.68857	1.68545	0
	87180	24.2167	-0.675707	-1.07246	-1.05373		17.8052	28.2597	27.7662	0	1.06831	1.69558	1.66597	0
	87240	24.2333	-0.681128	-1.07049	-1.07607		17.948	28.2078	28.355	0	1.07688	1.69247	1.7013	0
	87300	24.25	-0.674228	-1.06112	-1.0764		17.7662	27.961	28.3636	0	1.06597	1.67766	1.70182	0
	87360	24.2667	-0.671764	-1.07788	-1.08511		17.7013	28.4026	28.5931	0	1.06208	1.70416	1.71558	0
	87420	24.2833	-0.674228	-1.104	-1.09825		17.7662	29.0909	28.9394	0	1.06597	1.74545	1.73636	0
	87480	24.3	-0.669793	-1.09414	-1.09365		17.6493	28.8312	28.8182	0	1.05896	1.72987	1.72909	0
	87540	24.3167	-0.667821	-1.06359	-1.08987		17.5974	28.026	28.7186	0	1.05584	1.68156	1.72312	0
	87600	24.3333	-0.667821	-1.05816	-1.08314		17.5974	27.8831	28.5411	0	1.05584	1.67299	1.71247	0
	87660	24.35	-0.666836	-1.04781	-1.07114		17.5714	27.6104	28.2251	0	1.05429	1.65662	1.69351	0
	87720	24.3667	-0.666343	-1.04535	-1.07476		17.5584	27.5454	28.3204	0	1.05351	1.65273	1.69922	0
	87780	24.3833	-0.654514	-1.03796	-1.07279		17.2467	27.3506	28.2684	0	1.0348	1.64104	1.6961	0
	87840	24.4	-0.656979	-1.035	-1.05537		17.3117	27.2727	27.8095	0	1.0387	1.63636	1.66857	0
	87900	24.4167	-0.660921	-1.03648	-1.04519		17.4156	27.3117	27.5411	0	1.04493	1.6387	1.65247	0
	87960	24.4333	-0.665357	-1.04289	-1.04486		17.5325	27.4805	27.5325	0	1.05195	1.64883	1.65195	0
	88020	24.45	-0.667821	-1.04634	-1.05061		17.5974	27.5714	27.684	0	1.05584	1.65429	1.66104	0
	88080	24.4667	-0.669793	-1.05126	-1.05603		17.6493	27.7013	27.8268	0	1.05896	1.66208	1.66961	0
	88140	24.4833	-0.673736	-1.05718	-1.06014		17.7533	27.8571	27.9351	0	1.0652	1.67143	1.6761	0
	88200	24.5	-0.682607	-1.06506	-1.06424		17.987	28.0649	28.0433	0	1.07922	1.6839	1.6826	0
	88260	24.5167	-0.675707	-1.0626	-1.06506		17.8052	28	28.0649	0	1.06831	1.68	1.6839	0
	88320	24.5333	-0.67275	-1.06161	-1.06605		17.7273	27.974	28.0909	0	1.06364	1.67844	1.68545	0
	88380	24.55	-0.675707	-1.06359	-1.06342		17.8052	28.026	28.0217	0	1.06831	1.68156	1.6813	0
	88440	24.5667	-0.674721	-1.06654	-1.08872		17.7792	28.1039	28.6883	0	1.06675	1.68623	1.7213	0
	88500	24.5833	-0.668807	-1.09168	-1.10219		17.6234	28.7662	29.0433	0	1.0574	1.72597	1.7426	0
	88560	24.6	-0.6693	-1.11189	-1.10499		17.6364	29.2987	29.1169	0	1.05818	1.75792	1.74701	0
	88620	24.6167	-0.673736	-1.08724	-1.09841		17.7533	28.6493	28.9437	0	1.0652	1.71896	1.73662	0
	88680	24.6333	-0.671764	-1.06063	-1.08889		17.7013	27.948	28.6926	0	1.06208	1.67688	1.72156	0
	88740	24.65	-0.671271	-1.05225	-1.08593		17.6883	27.7273	28.6147	0	1.0613	1.66364	1.71688	0
	88800	24.6667	-0.6693	-1.04091	-1.07919		17.6364	27.4286	28.4372	0	1.05818	1.64571	1.70623	0
	88860	24.6833	-0.673736	-1.03845	-1.08297		17.7533	27.3636	28.5368	0	1.0652	1.64182	1.71221	0
	88920	24.7	-0.678664	-1.03106	-1.09644		17.8831	27.1688	28.8918	0	1.07299	1.63013	1.73351	0
	88980	24.7167	-0.681621	-1.02958	-1.0856		17.961	27.1299	28.6061	0	1.07766	1.62779	1.71636	0
	89040	24.7333	-0.685072	-1.03796	-1.06391		18.052	27.3506	28.0346	0	1.08312	1.64104	1.68208	0
	89100	24.75	-0.689014	-1.04239	-1.06276		18.1558	27.4675	28.0043	0	1.08935	1.64805	1.68026	0
	89160	24.7667	-0.690986	-1.04584	-1.0649		18.2078	27.5584	28.0606	0	1.09247	1.65351	1.68364	0
	89220	24.7833	-0.695914	-1.04979	-1.06884		18.3377	27.6623	28.1645	0	1.10026	1.65974	1.68987	0
	89280	24.8	-0.689507	-1.0557	-1.07196		18.1688	27.8182	28.2467	0	1.09013	1.66909	1.6948	0
	89340	24.8167	-0.692464	-1.06654	-1.07722		18.2468	28.1039	28.3853	0	1.09481	1.68623	1.70312	0
	89400	24.8333	-0.689507	-1.06408	-1.07262		18.1688	28.039	28.2641	0	1.09013	1.68234	1.69584	0
	89460	24.85	-0.685072	-1.06309	-1.07262		18.052	28.013	28.2641	0	1.08312	1.68078	1.69584	0
	89520	24.8667	-0.688522	-1.06457	-1.06934		18.1429	28.052	28.1775	0	1.08857	1.68312	1.69065	0
	89580	24.8833	-0.690986	-1.08034	-1.07689		18.2078	28.4675	28.3766	0	1.09247	1.70805	1.7026	0
	89640	24.9	-0.689507	-1.1109	-1.09726		18.1688	29.2727	28.9134	0	1.09013	1.75636	1.73481	0
	89700	24.9167	-0.685564	-1.11435	-1.10236		18.0649	29.3636	29.0476	0	1.0839	1.76182	1.74286	0
	89760	24.9333	-0.680636	-1.06408	-1.08708		17.9351	28.039	28.645	0	1.0761	1.68234	1.7187	0
	89820	24.95	-0.679157	-1.05718	-1.08478		17.8961	27.8571	28.5844	0	1.07377	1.67143	1.71507	0
	89880	24.9667	-0.689014	-1.04979	-1.08412		18.1558	27.6623	28.5671	0	1.08935	1.65974	1.71403	0
	89940	24.9833	-0.689014	-1.04929	-1.08872		18.1558	27.6494	28.6883	0	1.08935	1.65896	1.7213	0
	90000	25	-0.68655	-1.04387	-1.09349		18.0909	27.5065	28.8138	0	1.08545	1.65039	1.72883	0
	90060	25.0167	-0.69	-1.035	-1.08905		18.1818	27.2727	28.697	0	1.09091	1.63636	1.72182	0
	90120	25.0333	-0.691479	-1.03746	-1.07952		18.2208	27.3377	28.4459	0	1.09325	1.64026	1.70675	0
	90180	25.05	-0.693943	-1.04486	-1.06129		18.2857	27.5325	27.9654	0	1.09714	1.65195	1.67792	0
	90240	25.0667	-0.70035	-1.04831	-1.05931		18.4546	27.6234	27.9134	0	1.10727	1.6574	1.67481	0
	90300	25.0833	-0.702814	-1.04584	-1.06194		18.5195	27.5584	27.9827	0	1.11117	1.65351	1.67896	0
	90360	25.1	-0.698871	-1.05077	-1.06342		18.4156	27.6883	28.0217	0	1.10493	1.6613	1.6813	0
	90420	25.1167	-0.697393	-1.05964	-1.06605		18.3766	27.9221	28.0909	0	1.1026	1.67532	1.68545	0
	90480	25.1333	-0.695914	-1.06359	-1.06572		18.3377	28.026	28.0823	0	1.10026	1.68156	1.68494	0
	90540	25.15	-0.699364	-1.06359	-1.06884		18.4286	28.026	28.1645	0	1.10571	1.68156	1.68987	0
	90600	25.1667	-0.695422	-1.06309	-1.07722		18.3247	28.013	28.3853	0	1.09948	1.68078	1.70312	0
	90660	25.1833	-0.692957	-1.06802	-1.07919		18.2597	28.1429	28.4372	0	1.09558	1.68857	1.70623	0
	90720	25.2	-0.690493	-1.09809	-1.08659		18.1948	28.9351	28.632	0	1.09169	1.7361	1.71792	0
	90780	25.2167	-0.691479	-1.11238	-1.08889		18.2208	29.3117	28.6926	0	1.09325	1.7587	1.72156	0
	90840	25.2333	-0.688029	-1.10942	-1.08889		18.1299	29.2338	28.6926	0	1.08779	1.75403	1.72156	0
	90900	25.25	-0.690493	-1.06556	-1.07952		18.1948	28.0779	28.4459	0	1.09169	1.68468	1.70675	0
	90960	25.2667	-0.691972	-1.05767	-1.07936		18.2338	27.8701	28.4416	0	1.09403	1.67221	1.70649	0
	91020	25.2833	-0.694436	-1.0488	-1.07673		18.2987	27.6364	28.3723	0	1.09792	1.65818	1.70234	0
	91080	25.3	-0.69	-1.05126	-1.08544		18.1818	27.7013	28.6017	0	1.09091	1.66208	1.7161	0
	91140	25.3167	-0.695914	-1.04929	-1.07689		18.3377	27.6494	28.3766	0	1.10026	1.65896	1.7026	0
	91200	25.3333	-0.704293	-1.03746	-1.06014		18.5584	27.3377	27.9351	0	1.11351	1.64026	1.6761	0
	91260	25.35	-0.7245	-1.04584	-1.07032		19.0909	27.5584	28.2035	0	1.14545	1.65351	1.69221	0
	91320	25.3667	-0.711686	-1.05225	-1.06359		18.7533	27.7273	28.026	0	1.1252	1.66364	1.68156	0
	91380	25.3833	-0.709714	-1.05816	-1.06457		18.7013	27.8831	28.052	0	1.12208	1.67299	1.68312	0
	91440	25.4	-0.708236	-1.0626	-1.06605		18.6623	28	28.0909	0	1.11974	1.68	1.68545	0
	91500	25.4167	-0.708236	-1.06851	-1.06375		18.6623	28.1558	28.0303	0	1.11974	1.68935	1.68182	0
	91560	25.4333	-0.705279	-1.07591	-1.06769		18.5844	28.3507	28.1342	0	1.11507	1.70104	1.68805	0
	91620	25.45	-0.702814	-1.07147	-1.06161		18.5195	28.2338	27.974	0	1.11117	1.69403	1.67844	0
	91680	25.4667	-0.705279	-1.07344	-1.05537		18.5844	28.2857	27.8095	0	1.11507	1.69714	1.66857	0
	91740	25.4833	-0.703307	-1.07739	-1.05669		18.5325	28.3896	27.8442	0	1.11195	1.70338	1.67065	0
	91800	25.5	-0.70035	-1.10449	-1.07328		18.4546	29.1039	28.2814	0	1.10727	1.74623	1.69688	0
	91860	25.5167	-0.699364	-1.13899	-1.08626		18.4286	30.013	28.6234	0	1.10571	1.80078	1.7174	0
	91920	25.5333	-0.702814	-1.14047	-1.09759		18.5195	30.052	28.9221	0	1.11117	1.80312	1.73532	0
	91980	25.55	-0.705279	-1.09365	-1.08018		18.5844	28.8182	28.4632	0	1.11507	1.72909	1.70779	0
	92040	25.5667	-0.705279	-1.06753	-1.07114		18.5844	28.1299	28.2251	0	1.11507	1.68779	1.69351	0
	92100	25.5833	-0.70725	-1.06704	-1.06966		18.6364	28.1169	28.1861	0	1.11818	1.68701	1.69117	0
	92160	25.6	-0.711193	-1.05915	-1.06819		18.7403	27.9091	28.1472	0	1.12442	1.67455	1.68883	0
	92220	25.6167	-0.709714	-1.05521	-1.05028		18.7013	27.8052	27.6753	0	1.12208	1.66831	1.66052	0
	92280	25.6333	-0.691479	-1.04979	-1.05816		18.2208	27.6623	27.8831	0	1.09325	1.65974	1.67299	0
	92340	25.65	-0.69	-1.04634	-1.05931		18.1818	27.5714	27.9134	0	1.09091	1.65429	1.67481	0
	92400	25.6667	-0.699364	-1.04979	-1.04551		18.4286	27.6623	27.5498	0	1.10571	1.65974	1.65299	0
	92460	25.6833	-0.70725	-1.05816	-1.04502		18.6364	27.8831	27.5368	0	1.11818	1.67299	1.65221	0
	92520	25.7	-0.7107	-1.06506	-1.05094		18.7273	28.0649	27.6926	0	1.12364	1.6839	1.66156	0
	92580	25.7167	-0.720557	-1.07196	-1.05734		18.987	28.2467	27.8615	0	1.13922	1.6948	1.67169	0
	92640	25.7333	-0.707743	-1.08872	-1.05931		18.6493	28.6883	27.9134	0	1.11896	1.7213	1.67481	0
	92700	25.75	-0.713657	-1.09069	-1.05931		18.8052	28.7403	27.9134	0	1.12831	1.72442	1.67481	0
	92760	25.7667	-0.715136	-1.08429	-1.05997		18.8442	28.5714	27.9307	0	1.13065	1.71429	1.67584	0
	92820	25.7833	-0.717107	-1.08527	-1.06391		18.8961	28.5974	28.0346	0	1.13377	1.71584	1.68208	0
	92880	25.8	-0.7176	-1.10104	-1.06326		18.9091	29.013	28.0173	0	1.13455	1.74078	1.68104	0
	92940	25.8167	-0.715628	-1.13406	-1.06129		18.8571	29.8831	27.9654	0	1.13143	1.79299	1.67792	0
	93000	25.8333	-0.717107	-1.15624	-1.09431		18.8961	30.4675	28.8355	0	1.13377	1.82805	1.73013	0
	93060	25.85	-0.7176	-1.15378	-1.08938		18.9091	30.4026	28.7056	0	1.13455	1.82416	1.72234	0
	93120	25.8667	-0.717107	-1.0833	-1.07131		18.8961	28.5455	28.2294	0	1.13377	1.71273	1.69377	0
	93180	25.8833	-0.716121	-1.07344	-1.08675		18.8701	28.2857	28.6364	0	1.13221	1.69714	1.71818	0
	93240	25.9	-0.718586	-1.07394	-1.07591		18.9351	28.2987	28.3507	0	1.1361	1.69792	1.70104	0
	93300	25.9167	-0.715628	-1.06654	-1.04699		18.8571	28.1039	27.5887	0	1.13143	1.68623	1.65532	0
	93360	25.9333	-0.714643	-1.06211	-1.05833		18.8312	27.987	27.8875	0	1.12987	1.67922	1.67325	0
	93420	25.95	-0.716121	-1.05028	-1.058		18.8701	27.6753	27.8788	0	1.13221	1.66052	1.67273	0
	93480	25.9667	-0.715628	-1.05767	-1.05537		18.8571	27.8701	27.8095	0	1.13143	1.67221	1.66857	0
	93540	25.9833	-0.712671	-1.06704	-1.04502		18.7792	28.1169	27.5368	0	1.12675	1.68701	1.65221	0
	93600	26	-0.71415	-1.07443	-1.0534		18.8182	28.3117	27.7576	0	1.12909	1.6987	1.66545	0
	93660	26.0167	-0.710207	-1.08231	-1.05011		18.7143	28.5195	27.671	0	1.12286	1.71117	1.66026	0
	93720	26.0333	-0.712178	-1.08921	-1.05455		18.7662	28.7013	27.7879	0	1.12597	1.72208	1.66727	0
	93780	26.05	-0.717107	-1.09414	-1.05356		18.8961	28.8312	27.7619	0	1.13377	1.72987	1.66571	0
	93840	26.0667	-0.719571	-1.09217	-1.05356		18.961	28.7792	27.7619	0	1.13766	1.72675	1.66571	0
	93900	26.0833	-0.719571	-1.09365	-1.05554		18.961	28.8182	27.8138	0	1.13766	1.72909	1.66883	0
	93960	26.1	-0.723022	-1.10104	-1.06753		19.052	29.013	28.1299	0	1.14312	1.74078	1.68779	0
	94020	26.1167	-0.725979	-1.13209	-1.07361		19.1299	29.8312	28.29	0	1.14779	1.78987	1.6974	0
	94080	26.1333	-0.730907	-1.15723	-1.08987		19.2597	30.4935	28.7186	0	1.15558	1.82961	1.72312	0
	94140	26.15	-0.727457	-1.14836	-1.08133		19.1688	30.2597	28.4935	0	1.15013	1.81558	1.70961	0
	94200	26.1667	-0.729922	-1.14343	-1.09036		19.2338	30.1299	28.7316	0	1.15403	1.80779	1.7239	0
	94260	26.1833	-0.728443	-1.09217	-1.07262		19.1948	28.7792	28.2641	0	1.15169	1.72675	1.69584	0
	94320	26.2	-0.724993	-1.08626	-1.07443		19.1039	28.6234	28.3117	0	1.14623	1.7174	1.6987	0
	94380	26.2167	-0.726964	-1.07739	-1.07279		19.1558	28.3896	28.2684	0	1.14935	1.70338	1.6961	0
	94440	26.2333	-0.730414	-1.0764	-1.07344		19.2467	28.3636	28.2857	0	1.1548	1.70182	1.69714	0
	94500	26.25	-0.728936	-1.07147	-1.07771		19.2078	28.2338	28.3983	0	1.15247	1.69403	1.7039	0
	94560	26.2667	-0.728936	-1.06112	-1.08346		19.2078	27.961	28.5498	0	1.15247	1.67766	1.71299	0
	94620	26.2833	-0.732879	-1.06654	-1.04601		19.3117	28.1039	27.5628	0	1.1587	1.68623	1.65377	0
	94680	26.3	-0.72795	-1.07246	-1.04584		19.1818	28.2597	27.5584	0	1.15091	1.69558	1.65351	0
	94740	26.3167	-0.720557	-1.08774	-1.05192		18.987	28.6623	27.7186	0	1.13922	1.71974	1.66312	0
	94800	26.3333	-0.719078	-1.09365	-1.05422		18.948	28.8182	27.7792	0	1.13688	1.72909	1.66675	0
	94860	26.35	-0.723514	-1.10154	-1.05915		19.0649	29.026	27.9091	0	1.1439	1.74156	1.67455	0
	94920	26.3667	-0.726964	-1.10548	-1.0511		19.1558	29.1299	27.697	0	1.14935	1.74779	1.66182	0
	94980	26.3833	-0.727457	-1.10646	-1.05406		19.1688	29.1558	27.7749	0	1.15013	1.74935	1.66649	0
	95040	26.4	-0.728936	-1.10844	-1.05751		19.2078	29.2078	27.8658	0	1.15247	1.75247	1.67195	0
	95100	26.4167	-0.730414	-1.15378	-1.08116		19.2467	30.4026	28.4892	0	1.1548	1.82416	1.70935	0
	95160	26.4333	-0.736329	-1.18631	-1.08708		19.4026	31.2597	28.645	0	1.16416	1.87558	1.7187	0
	95220	26.45	-0.742736	-1.18089	-1.08971		19.5714	31.1169	28.7143	0	1.17429	1.86701	1.72286	0
	95280	26.4667	-0.739779	-1.14688	-1.07689		19.4935	30.2208	28.3766	0	1.16961	1.81325	1.7026	0
	95340	26.4833	-0.733864	-1.11041	-1.06786		19.3377	29.2597	28.1385	0	1.16026	1.75558	1.68831	0
	95400	26.5	-0.733372	-1.08921	-1.06556		19.3247	28.7013	28.0779	0	1.15948	1.72208	1.68468	0
	95460	26.5167	-0.736329	-1.08872	-1.06917		19.4026	28.6883	28.1732	0	1.16416	1.7213	1.69039	0
	95520	26.5333	-0.736329	-1.0902	-1.07065		19.4026	28.7273	28.2121	0	1.16416	1.72364	1.69273	0
	95580	26.55	-0.734357	-1.08626	-1.06901		19.3507	28.6234	28.1688	0	1.16104	1.7174	1.69013	0
	95640	26.5667	-0.73485	-1.07492	-1.06572		19.3636	28.3247	28.0823	0	1.16182	1.69948	1.68494	0
	95700	26.5833	-0.735836	-1.07295	-1.06802		19.3896	28.2727	28.1429	0	1.16338	1.69636	1.68857	0
	95760	26.6	-0.732879	-1.08084	-1.05636		19.3117	28.4805	27.8355	0	1.1587	1.70883	1.67013	0
	95820	26.6167	-0.733372	-1.08971	-1.05619		19.3247	28.7143	27.8312	0	1.15948	1.72286	1.66987	0
	95880	26.6333	-0.736821	-1.0971	-1.05504		19.4156	28.9091	27.8009	0	1.16493	1.73455	1.66805	0
	95940	26.65	-0.735343	-1.10597	-1.05948		19.3766	29.1429	27.9178	0	1.1626	1.74857	1.67507	0
	96000	26.6667	-0.7314	-1.1178	-1.06408		19.2727	29.4546	28.039	0	1.15636	1.76727	1.68234	0
	96060	26.6833	-0.725486	-1.26122	-1.09776		19.1169	33.2338	28.9264	0	1.14701	1.99403	1.73558	0
	96120	26.7	-0.730414	-1.26369	-1.10778		19.2467	33.2987	29.1905	0	1.1548	1.99792	1.75143	0
	96180	26.7167	-0.733372	-1.14441	-1.06654		19.3247	30.1558	28.1039	0	1.15948	1.80935	1.68623	0
	96240	26.7333	-0.735836	-1.11632	-1.0603		19.3896	29.4156	27.9394	0	1.16338	1.76493	1.67636	0
	96300	26.75	-0.733864	-1.18039	-1.0856		19.3377	31.1039	28.6061	0	1.16026	1.86623	1.71636	0
	96360	26.7667	-0.743721	-1.18581	-1.09217		19.5974	31.2467	28.7792	0	1.17584	1.8748	1.72675	0
	96420	26.7833	-0.744707	-1.15821	-1.08872		19.6234	30.5195	28.6883	0	1.1774	1.83117	1.7213	0
	96480	26.8	-0.744214	-1.07196	-1.05899		19.6104	28.2467	27.9048	0	1.17662	1.6948	1.67429	0
	96540	26.8167	-0.742736	-1.08182	-1.06474		19.5714	28.5065	28.0563	0	1.17429	1.71039	1.68338	0
	96600	26.8333	-0.74175	-1.09069	-1.0695		19.5454	28.7403	28.1818	0	1.17273	1.72442	1.69091	0
	96660	26.85	-0.781671	-1.08429	-1.08363		20.5974	28.5714	28.5541	0	1.23584	1.71429	1.71325	0
	96720	26.8667	-0.767379	-1.08133	-1.07936		20.2208	28.4935	28.4416	0	1.21325	1.70961	1.70649	0
	96780	26.8833	-0.758507	-1.07147	-1.07262		19.987	28.2338	28.2641	0	1.19922	1.69403	1.69584	0
	96840	26.9	-0.758507	-1.07739	-1.06572		19.987	28.3896	28.0823	0	1.19922	1.70338	1.68494	0
	96900	26.9167	-0.754564	-1.08921	-1.05422		19.8831	28.7013	27.7792	0	1.19299	1.72208	1.66675	0
	96960	26.9333	-0.752593	-1.09907	-1.05701		19.8312	28.961	27.8528	0	1.18987	1.73766	1.67117	0
	97020	26.95	-0.749636	-1.10301	-1.05455		19.7533	29.0649	27.7879	0	1.1852	1.7439	1.66727	0
	97080	26.9667	-0.742243	-1.11632	-1.06227		19.5584	29.4156	27.9913	0	1.17351	1.76493	1.67948	0
	97140	26.9833	-0.746678	-1.12371	-1.05784		19.6753	29.6104	27.8745	0	1.18052	1.77662	1.67247	0
	97200	27	-0.735343	-1.11829	-1.05636		19.3766	29.4675	27.8355	0	1.1626	1.76805	1.67013	0
	97260	27.0167	-0.728936	-1.12026	-1.05669		19.2078	29.5195	27.8442	0	1.15247	1.77117	1.67065	0
	97320	27.0333	-0.737314	-1.12914	-1.08182		19.4286	29.7533	28.5065	0	1.16571	1.7852	1.71039	0
	97380	27.05	-0.74175	-1.15723	-1.10285		19.5454	30.4935	29.0606	0	1.17273	1.82961	1.74364	0
	97440	27.0667	-0.743229	-1.18138	-1.0925		19.5844	31.1299	28.7879	0	1.17507	1.86779	1.72727	0
	97500	27.0833	-0.746678	-1.1799	-1.08839		19.6753	31.0909	28.6797	0	1.18052	1.86545	1.72078	0
	97560	27.1	-0.7452	-1.15969	-1.08626		19.6364	30.5584	28.6234	0	1.17818	1.83351	1.7174	0
	97620	27.1167	-0.747171	-1.12371	-1.0856		19.6883	29.6104	28.6061	0	1.1813	1.77662	1.71636	0
	97680	27.1333	-0.749636	-1.11583	-1.09036		19.7533	29.4026	28.7316	0	1.1852	1.76416	1.7239	0
	97740	27.15	-0.755057	-1.10548	-1.08379		19.8961	29.1299	28.5584	0	1.19377	1.74779	1.71351	0
	97800	27.1667	-0.752593	-1.10104	-1.06983		19.8312	29.013	28.1905	0	1.18987	1.74078	1.69143	0
	97860	27.1833	-0.755057	-1.10252	-1.07689		19.8961	29.052	28.3766	0	1.19377	1.74312	1.7026	0
	97920	27.2	-0.760479	-1.08576	-1.04979		20.039	28.6104	27.6623	0	1.20234	1.71662	1.65974	0
	97980	27.2167	-0.761464	-1.09217	-1.05406		20.0649	28.7792	27.7749	0	1.2039	1.72675	1.66649	0
	98040	27.2333	-0.76245	-1.09809	-1.06786		20.0909	28.9351	28.1385	0	1.20545	1.7361	1.68831	0
	98100	27.25	-0.760972	-1.10499	-1.07311		20.052	29.1169	28.2771	0	1.20312	1.74701	1.69662	0
	98160	27.2667	-0.759986	-1.11632	-1.07164		20.026	29.4156	28.2381	0	1.20156	1.76493	1.69429	0
	98220	27.2833	-0.760972	-1.12864	-1.08034		20.052	29.7403	28.4675	0	1.20312	1.78442	1.70805	0
	98280	27.3	-0.760972	-1.13456	-1.04141		20.052	29.8961	27.4416	0	1.20312	1.79377	1.64649	0
	98340	27.3167	-0.759493	-1.1316	-1.04765		20.013	29.8182	27.6061	0	1.20078	1.78909	1.65636	0
	98400	27.3333	-0.756536	-1.13456	-1.05603		19.9351	29.8961	27.8268	0	1.1961	1.79377	1.66961	0
	98460	27.35	-0.752593	-1.14244	-1.06474		19.8312	30.1039	28.0563	0	1.18987	1.80623	1.68338	0
	98520	27.3667	-0.755057	-1.17744	-1.07903		19.8961	31.026	28.4329	0	1.19377	1.86156	1.70597	0
	98580	27.3833	-0.754071	-1.18877	-1.08396		19.8701	31.3247	28.5628	0	1.19221	1.87948	1.71377	0
	98640	27.4	-0.751607	-1.30952	-1.12963		19.8052	34.5065	29.7662	0	1.18831	2.07039	1.78597	0
	98700	27.4167	-0.754071	-1.14146	-1.07969		19.8701	30.0779	28.4502	0	1.19221	1.80468	1.70701	0
	98760	27.4333	-0.7521	-1.11977	-1.07147		19.8182	29.5065	28.2338	0	1.18909	1.77039	1.69403	0
	98820	27.45	-0.752593	-1.11386	-1.06802		19.8312	29.3507	28.1429	0	1.18987	1.76104	1.68857	0
	98880	27.4667	-0.749636	-1.11879	-1.07394		19.7533	29.4805	28.2987	0	1.1852	1.76883	1.69792	0
	98940	27.4833	-0.748157	-1.11829	-1.07344		19.7143	29.4675	28.2857	0	1.18286	1.76805	1.69714	0
	99000	27.5	-0.751607	-1.10597	-1.07098		19.8052	29.1429	28.2208	0	1.18831	1.74857	1.69325	0
	99060	27.5167	-0.751607	-1.10301	-1.05964		19.8052	29.0649	27.9221	0	1.18831	1.7439	1.67532	0
	99120	27.5333	-0.751114	-1.10252	-1.05554		19.7922	29.052	27.8138	0	1.18753	1.74312	1.66883	0
	99180	27.55	-0.757028	-1.10351	-1.05964		19.9481	29.0779	27.9221	0	1.19688	1.74468	1.67532	0
	99240	27.5667	-0.759493	-1.1247	-1.06342		20.013	29.6364	28.0217	0	1.20078	1.77818	1.6813	0
	99300	27.5833	-0.764422	-1.13308	-1.0649		20.1429	29.8571	28.0606	0	1.20857	1.79143	1.68364	0
	99360	27.6	-0.768857	-1.13259	-1.06753		20.2597	29.8442	28.1299	0	1.21558	1.79065	1.68779	0
	99420	27.6167	-0.763436	-1.13702	-1.06293		20.1169	29.961	28.0087	0	1.20701	1.79766	1.68052	0
	99480	27.6333	-0.759	-1.14294	-1.06589		20	30.1169	28.0866	0	1.2	1.80701	1.68519	0
	99540	27.65	-0.760972	-1.14984	-1.06802		20.052	30.2987	28.1429	0	1.20312	1.81792	1.68857	0
	99600	27.6667	-0.759986	-1.15723	-1.07344		20.026	30.4935	28.2857	0	1.20156	1.82961	1.69714	0
	99660	27.6833	-0.756536	-1.20799	-1.09661		19.9351	31.8312	28.8961	0	1.1961	1.90987	1.73377	0
	99720	27.7	-0.757521	-1.21884	-1.09989		19.961	32.1169	28.9827	0	1.19766	1.92701	1.73896	0
	99780	27.7167	-0.756043	-1.19863	-1.10039		19.9221	31.5844	28.9957	0	1.19532	1.89507	1.73974	0
	99840	27.7333	-0.75555	-1.18581	-1.09431		19.9091	31.2467	28.8355	0	1.19455	1.8748	1.73013	0
	99900	27.75	-0.756043	-1.14294	-1.07837		19.9221	30.1169	28.4156	0	1.19532	1.80701	1.70493	0
	99960	27.7667	-0.756536	-1.13012	-1.07591		19.9351	29.7792	28.3507	0	1.1961	1.78675	1.70104	0
	100020	27.7833	-0.756043	-1.13308	-1.07771		19.9221	29.8571	28.3983	0	1.19532	1.79143	1.7039	0
	100080	27.8	-0.7521	-1.11928	-1.07443		19.8182	29.4935	28.3117	0	1.18909	1.76961	1.6987	0
	100140	27.8167	-0.752593	-1.10301	-1.06211		19.8312	29.0649	27.987	0	1.18987	1.7439	1.67922	0
	100200	27.8333	-0.751607	-1.11435	-1.05685		19.8052	29.3636	27.8485	0	1.18831	1.76182	1.67091	0
	100260	27.85	-0.7521	-1.10942	-1.05603		19.8182	29.2338	27.8268	0	1.18909	1.75403	1.66961	0
	100320	27.8667	-0.750621	-1.12766	-1.06046		19.7792	29.7143	27.9437	0	1.18675	1.78286	1.67662	0
	100380	27.8833	-0.750128	-1.13653	-1.06211		19.7662	29.948	27.987	0	1.18597	1.79688	1.67922	0
	100440	27.9	-0.753578	-1.14688	-1.06375		19.8571	30.2208	28.0303	0	1.19143	1.81325	1.68182	0
	100500	27.9167	-0.753578	-1.1523	-1.06129		19.8571	30.3636	27.9654	0	1.19143	1.82182	1.67792	0
	100560	27.9333	-0.75555	-1.14294	-1.06145		19.9091	30.1169	27.9697	0	1.19455	1.80701	1.67818	0
	100620	27.95	-0.761957	-1.1385	-1.06326		20.0779	30	28.0173	0	1.20468	1.8	1.68104	0
	100680	27.9667	-0.77625	-1.13801	-1.06736		20.4546	29.987	28.1255	0	1.22727	1.79922	1.68753	0
	100740	27.9833	-0.773786	-1.18039	-1.08461		20.3896	31.1039	28.5801	0	1.22338	1.86623	1.71481	0
	100800	28	-0.768857	-1.20405	-1.09644		20.2597	31.7273	28.8918	0	1.21558	1.90364	1.73351	0
	100860	28.0167	-0.7659	-1.21489	-1.10137		20.1818	32.013	29.0216	0	1.21091	1.92078	1.7413	0
	100920	28.0333	-0.764422	-1.20306	-1.0994		20.1429	31.7013	28.9697	0	1.20857	1.90208	1.73818	0
	100980	28.05	-0.763436	-1.15476	-1.08593		20.1169	30.4286	28.6147	0	1.20701	1.82571	1.71688	0
	101040	28.0667	-0.761957	-1.15329	-1.08642		20.0779	30.3896	28.6277	0	1.20468	1.82338	1.71766	0
	101100	28.0833	-0.76245	-1.13899	-1.09234		20.0909	30.013	28.7835	0	1.20545	1.80078	1.72701	0
	101160	28.1	-0.757028	-1.13111	-1.08297		19.9481	29.8052	28.5368	0	1.19688	1.78831	1.71221	0
	101220	28.1167	-0.760972	-1.13111	-1.08034		20.052	29.8052	28.4675	0	1.20312	1.78831	1.70805	0
	101280	28.1333	-0.761464	-1.11287	-1.06506		20.0649	29.3247	28.0649	0	1.2039	1.75948	1.6839	0
	101340	28.15	-0.759986	-1.12076	-1.06359		20.026	29.5325	28.026	0	1.20156	1.77195	1.68156	0
	101400	28.1667	-0.756043	-1.12914	-1.06424		19.9221	29.7533	28.0433	0	1.19532	1.7852	1.6826	0
	101460	28.1833	-0.756536	-1.14195	-1.06687		19.9351	30.0909	28.1126	0	1.1961	1.80545	1.68675	0
	101520	28.2	-0.759	-1.14294	-1.06589		20	30.1169	28.0866	0	1.2	1.80701	1.68519	0
	101580	28.2167	-0.753578	-1.14786	-1.05734		19.8571	30.2468	27.8615	0	1.19143	1.81481	1.67169	0
	101640	28.2333	-0.753086	-1.14934	-1.05488		19.8442	30.2857	27.7965	0	1.19065	1.81714	1.66779	0
	101700	28.25	-0.754564	-1.14737	-1.05734		19.8831	30.2338	27.8615	0	1.19299	1.81403	1.67169	0
	101760	28.2667	-0.751607	-1.14737	-1.06063		19.8052	30.2338	27.948	0	1.18831	1.81403	1.67688	0
	101820	28.2833	-0.756536	-1.15526	-1.06983		19.9351	30.4416	28.1905	0	1.1961	1.82649	1.69143	0
	101880	28.3	-0.756043	-1.18532	-1.07722		19.9221	31.2338	28.3853	0	1.19532	1.87403	1.70312	0
	101940	28.3167	-0.759986	-1.19567	-1.08544		20.026	31.5065	28.6017	0	1.20156	1.89039	1.7161	0
	102000	28.3333	-0.763929	-1.20553	-1.09546		20.1299	31.7662	28.8658	0	1.20779	1.90597	1.73195	0
	102060	28.35	-0.767872	-1.18138	-1.09086		20.2338	31.1299	28.7446	0	1.21403	1.86779	1.72468	0
	102120	28.3667	-0.766393	-1.15279	-1.08084		20.1948	30.3766	28.4805	0	1.21169	1.8226	1.70883	0
	102180	28.3833	-0.766393	-1.15033	-1.08576		20.1948	30.3117	28.6104	0	1.21169	1.8187	1.71662	0
	102240	28.4	-0.764914	-1.13998	-1.08593		20.1558	30.039	28.6147	0	1.20935	1.80234	1.71688	0
	102300	28.4167	-0.764914	-1.13505	-1.08231		20.1558	29.9091	28.5195	0	1.20935	1.79455	1.71117	0
	102360	28.4333	-0.763436	-1.12125	-1.06884		20.1169	29.5454	28.1645	0	1.20701	1.77273	1.68987	0
	102420	28.45	-0.763929	-1.11336	-1.06129		20.1299	29.3377	27.9654	0	1.20779	1.76026	1.67792	0
	102480	28.4667	-0.759	-1.12914	-1.06145		20	29.7533	27.9697	0	1.2	1.7852	1.67818	0
	102540	28.4833	-0.760479	-1.13012	-1.06145		20.039	29.7792	27.9697	0	1.20234	1.78675	1.67818	0
	102600	28.5	-0.760479	-1.13751	-1.06326		20.039	29.974	28.0173	0	1.20234	1.79844	1.68104	0
	102660	28.5167	-0.761464	-1.15033	-1.0626		20.0649	30.3117	28	0	1.2039	1.8187	1.68	0
	102720	28.5333	-0.759493	-1.15181	-1.06079		20.013	30.3506	27.9524	0	1.20078	1.82104	1.67714	0
	102780	28.55	-0.758507	-1.15181	-1.05784		19.987	30.3506	27.8745	0	1.19922	1.82104	1.67247	0
	102840	28.5667	-0.756536	-1.14244	-1.05455		19.9351	30.1039	27.7879	0	1.1961	1.80623	1.66727	0
	102900	28.5833	-0.75555	-1.14984	-1.06112		19.9091	30.2987	27.961	0	1.19455	1.81792	1.67766	0
	102960	28.6	-0.753578	-1.1799	-1.07098		19.8571	31.0909	28.2208	0	1.19143	1.86545	1.69325	0
	103020	28.6167	-0.737314	-1.2075	-1.07246		19.4286	31.8182	28.2597	0	1.16571	1.90909	1.69558	0
	103080	28.6333	-0.746678	-1.22376	-1.08511		19.6753	32.2467	28.5931	0	1.18052	1.9348	1.71558	0
	103140	28.65	-0.746678	-1.21588	-1.08593		19.6753	32.039	28.6147	0	1.18052	1.92234	1.71688	0
	103200	28.6667	-0.750621	-1.16659	-1.0741		19.7792	30.7403	28.303	0	1.18675	1.84442	1.69818	0
	103260	28.6833	-0.750621	-1.14441	-1.07229		19.7792	30.1558	28.2554	0	1.18675	1.80935	1.69532	0
	103320	28.7	-0.752593	-1.14096	-1.07229		19.8312	30.0649	28.2554	0	1.18987	1.8039	1.69532	0
	103380	28.7167	-0.753086	-1.14737	-1.07525		19.8442	30.2338	28.3333	0	1.19065	1.81403	1.7	0
	103440	28.7333	-0.756536	-1.13801	-1.06704		19.9351	29.987	28.1169	0	1.1961	1.79922	1.68701	0
	103500	28.75	-0.758014	-1.12174	-1.05997		19.974	29.5584	27.9307	0	1.19844	1.77351	1.67584	0
	103560	28.7667	-0.761957	-1.11879	-1.06457		20.0779	29.4805	28.052	0	1.20468	1.76883	1.68312	0
	103620	28.7833	-0.760479	-1.12766	-1.06112		20.039	29.7143	27.961	0	1.20234	1.78286	1.67766	0
	103680	28.8	-0.759986	-1.14047	-1.05849		20.026	30.052	27.8918	0	1.20156	1.80312	1.67351	0
	103740	28.8167	-0.771814	-1.14836	-1.06178		20.3377	30.2597	27.9783	0	1.22026	1.81558	1.6787	0
	103800	28.8333	-0.780193	-1.15279	-1.06605		20.5584	30.3766	28.0909	0	1.23351	1.8226	1.68545	0
	103860	28.85	-0.774279	-1.1592	-1.06408		20.4026	30.5454	28.039	0	1.22416	1.83273	1.68234	0
	103920	28.8667	-0.749143	-1.16462	-1.06309		19.7403	30.6883	28.013	0	1.18442	1.8413	1.68078	0
	103980	28.8833	-0.74175	-1.16758	-1.06046		19.5454	30.7662	27.9437	0	1.17273	1.84597	1.67662	0
	104040	28.9	-0.732386	-1.16314	-1.06096		19.2987	30.6493	27.9567	0	1.15792	1.83896	1.6774	0
	104100	28.9167	-0.731893	-1.19666	-1.06671		19.2857	31.5325	28.1082	0	1.15714	1.89195	1.68649	0
	104160	28.9333	-0.72795	-1.21341	-1.07476		19.1818	31.974	28.3204	0	1.15091	1.91844	1.69922	0
	104220	28.95	-0.724993	-1.22179	-1.08363		19.1039	32.1948	28.5541	0	1.14623	1.93169	1.71325	0
	104280	28.9667	-0.726472	-1.22229	-1.08576		19.1429	32.2078	28.6104	0	1.14857	1.93247	1.71662	0
	104340	28.9833	-0.728443	-1.17399	-1.06901		19.1948	30.9351	28.1688	0	1.15169	1.8561	1.69013	0
	104400	29	-0.732386	-1.15821	-1.06901		19.2987	30.5195	28.1688	0	1.15792	1.83117	1.69013	0
	104460	29.0167	-0.734357	-1.14737	-1.06851		19.3507	30.2338	28.1558	0	1.16104	1.81403	1.68935	0
	104520	29.0333	-0.738793	-1.15723	-1.07016		19.4675	30.4935	28.1991	0	1.16805	1.82961	1.69195	0
	104580	29.05	-0.746186	-1.13949	-1.05734		19.6623	30.026	27.8615	0	1.17974	1.80156	1.67169	0
	104640	29.0667	-0.754564	-1.12322	-1.05751		19.8831	29.5974	27.8658	0	1.19299	1.77584	1.67195	0
	104700	29.0833	-0.759493	-1.12667	-1.05554		20.013	29.6883	27.8138	0	1.20078	1.7813	1.66883	0
	104760	29.1	-0.759986	-1.13604	-1.05701		20.026	29.9351	27.8528	0	1.20156	1.7961	1.67117	0
	104820	29.1167	-0.768857	-1.14343	-1.06375		20.2597	30.1299	28.0303	0	1.21558	1.80779	1.68182	0
	104880	29.1333	-0.777729	-1.14589	-1.06753		20.4935	30.1948	28.1299	0	1.22961	1.81169	1.68779	0
	104940	29.15	-0.773786	-1.16265	-1.07065		20.3896	30.6364	28.2121	0	1.22338	1.83818	1.69273	0
	105000	29.1667	-0.75555	-1.16709	-1.06917		19.9091	30.7532	28.1732	0	1.19455	1.84519	1.69039	0
	105060	29.1833	-0.737314	-1.16955	-1.06391		19.4286	30.8182	28.0346	0	1.16571	1.84909	1.68208	0
	105120	29.2	-0.7314	-1.16659	-1.06096		19.2727	30.7403	27.9567	0	1.15636	1.84442	1.6774	0
	105180	29.2167	-0.729429	-1.16955	-1.06457		19.2208	30.8182	28.052	0	1.15325	1.84909	1.68312	0
	105240	29.2333	-0.726472	-1.19321	-1.07049		19.1429	31.4416	28.2078	0	1.14857	1.88649	1.69247	0
	105300	29.25	-0.721543	-1.2213	-1.07952		19.013	32.1818	28.4459	0	1.14078	1.93091	1.70675	0
	105360	29.2667	-0.722529	-1.22919	-1.08429		19.039	32.3896	28.5714	0	1.14234	1.94338	1.71429	0
	105420	29.2833	-0.724993	-1.19715	-1.07311		19.1039	31.5454	28.2771	0	1.14623	1.89273	1.69662	0
	105480	29.3	-0.728936	-1.14836	-1.06424		19.2078	30.2597	28.0433	0	1.15247	1.81558	1.6826	0
	105540	29.3167	-0.732879	-1.14885	-1.06424		19.3117	30.2727	28.0433	0	1.1587	1.81636	1.6826	0
	105600	29.3333	-0.735836	-1.15082	-1.06605		19.3896	30.3247	28.0909	0	1.16338	1.81948	1.68545	0
	105660	29.35	-0.739286	-1.14491	-1.06244		19.4805	30.1688	27.9957	0	1.16883	1.81013	1.67974	0
	105720	29.3667	-0.749143	-1.12716	-1.05603		19.7403	29.7013	27.8268	0	1.18442	1.78208	1.66961	0
	105780	29.3833	-0.754071	-1.11484	-1.05669		19.8701	29.3766	27.8442	0	1.19221	1.7626	1.67065	0
	105840	29.4	-0.758014	-1.12815	-1.05586		19.974	29.7273	27.8225	0	1.19844	1.78364	1.66935	0
	105900	29.4167	-0.761464	-1.13456	-1.05948		20.0649	29.8961	27.9178	0	1.2039	1.79377	1.67507	0
	105960	29.4333	-0.773293	-1.14639	-1.05751		20.3766	30.2078	27.8658	0	1.2226	1.81247	1.67195	0
	106020	29.45	-0.771322	-1.15427	-1.06014		20.3247	30.4156	27.9351	0	1.21948	1.82493	1.6761	0
	106080	29.4667	-0.76245	-1.16561	-1.06506		20.0909	30.7143	28.0649	0	1.20545	1.84286	1.6839	0
	106140	29.4833	-0.737807	-1.1661	-1.06391		19.4416	30.7273	28.0346	0	1.16649	1.84364	1.68208	0
	106200	29.5	-0.730414	-1.16807	-1.05997		19.2467	30.7792	27.9307	0	1.1548	1.84675	1.67584	0
	106260	29.5167	-0.728443	-1.16955	-1.06161		19.1948	30.8182	27.974	0	1.15169	1.84909	1.67844	0
	106320	29.5333	-0.726964	-1.17251	-1.06769		19.1558	30.8961	28.1342	0	1.14935	1.85377	1.68805	0
	106380	29.55	-0.725979	-1.20898	-1.07969		19.1299	31.8571	28.4502	0	1.14779	1.91143	1.70701	0
	106440	29.5667	-0.723022	-1.22623	-1.08396		19.052	32.3117	28.5628	0	1.14312	1.9387	1.71377	0
	106500	29.5833	-0.718093	-1.22229	-1.08199		18.9221	32.2078	28.5108	0	1.13532	1.93247	1.71065	0
	106560	29.6	-0.719571	-1.19271	-1.07903		18.961	31.4286	28.4329	0	1.13766	1.88571	1.70597	0
	106620	29.6167	-0.7245	-1.15624	-1.06934		19.0909	30.4675	28.1775	0	1.14545	1.82805	1.69065	0
	106680	29.6333	-0.729429	-1.14392	-1.06671		19.2208	30.1429	28.1082	0	1.15325	1.80857	1.68649	0
	106740	29.65	-0.735343	-1.14195	-1.06079		19.3766	30.0909	27.9524	0	1.1626	1.80545	1.67714	0
	106800	29.6667	-0.742736	-1.13061	-1.05291		19.5714	29.7922	27.7446	0	1.17429	1.78753	1.66468	0
	106860	29.6833	-0.749636	-1.13061	-1.05356		19.7533	29.7922	27.7619	0	1.1852	1.78753	1.66571	0
	106920	29.7	-0.756043	-1.11829	-1.05356		19.9221	29.4675	27.7619	0	1.19532	1.76805	1.66571	0
	106980	29.7167	-0.756536	-1.12766	-1.05094		19.9351	29.7143	27.6926	0	1.1961	1.78286	1.66156	0
	107040	29.7333	-0.765407	-1.13702	-1.05406		20.1688	29.961	27.7749	0	1.21013	1.79766	1.66649	0
	107100	29.75	-0.773293	-1.15131	-1.05751		20.3766	30.3377	27.8658	0	1.2226	1.82026	1.67195	0
	107160	29.7667	-0.768857	-1.16068	-1.06276		20.2597	30.5844	28.0043	0	1.21558	1.83507	1.68026	0
	107220	29.7833	-0.742243	-1.16856	-1.06211		19.5584	30.7922	27.987	0	1.17351	1.84753	1.67922	0
	107280	29.8	-0.733372	-1.16807	-1.05652		19.3247	30.7792	27.8398	0	1.15948	1.84675	1.67039	0
	107340	29.8167	-0.724993	-1.16955	-1.05816		19.1039	30.8182	27.8831	0	1.14623	1.84909	1.67299	0
	107400	29.8333	-0.724993	-1.17103	-1.06326		19.1039	30.8571	28.0173	0	1.14623	1.85143	1.68104	0
	107460	29.85	-0.723022	-1.17645	-1.06999		19.052	31	28.1948	0	1.14312	1.86	1.69169	0
	107520	29.8667	-0.718586	-1.21834	-1.08084		18.9351	32.1039	28.4805	0	1.1361	1.92623	1.70883	0
	107580	29.8833	-0.7176	-1.23559	-1.08609		18.9091	32.5584	28.6191	0	1.13455	1.95351	1.71714	0
	107640	29.9	-0.719571	-1.23756	-1.09217		18.961	32.6104	28.7792	0	1.13766	1.95662	1.72675	0
	107700	29.9167	-0.722036	-1.17744	-1.0718		19.026	31.026	28.2424	0	1.14156	1.86156	1.69455	0
	107760	29.9333	-0.723514	-1.14984	-1.06391		19.0649	30.2987	28.0346	0	1.1439	1.81792	1.68208	0
	107820	29.95	-0.728443	-1.15674	-1.06687		19.1948	30.4805	28.1126	0	1.15169	1.82883	1.68675	0
	107880	29.9667	-0.738793	-1.15279	-1.06046		19.4675	30.3766	27.9437	0	1.16805	1.8226	1.67662	0
	107940	29.9833	-0.743721	-1.14786	-1.05882		19.5974	30.2468	27.9004	0	1.17584	1.81481	1.67403	0
	108000	30	-0.749143	-1.13061	-1.05422		19.7403	29.7922	27.7792	0	1.18442	1.78753	1.66675	0
	108060	30.0167	-0.751114	-1.12569	-1.04913		19.7922	29.6623	27.645	0	1.18753	1.77974	1.6587	0
	108120	30.0333	-0.759986	-1.13061	-1.05225		20.026	29.7922	27.7273	0	1.20156	1.78753	1.66364	0
	108180	30.05	-0.769843	-1.14047	-1.05537		20.2857	30.052	27.8095	0	1.21714	1.80312	1.66857	0
	108240	30.0667	-0.767872	-1.1523	-1.0603		20.2338	30.3636	27.9394	0	1.21403	1.82182	1.67636	0
	108300	30.0833	-0.753086	-1.16117	-1.05652		19.8442	30.5974	27.8398	0	1.19065	1.83584	1.67039	0
	108360	30.1	-0.729429	-1.16906	-1.05028		19.2208	30.8052	27.6753	0	1.15325	1.84831	1.66052	0
	108420	30.1167	-0.723514	-1.17103	-1.05077		19.0649	30.8571	27.6883	0	1.1439	1.85143	1.6613	0
	108480	30.1333	-0.723022	-1.17152	-1.05126		19.052	30.8701	27.7013	0	1.14312	1.85221	1.66208	0
	108540	30.15	-0.722036	-1.17103	-1.05521		19.026	30.8571	27.8052	0	1.14156	1.85143	1.66831	0
	108600	30.1667	-0.719078	-1.19863	-1.07262		18.948	31.5844	28.2641	0	1.13688	1.89507	1.69584	0
	108660	30.1833	-0.716614	-1.22426	-1.08067		18.8831	32.2597	28.4762	0	1.13299	1.93558	1.70857	0
	108720	30.2	-0.716614	-1.23214	-1.08856		18.8831	32.4675	28.684	0	1.13299	1.94805	1.72104	0
	108780	30.2167	-0.719078	-1.2213	-1.0879		18.948	32.1818	28.6667	0	1.13688	1.93091	1.72	0
	108840	30.2333	-0.718586	-1.16807	-1.07049		18.9351	30.7792	28.2078	0	1.1361	1.84675	1.69247	0
	108900	30.25	-0.723022	-1.15821	-1.06851		19.052	30.5195	28.1558	0	1.14312	1.83117	1.68935	0
	108960	30.2667	-0.728936	-1.14934	-1.06227		19.2078	30.2857	27.9913	0	1.15247	1.81714	1.67948	0
	109020	30.2833	-0.7383	-1.15575	-1.06014		19.4546	30.4546	27.9351	0	1.16727	1.82727	1.6761	0
	109080	30.3	-0.752593	-1.14934	-1.05899		19.8312	30.2857	27.9048	0	1.18987	1.81714	1.67429	0
	109140	30.3167	-0.7521	-1.12569	-1.05011		19.8182	29.6623	27.671	0	1.18909	1.77974	1.66026	0
	109200	30.3333	-0.74865	-1.13111	-1.04962		19.7273	29.8052	27.658	0	1.18364	1.78831	1.65948	0
	109260	30.35	-0.76245	-1.14294	-1.05324		20.0909	30.1169	27.7533	0	1.20545	1.80701	1.6652	0
	109320	30.3667	-0.763929	-1.15131	-1.05521		20.1299	30.3377	27.8052	0	1.20779	1.82026	1.66831	0
	109380	30.3833	-0.757521	-1.15723	-1.05915		19.961	30.4935	27.9091	0	1.19766	1.82961	1.67455	0
	109440	30.4	-0.735343	-1.17004	-1.05554		19.3766	30.8312	27.8138	0	1.1626	1.84987	1.66883	0
	109500	30.4167	-0.728443	-1.17497	-1.05455		19.1948	30.961	27.7879	0	1.15169	1.85766	1.66727	0
	109560	30.4333	-0.721543	-1.17744	-1.05094		19.013	31.026	27.6926	0	1.14078	1.86156	1.66156	0
	109620	30.45	-0.719078	-1.17793	-1.06539		18.948	31.039	28.0736	0	1.13688	1.86234	1.68442	0
	109680	30.4667	-0.721543	-1.17941	-1.07081		19.013	31.0779	28.2164	0	1.14078	1.86468	1.69299	0
	109740	30.4833	-0.716121	-1.21341	-1.07755		18.8701	31.974	28.3939	0	1.13221	1.91844	1.70364	0
	109800	30.5	-0.716614	-1.23264	-1.08429		18.8831	32.4805	28.5714	0	1.13299	1.94883	1.71429	0
	109860	30.5167	-0.723514	-1.23264	-1.09299		19.0649	32.4805	28.8009	0	1.1439	1.94883	1.72805	0
	109920	30.5333	-0.72105	-1.19567	-1.08116		19	31.5065	28.4892	0	1.14	1.89039	1.70935	0
	109980	30.55	-0.722036	-1.15674	-1.06671		19.026	30.4805	28.1082	0	1.14156	1.82883	1.68649	0
	110040	30.5667	-0.729429	-1.15526	-1.06769		19.2208	30.4416	28.1342	0	1.15325	1.82649	1.68805	0
	110100	30.5833	-0.736821	-1.14836	-1.05685		19.4156	30.2597	27.8485	0	1.16493	1.81558	1.67091	0
	110160	30.6	-0.742243	-1.14589	-1.05767		19.5584	30.1948	27.8701	0	1.17351	1.81169	1.67221	0
	110220	30.6167	-0.745693	-1.13899	-1.05767		19.6493	30.013	27.8701	0	1.17896	1.80078	1.67221	0
	110280	30.6333	-0.747171	-1.12667	-1.05241		19.6883	29.6883	27.7316	0	1.1813	1.7813	1.6639	0
	110340	30.65	-0.757521	-1.13505	-1.05488		19.961	29.9091	27.7965	0	1.19766	1.79455	1.66779	0
	110400	30.6667	-0.763436	-1.14639	-1.05652		20.1169	30.2078	27.8398	0	1.20701	1.81247	1.67039	0
	110460	30.6833	-0.759493	-1.15378	-1.05931		20.013	30.4026	27.9134	0	1.20078	1.82416	1.67481	0
	110520	30.7	-0.738793	-1.15674	-1.05373		19.4675	30.4805	27.7662	0	1.16805	1.82883	1.66597	0
	110580	30.7167	-0.725979	-1.16462	-1.05061		19.1299	30.6883	27.684	0	1.14779	1.8413	1.66104	0
	110640	30.7333	-0.719571	-1.16807	-1.05126		18.961	30.7792	27.7013	0	1.13766	1.84675	1.66208	0
	110700	30.75	-0.712671	-1.16856	-1.05488		18.7792	30.7922	27.7965	0	1.12675	1.84753	1.66779	0
	110760	30.7667	-0.716121	-1.16511	-1.05816		18.8701	30.7013	27.8831	0	1.13221	1.84208	1.67299	0
	110820	30.7833	-0.7107	-1.17744	-1.06309		18.7273	31.026	28.013	0	1.12364	1.86156	1.68078	0
	110880	30.8	-0.708728	-1.21194	-1.07739		18.6753	31.9351	28.3896	0	1.12052	1.9161	1.70338	0
	110940	30.8167	-0.70725	-1.24003	-1.08774		18.6364	32.6753	28.6623	0	1.11818	1.96052	1.71974	0
	111000	30.8333	-0.711686	-1.21046	-1.08379		18.7533	31.8961	28.5584	0	1.1252	1.91377	1.71351	0
	111060	30.85	-0.711193	-1.15772	-1.06129		18.7403	30.5065	27.9654	0	1.12442	1.83039	1.67792	0
	111120	30.8667	-0.720064	-1.15575	-1.06309		18.974	30.4546	28.013	0	1.13844	1.82727	1.68078	0
	111180	30.8833	-0.726964	-1.15427	-1.05751		19.1558	30.4156	27.8658	0	1.14935	1.82493	1.67195	0
	111240	30.9	-0.733864	-1.14737	-1.05307		19.3377	30.2338	27.7489	0	1.16026	1.81403	1.66494	0
	111300	30.9167	-0.737807	-1.13653	-1.04913		19.4416	29.948	27.645	0	1.16649	1.79688	1.6587	0
	111360	30.9333	-0.739286	-1.12174	-1.04206		19.4805	29.5584	27.4589	0	1.16883	1.77351	1.64753	0
	111420	30.95	-0.743229	-1.12864	-1.04469		19.5844	29.7403	27.5281	0	1.17507	1.78442	1.65169	0
	111480	30.9667	-0.758014	-1.12963	-1.04749		19.974	29.7662	27.6017	0	1.19844	1.78597	1.6561	0
	111540	30.9833	-0.75555	-1.1385	-1.05439		19.9091	30	27.7836	0	1.19455	1.8	1.66701	0
	111600	31	-0.742736	-1.14934	-1.05241		19.5714	30.2857	27.7316	0	1.17429	1.81714	1.6639	0
	111660	31.0167	-0.725979	-1.15476	-1.04913		19.1299	30.4286	27.645	0	1.14779	1.82571	1.6587	0
	111720	31.0333	-0.720064	-1.1592	-1.05094		18.974	30.5454	27.6926	0	1.13844	1.83273	1.66156	0
	111780	31.05	-0.716614	-1.15329	-1.04666		18.8831	30.3896	27.5801	0	1.13299	1.82338	1.65481	0
	111840	31.0667	-0.715628	-1.15624	-1.05291		18.8571	30.4675	27.7446	0	1.13143	1.82805	1.66468	0
	111900	31.0833	-0.71415	-1.16265	-1.05915		18.8182	30.6364	27.9091	0	1.12909	1.83818	1.67455	0
	111960	31.1	-0.710207	-1.18926	-1.06753		18.7143	31.3377	28.1299	0	1.12286	1.88026	1.68779	0
	112020	31.1167	-0.71415	-1.2213	-1.08182		18.8182	32.1818	28.5065	0	1.12909	1.93091	1.71039	0
	112080	31.1333	-0.712671	-1.23214	-1.08823		18.7792	32.4675	28.6753	0	1.12675	1.94805	1.72052	0
	112140	31.15	-0.7107	-1.17546	-1.07016		18.7273	30.974	28.1991	0	1.12364	1.85844	1.69195	0
	112200	31.1667	-0.714643	-1.13801	-1.05603		18.8312	29.987	27.8268	0	1.12987	1.79922	1.66961	0
	112260	31.1833	-0.719571	-1.14146	-1.05094		18.961	30.0779	27.6926	0	1.13766	1.80468	1.66156	0
	112320	31.2	-0.72795	-1.13456	-1.04979		19.1818	29.8961	27.6623	0	1.15091	1.79377	1.65974	0
	112380	31.2167	-0.73485	-1.12914	-1.04913		19.3636	29.7533	27.645	0	1.16182	1.7852	1.6587	0
	112440	31.2333	-0.7383	-1.12322	-1.04568		19.4546	29.5974	27.5541	0	1.16727	1.77584	1.65325	0
	112500	31.25	-0.738793	-1.12322	-1.04354		19.4675	29.5974	27.4978	0	1.16805	1.77584	1.64987	0
	112560	31.2667	-0.749636	-1.12667	-1.04634		19.7533	29.6883	27.5714	0	1.1852	1.7813	1.65429	0
	112620	31.2833	-0.753086	-1.13949	-1.05143		19.8442	30.026	27.7056	0	1.19065	1.80156	1.66234	0
	112680	31.3	-0.749143	-1.14688	-1.06178		19.7403	30.2208	27.9783	0	1.18442	1.81325	1.6787	0
	112740	31.3167	-0.727457	-1.1592	-1.0626		19.1688	30.5454	28	0	1.15013	1.83273	1.68	0
	112800	31.3333	-0.714643	-1.16364	-1.05603		18.8312	30.6623	27.8268	0	1.12987	1.83974	1.66961	0
	112860	31.35	-0.717107	-1.16659	-1.05636		18.8961	30.7403	27.8355	0	1.13377	1.84442	1.67013	0
	112920	31.3667	-0.715136	-1.16462	-1.05422		18.8442	30.6883	27.7792	0	1.13065	1.8413	1.66675	0
	112980	31.3833	-0.708728	-1.17201	-1.05816		18.6753	30.8831	27.8831	0	1.12052	1.85299	1.67299	0
	113040	31.4	-0.6969	-1.18483	-1.06194		18.3636	31.2208	27.9827	0	1.10182	1.87325	1.67896	0
	113100	31.4167	-0.7038	-1.21637	-1.07509		18.5454	32.0519	28.329	0	1.11273	1.92312	1.69974	0
	113160	31.4333	-0.711686	-1.21982	-1.08001		18.7533	32.1429	28.4589	0	1.1252	1.92857	1.70753	0
	113220	31.45	-0.719078	-1.2006	-1.07771		18.948	31.6364	28.3983	0	1.13688	1.89818	1.7039	0
	113280	31.4667	-0.721543	-1.16807	-1.06556		19.013	30.7792	28.0779	0	1.14078	1.84675	1.68468	0
	113340	31.4833	-0.7245	-1.1592	-1.06326		19.0909	30.5454	28.0173	0	1.14545	1.83273	1.68104	0
	113400	31.5	-0.729922	-1.15427	-1.06326		19.2338	30.4156	28.0173	0	1.15403	1.82493	1.68104	0
	113460	31.5167	-0.722529	-1.1523	-1.05455		19.039	30.3636	27.7879	0	1.14234	1.82182	1.66727	0
	113520	31.5333	-0.727457	-1.13505	-1.05028		19.1688	29.9091	27.6753	0	1.15013	1.79455	1.66052	0
	113580	31.55	-0.7314	-1.12421	-1.04404		19.2727	29.6234	27.5108	0	1.15636	1.7774	1.65065	0
	113640	31.5667	-0.751114	-1.13111	-1.04946		19.7922	29.8052	27.6537	0	1.18753	1.78831	1.65922	0
	113700	31.5833	-0.757521	-1.13899	-1.05159		19.961	30.013	27.71	0	1.19766	1.80078	1.6626	0
	113760	31.6	-0.760479	-1.14836	-1.05603		20.039	30.2597	27.8268	0	1.20234	1.81558	1.66961	0
	113820	31.6167	-0.739286	-1.15526	-1.05126		19.4805	30.4416	27.7013	0	1.16883	1.82649	1.66208	0
	113880	31.6333	-0.723514	-1.16561	-1.0534		19.0649	30.7143	27.7576	0	1.1439	1.84286	1.66545	0
	113940	31.65	-0.715628	-1.17448	-1.06145		18.8571	30.948	27.9697	0	1.13143	1.85688	1.67818	0
	114000	31.6667	-0.707743	-1.17842	-1.06244		18.6493	31.0519	27.9957	0	1.11896	1.86312	1.67974	0
	114060	31.6833	-0.713164	-1.18089	-1.0672		18.7922	31.1169	28.1212	0	1.12753	1.86701	1.68727	0
	114120	31.7	-0.710207	-1.18089	-1.06556		18.7143	31.1169	28.0779	0	1.12286	1.86701	1.68468	0
	114180	31.7167	-0.698871	-1.20356	-1.07081		18.4156	31.7143	28.2164	0	1.10493	1.90286	1.69299	0
	114240	31.7333	-0.689014	-1.22327	-1.07344		18.1558	32.2338	28.2857	0	1.08935	1.93403	1.69714	0
	114300	31.75	-0.7038	-1.24594	-1.08626		18.5454	32.8312	28.6234	0	1.11273	1.96987	1.7174	0
	114360	31.7667	-0.715628	-1.20356	-1.07722		18.8571	31.7143	28.3853	0	1.13143	1.90286	1.70312	0
	114420	31.7833	-0.715628	-1.16166	-1.06276		18.8571	30.6104	28.0043	0	1.13143	1.83662	1.68026	0
	114480	31.8	-0.7107	-1.173	-1.06178		18.7273	30.9091	27.9783	0	1.12364	1.85455	1.6787	0
	114540	31.8167	-0.726964	-1.15772	-1.05915		19.1558	30.5065	27.9091	0	1.14935	1.83039	1.67455	0
	114600	31.8333	-0.732386	-1.15871	-1.05931		19.2987	30.5325	27.9134	0	1.15792	1.83195	1.67481	0
	114660	31.85	-0.734357	-1.13751	-1.05159		19.3507	29.974	27.71	0	1.16104	1.79844	1.6626	0
	114720	31.8667	-0.737314	-1.05718	-1.02334		19.4286	27.8571	26.9654	0	1.16571	1.67143	1.61792	0
	114780	31.8833	-0.747171	-0.867921	-0.959593		19.6883	22.8701	25.2857	0	1.1813	1.37221	1.51714	0
	114840	31.9	-0.7452	-0.941357	-0.984893		19.6364	24.8052	25.9524	0	1.17818	1.48831	1.55714	0
	114900	31.9167	-0.735343	-0.994586	-0.993436		19.3766	26.2078	26.1775	0	1.1626	1.57247	1.57065	0
	114960	31.9333	-0.716614	-1.02366	-1.00264		18.8831	26.974	26.4199	0	1.13299	1.61844	1.58519	0
	115020	31.95	-0.71415	-1.04338	-1.01233		18.8182	27.4935	26.6753	0	1.12909	1.64961	1.60052	0
	115080	31.9667	-0.705771	-1.04929	-1.01479		18.5974	27.6494	26.7403	0	1.11584	1.65896	1.60442	0
	115140	31.9833	-0.701829	-1.06506	-1.01956		18.4935	28.0649	26.8658	0	1.10961	1.6839	1.61195	0
	115200	32	-0.703307	-1.06802	-1.02399		18.5325	28.1429	26.9827	0	1.11195	1.68857	1.61896	0
	115260	32.0167	-0.6969	-1.07689	-1.03171		18.3636	28.3766	27.1862	0	1.10182	1.7026	1.63117	0
	115320	32.0333	-0.699364	-1.10794	-1.03944		18.4286	29.1948	27.3896	0	1.10571	1.75169	1.64338	0
	115380	32.05	-0.706757	-1.12569	-1.05324		18.6234	29.6623	27.7533	0	1.1174	1.77974	1.6652	0
	115440	32.0667	-0.704786	-1.12716	-1.05488		18.5714	29.7013	27.7965	0	1.11429	1.78208	1.66779	0
	115500	32.0833	-0.704786	-1.08872	-1.03894		18.5714	28.6883	27.3766	0	1.11429	1.7213	1.6426	0
	115560	32.1	-0.714643	-1.08379	-1.03254		18.8312	28.5584	27.2078	0	1.12987	1.71351	1.63247	0
	115620	32.1167	-0.717107	-1.15082	-1.05439		18.8961	30.3247	27.7836	0	1.13377	1.81948	1.66701	0
	115680	32.1333	-0.7245	-1.14146	-1.05241		19.0909	30.0779	27.7316	0	1.14545	1.80468	1.6639	0
	115740	32.15	-0.727457	-1.035	-1.01496		19.1688	27.2727	26.7446	0	1.15013	1.63636	1.60468	0
	115800	32.1667	-0.735343	-1.04436	-1.01791		19.3766	27.5195	26.8225	0	1.1626	1.65117	1.60935	0
	115860	32.1833	-0.744214	-1.05324	-1.01808		19.6104	27.7533	26.8268	0	1.17662	1.6652	1.60961	0
	115920	32.2	-0.744214	-1.04831	-1.0166		19.6104	27.6234	26.7879	0	1.17662	1.6574	1.60727	0
	115980	32.2167	-0.73485	-1.06704	-1.0212		19.3636	28.1169	26.9091	0	1.16182	1.68701	1.61455	0
	116040	32.2333	-0.714643	-1.06556	-1.02021		18.8312	28.0779	26.8831	0	1.12987	1.68468	1.61299	0
	116100	32.25	-0.711193	-1.08379	-1.02662		18.7403	28.5584	27.052	0	1.12442	1.71351	1.62312	0
	116160	32.2667	-0.706264	-1.08774	-1.0258		18.6104	28.6623	27.0303	0	1.11662	1.71974	1.62182	0
	116220	32.2833	-0.702321	-1.08034	-1.02695		18.5065	28.4675	27.0606	0	1.11039	1.70805	1.62364	0
	116280	32.3	-0.701336	-1.09611	-1.02744		18.4805	28.8831	27.0736	0	1.10883	1.73299	1.62442	0
	116340	32.3167	-0.6969	-1.10745	-1.03385		18.3636	29.1818	27.2424	0	1.10182	1.75091	1.63455	0
	116400	32.3333	-0.690493	-1.13012	-1.04223		18.1948	29.7792	27.4632	0	1.09169	1.78675	1.64779	0
	116460	32.35	-0.696407	-1.14589	-1.05241		18.3507	30.1948	27.7316	0	1.10104	1.81169	1.6639	0
	116520	32.3667	-0.698379	-1.14786	-1.05406		18.4026	30.2468	27.7749	0	1.10416	1.81481	1.66649	0
	116580	32.3833	-0.713657	-1.09907	-1.05291		18.8052	28.961	27.7446	0	1.12831	1.73766	1.66468	0
	116640	32.4	-0.705771	-1.0833	-1.03812		18.5974	28.5455	27.355	0	1.11584	1.71273	1.6413	0
	116700	32.4167	-0.715136	-1.08182	-1.03369		18.8442	28.5065	27.2381	0	1.13065	1.71039	1.63429	0
	116760	32.4333	-0.7245	-1.06457	-1.03007		19.0909	28.052	27.1429	0	1.14545	1.68312	1.62857	0
	116820	32.45	-0.725486	-1.06901	-1.03106		19.1169	28.1688	27.1688	0	1.14701	1.69013	1.63013	0
	116880	32.4667	-0.728443	-1.06605	-1.02481		19.1948	28.0909	27.0043	0	1.15169	1.68545	1.62026	0
	116940	32.4833	-0.734357	-1.05619	-1.02169		19.3507	27.8312	26.9221	0	1.16104	1.66987	1.61532	0
	117000	32.5	-0.753086	-1.04781	-1.02432		19.8442	27.6104	26.9913	0	1.19065	1.65662	1.61948	0
	117060	32.5167	-0.751114	-1.04781	-1.02416		19.7922	27.6104	26.987	0	1.18753	1.65662	1.61922	0
	117120	32.5333	-0.742243	-1.05816	-1.02186		19.5584	27.8831	26.9264	0	1.17351	1.67299	1.61558	0
	117180	32.55	-0.718586	-1.06359	-1.01956		18.9351	28.026	26.8658	0	1.1361	1.68156	1.61195	0
	117240	32.5667	-0.712671	-1.10055	-1.03122		18.7792	29	27.1732	0	1.12675	1.74	1.63039	0
	117300	32.5833	-0.705279	-1.08872	-1.02646		18.5844	28.6883	27.0476	0	1.11507	1.7213	1.62286	0
	117360	32.6	-0.706264	-1.08576	-1.02925		18.6104	28.6104	27.1212	0	1.11662	1.71662	1.62727	0
	117420	32.6167	-0.695422	-1.08872	-1.02892		18.3247	28.6883	27.1126	0	1.09948	1.7213	1.62675	0
	117480	32.6333	-0.691972	-1.10154	-1.03615		18.2338	29.026	27.303	0	1.09403	1.74156	1.63818	0
	117540	32.65	-0.697393	-1.104	-1.03812		18.3766	29.0909	27.355	0	1.1026	1.74545	1.6413	0
	117600	32.6667	-0.713657	-1.14146	-1.05833		18.8052	30.0779	27.8875	0	1.12831	1.80468	1.67325	0
	117660	32.6833	-0.7314	-1.11583	-1.0557		19.2727	29.4026	27.8182	0	1.15636	1.76416	1.66909	0
	117720	32.7	-0.722529	-1.10351	-1.04535		19.039	29.0779	27.5454	0	1.14234	1.74468	1.65273	0
	117780	32.7167	-0.724007	-1.09562	-1.04519		19.0779	28.8701	27.5411	0	1.14468	1.73221	1.65247	0
	117840	32.7333	-0.732386	-1.07788	-1.03467		19.2987	28.4026	27.2641	0	1.15792	1.70416	1.63584	0
	117900	32.75	-0.734357	-1.09168	-1.0419		19.3507	28.7662	27.4546	0	1.16104	1.72597	1.64727	0
	117960	32.7667	-0.730414	-1.07196	-1.02777		19.2467	28.2467	27.0822	0	1.1548	1.6948	1.62494	0
	118020	32.7833	-0.733864	-1.05422	-1.01923		19.3377	27.7792	26.8571	0	1.16026	1.66675	1.61143	0
	118080	32.8	-0.711193	-1.07196	-1.01578		18.7403	28.2467	26.7662	0	1.12442	1.6948	1.60597	0
	118140	32.8167	-0.720557	-1.07394	-1.02169		18.987	28.2987	26.9221	0	1.13922	1.69792	1.61532	0
	118200	32.8333	-0.715136	-1.07492	-1.01989		18.8442	28.3247	26.8745	0	1.13065	1.69948	1.61247	0
	118260	32.85	-0.70725	-1.07886	-1.02301		18.6364	28.4286	26.9567	0	1.11818	1.70571	1.6174	0
	118320	32.8667	-0.704786	-1.07394	-1.01923		18.5714	28.2987	26.8571	0	1.11429	1.69792	1.61143	0
	118380	32.8833	-0.700843	-1.08231	-1.02498		18.4675	28.5195	27.0087	0	1.10805	1.71117	1.62052	0
	118440	32.9	-0.701336	-1.09069	-1.02761		18.4805	28.7403	27.0779	0	1.10883	1.72442	1.62468	0
	118500	32.9167	-0.694436	-1.08675	-1.02777		18.2987	28.6364	27.0822	0	1.09792	1.71818	1.62494	0
	118560	32.9333	-0.693943	-1.0902	-1.03188		18.2857	28.7273	27.1905	0	1.09714	1.72364	1.63143	0
	118620	32.95	-0.699364	-1.10597	-1.03911		18.4286	29.1429	27.3809	0	1.10571	1.74857	1.64286	0
	118680	32.9667	-0.703307	-1.13702	-1.05209		18.5325	29.961	27.7229	0	1.11195	1.79766	1.66338	0
	118740	32.9833	-0.700843	-1.11583	-1.04551		18.4675	29.4026	27.5498	0	1.10805	1.76416	1.65299	0
	118800	33	-0.704786	-1.10991	-1.04634		18.5714	29.2467	27.5714	0	1.11429	1.7548	1.65429	0
	118860	33.0167	-0.70725	-1.12273	-1.04354		18.6364	29.5844	27.4978	0	1.11818	1.77507	1.64987	0
	118920	33.0333	-0.718586	-1.11435	-1.04321		18.9351	29.3636	27.4892	0	1.1361	1.76182	1.64935	0
	118980	33.05	-0.722036	-1.07936	-1.02777		19.026	28.4416	27.0822	0	1.14156	1.70649	1.62494	0
	119040	33.0667	-0.723022	-1.06211	-1.02087		19.052	27.987	26.9004	0	1.14312	1.67922	1.61403	0
	119100	33.0833	-0.726472	-1.07196	-1.02777		19.1429	28.2467	27.0822	0	1.14857	1.6948	1.62494	0
	119160	33.1	-0.737807	-1.09611	-1.02629		19.4416	28.8831	27.0433	0	1.16649	1.73299	1.6226	0
	119220	33.1167	-0.733864	-1.09266	-1.02662		19.3377	28.7922	27.052	0	1.16026	1.72753	1.62312	0
	119280	33.1333	-0.725979	-1.07689	-1.02317		19.1299	28.3766	26.961	0	1.14779	1.7026	1.61766	0
	119340	33.15	-0.708728	-1.104	-1.02531		18.6753	29.0909	27.0173	0	1.12052	1.74545	1.62104	0
	119400	33.1667	-0.701336	-1.10794	-1.02876		18.4805	29.1948	27.1082	0	1.10883	1.75169	1.62649	0
	119460	33.1833	-0.698871	-1.10794	-1.02728		18.4156	29.1948	27.0693	0	1.10493	1.75169	1.62416	0
	119520	33.2	-0.697393	-1.10844	-1.02761		18.3766	29.2078	27.0779	0	1.1026	1.75247	1.62468	0
	119580	33.2167	-0.696407	-1.12174	-1.03139		18.3507	29.5584	27.1775	0	1.10104	1.77351	1.63065	0
	119640	33.2333	-0.69345	-1.11238	-1.03139		18.2727	29.3117	27.1775	0	1.09636	1.7587	1.63065	0
	119700	33.25	-0.690986	-1.12125	-1.03615		18.2078	29.5454	27.303	0	1.09247	1.77273	1.63818	0
	119760	33.2667	-0.698871	-1.14096	-1.04699		18.4156	30.0649	27.5887	0	1.10493	1.8039	1.65532	0
	119820	33.2833	-0.697886	-1.14688	-1.04568		18.3896	30.2208	27.5541	0	1.10338	1.81325	1.65325	0
[truncated: 4,006 more rows]
