# Supplementary material for: Electrical output of bryophyte microbial fuel cell systems is sufficient to power a radio or an environmental sensor
Source: R Soc Open Sci. 2016 Oct 26;3(10):160249. doi: 10.1098/rsos.160249 (PMC5098967; doi:10.1098/rsos.160249)
Supplement: Supplementary Table 7. BryoMFC manuscript - Dark-Light 4 days NonSterile Negative Control - Fig3b and d [file rsos160249supp8.xls]

## Sheet: Sheet1
			Sterile				bryoMFC surface area (cm2):			82.5	External resistor(kΩ)		4.6
			Ch1	Ch2	Ch3	Ch4	Ch1	Ch2	Ch3	Ch4	Ch1	Ch2	Ch3	Ch4
	time(s)	time(h)	mV	mV	mV	mV	uA m-2	uA m-2	uA m-2	uA m-2	mC m-2	mC m-2	mC m-2	mC m-2
	60.012	0.01667	-0.0369644	-0.028313	-0.04614	-0.0786476	0.97403	0.74606	1.21581	2.0724	0.0584418	0.0447636	0.0729486	0.124344
	119.988	0.03333	-0.0369644	-0.028313	-0.0492857	-0.0807447	0.97403	0.74606	1.2987	2.12766	0.0584418	0.0447636	0.077922	0.12766
	180	0.05	-0.039717	-0.029886	-0.0545288	-0.0870364	1.04656	0.78751	1.43686	2.29345	0.0627936	0.0472506	0.0862116	0.137607
	240.012	0.06667	-0.0408968	-0.031459	-0.059772	-0.091231	1.07765	0.82896	1.57502	2.40398	0.064659	0.0497376	0.0945012	0.144239
	299.988	0.08333	-0.0427317	-0.031459	-0.059772	-0.0975228	1.126	0.82896	1.57502	2.56977	0.06756	0.0497376	0.0945012	0.154186
	360	0.1	-0.0433871	-0.029886	-0.0555774	-0.101717	1.14327	0.78751	1.46449	2.6803	0.0685962	0.0472506	0.0878694	0.160818
	420.012	0.11667	-0.0420763	-0.0288374	-0.0513832	-0.0975228	1.10873	0.75988	1.35397	2.56977	0.0665238	0.0455928	0.0812382	0.154186
	479.988	0.13333	-0.0419454	-0.0293615	-0.0513832	-0.0933282	1.10528	0.77369	1.35397	2.45924	0.0663168	0.0464214	0.0812382	0.147554
	540	0.15	-0.0415522	-0.0288374	-0.0482371	-0.0922796	1.09492	0.75988	1.27107	2.43161	0.0656952	0.0455928	0.0762642	0.145897
	600.012	0.16667	-0.0410277	-0.0288374	-0.0482371	-0.0901825	1.0811	0.75988	1.27107	2.37635	0.064866	0.0455928	0.0762642	0.142581
	659.988	0.18333	-0.039717	-0.0288374	-0.0482371	-0.0891339	1.04656	0.75988	1.27107	2.34872	0.0627936	0.0455928	0.0762642	0.140923
	720	0.2	-0.0394547	-0.0288374	-0.0482371	-0.0870364	1.03965	0.75988	1.27107	2.29345	0.062379	0.0455928	0.0762642	0.137607
	780.012	0.21667	-0.0389306	-0.0288374	-0.0471885	-0.0859879	1.02584	0.75988	1.24344	2.26582	0.0615504	0.0455928	0.0746064	0.135949
	839.988	0.23333	-0.0373576	-0.0246428	-0.04614	-0.0849393	0.98439	0.64935	1.21581	2.23819	0.0590634	0.038961	0.0729486	0.134291
	900	0.25	-0.0356536	-0.0262159	-0.0450911	-0.0828418	0.93949	0.6908	1.18817	2.18292	0.0563694	0.041448	0.0712902	0.130975
	960.012	0.26667	-0.0385371	-0.0272644	-0.04614	-0.0859879	1.01547	0.71843	1.21581	2.26582	0.0609282	0.0431058	0.0729486	0.135949
	1019.99	0.28333	-0.0381439	-0.0256914	-0.0450911	-0.0838908	1.00511	0.67698	1.18817	2.21056	0.0603066	0.0406188	0.0712902	0.132634
	1080	0.3	-0.0377508	-0.0262159	-0.04614	-0.0849393	0.99475	0.6908	1.21581	2.23819	0.059685	0.041448	0.0729486	0.134291
	1140.01	0.31667	-0.0372263	-0.0272644	-0.0440425	-0.0838908	0.98093	0.71843	1.16054	2.21056	0.0588558	0.0431058	0.0696324	0.132634
	1199.99	0.33333	-0.0399792	-0.0288374	-0.04614	-0.0870364	1.05347	0.75988	1.21581	2.29345	0.0632082	0.0455928	0.0729486	0.137607
	1260	0.35	-0.0377508	-0.0272644	-0.04614	-0.0849393	0.99475	0.71843	1.21581	2.23819	0.059685	0.0431058	0.0729486	0.134291
	1320.01	0.36667	-0.0365709	-0.0235943	-0.0429939	-0.0817933	0.96366	0.62172	1.13291	2.15529	0.0578196	0.0373032	0.0679746	0.129317
	1379.99	0.38333	-0.0401101	-0.028313	-0.04614	-0.0870364	1.05692	0.74606	1.21581	2.29345	0.0634152	0.0447636	0.0729486	0.137607
	1440	0.4	-0.0389306	-0.0288374	-0.0450911	-0.0838908	1.02584	0.75988	1.18817	2.21056	0.0615504	0.0455928	0.0712902	0.132634
	1500.01	0.41667	-0.0420763	-0.0277889	-0.0440425	-0.0891339	1.10873	0.73225	1.16054	2.34872	0.0665238	0.043935	0.0696324	0.140923
	1559.99	0.43333	-0.0372263	-0.0293615	-0.0450911	-0.0849393	0.98093	0.77369	1.18817	2.23819	0.0588558	0.0464214	0.0712902	0.134291
	1620	0.45	-0.0414209	-0.028313	-0.04614	-0.0859879	1.09146	0.74606	1.21581	2.26582	0.0654876	0.0447636	0.0729486	0.135949
	1680.01	0.46667	-0.0509896	-0.0214968	-0.0408968	-0.0838908	1.3436	0.56645	1.07765	2.21056	0.080616	0.033987	0.064659	0.132634
	1739.99	0.48333	-0.0323767	-0.029886	-0.0429939	-0.0828418	0.85314	0.78751	1.13291	2.18292	0.0511884	0.0472506	0.0679746	0.130975
	1800	0.5	-0.0368331	-0.029886	-0.0513832	-0.0828418	0.97057	0.78751	1.35397	2.18292	0.0582342	0.0472506	0.0812382	0.130975
	1860.01	0.51667	-0.0408968	-0.0293615	-0.0513832	-0.0922796	1.07765	0.77369	1.35397	2.43161	0.064659	0.0464214	0.0812382	0.145897
	1919.99	0.53333	-0.039586	-0.0325076	-0.059772	-0.0933282	1.04311	0.85659	1.57502	2.45924	0.0625866	0.0513954	0.0945012	0.147554
	1980	0.55	-0.0420763	-0.0309346	-0.056626	-0.101717	1.10873	0.81514	1.49212	2.6803	0.0665238	0.0489084	0.0895272	0.160818
	2040.01	0.56667	-0.0418141	-0.0277889	-0.0513832	-0.0964742	1.10182	0.73225	1.35397	2.54214	0.0661092	0.043935	0.0812382	0.152528
	2099.99	0.58333	-0.034736	-0.0319831	-0.0513832	-0.0954257	0.91531	0.84277	1.35397	2.51451	0.0549186	0.0505662	0.0812382	0.150871
	2160	0.6	-0.0355223	-0.0330321	-0.0450911	-0.100669	0.93603	0.87041	1.18817	2.65267	0.0561618	0.0522246	0.0712902	0.15916
	2220.01	0.61667	-0.0390616	-0.0304105	-0.0471885	-0.0933282	1.02929	0.80133	1.24344	2.45924	0.0617574	0.0480798	0.0746064	0.147554
	2279.99	0.63333	-0.0416831	-0.028313	-0.0492857	-0.0891339	1.09837	0.74606	1.2987	2.34872	0.0659022	0.0447636	0.077922	0.140923
	2340	0.65	-0.0365709	-0.0288374	-0.0471885	-0.0838908	0.96366	0.75988	1.24344	2.21056	0.0578196	0.0455928	0.0746064	0.132634
	2400.01	0.66667	-0.0437803	-0.0272644	-0.0450911	-0.091231	1.15363	0.71843	1.18817	2.40398	0.0692178	0.0431058	0.0712902	0.144239
	2459.99	0.68333	-0.0259536	-0.0356536	-0.0471885	-0.0891339	0.68389	0.93949	1.24344	2.34872	0.0410334	0.0563694	0.0746064	0.140923
	2520	0.7	-0.0401101	-0.028313	-0.0419454	-0.0922796	1.05692	0.74606	1.10528	2.43161	0.0634152	0.0447636	0.0663168	0.145897
	2580.01	0.71667	-0.023463	-0.0330321	-0.0492857	-0.0849393	0.61826	0.87041	1.2987	2.23819	0.0370956	0.0522246	0.077922	0.134291
	2639.99	0.73333	-0.0339493	-0.0267399	-0.0440425	-0.0891339	0.89458	0.70461	1.16054	2.34872	0.0536748	0.0422766	0.0696324	0.140923
	2700	0.75	-0.0339493	-0.0246428	-0.0440425	-0.0859879	0.89458	0.64935	1.16054	2.26582	0.0536748	0.038961	0.0696324	0.135949
	2760.01	0.76667	-0.0353914	-0.0220212	-0.0398479	-0.0901825	0.93258	0.58027	1.05001	2.37635	0.0559548	0.0348162	0.0630006	0.142581
	2819.99	0.78333	-0.0384062	-0.0183511	-0.0429939	-0.088085	1.01202	0.48356	1.13291	2.32108	0.0607212	0.0290136	0.0679746	0.139265
	2880	0.8	-0.0275267	-0.0241184	-0.0482371	-0.0838908	0.72534	0.63553	1.27107	2.21056	0.0435204	0.0381318	0.0762642	0.132634
	2940.01	0.81667	-0.0393238	-0.0199241	-0.0408968	-0.091231	1.0362	0.52501	1.07765	2.40398	0.062172	0.0315006	0.064659	0.144239
	2999.99	0.83333	-0.0370954	-0.0235943	-0.0408968	-0.0901825	0.97748	0.62172	1.07765	2.37635	0.0586488	0.0373032	0.064659	0.142581
	3060	0.85	-0.0352601	-0.0246428	-0.0419454	-0.0859879	0.92912	0.64935	1.10528	2.26582	0.0557472	0.038961	0.0663168	0.135949
	3120.01	0.86667	-0.0376198	-0.0235943	-0.0408968	-0.0922796	0.9913	0.62172	1.07765	2.43161	0.059478	0.0373032	0.064659	0.145897
	3179.99	0.88333	-0.0389306	-0.0235943	-0.0408968	-0.0859879	1.02584	0.62172	1.07765	2.26582	0.0615504	0.0373032	0.064659	0.135949
	3240	0.9	-0.0381439	-0.0246428	-0.0419454	-0.0870364	1.00511	0.64935	1.10528	2.29345	0.0603066	0.038961	0.0663168	0.137607
	3300.01	0.91667	-0.039586	-0.0262159	-0.0440425	-0.0922796	1.04311	0.6908	1.16054	2.43161	0.0625866	0.041448	0.0696324	0.145897
	3359.99	0.93333	-0.0401101	-0.0262159	-0.0419454	-0.088085	1.05692	0.6908	1.10528	2.32108	0.0634152	0.041448	0.0663168	0.139265
	3420	0.95	-0.038013	-0.0262159	-0.0419454	-0.0828418	1.00166	0.6908	1.10528	2.18292	0.0600996	0.041448	0.0663168	0.130975
	3480.01	0.96667	-0.04129	-0.0277889	-0.0440425	-0.0870364	1.08801	0.73225	1.16054	2.29345	0.0652806	0.043935	0.0696324	0.137607
	3539.99	0.98333	-0.0389306	-0.0277889	-0.0440425	-0.0859879	1.02584	0.73225	1.16054	2.26582	0.0615504	0.043935	0.0696324	0.135949
	3600	1	-0.0376198	-0.0267399	-0.0419454	-0.0849393	0.9913	0.70461	1.10528	2.23819	0.059478	0.0422766	0.0663168	0.134291
	3660.01	1.01667	-0.0394547	-0.0277889	-0.0429939	-0.0870364	1.03965	0.73225	1.13291	2.29345	0.062379	0.043935	0.0679746	0.137607
	3719.99	1.03333	-0.0390616	-0.028313	-0.0440425	-0.0859879	1.02929	0.74606	1.16054	2.26582	0.0617574	0.0447636	0.0696324	0.135949
	3780	1.05	-0.0401101	-0.028313	-0.0450911	-0.0891339	1.05692	0.74606	1.18817	2.34872	0.0634152	0.0447636	0.0712902	0.140923
	3840.01	1.06667	-0.0373576	-0.0267399	-0.0419454	-0.0849393	0.98439	0.70461	1.10528	2.23819	0.0590634	0.0422766	0.0663168	0.134291
	3899.99	1.08333	-0.0385371	-0.0262159	-0.0429939	-0.091231	1.01547	0.6908	1.13291	2.40398	0.0609282	0.041448	0.0679746	0.144239
	3960	1.1	-0.0387993	-0.0262159	-0.0440425	-0.091231	1.02238	0.6908	1.16054	2.40398	0.0613428	0.041448	0.0696324	0.144239
	4020.01	1.11667	-0.0399792	-0.0267399	-0.0440425	-0.0933282	1.05347	0.70461	1.16054	2.45924	0.0632082	0.0422766	0.0696324	0.147554
	4079.99	1.13333	-0.0382752	-0.0262159	-0.0440425	-0.0901825	1.00857	0.6908	1.16054	2.37635	0.0605142	0.041448	0.0696324	0.142581
	4140	1.15	-0.0390616	-0.0262159	-0.0419454	-0.0901825	1.02929	0.6908	1.10528	2.37635	0.0617574	0.041448	0.0663168	0.142581
	4200.01	1.16667	-0.0370954	-0.0288374	-0.0440425	-0.0859879	0.97748	0.75988	1.16054	2.26582	0.0586488	0.0455928	0.0696324	0.135949
	4259.99	1.18333	-0.0352601	-0.0277889	-0.0429939	-0.0838908	0.92912	0.73225	1.13291	2.21056	0.0557472	0.043935	0.0679746	0.132634
	4320	1.2	-0.0365709	-0.0256914	-0.0440425	-0.0786476	0.96366	0.67698	1.16054	2.0724	0.0578196	0.0406188	0.0696324	0.124344
	4380.01	1.21667	-0.0370954	-0.0256914	-0.0419454	-0.0828418	0.97748	0.67698	1.10528	2.18292	0.0586488	0.0406188	0.0663168	0.130975
	4439.99	1.23333	-0.036309	-0.0246428	-0.0398479	-0.0775986	0.95676	0.64935	1.05001	2.04476	0.0574056	0.038961	0.0630006	0.122686
	4500	1.25	-0.0329008	-0.0267399	-0.0429939	-0.074453	0.86695	0.70461	1.13291	1.96187	0.052017	0.0422766	0.0679746	0.117712
	4560.01	1.26667	-0.0373576	-0.0267399	-0.0419454	-0.0817933	0.98439	0.70461	1.10528	2.15529	0.0590634	0.0422766	0.0663168	0.129317
	4619.99	1.28333	-0.0343429	-0.0262159	-0.0419454	-0.0786476	0.90495	0.6908	1.10528	2.0724	0.054297	0.041448	0.0663168	0.124344
	4680	1.3	-0.0367022	-0.0251673	-0.0408968	-0.0817933	0.96712	0.66317	1.07765	2.15529	0.0580272	0.0397902	0.064659	0.129317
	4740.01	1.31667	-0.0357846	-0.0256914	-0.0408968	-0.0796961	0.94294	0.67698	1.07765	2.10003	0.0565764	0.0406188	0.064659	0.126002
	4799.99	1.33333	-0.03644	-0.0262159	-0.0419454	-0.0817933	0.96021	0.6908	1.10528	2.15529	0.0576126	0.041448	0.0663168	0.129317
	4860	1.35	-0.0377508	-0.0272644	-0.0419454	-0.0849393	0.99475	0.71843	1.10528	2.23819	0.059685	0.0431058	0.0663168	0.134291
	4920.01	1.36667	-0.0382752	-0.0262159	-0.0408968	-0.0817933	1.00857	0.6908	1.07765	2.15529	0.0605142	0.041448	0.064659	0.129317
	4979.99	1.38333	-0.0376198	-0.0277889	-0.0419454	-0.0838908	0.9913	0.73225	1.10528	2.21056	0.059478	0.043935	0.0663168	0.132634
	5040	1.4	-0.039717	-0.0267399	-0.0419454	-0.0838908	1.04656	0.70461	1.10528	2.21056	0.0627936	0.0422766	0.0663168	0.132634
	5100.01	1.41667	-0.0365709	-0.0267399	-0.0419454	-0.0807447	0.96366	0.70461	1.10528	2.12766	0.0578196	0.0422766	0.0663168	0.12766
	5159.99	1.43333	-0.0370954	-0.0267399	-0.0419454	-0.0817933	0.97748	0.70461	1.10528	2.15529	0.0586488	0.0422766	0.0663168	0.129317
	5220	1.45	-0.0372263	-0.0262159	-0.0408968	-0.0838908	0.98093	0.6908	1.07765	2.21056	0.0588558	0.041448	0.064659	0.132634
	5280.01	1.46667	-0.0378817	-0.0256914	-0.0398479	-0.0817933	0.9982	0.67698	1.05001	2.15529	0.059892	0.0406188	0.0630006	0.129317
	5339.99	1.48333	-0.0349982	-0.0246428	-0.0398479	-0.0775986	0.92222	0.64935	1.05001	2.04476	0.0553332	0.038961	0.0630006	0.122686
	5400	1.5	-0.034736	-0.0225457	-0.0335561	-0.0817933	0.91531	0.59409	0.88422	2.15529	0.0549186	0.0356454	0.0530532	0.129317
	5460.01	1.51667	-0.033163	-0.0246428	-0.0356536	-0.0828418	0.87386	0.64935	0.93949	2.18292	0.0524316	0.038961	0.0563694	0.130975
	5519.99	1.53333	-0.0339493	-0.0256914	-0.0419454	-0.0786476	0.89458	0.67698	1.10528	2.0724	0.0536748	0.0406188	0.0663168	0.124344
	5580	1.55	-0.0406346	-0.0241184	-0.0387993	-0.0838908	1.07074	0.63553	1.02238	2.21056	0.0642444	0.0381318	0.0613428	0.132634
	5640.01	1.56667	-0.0387993	-0.0272644	-0.0429939	-0.0828418	1.02238	0.71843	1.13291	2.18292	0.0613428	0.0431058	0.0679746	0.130975
	5699.99	1.58333	-0.0373576	-0.0267399	-0.0408968	-0.0817933	0.98439	0.70461	1.07765	2.15529	0.0590634	0.0422766	0.064659	0.129317
	5760	1.6	-0.03644	-0.0230698	-0.0367022	-0.0786476	0.96021	0.6079	0.96712	2.0724	0.0576126	0.036474	0.0580272	0.124344
	5820.01	1.61667	-0.0342115	-0.0267399	-0.0419454	-0.0817933	0.90149	0.70461	1.10528	2.15529	0.0540894	0.0422766	0.0663168	0.129317
	5879.99	1.63333	-0.0367022	-0.0251673	-0.0398479	-0.0807447	0.96712	0.66317	1.05001	2.12766	0.0580272	0.0397902	0.0630006	0.12766
	5940	1.65	-0.0322454	-0.028313	-0.0419454	-0.0775986	0.84968	0.74606	1.10528	2.04476	0.0509808	0.0447636	0.0663168	0.122686
	6000.01	1.66667	-0.0352601	-0.0256914	-0.0398479	-0.0817933	0.92912	0.67698	1.05001	2.15529	0.0557472	0.0406188	0.0630006	0.129317
	6059.99	1.68333	-0.0230698	-0.0325076	-0.0429939	-0.0775986	0.6079	0.85659	1.13291	2.04476	0.036474	0.0513954	0.0679746	0.122686
	6120	1.7	-0.0418141	-0.0235943	-0.0387993	-0.0817933	1.10182	0.62172	1.02238	2.15529	0.0661092	0.0373032	0.0613428	0.129317
	6180.01	1.71667	-0.0352601	-0.0277889	-0.0419454	-0.0775986	0.92912	0.73225	1.10528	2.04476	0.0557472	0.043935	0.0663168	0.122686
	6239.99	1.73333	-0.0321144	-0.0256914	-0.0398479	-0.074453	0.84623	0.67698	1.05001	1.96187	0.0507738	0.0406188	0.0630006	0.117712
	6300	1.75	-0.0357846	-0.0267399	-0.04614	-0.0765501	0.94294	0.70461	1.21581	2.01713	0.0565764	0.0422766	0.0729486	0.121028
	6360.01	1.76667	-0.039586	-0.0262159	-0.0482371	-0.0849393	1.04311	0.6908	1.27107	2.23819	0.0625866	0.041448	0.0762642	0.134291
	6419.99	1.78333	-0.0424695	-0.0251673	-0.0513832	-0.0859879	1.11909	0.66317	1.35397	2.26582	0.0671454	0.0397902	0.0812382	0.135949
	6480	1.8	-0.0296238	-0.0335561	-0.059772	-0.0859879	0.7806	0.88422	1.57502	2.26582	0.046836	0.0530532	0.0945012	0.135949
	6540.01	1.81667	-0.0498101	-0.0209727	-0.0492857	-0.0954257	1.31252	0.55264	1.2987	2.51451	0.0787512	0.0331584	0.077922	0.150871
	6599.99	1.83333	-0.0309346	-0.031459	-0.0503342	-0.0933282	0.81514	0.82896	1.32633	2.45924	0.0489084	0.0497376	0.0795798	0.147554
	6660	1.85	-0.0270022	-0.0346047	-0.0534803	-0.0891339	0.71152	0.91185	1.40923	2.34872	0.0426912	0.054711	0.0845538	0.140923
	6720.01	1.86667	-0.0426008	-0.0267399	-0.0450911	-0.0891339	1.12255	0.70461	1.18817	2.34872	0.067353	0.0422766	0.0712902	0.140923
	6779.99	1.88333	-0.048368	-0.0225457	-0.0387993	-0.0922796	1.27452	0.59409	1.02238	2.43161	0.0764712	0.0356454	0.0613428	0.145897
	6840	1.9	-0.0394547	-0.0277889	-0.0419454	-0.0901825	1.03965	0.73225	1.10528	2.37635	0.062379	0.043935	0.0663168	0.142581
	6900.01	1.91667	-0.0398479	-0.0272644	-0.0440425	-0.0859879	1.05001	0.71843	1.16054	2.26582	0.0630006	0.0431058	0.0696324	0.135949
	6959.99	1.93333	-0.0372263	-0.0262159	-0.0419454	-0.0817933	0.98093	0.6908	1.10528	2.15529	0.0588558	0.041448	0.0663168	0.129317
	7020	1.95	-0.0376198	-0.0277889	-0.04614	-0.0807447	0.9913	0.73225	1.21581	2.12766	0.059478	0.043935	0.0729486	0.12766
	7080.01	1.96667	-0.0382752	-0.028313	-0.0492857	-0.0870364	1.00857	0.74606	1.2987	2.29345	0.0605142	0.0447636	0.077922	0.137607
	7139.99	1.98333	-0.0403723	-0.0293615	-0.0534803	-0.091231	1.06383	0.77369	1.40923	2.40398	0.0638298	0.0464214	0.0845538	0.144239
	7200	2	-0.0398479	-0.0293615	-0.0555774	-0.0954257	1.05001	0.77369	1.46449	2.51451	0.0630006	0.0464214	0.0878694	0.150871
	7260.01	2.01667	-0.0426008	-0.029886	-0.0576749	-0.101717	1.12255	0.78751	1.51976	2.6803	0.067353	0.0472506	0.0911856	0.160818
	7319.99	2.03333	-0.0423385	-0.0267399	-0.0503342	-0.100669	1.11564	0.70461	1.32633	2.65267	0.0669384	0.0422766	0.0795798	0.15916
	7380	2.05	-0.0410277	-0.0277889	-0.0492857	-0.0975228	1.0811	0.73225	1.2987	2.56977	0.064866	0.043935	0.077922	0.154186
	7440.01	2.06667	-0.0408968	-0.0272644	-0.04614	-0.0933282	1.07765	0.71843	1.21581	2.45924	0.064659	0.0431058	0.0729486	0.147554
	7499.99	2.08333	-0.0403723	-0.0272644	-0.0450911	-0.091231	1.06383	0.71843	1.18817	2.40398	0.0638298	0.0431058	0.0712902	0.144239
	7560	2.1	-0.038013	-0.0272644	-0.0440425	-0.0901825	1.00166	0.71843	1.16054	2.37635	0.0600996	0.0431058	0.0696324	0.142581
	7620.01	2.11667	-0.0407655	-0.0267399	-0.0440425	-0.0891339	1.07419	0.70461	1.16054	2.34872	0.0644514	0.0422766	0.0696324	0.140923
	7679.99	2.13333	-0.0387993	-0.0272644	-0.0429939	-0.0859879	1.02238	0.71843	1.13291	2.26582	0.0613428	0.0431058	0.0679746	0.135949
	7740	2.15	-0.0407655	-0.0288374	-0.04614	-0.088085	1.07419	0.75988	1.21581	2.32108	0.0644514	0.0455928	0.0729486	0.139265
	7800.01	2.16667	-0.0349982	-0.0256914	-0.0419454	-0.0775986	0.92222	0.67698	1.10528	2.04476	0.0553332	0.0406188	0.0663168	0.122686
	7859.99	2.18333	-0.0359155	-0.028313	-0.0471885	-0.0838908	0.94639	0.74606	1.24344	2.21056	0.0567834	0.0447636	0.0746064	0.132634
	7920	2.2	-0.0439116	-0.0267399	-0.0503342	-0.0922796	1.15709	0.70461	1.32633	2.43161	0.0694254	0.0422766	0.0795798	0.145897
	7980.01	2.21667	-0.0402414	-0.0288374	-0.0534803	-0.0943767	1.06038	0.75988	1.40923	2.48687	0.0636228	0.0455928	0.0845538	0.149212
	8039.99	2.23333	-0.0419454	-0.0304105	-0.056626	-0.100669	1.10528	0.80133	1.49212	2.65267	0.0663168	0.0480798	0.0895272	0.15916
	8100	2.25	-0.0448292	-0.0293615	-0.0534803	-0.104863	1.18127	0.77369	1.40923	2.76319	0.0708762	0.0464214	0.0845538	0.165791
	8160.01	2.26667	-0.0419454	-0.028313	-0.0492857	-0.0985713	1.10528	0.74606	1.2987	2.5974	0.0663168	0.0447636	0.077922	0.155844
	8219.99	2.28333	-0.04129	-0.0277889	-0.0471885	-0.0964742	1.08801	0.73225	1.24344	2.54214	0.0652806	0.043935	0.0746064	0.152528
	8280	2.3	-0.0416831	-0.0272644	-0.0450911	-0.0954257	1.09837	0.71843	1.18817	2.51451	0.0659022	0.0431058	0.0712902	0.150871
	8340.01	2.31667	-0.0399792	-0.0267399	-0.0429939	-0.0901825	1.05347	0.70461	1.13291	2.37635	0.0632082	0.0422766	0.0679746	0.142581
	8399.99	2.33333	-0.039586	-0.0272644	-0.0440425	-0.0870364	1.04311	0.71843	1.16054	2.29345	0.0625866	0.0431058	0.0696324	0.137607
	8460	2.35	-0.0405033	-0.0288374	-0.04614	-0.0922796	1.06728	0.75988	1.21581	2.43161	0.0640368	0.0455928	0.0729486	0.145897
	8520.01	2.36667	-0.0378817	-0.0277889	-0.0429939	-0.0870364	0.9982	0.73225	1.13291	2.29345	0.059892	0.043935	0.0679746	0.137607
	8579.99	2.38333	-0.0387993	-0.0272644	-0.0429939	-0.0838908	1.02238	0.71843	1.13291	2.21056	0.0613428	0.0431058	0.0679746	0.132634
	8640	2.4	-0.0484993	-0.0220212	-0.0429939	-0.0796961	1.27798	0.58027	1.13291	2.10003	0.0766788	0.0348162	0.0679746	0.126002
	8700.01	2.41667	-0.0391925	-0.0267399	-0.0471885	-0.0828418	1.03274	0.70461	1.24344	2.18292	0.0619644	0.0422766	0.0746064	0.130975
	8759.99	2.43333	-0.0398479	-0.0293615	-0.0513832	-0.0901825	1.05001	0.77369	1.35397	2.37635	0.0630006	0.0464214	0.0812382	0.142581
	8820	2.45	-0.0411587	-0.0293615	-0.0545288	-0.0943767	1.08455	0.77369	1.43686	2.48687	0.065073	0.0464214	0.0862116	0.149212
	8880.01	2.46667	-0.0410277	-0.0309346	-0.056626	-0.0975228	1.0811	0.81514	1.49212	2.56977	0.064866	0.0489084	0.0895272	0.154186
	8939.99	2.48333	-0.0460087	-0.0309346	-0.059772	-0.103815	1.21235	0.81514	1.57502	2.73556	0.072741	0.0489084	0.0945012	0.164134
	9000	2.5	-0.0422076	-0.031459	-0.056626	-0.106961	1.11219	0.82896	1.49212	2.81846	0.0667314	0.0497376	0.0895272	0.169108
	9060.01	2.51667	-0.0443047	-0.028313	-0.0503342	-0.103815	1.16745	0.74606	1.32633	2.73556	0.070047	0.0447636	0.0795798	0.164134
	9119.99	2.53333	-0.044567	-0.0272644	-0.0503342	-0.0954257	1.17436	0.71843	1.32633	2.51451	0.0704616	0.0431058	0.0795798	0.150871
	9180	2.55	-0.0405033	-0.029886	-0.0471885	-0.0954257	1.06728	0.78751	1.24344	2.51451	0.0640368	0.0472506	0.0746064	0.150871
	9240.01	2.56667	-0.0296238	-0.0346047	-0.0534803	-0.088085	0.7806	0.91185	1.40923	2.32108	0.046836	0.054711	0.0845538	0.139265
	9299.99	2.58333	-0.0406346	-0.0272644	-0.0408968	-0.0933282	1.07074	0.71843	1.07765	2.45924	0.0642444	0.0431058	0.064659	0.147554
	9360	2.6	-0.0369644	-0.0304105	-0.0450911	-0.0870364	0.97403	0.80133	1.18817	2.29345	0.0584418	0.0480798	0.0712902	0.137607
	9420.01	2.61667	-0.0458778	-0.0272644	-0.0482371	-0.0933282	1.2089	0.71843	1.27107	2.45924	0.072534	0.0431058	0.0762642	0.147554
	9479.99	2.63333	-0.0426008	-0.0309346	-0.0576749	-0.0943767	1.12255	0.81514	1.51976	2.48687	0.067353	0.0489084	0.0911856	0.149212
	9540	2.65	-0.029886	-0.0387993	-0.0660637	-0.091231	0.78751	1.02238	1.74081	2.40398	0.0472506	0.0613428	0.104449	0.144239
	9600.01	2.66667	-0.0477126	-0.0335561	-0.0650152	-0.101717	1.25725	0.88422	1.71318	2.6803	0.075435	0.0530532	0.102791	0.160818
	9659.99	2.68333	-0.0496788	-0.0319831	-0.0629181	-0.108009	1.30906	0.84277	1.65792	2.84609	0.0785436	0.0505662	0.0994752	0.170765
	9720	2.7	-0.0490234	-0.0335561	-0.0639666	-0.112204	1.29179	0.88422	1.68555	2.95662	0.0775074	0.0530532	0.101133	0.177397
	9780.01	2.71667	-0.0465332	-0.0319831	-0.0576749	-0.112204	1.22617	0.84277	1.51976	2.95662	0.0735702	0.0505662	0.0911856	0.177397
	9839.99	2.73333	-0.0457464	-0.0309346	-0.0534803	-0.104863	1.20544	0.81514	1.40923	2.76319	0.0723264	0.0489084	0.0845538	0.165791
	9900	2.75	-0.0453533	-0.0293615	-0.0503342	-0.0996199	1.19508	0.77369	1.32633	2.62503	0.0717048	0.0464214	0.0795798	0.157502
	9960.01	2.76667	-0.0435184	-0.0293615	-0.0482371	-0.0985713	1.14673	0.77369	1.27107	2.5974	0.0688038	0.0464214	0.0762642	0.155844
	10020	2.78333	-0.0419454	-0.0293615	-0.0482371	-0.0943767	1.10528	0.77369	1.27107	2.48687	0.0663168	0.0464214	0.0762642	0.149212
	10080	2.8	-0.039586	-0.0293615	-0.0482371	-0.0859879	1.04311	0.77369	1.27107	2.26582	0.0625866	0.0464214	0.0762642	0.135949
	10140	2.81667	-0.0403723	-0.031459	-0.0534803	-0.091231	1.06383	0.82896	1.40923	2.40398	0.0638298	0.0497376	0.0845538	0.144239
	10200	2.83333	-0.0423385	-0.0330321	-0.0576749	-0.0996199	1.11564	0.87041	1.51976	2.62503	0.0669384	0.0522246	0.0911856	0.157502
	10260	2.85	-0.0431249	-0.0319831	-0.059772	-0.101717	1.13636	0.84277	1.57502	2.6803	0.0681816	0.0505662	0.0945012	0.160818
	10320	2.86667	-0.0467954	-0.0330321	-0.0629181	-0.105912	1.23308	0.87041	1.65792	2.79083	0.0739848	0.0522246	0.0994752	0.16745
	10380	2.88333	-0.0503342	-0.0356536	-0.0681612	-0.112204	1.32633	0.93949	1.79608	2.95662	0.0795798	0.0563694	0.107765	0.177397
	10440	2.9	-0.0491547	-0.0351292	-0.0671123	-0.112204	1.29525	0.92567	1.76844	2.95662	0.077715	0.0555402	0.106106	0.177397
	10500	2.91667	-0.0487616	-0.0325076	-0.0618691	-0.113252	1.28489	0.85659	1.63028	2.98425	0.0770934	0.0513954	0.0978168	0.179055
	10560	2.93333	-0.0467954	-0.0319831	-0.0576749	-0.108009	1.23308	0.84277	1.51976	2.84609	0.0739848	0.0505662	0.0911856	0.170765
	10620	2.95	-0.0467954	-0.0309346	-0.0545288	-0.109058	1.23308	0.81514	1.43686	2.87372	0.0739848	0.0489084	0.0862116	0.172423
	10680	2.96667	-0.0439116	-0.029886	-0.0503342	-0.101717	1.15709	0.78751	1.32633	2.6803	0.0694254	0.0472506	0.0795798	0.160818
	10740	2.98333	-0.0450911	-0.0304105	-0.0503342	-0.102766	1.18817	0.80133	1.32633	2.70793	0.0712902	0.0480798	0.0795798	0.162476
	10800	3	-0.042863	-0.029886	-0.0482371	-0.0954257	1.12946	0.78751	1.27107	2.51451	0.0677676	0.0472506	0.0762642	0.150871
	10860	3.01667	-0.0410277	-0.0288374	-0.0471885	-0.0891339	1.0811	0.75988	1.24344	2.34872	0.064866	0.0455928	0.0746064	0.140923
	10920	3.03333	-0.0407655	-0.0309346	-0.0524317	-0.091231	1.07419	0.81514	1.3816	2.40398	0.0644514	0.0489084	0.082896	0.144239
	10980	3.05	-0.0443047	-0.031459	-0.056626	-0.0975228	1.16745	0.82896	1.49212	2.56977	0.070047	0.0497376	0.0895272	0.154186
	11040	3.06667	-0.044567	-0.0325076	-0.059772	-0.101717	1.17436	0.85659	1.57502	2.6803	0.0704616	0.0513954	0.0945012	0.160818
	11100	3.08333	-0.0469263	-0.0346047	-0.0639666	-0.106961	1.23653	0.91185	1.68555	2.81846	0.0741918	0.054711	0.101133	0.169108
	11160	3.1	-0.0496788	-0.0361777	-0.0681612	-0.110106	1.30906	0.9533	1.79608	2.90135	0.0785436	0.057198	0.107765	0.174081
	11220	3.11667	-0.0500724	-0.0377508	-0.0713069	-0.114301	1.31943	0.99475	1.87897	3.01188	0.0791658	0.059685	0.112738	0.180713
	11280	3.13333	-0.0515141	-0.0340806	-0.0650152	-0.116398	1.35742	0.89804	1.71318	3.06715	0.0814452	0.0538824	0.102791	0.184029
	11340	3.15	-0.0491547	-0.0330321	-0.059772	-0.114301	1.29525	0.87041	1.57502	3.01188	0.077715	0.0522246	0.0945012	0.180713
	11400	3.16667	-0.0486303	-0.0319831	-0.0576749	-0.111155	1.28143	0.84277	1.51976	2.92899	0.0768858	0.0505662	0.0911856	0.175739
	11460	3.18333	-0.04614	-0.031459	-0.0545288	-0.105912	1.21581	0.82896	1.43686	2.79083	0.0729486	0.0497376	0.0862116	0.16745
	11520	3.2	-0.0437803	-0.0304105	-0.0503342	-0.100669	1.15363	0.80133	1.32633	2.65267	0.0692178	0.0480798	0.0795798	0.15916
	11580	3.21667	-0.044567	-0.0293615	-0.0482371	-0.0996199	1.17436	0.77369	1.27107	2.62503	0.0704616	0.0464214	0.0762642	0.157502
	11640	3.23333	-0.0440425	-0.0304105	-0.0482371	-0.0985713	1.16054	0.80133	1.27107	2.5974	0.0696324	0.0480798	0.0762642	0.155844
	11700	3.25	-0.0414209	-0.0304105	-0.0503342	-0.0891339	1.09146	0.80133	1.32633	2.34872	0.0654876	0.0480798	0.0795798	0.140923
	11760	3.26667	-0.0431249	-0.0319831	-0.0555774	-0.0964742	1.13636	0.84277	1.46449	2.54214	0.0681816	0.0505662	0.0878694	0.152528
	11820	3.28333	-0.0449601	-0.0330321	-0.0608206	-0.100669	1.18472	0.87041	1.60265	2.65267	0.0710832	0.0522246	0.096159	0.15916
	11880	3.3	-0.0469263	-0.0335561	-0.0629181	-0.105912	1.23653	0.88422	1.65792	2.79083	0.0741918	0.0530532	0.0994752	0.16745
	11940	3.31667	-0.0487616	-0.0356536	-0.0671123	-0.109058	1.28489	0.93949	1.76844	2.87372	0.0770934	0.0563694	0.106106	0.172423
	12000	3.33333	-0.0503342	-0.0367022	-0.0692098	-0.113252	1.32633	0.96712	1.82371	2.98425	0.0795798	0.0580272	0.109423	0.179055
	12060	3.35	-0.0504655	-0.0351292	-0.0660637	-0.116398	1.32979	0.92567	1.74081	3.06715	0.0797874	0.0555402	0.104449	0.184029
	12120	3.36667	-0.0481062	-0.0319831	-0.0587235	-0.114301	1.26762	0.84277	1.54739	3.01188	0.0760572	0.0505662	0.0928434	0.180713
	12180	3.38333	-0.0467954	-0.0309346	-0.0555774	-0.110106	1.23308	0.81514	1.46449	2.90135	0.0739848	0.0489084	0.0878694	0.174081
	12240	3.4	-0.0464018	-0.031459	-0.0545288	-0.109058	1.22271	0.82896	1.43686	2.87372	0.0733626	0.0497376	0.0862116	0.172423
	12300	3.41667	-0.0457464	-0.0309346	-0.0534803	-0.103815	1.20544	0.81514	1.40923	2.73556	0.0723264	0.0489084	0.0845538	0.164134
	12360	3.43333	-0.0437803	-0.0293615	-0.0503342	-0.101717	1.15363	0.77369	1.32633	2.6803	0.0692178	0.0464214	0.0795798	0.160818
	12420	3.45	-0.0424695	-0.028313	-0.0471885	-0.0975228	1.11909	0.74606	1.24344	2.56977	0.0671454	0.0447636	0.0746064	0.154186
	12480	3.46667	-0.0411587	-0.0293615	-0.0492857	-0.0922796	1.08455	0.77369	1.2987	2.43161	0.065073	0.0464214	0.077922	0.145897
	12540	3.48333	-0.0408968	-0.0304105	-0.0524317	-0.0933282	1.07765	0.80133	1.3816	2.45924	0.064659	0.0480798	0.082896	0.147554
	12600	3.5	-0.0437803	-0.031459	-0.0576749	-0.0996199	1.15363	0.82896	1.51976	2.62503	0.0692178	0.0497376	0.0911856	0.157502
	12660	3.51667	-0.0474508	-0.0335561	-0.0629181	-0.106961	1.25035	0.88422	1.65792	2.81846	0.075021	0.0530532	0.0994752	0.169108
	12720	3.53333	-0.0492857	-0.0356536	-0.0671123	-0.110106	1.2987	0.93949	1.76844	2.90135	0.077922	0.0563694	0.106106	0.174081
	12780	3.55	-0.0509896	-0.0372263	-0.0702584	-0.113252	1.3436	0.98093	1.85134	2.98425	0.080616	0.0588558	0.11108	0.179055
	12840	3.56667	-0.0525626	-0.0382752	-0.0723555	-0.118495	1.38505	1.00857	1.9066	3.12241	0.083103	0.0605142	0.114396	0.187345
	12900	3.58333	-0.049417	-0.0340806	-0.0639666	-0.116398	1.30216	0.89804	1.68555	3.06715	0.0781296	0.0538824	0.101133	0.184029
	12960	3.6	-0.0486303	-0.0309346	-0.0576749	-0.110106	1.28143	0.81514	1.51976	2.90135	0.0768858	0.0489084	0.0911856	0.174081
	13020	3.61667	-0.04614	-0.031459	-0.0555774	-0.109058	1.21581	0.82896	1.46449	2.87372	0.0729486	0.0497376	0.0878694	0.172423
	13080	3.63333	-0.0448292	-0.031459	-0.0534803	-0.102766	1.18127	0.82896	1.40923	2.70793	0.0708762	0.0497376	0.0845538	0.162476
	13140	3.65	-0.0450911	-0.0304105	-0.0524317	-0.103815	1.18817	0.80133	1.3816	2.73556	0.0712902	0.0480798	0.082896	0.164134
	13200	3.66667	-0.0456155	-0.0304105	-0.0513832	-0.102766	1.20199	0.80133	1.35397	2.70793	0.0721194	0.0480798	0.0812382	0.162476
	13260	3.68333	-0.0435184	-0.0304105	-0.0503342	-0.0964742	1.14673	0.80133	1.32633	2.54214	0.0688038	0.0480798	0.0795798	0.152528
	13320	3.7	-0.0436493	-0.0319831	-0.0555774	-0.0954257	1.15018	0.84277	1.46449	2.51451	0.0690108	0.0505662	0.0878694	0.150871
	13380	3.71667	-0.0460087	-0.0330321	-0.0587235	-0.101717	1.21235	0.87041	1.54739	2.6803	0.072741	0.0522246	0.0928434	0.160818
	13440	3.73333	-0.0448292	-0.0335561	-0.0618691	-0.104863	1.18127	0.88422	1.63028	2.76319	0.0708762	0.0530532	0.0978168	0.165791
	13500	3.75	-0.0487616	-0.0356536	-0.0671123	-0.108009	1.28489	0.93949	1.76844	2.84609	0.0770934	0.0563694	0.106106	0.170765
	13560	3.76667	-0.0513832	-0.0367022	-0.0692098	-0.115349	1.35397	0.96712	1.82371	3.03951	0.0812382	0.0580272	0.109423	0.182371
	13620	3.78333	-0.0509896	-0.0372263	-0.0702584	-0.117447	1.3436	0.98093	1.85134	3.09478	0.080616	0.0588558	0.11108	0.185687
	13680	3.8	-0.0519073	-0.0356536	-0.0671123	-0.118495	1.36778	0.93949	1.76844	3.12241	0.0820668	0.0563694	0.106106	0.187345
	13740	3.81667	-0.0499411	-0.0330321	-0.059772	-0.115349	1.31597	0.87041	1.57502	3.03951	0.0789582	0.0522246	0.0945012	0.182371
	13800	3.83333	-0.0482371	-0.0325076	-0.0576749	-0.111155	1.27107	0.85659	1.51976	2.92899	0.0762642	0.0513954	0.0911856	0.175739
	13860	3.85	-0.0467954	-0.0319831	-0.0555774	-0.108009	1.23308	0.84277	1.46449	2.84609	0.0739848	0.0505662	0.0878694	0.170765
	13920	3.86667	-0.0448292	-0.0304105	-0.0513832	-0.104863	1.18127	0.80133	1.35397	2.76319	0.0708762	0.0480798	0.0812382	0.165791
	13980	3.88333	-0.0450911	-0.0304105	-0.0524317	-0.103815	1.18817	0.80133	1.3816	2.73556	0.0712902	0.0480798	0.082896	0.164134
	14040	3.9	-0.0424695	-0.0293615	-0.0503342	-0.0954257	1.11909	0.77369	1.32633	2.51451	0.0671454	0.0464214	0.0795798	0.150871
	14100	3.91667	-0.0429939	-0.0325076	-0.0576749	-0.0964742	1.13291	0.85659	1.51976	2.54214	0.0679746	0.0513954	0.0911856	0.152528
	14160	3.93333	-0.0456155	-0.031459	-0.0576749	-0.101717	1.20199	0.82896	1.51976	2.6803	0.0721194	0.0497376	0.0911856	0.160818
	14220	3.95	-0.0482371	-0.0335561	-0.0618691	-0.110106	1.27107	0.88422	1.63028	2.90135	0.0762642	0.0530532	0.0978168	0.174081
	14280	3.96667	-0.0495479	-0.0356536	-0.0671123	-0.109058	1.30561	0.93949	1.76844	2.87372	0.0783366	0.0563694	0.106106	0.172423
	14340	3.98333	-0.0559706	-0.0372263	-0.0723555	-0.115349	1.47485	0.98093	1.9066	3.03951	0.088491	0.0588558	0.114396	0.182371
	14400	4	-0.0504655	-0.0414209	-0.0755015	-0.119544	1.32979	1.09146	1.9895	3.15004	0.0797874	0.0654876	0.11937	0.189002
	14460	4.01667	-0.0530871	-0.0361777	-0.0671123	-0.12269	1.39887	0.9533	1.76844	3.23294	0.0839322	0.057198	0.106106	0.193976
	14520	4.03333	-0.0533494	-0.0351292	-0.0692098	-0.108009	1.40578	0.92567	1.82371	2.84609	0.0843468	0.0555402	0.109423	0.170765
	14580	4.05	-0.0478439	-0.0340806	-0.059772	-0.112204	1.26071	0.89804	1.57502	2.95662	0.0756426	0.0538824	0.0945012	0.177397
	14640	4.06667	-0.0401101	-0.0356536	-0.0587235	-0.105912	1.05692	0.93949	1.54739	2.79083	0.0634152	0.0563694	0.0928434	0.16745
	14700	4.08333	-0.0466641	-0.031459	-0.0534803	-0.105912	1.22962	0.82896	1.40923	2.79083	0.0737772	0.0497376	0.0845538	0.16745
	14760	4.1	-0.0462709	-0.0309346	-0.0524317	-0.102766	1.21926	0.81514	1.3816	2.70793	0.0731556	0.0489084	0.082896	0.162476
	14820	4.11667	-0.0436493	-0.0319831	-0.0555774	-0.0975228	1.15018	0.84277	1.46449	2.56977	0.0690108	0.0505662	0.0878694	0.154186
	14880	4.13333	-0.0401101	-0.0356536	-0.0587235	-0.105912	1.05692	0.93949	1.54739	2.79083	0.0634152	0.0563694	0.0928434	0.16745
	14940	4.15	-0.0448292	-0.0356536	-0.0639666	-0.103815	1.18127	0.93949	1.68555	2.73556	0.0708762	0.0563694	0.101133	0.164134
	15000	4.16667	-0.0484993	-0.0367022	-0.0671123	-0.110106	1.27798	0.96712	1.76844	2.90135	0.0766788	0.0580272	0.106106	0.174081
	15060	4.18333	-0.0512519	-0.0372263	-0.0692098	-0.114301	1.35051	0.98093	1.82371	3.01188	0.0810306	0.0588558	0.109423	0.180713
	15120	4.2	-0.0541357	-0.0393238	-0.074453	-0.118495	1.4265	1.0362	1.96187	3.12241	0.08559	0.062172	0.117712	0.187345
	15180	4.21667	-0.054922	-0.0393238	-0.074453	-0.12269	1.44722	1.0362	1.96187	3.23294	0.0868332	0.062172	0.117712	0.193976
	15240	4.23333	-0.0534803	-0.0367022	-0.0681612	-0.123739	1.40923	0.96712	1.79608	3.26057	0.0845538	0.0580272	0.107765	0.195634
	15300	4.25	-0.0509896	-0.0351292	-0.0629181	-0.116398	1.3436	0.92567	1.65792	3.06715	0.080616	0.0555402	0.0994752	0.184029
	15360	4.26667	-0.0492857	-0.0335561	-0.0587235	-0.113252	1.2987	0.88422	1.54739	2.98425	0.077922	0.0530532	0.0928434	0.179055
	15420	4.28333	-0.0491547	-0.0330321	-0.056626	-0.110106	1.29525	0.87041	1.49212	2.90135	0.077715	0.0522246	0.0895272	0.174081
	15480	4.3	-0.0484993	-0.0335561	-0.056626	-0.108009	1.27798	0.88422	1.49212	2.84609	0.0766788	0.0530532	0.0895272	0.170765
	15540	4.31667	-0.0460087	-0.0330321	-0.0545288	-0.103815	1.21235	0.87041	1.43686	2.73556	0.072741	0.0522246	0.0862116	0.164134
	15600	4.33333	-0.0460087	-0.0330321	-0.056626	-0.100669	1.21235	0.87041	1.49212	2.65267	0.072741	0.0522246	0.0895272	0.15916
	15660	4.35	-0.0473195	-0.0351292	-0.0629181	-0.103815	1.24689	0.92567	1.65792	2.73556	0.0748134	0.0555402	0.0994752	0.164134
	15720	4.36667	-0.0487616	-0.0356536	-0.0650152	-0.106961	1.28489	0.93949	1.71318	2.81846	0.0770934	0.0563694	0.102791	0.169108
	15780	4.38333	-0.0509896	-0.0372263	-0.0681612	-0.114301	1.3436	0.98093	1.79608	3.01188	0.080616	0.0588558	0.107765	0.180713
	15840	4.4	-0.0520386	-0.0372263	-0.0702584	-0.116398	1.37124	0.98093	1.85134	3.06715	0.0822744	0.0588558	0.11108	0.184029
	15900	4.41667	-0.0545288	-0.0398479	-0.074453	-0.120593	1.43686	1.05001	1.96187	3.17767	0.0862116	0.0630006	0.117712	0.19066
	15960	4.43333	-0.0562328	-0.0393238	-0.074453	-0.125836	1.48176	1.0362	1.96187	3.31583	0.0889056	0.062172	0.117712	0.19895
	16020	4.45	-0.0525626	-0.0351292	-0.0650152	-0.12269	1.38505	0.92567	1.71318	3.23294	0.083103	0.0555402	0.102791	0.193976
	16080	4.46667	-0.0517763	-0.0340806	-0.0618691	-0.116398	1.36433	0.89804	1.63028	3.06715	0.0818598	0.0538824	0.0978168	0.184029
	16140	4.48333	-0.0484993	-0.0335561	-0.0587235	-0.112204	1.27798	0.88422	1.54739	2.95662	0.0766788	0.0530532	0.0928434	0.177397
	16200	4.5	-0.0475817	-0.0319831	-0.0555774	-0.108009	1.2538	0.84277	1.46449	2.84609	0.075228	0.0505662	0.0878694	0.170765
	16260	4.51667	-0.0481062	-0.0319831	-0.0555774	-0.109058	1.26762	0.84277	1.46449	2.87372	0.0760572	0.0505662	0.0878694	0.172423
	16320	4.53333	-0.0440425	-0.031459	-0.0534803	-0.100669	1.16054	0.82896	1.40923	2.65267	0.0696324	0.0497376	0.0845538	0.15916
	16380	4.55	-0.0462709	-0.0330321	-0.0576749	-0.100669	1.21926	0.87041	1.51976	2.65267	0.0731556	0.0522246	0.0911856	0.15916
	16440	4.56667	-0.0464018	-0.0335561	-0.059772	-0.103815	1.22271	0.88422	1.57502	2.73556	0.0733626	0.0530532	0.0945012	0.164134
	16500	4.58333	-0.0479749	-0.0356536	-0.0650152	-0.109058	1.26416	0.93949	1.71318	2.87372	0.0758496	0.0563694	0.102791	0.172423
	16560	4.6	-0.0487616	-0.0367022	-0.0671123	-0.112204	1.28489	0.96712	1.76844	2.95662	0.0770934	0.0580272	0.106106	0.177397
	16620	4.61667	-0.0523004	-0.0372263	-0.0702584	-0.114301	1.37814	0.98093	1.85134	3.01188	0.0826884	0.0588558	0.11108	0.180713
	16680	4.63333	-0.0550533	-0.0398479	-0.0755015	-0.121642	1.45068	1.05001	1.9895	3.20531	0.0870408	0.0630006	0.11937	0.192319
	16740	4.65	-0.0551842	-0.0382752	-0.0723555	-0.124787	1.45413	1.00857	1.9066	3.2882	0.0872478	0.0605142	0.114396	0.197292
	16800	4.66667	-0.0534803	-0.0356536	-0.0660637	-0.12269	1.40923	0.93949	1.74081	3.23294	0.0845538	0.0563694	0.104449	0.193976
	16860	4.68333	-0.0504655	-0.0340806	-0.0608206	-0.117447	1.32979	0.89804	1.60265	3.09478	0.0797874	0.0538824	0.096159	0.185687
	16920	4.7	-0.0495479	-0.0335561	-0.059772	-0.114301	1.30561	0.88422	1.57502	3.01188	0.0783366	0.0530532	0.0945012	0.180713
	16980	4.71667	-0.0474508	-0.0335561	-0.0576749	-0.109058	1.25035	0.88422	1.51976	2.87372	0.075021	0.0530532	0.0911856	0.172423
	17040	4.73333	-0.0464018	-0.0325076	-0.056626	-0.106961	1.22271	0.85659	1.49212	2.81846	0.0733626	0.0513954	0.0895272	0.169108
	17100	4.75	-0.0458778	-0.0325076	-0.0555774	-0.101717	1.2089	0.85659	1.46449	2.6803	0.072534	0.0513954	0.0878694	0.160818
	17160	4.76667	-0.0454846	-0.0330321	-0.0576749	-0.101717	1.19854	0.87041	1.51976	2.6803	0.0719124	0.0522246	0.0911856	0.160818
	17220	4.78333	-0.0474508	-0.0346047	-0.0629181	-0.105912	1.25035	0.91185	1.65792	2.79083	0.075021	0.054711	0.0994752	0.16745
	17280	4.8	-0.0502033	-0.0351292	-0.0650152	-0.110106	1.32288	0.92567	1.71318	2.90135	0.0793728	0.0555402	0.102791	0.174081
	17340	4.81667	-0.0525626	-0.0372263	-0.0692098	-0.114301	1.38505	0.98093	1.82371	3.01188	0.083103	0.0588558	0.109423	0.180713
	17400	4.83333	-0.0507278	-0.0424695	-0.0807447	-0.110106	1.3367	1.11909	2.12766	2.90135	0.080202	0.0671454	0.12766	0.174081
	17460	4.85	-0.0557087	-0.0414209	-0.0765501	-0.123739	1.46795	1.09146	2.01713	3.26057	0.088077	0.0654876	0.121028	0.195634
	17520	4.86667	-0.0588544	-0.0403723	-0.0775986	-0.127933	1.55084	1.06383	2.04476	3.3711	0.0930504	0.0638298	0.122686	0.202266
	17580	4.88333	-0.0554465	-0.0382752	-0.0713069	-0.125836	1.46104	1.00857	1.87897	3.31583	0.0876624	0.0605142	0.112738	0.19895
	17640	4.9	-0.0534803	-0.0367022	-0.0660637	-0.120593	1.40923	0.96712	1.74081	3.17767	0.0845538	0.0580272	0.104449	0.19066
	17700	4.91667	-0.0537425	-0.0346047	-0.0608206	-0.119544	1.41614	0.91185	1.60265	3.15004	0.0849684	0.054711	0.096159	0.189002
	17760	4.93333	-0.0561019	-0.0304105	-0.0555774	-0.113252	1.47831	0.80133	1.46449	2.98425	0.0886986	0.0480798	0.0878694	0.179055
	17820	4.95	-0.0495479	-0.0325076	-0.0545288	-0.112204	1.30561	0.85659	1.43686	2.95662	0.0783366	0.0513954	0.0862116	0.177397
	17880	4.96667	-0.0465332	-0.0330321	-0.0555774	-0.100669	1.22617	0.87041	1.46449	2.65267	0.0735702	0.0522246	0.0878694	0.15916
	17940	4.98333	-0.0469263	-0.0356536	-0.0629181	-0.101717	1.23653	0.93949	1.65792	2.6803	0.0741918	0.0563694	0.0994752	0.160818
	18000	5	-0.0495479	-0.0356536	-0.0629181	-0.113252	1.30561	0.93949	1.65792	2.98425	0.0783366	0.0563694	0.0994752	0.179055
	18060	5.01667	-0.0528249	-0.0382752	-0.0755015	-0.103815	1.39196	1.00857	1.9895	2.73556	0.0835176	0.0605142	0.11937	0.164134
	18120	5.03333	-0.0521695	-0.0387993	-0.0713069	-0.118495	1.37469	1.02238	1.87897	3.12241	0.0824814	0.0613428	0.112738	0.187345
	18180	5.05	-0.0538734	-0.0403723	-0.0755015	-0.119544	1.41959	1.06383	1.9895	3.15004	0.0851754	0.0638298	0.11937	0.189002
	18240	5.06667	-0.0575436	-0.0435184	-0.0817933	-0.123739	1.5163	1.14673	2.15529	3.26057	0.090978	0.0688038	0.129317	0.195634
	18300	5.08333	-0.0588544	-0.0424695	-0.0796961	-0.13003	1.55084	1.11909	2.10003	3.42636	0.0930504	0.0671454	0.126002	0.205582
	18360	5.1	-0.0453533	-0.0440425	-0.074453	-0.126885	1.19508	1.16054	1.96187	3.34347	0.0717048	0.0696324	0.117712	0.200608
	18420	5.11667	-0.0513832	-0.0377508	-0.0671123	-0.118495	1.35397	0.99475	1.76844	3.12241	0.0812382	0.059685	0.106106	0.187345
	18480	5.13333	-0.0507278	-0.0351292	-0.0618691	-0.114301	1.3367	0.92567	1.63028	3.01188	0.080202	0.0555402	0.0978168	0.180713
	18540	5.15	-0.0509896	-0.0340806	-0.059772	-0.114301	1.3436	0.89804	1.57502	3.01188	0.080616	0.0538824	0.0945012	0.180713
	18600	5.16667	-0.0475817	-0.0330321	-0.0555774	-0.106961	1.2538	0.87041	1.46449	2.81846	0.075228	0.0522246	0.0878694	0.169108
	18660	5.18333	-0.0469263	-0.0356536	-0.0608206	-0.102766	1.23653	0.93949	1.60265	2.70793	0.0741918	0.0563694	0.096159	0.162476
	18720	5.2	-0.0504655	-0.0361777	-0.0650152	-0.110106	1.32979	0.9533	1.71318	2.90135	0.0797874	0.057198	0.102791	0.174081
	18780	5.21667	-0.0508587	-0.0377508	-0.0681612	-0.113252	1.34015	0.99475	1.79608	2.98425	0.080409	0.059685	0.107765	0.179055
	18840	5.23333	-0.0537425	-0.0398479	-0.0734044	-0.116398	1.41614	1.05001	1.93424	3.06715	0.0849684	0.0630006	0.116054	0.184029
	18900	5.25	-0.0553152	-0.0408968	-0.0765501	-0.119544	1.45758	1.07765	2.01713	3.15004	0.0874548	0.064659	0.121028	0.189002
	18960	5.26667	-0.0579367	-0.0429939	-0.0807447	-0.123739	1.52666	1.13291	2.12766	3.26057	0.0915996	0.0679746	0.12766	0.195634
	19020	5.28333	-0.059772	-0.0450911	-0.0849393	-0.126885	1.57502	1.18817	2.23819	3.34347	0.0945012	0.0712902	0.134291	0.200608
	19080	5.3	-0.0621314	-0.0450911	-0.0859879	-0.132127	1.63719	1.18817	2.26582	3.48162	0.0982314	0.0712902	0.135949	0.208897
	19140	5.31667	-0.0580681	-0.0403723	-0.0755015	-0.13003	1.53012	1.06383	1.9895	3.42636	0.0918072	0.0638298	0.11937	0.205582
	19200	5.33333	-0.0561019	-0.0387993	-0.0692098	-0.123739	1.47831	1.02238	1.82371	3.26057	0.0886986	0.0613428	0.109423	0.195634
	19260	5.35	-0.0525626	-0.0372263	-0.0650152	-0.119544	1.38505	0.98093	1.71318	3.15004	0.083103	0.0588558	0.102791	0.189002
	19320	5.36667	-0.0517763	-0.0351292	-0.0618691	-0.114301	1.36433	0.92567	1.63028	3.01188	0.0818598	0.0555402	0.0978168	0.180713
	19380	5.38333	-0.0504655	-0.0351292	-0.0608206	-0.112204	1.32979	0.92567	1.60265	2.95662	0.0797874	0.0555402	0.096159	0.177397
	19440	5.4	-0.0484993	-0.0356536	-0.0618691	-0.105912	1.27798	0.93949	1.63028	2.79083	0.0766788	0.0563694	0.0978168	0.16745
	19500	5.41667	-0.0492857	-0.0367022	-0.0650152	-0.108009	1.2987	0.96712	1.71318	2.84609	0.077922	0.0580272	0.102791	0.170765
	19560	5.43333	-0.0524317	-0.0377508	-0.0692098	-0.113252	1.3816	0.99475	1.82371	2.98425	0.082896	0.059685	0.109423	0.179055
	19620	5.45	-0.0533494	-0.0393238	-0.0723555	-0.116398	1.40578	1.0362	1.9066	3.06715	0.0843468	0.062172	0.114396	0.184029
	19680	5.46667	-0.0568882	-0.0429939	-0.0796961	-0.121642	1.49903	1.13291	2.10003	3.20531	0.0899418	0.0679746	0.126002	0.192319
	19740	5.48333	-0.0583303	-0.0424695	-0.0796961	-0.123739	1.53703	1.11909	2.10003	3.26057	0.0922218	0.0671454	0.126002	0.195634
	19800	5.5	-0.0609519	-0.0466641	-0.0870364	-0.127933	1.60611	1.22962	2.29345	3.3711	0.0963666	0.0737772	0.137607	0.202266
	19860	5.51667	-0.0629181	-0.0471885	-0.0891339	-0.132127	1.65792	1.24344	2.34872	3.48162	0.0994752	0.0746064	0.140923	0.208897
	19920	5.53333	-0.0608206	-0.0419454	-0.0786476	-0.133176	1.60265	1.10528	2.0724	3.50926	0.096159	0.0663168	0.124344	0.210556
	19980	5.55	-0.0551842	-0.0393238	-0.0713069	-0.125836	1.45413	1.0362	1.87897	3.31583	0.0872478	0.062172	0.112738	0.19895
	20040	5.56667	-0.0545288	-0.0367022	-0.0650152	-0.118495	1.43686	0.96712	1.71318	3.12241	0.0862116	0.0580272	0.102791	0.187345
	20100	5.58333	-0.0600342	-0.0325076	-0.0576749	-0.123739	1.58193	0.85659	1.51976	3.26057	0.0949158	0.0513954	0.0911856	0.195634
	20160	5.6	-0.0640976	-0.0288374	-0.056626	-0.111155	1.689	0.75988	1.49212	2.92899	0.10134	0.0455928	0.0895272	0.175739
	20220	5.61667	-0.0457464	-0.0403723	-0.0681612	-0.108009	1.20544	1.06383	1.79608	2.84609	0.0723264	0.0638298	0.107765	0.170765
	20280	5.63333	-0.0520386	-0.0372263	-0.0671123	-0.112204	1.37124	0.98093	1.76844	2.95662	0.0822744	0.0588558	0.106106	0.177397
	20340	5.65	-0.053218	-0.0377508	-0.0692098	-0.115349	1.40232	0.99475	1.82371	3.03951	0.0841392	0.059685	0.109423	0.182371
	20400	5.66667	-0.0507278	-0.0424695	-0.0765501	-0.116398	1.3367	1.11909	2.01713	3.06715	0.080202	0.0671454	0.121028	0.184029
	20460	5.68333	-0.0621314	-0.0387993	-0.0702584	-0.133176	1.63719	1.02238	1.85134	3.50926	0.0982314	0.0613428	0.11108	0.210556
	20520	5.7	-0.0592475	-0.0450911	-0.0828418	-0.125836	1.5612	1.18817	2.18292	3.31583	0.093672	0.0712902	0.130975	0.19895
	20580	5.71667	-0.0608206	-0.04614	-0.0859879	-0.128982	1.60265	1.21581	2.26582	3.39873	0.096159	0.0729486	0.135949	0.203924
	20640	5.73333	-0.0635735	-0.0477126	-0.0891339	-0.132127	1.67519	1.25725	2.34872	3.48162	0.100511	0.075435	0.140923	0.208897
	20700	5.75	-0.0650152	-0.0492857	-0.0933282	-0.134225	1.71318	1.2987	2.45924	3.53689	0.102791	0.077922	0.147554	0.212213
	20760	5.76667	-0.066195	-0.0498101	-0.0943767	-0.137371	1.74427	1.31252	2.48687	3.61978	0.104656	0.0787512	0.149212	0.217187
	20820	5.78333	-0.0642289	-0.04614	-0.0859879	-0.137371	1.69246	1.21581	2.26582	3.61978	0.101548	0.0729486	0.135949	0.217187
	20880	5.8	-0.0595098	-0.0429939	-0.0775986	-0.13003	1.56811	1.13291	2.04476	3.42636	0.0940866	0.0679746	0.122686	0.205582
	20940	5.81667	-0.0579367	-0.0398479	-0.0713069	-0.12269	1.52666	1.05001	1.87897	3.23294	0.0915996	0.0630006	0.112738	0.193976
	21000	5.83333	-0.0553152	-0.0387993	-0.0671123	-0.119544	1.45758	1.02238	1.76844	3.15004	0.0874548	0.0613428	0.106106	0.189002
	21060	5.85	-0.0491547	-0.0424695	-0.0723555	-0.108009	1.29525	1.11909	1.9066	2.84609	0.077715	0.0671454	0.114396	0.170765
	21120	5.86667	-0.0475817	-0.0435184	-0.074453	-0.113252	1.2538	1.14673	1.96187	2.98425	0.075228	0.0688038	0.117712	0.179055
	21180	5.88333	-0.0644907	-0.0387993	-0.0755015	-0.117447	1.69936	1.02238	1.9895	3.09478	0.101962	0.0613428	0.11937	0.185687
	21240	5.9	-0.0601652	-0.0424695	-0.0775986	-0.125836	1.58538	1.11909	2.04476	3.31583	0.0951228	0.0671454	0.122686	0.19895
	21300	5.91667	-0.0730109	-0.0393238	-0.0786476	-0.124787	1.92387	1.0362	2.0724	3.2882	0.115432	0.062172	0.124344	0.197292
	21360	5.93333	-0.0608206	-0.04614	-0.0838908	-0.128982	1.60265	1.21581	2.21056	3.39873	0.096159	0.0729486	0.132634	0.203924
	21420	5.95	-0.063049	-0.0498101	-0.0954257	-0.121642	1.66137	1.31252	2.51451	3.20531	0.0996822	0.0787512	0.150871	0.192319
	21480	5.96667	-0.0686853	-0.0482371	-0.0933282	-0.13003	1.80989	1.27107	2.45924	3.42636	0.108593	0.0762642	0.147554	0.205582
	21540	5.98333	-0.0658015	-0.0524317	-0.0985713	-0.134225	1.7339	1.3816	2.5974	3.53689	0.104034	0.082896	0.155844	0.212213
	21600	6	-0.069472	-0.0524317	-0.0985713	-0.13842	1.83062	1.3816	2.5974	3.64742	0.109837	0.082896	0.155844	0.218845
	21660	6.01667	-0.0688166	-0.0540047	-0.101717	-0.139468	1.81335	1.42305	2.6803	3.67505	0.108801	0.085383	0.160818	0.220503
	21720	6.03333	-0.071176	-0.0550533	-0.103815	-0.141565	1.87552	1.45068	2.73556	3.73031	0.112531	0.0870408	0.164134	0.223819
	21780	6.05	-0.0728799	-0.0576749	-0.109058	-0.142614	1.92042	1.51976	2.87372	3.75794	0.115225	0.0911856	0.172423	0.225476
	21840	6.06667	-0.0737976	-0.0571504	-0.108009	-0.14576	1.9446	1.50594	2.84609	3.84084	0.116676	0.0903564	0.170765	0.23045
	21900	6.08333	-0.0681612	-0.0503342	-0.0933282	-0.141565	1.79608	1.32633	2.45924	3.73031	0.107765	0.0795798	0.147554	0.223819
	21960	6.1	-0.0648843	-0.0487616	-0.0870364	-0.133176	1.70973	1.28489	2.29345	3.50926	0.102584	0.0770934	0.137607	0.210556
	22020	6.11667	-0.0626558	-0.04614	-0.0807447	-0.127933	1.65101	1.21581	2.12766	3.3711	0.0990606	0.0729486	0.12766	0.202266
	22080	6.13333	-0.0595098	-0.04614	-0.0807447	-0.118495	1.56811	1.21581	2.12766	3.12241	0.0940866	0.0729486	0.12766	0.187345
	22140	6.15	-0.0584612	-0.04614	-0.0817933	-0.118495	1.54048	1.21581	2.15529	3.12241	0.0924288	0.0729486	0.129317	0.187345
	22200	6.16667	-0.0612137	-0.0477126	-0.0859879	-0.123739	1.61301	1.25725	2.26582	3.26057	0.0967806	0.075435	0.135949	0.195634
	22260	6.18333	-0.0639666	-0.0492857	-0.0901825	-0.127933	1.68555	1.2987	2.37635	3.3711	0.101133	0.077922	0.142581	0.202266
	22320	6.2	-0.0654083	-0.0508587	-0.0943767	-0.13003	1.72354	1.34015	2.48687	3.42636	0.103412	0.080409	0.149212	0.205582
	22380	6.21667	-0.0671123	-0.0524317	-0.0975228	-0.134225	1.76844	1.3816	2.56977	3.53689	0.106106	0.082896	0.154186	0.212213
	22440	6.23333	-0.0692098	-0.0534803	-0.0996199	-0.136322	1.82371	1.40923	2.62503	3.59215	0.109423	0.0845538	0.157502	0.215529
	22500	6.25	-0.0707828	-0.0545288	-0.101717	-0.139468	1.86516	1.43686	2.6803	3.67505	0.11191	0.0862116	0.160818	0.220503
	22560	6.26667	-0.0726177	-0.056626	-0.105912	-0.141565	1.91351	1.49212	2.79083	3.73031	0.114811	0.0895272	0.16745	0.223819
	22620	6.28333	-0.0740598	-0.058199	-0.109058	-0.143663	1.95151	1.53357	2.87372	3.78558	0.117091	0.0920142	0.172423	0.227135
	22680	6.3	-0.0739285	-0.0576749	-0.109058	-0.144711	1.94805	1.51976	2.87372	3.81321	0.116883	0.0911856	0.172423	0.228793
	22740	6.31667	-0.0753706	-0.0592475	-0.112204	-0.146808	1.98605	1.5612	2.95662	3.86847	0.119163	0.093672	0.177397	0.232108
	22800	6.33333	-0.0762878	-0.0608206	-0.115349	-0.146808	2.01022	1.60265	3.03951	3.86847	0.120613	0.096159	0.182371	0.232108
	22860	6.35	-0.0769432	-0.0602965	-0.114301	-0.148906	2.02749	1.58884	3.01188	3.92374	0.121649	0.0953304	0.180713	0.235424
	22920	6.36667	-0.078254	-0.0602965	-0.114301	-0.149954	2.06203	1.58884	3.01188	3.95137	0.123722	0.0953304	0.180713	0.237082
	22980	6.38333	-0.0751084	-0.0592475	-0.111155	-0.149954	1.97914	1.5612	2.92899	3.95137	0.118748	0.093672	0.175739	0.237082
	23040	6.4	-0.071176	-0.0519073	-0.0964742	-0.140517	1.87552	1.36778	2.54214	3.70268	0.112531	0.0820668	0.152528	0.222161
	23100	6.41667	-0.0654083	-0.0519073	-0.0922796	-0.132127	1.72354	1.36778	2.43161	3.48162	0.103412	0.0820668	0.145897	0.208897
	23160	6.43333	-0.0634422	-0.0482371	-0.0828418	-0.13003	1.67173	1.27107	2.18292	3.42636	0.100304	0.0762642	0.130975	0.205582
	23220	6.45	-0.0488925	-0.0550533	-0.091231	-0.124787	1.28834	1.45068	2.40398	3.2882	0.0773004	0.0870408	0.144239	0.197292
	23280	6.46667	-0.0559706	-0.0571504	-0.101717	-0.118495	1.47485	1.50594	2.6803	3.12241	0.088491	0.0903564	0.160818	0.187345
	23340	6.48333	-0.0647529	-0.0534803	-0.0964742	-0.132127	1.70627	1.40923	2.54214	3.48162	0.102376	0.0845538	0.152528	0.208897
	23400	6.5	-0.0734044	-0.0513832	-0.0964742	-0.135274	1.93424	1.35397	2.54214	3.56452	0.116054	0.0812382	0.152528	0.213871
	23460	6.51667	-0.0676368	-0.0555774	-0.100669	-0.141565	1.78226	1.46449	2.65267	3.73031	0.106936	0.0878694	0.15916	0.223819
	23520	6.53333	-0.0722245	-0.0571504	-0.105912	-0.140517	1.90315	1.50594	2.79083	3.70268	0.114189	0.0903564	0.16745	0.222161
	23580	6.55	-0.0755015	-0.0587235	-0.110106	-0.142614	1.9895	1.54739	2.90135	3.75794	0.11937	0.0928434	0.174081	0.225476
	23640	6.56667	-0.0713069	-0.0608206	-0.112204	-0.143663	1.87897	1.60265	2.95662	3.78558	0.112738	0.096159	0.177397	0.227135
	23700	6.58333	-0.0764192	-0.0592475	-0.110106	-0.152052	2.01368	1.5612	2.90135	4.00663	0.120821	0.093672	0.174081	0.240398
	23760	6.6	-0.0785163	-0.0602965	-0.115349	-0.143663	2.06894	1.58884	3.03951	3.78558	0.124136	0.0953304	0.182371	0.227135
	23820	6.61667	-0.0731422	-0.0608206	-0.112204	-0.151003	1.92733	1.60265	2.95662	3.979	0.11564	0.096159	0.177397	0.23874
	23880	6.63333	-0.0772055	-0.0623936	-0.116398	-0.151003	2.0344	1.6441	3.06715	3.979	0.122064	0.098646	0.184029	0.23874
	23940	6.65	-0.0795648	-0.0623936	-0.118495	-0.147857	2.09657	1.6441	3.12241	3.8961	0.125794	0.098646	0.187345	0.233766
	24000	6.66667	-0.0796961	-0.0618691	-0.117447	-0.151003	2.10003	1.63028	3.09478	3.979	0.126002	0.0978168	0.185687	0.23874
	24060	6.68333	-0.0777299	-0.0602965	-0.113252	-0.1531	2.04822	1.58884	2.98425	4.03426	0.122893	0.0953304	0.179055	0.242056
	24120	6.7	-0.0804825	-0.0503342	-0.0922796	-0.157295	2.12075	1.32633	2.43161	4.14479	0.127245	0.0795798	0.145897	0.248687
	24180	6.71667	-0.064622	-0.0540047	-0.0964742	-0.133176	1.70282	1.42305	2.54214	3.50926	0.102169	0.085383	0.152528	0.210556
	24240	6.73333	-0.0790407	-0.044567	-0.0838908	-0.131079	2.08276	1.17436	2.21056	3.45399	0.124966	0.0704616	0.132634	0.207239
	24300	6.75	-0.0600342	-0.056626	-0.102766	-0.116398	1.58193	1.49212	2.70793	3.06715	0.0949158	0.0895272	0.162476	0.184029
	24360	6.76667	-0.0639666	-0.0545288	-0.0964742	-0.137371	1.68555	1.43686	2.54214	3.61978	0.101133	0.0862116	0.152528	0.217187
	24420	6.78333	-0.0846771	-0.0492857	-0.0985713	-0.132127	2.23128	1.2987	2.5974	3.48162	0.133877	0.077922	0.155844	0.208897
	24480	6.8	-0.0686853	-0.0576749	-0.104863	-0.13842	1.80989	1.51976	2.76319	3.64742	0.108593	0.0911856	0.165791	0.218845
	24540	6.81667	-0.0718314	-0.0576749	-0.106961	-0.140517	1.89279	1.51976	2.81846	3.70268	0.113567	0.0911856	0.169108	0.222161
	24600	6.83333	-0.076026	-0.0587235	-0.109058	-0.144711	2.00332	1.54739	2.87372	3.81321	0.120199	0.0928434	0.172423	0.228793
	24660	6.85	-0.0748461	-0.061345	-0.113252	-0.146808	1.97223	1.61647	2.98425	3.86847	0.118334	0.0969882	0.179055	0.232108
	24720	6.86667	-0.0773368	-0.0608206	-0.114301	-0.147857	2.03786	1.60265	3.01188	3.8961	0.122272	0.096159	0.180713	0.233766
	24780	6.88333	-0.0764192	-0.0623936	-0.117447	-0.146808	2.01368	1.6441	3.09478	3.86847	0.120821	0.098646	0.185687	0.232108
	24840	6.9	-0.0791717	-0.0618691	-0.117447	-0.148906	2.08621	1.63028	3.09478	3.92374	0.125173	0.0978168	0.185687	0.235424
	24900	6.91667	-0.0796961	-0.0608206	-0.115349	-0.152052	2.10003	1.60265	3.03951	4.00663	0.126002	0.096159	0.182371	0.240398
	24960	6.93333	-0.0775986	-0.0650152	-0.12269	-0.147857	2.04476	1.71318	3.23294	3.8961	0.122686	0.102791	0.193976	0.233766
	25020	6.95	-0.0893958	-0.0618691	-0.123739	-0.141565	2.35562	1.63028	3.26057	3.73031	0.141337	0.0978168	0.195634	0.223819
	25080	6.96667	-0.0886095	-0.0639666	-0.127933	-0.141565	2.3349	1.68555	3.3711	3.73031	0.140094	0.101133	0.202266	0.223819
	25140	6.98333	-0.0770746	-0.0681612	-0.128982	-0.144711	2.03095	1.79608	3.39873	3.81321	0.121857	0.107765	0.203924	0.228793
	25200	7	-0.0794339	-0.0618691	-0.116398	-0.1531	2.09312	1.63028	3.06715	4.03426	0.125587	0.0978168	0.184029	0.242056
	25260	7.01667	-0.0739285	-0.0587235	-0.106961	-0.14576	1.94805	1.54739	2.81846	3.84084	0.116883	0.0928434	0.169108	0.23045
	25320	7.03333	-0.072749	-0.0550533	-0.0985713	-0.137371	1.91697	1.45068	2.5974	3.61978	0.115018	0.0870408	0.155844	0.217187
	25380	7.05	-0.069603	-0.0540047	-0.0964742	-0.127933	1.83407	1.42305	2.54214	3.3711	0.110044	0.085383	0.152528	0.202266
	25440	7.06667	-0.066195	-0.0571504	-0.102766	-0.127933	1.74427	1.50594	2.70793	3.3711	0.104656	0.0903564	0.162476	0.202266
	25500	7.08333	-0.0709137	-0.0561019	-0.102766	-0.133176	1.86861	1.47831	2.70793	3.50926	0.112117	0.0886986	0.162476	0.210556
	25560	7.1	-0.0723555	-0.0576749	-0.105912	-0.137371	1.9066	1.51976	2.79083	3.61978	0.114396	0.0911856	0.16745	0.217187
	25620	7.11667	-0.0745839	-0.0602965	-0.111155	-0.139468	1.96532	1.58884	2.92899	3.67505	0.117919	0.0953304	0.175739	0.220503
	25680	7.13333	-0.0765501	-0.0608206	-0.113252	-0.143663	2.01713	1.60265	2.98425	3.78558	0.121028	0.096159	0.179055	0.227135
	25740	7.15	-0.0762878	-0.0618691	-0.115349	-0.144711	2.01022	1.63028	3.03951	3.81321	0.120613	0.0978168	0.182371	0.228793
	25800	7.16667	-0.0795648	-0.0623936	-0.117447	-0.146808	2.09657	1.6441	3.09478	3.86847	0.125794	0.098646	0.185687	0.232108
	25860	7.18333	-0.0789094	-0.0629181	-0.118495	-0.148906	2.0793	1.65792	3.12241	3.92374	0.124758	0.0994752	0.187345	0.235424
	25920	7.2	-0.0794339	-0.0650152	-0.121642	-0.149954	2.09312	1.71318	3.20531	3.95137	0.125587	0.102791	0.192319	0.237082
	25980	7.21667	-0.0804825	-0.0660637	-0.124787	-0.148906	2.12075	1.74081	3.2882	3.92374	0.127245	0.104449	0.197292	0.235424
	26040	7.23333	-0.0803515	-0.0634422	-0.120593	-0.151003	2.1173	1.67173	3.17767	3.979	0.127038	0.100304	0.19066	0.23874
	26100	7.25	-0.0795648	-0.0623936	-0.118495	-0.151003	2.09657	1.6441	3.12241	3.979	0.125794	0.098646	0.187345	0.23874
	26160	7.26667	-0.0798271	-0.0634422	-0.120593	-0.148906	2.10348	1.67173	3.17767	3.92374	0.126209	0.100304	0.19066	0.235424
	26220	7.28333	-0.0811379	-0.0644907	-0.121642	-0.1531	2.13802	1.69936	3.20531	4.03426	0.128281	0.101962	0.192319	0.242056
	26280	7.3	-0.081531	-0.0660637	-0.124787	-0.152052	2.14838	1.74081	3.2882	4.00663	0.128903	0.104449	0.197292	0.240398
	26340	7.31667	-0.0812692	-0.0660637	-0.125836	-0.151003	2.14148	1.74081	3.31583	3.979	0.128489	0.104449	0.19895	0.23874
	26400	7.33333	-0.0820555	-0.0660637	-0.125836	-0.1531	2.1622	1.74081	3.31583	4.03426	0.129732	0.104449	0.19895	0.242056
	26460	7.35	-0.0824487	-0.0655396	-0.124787	-0.1531	2.17256	1.727	3.2882	4.03426	0.130354	0.10362	0.197292	0.242056
	26520	7.36667	-0.0821864	-0.0665882	-0.125836	-0.1531	2.16565	1.75463	3.31583	4.03426	0.129939	0.105278	0.19895	0.242056
	26580	7.38333	-0.0808756	-0.0623936	-0.117447	-0.1531	2.13111	1.6441	3.09478	4.03426	0.127867	0.098646	0.185687	0.242056
	26640	7.4	-0.0755015	-0.059772	-0.109058	-0.144711	1.9895	1.57502	2.87372	3.81321	0.11937	0.0945012	0.172423	0.228793
	26700	7.41667	-0.0715691	-0.0555774	-0.0996199	-0.136322	1.88588	1.46449	2.62503	3.59215	0.113153	0.0878694	0.157502	0.215529
	26760	7.43333	-0.0702584	-0.0555774	-0.0996199	-0.126885	1.85134	1.46449	2.62503	3.34347	0.11108	0.0878694	0.157502	0.200608
	26820	7.45	-0.0697339	-0.0576749	-0.103815	-0.13003	1.83752	1.51976	2.73556	3.42636	0.110251	0.0911856	0.164134	0.205582
	26880	7.46667	-0.0723555	-0.059772	-0.109058	-0.133176	1.9066	1.57502	2.87372	3.50926	0.114396	0.0945012	0.172423	0.210556
	26940	7.48333	-0.0747152	-0.0608206	-0.112204	-0.137371	1.96878	1.60265	2.95662	3.61978	0.118127	0.096159	0.177397	0.217187
	27000	7.5	-0.0762878	-0.0608206	-0.113252	-0.140517	2.01022	1.60265	2.98425	3.70268	0.120613	0.096159	0.179055	0.222161
	27060	7.51667	-0.0775986	-0.0629181	-0.117447	-0.142614	2.04476	1.65792	3.09478	3.75794	0.122686	0.0994752	0.185687	0.225476
	27120	7.53333	-0.0795648	-0.0644907	-0.120593	-0.146808	2.09657	1.69936	3.17767	3.86847	0.125794	0.101962	0.19066	0.232108
	27180	7.55	-0.0807447	-0.0650152	-0.121642	-0.147857	2.12766	1.71318	3.20531	3.8961	0.12766	0.102791	0.192319	0.233766
	27240	7.56667	-0.0802202	-0.0639666	-0.120593	-0.149954	2.11384	1.68555	3.17767	3.95137	0.12683	0.101133	0.19066	0.237082
	27300	7.58333	-0.0800893	-0.0644907	-0.121642	-0.151003	2.11039	1.69936	3.20531	3.979	0.126623	0.101962	0.192319	0.23874
	27360	7.6	-0.0807447	-0.0650152	-0.12269	-0.151003	2.12766	1.71318	3.23294	3.979	0.12766	0.102791	0.193976	0.23874
	27420	7.61667	-0.0810069	-0.0650152	-0.12269	-0.152052	2.13457	1.71318	3.23294	4.00663	0.128074	0.102791	0.193976	0.240398
	27480	7.63333	-0.0814001	-0.0655396	-0.123739	-0.151003	2.14493	1.727	3.26057	3.979	0.128696	0.10362	0.195634	0.23874
	27540	7.65	-0.0787785	-0.0655396	-0.12269	-0.152052	2.07585	1.727	3.23294	4.00663	0.124551	0.10362	0.193976	0.240398
	27600	7.66667	-0.0840217	-0.0634422	-0.120593	-0.155198	2.21401	1.67173	3.17767	4.08953	0.132841	0.100304	0.19066	0.245372
	27660	7.68333	-0.0722245	-0.0697339	-0.128982	-0.149954	1.90315	1.83752	3.39873	3.95137	0.114189	0.110251	0.203924	0.237082
	27720	7.7	-0.081531	-0.0660637	-0.124787	-0.152052	2.14838	1.74081	3.2882	4.00663	0.128903	0.104449	0.197292	0.240398
	27780	7.71667	-0.0823177	-0.0660637	-0.124787	-0.152052	2.16911	1.74081	3.2882	4.00663	0.130147	0.104449	0.197292	0.240398
	27840	7.73333	-0.0824487	-0.0665882	-0.126885	-0.152052	2.17256	1.75463	3.34347	4.00663	0.130354	0.105278	0.200608	0.240398
	27900	7.75	-0.0819246	-0.0676368	-0.127933	-0.152052	2.15875	1.78226	3.3711	4.00663	0.129525	0.106936	0.202266	0.240398
	27960	7.76667	-0.0836285	-0.0660637	-0.125836	-0.154149	2.20365	1.74081	3.31583	4.0619	0.132219	0.104449	0.19895	0.243714
	28020	7.78333	-0.0833663	-0.0671123	-0.127933	-0.1531	2.19674	1.76844	3.3711	4.03426	0.131804	0.106106	0.202266	0.242056
	28080	7.8	-0.08258	-0.0671123	-0.126885	-0.154149	2.17602	1.76844	3.34347	4.0619	0.130561	0.106106	0.200608	0.243714
	28140	7.81667	-0.0817933	-0.0639666	-0.120593	-0.154149	2.15529	1.68555	3.17767	4.0619	0.129317	0.101133	0.19066	0.243714
	28200	7.83333	-0.0758947	-0.0602965	-0.110106	-0.147857	1.99986	1.58884	2.90135	3.8961	0.119992	0.0953304	0.174081	0.233766
	28260	7.85	-0.071176	-0.0571504	-0.101717	-0.137371	1.87552	1.50594	2.6803	3.61978	0.112531	0.0903564	0.160818	0.217187
	28320	7.86667	-0.069603	-0.058199	-0.102766	-0.13003	1.83407	1.53357	2.70793	3.42636	0.110044	0.0920142	0.162476	0.205582
	28380	7.88333	-0.0710447	-0.0587235	-0.104863	-0.135274	1.87206	1.54739	2.76319	3.56452	0.112324	0.0928434	0.165791	0.213871
	28440	7.9	-0.063049	-0.0634422	-0.110106	-0.139468	1.66137	1.67173	2.90135	3.67505	0.0996822	0.100304	0.174081	0.220503
	28500	7.91667	-0.0734044	-0.0618691	-0.113252	-0.13842	1.93424	1.63028	2.98425	3.64742	0.116054	0.0978168	0.179055	0.218845
	28560	7.93333	-0.0859879	-0.0587235	-0.113252	-0.139468	2.26582	1.54739	2.98425	3.67505	0.135949	0.0928434	0.179055	0.220503
	28620	7.95	-0.0654083	-0.0707828	-0.127933	-0.136322	1.72354	1.86516	3.3711	3.59215	0.103412	0.11191	0.202266	0.215529
	28680	7.96667	-0.0803515	-0.0634422	-0.119544	-0.14576	2.1173	1.67173	3.15004	3.84084	0.127038	0.100304	0.189002	0.23045
	28740	7.98333	-0.0849393	-0.0639666	-0.121642	-0.149954	2.23819	1.68555	3.20531	3.95137	0.134291	0.101133	0.192319	0.237082
	28800	8	-0.0819246	-0.0655396	-0.123739	-0.149954	2.15875	1.727	3.26057	3.95137	0.129525	0.10362	0.195634	0.237082
	28860	8.01667	-0.0790407	-0.0665882	-0.123739	-0.151003	2.08276	1.75463	3.26057	3.979	0.124966	0.105278	0.195634	0.23874
	28920	8.03333	-0.0824487	-0.0644907	-0.121642	-0.1531	2.17256	1.69936	3.20531	4.03426	0.130354	0.101962	0.192319	0.242056
	28980	8.05	-0.0808756	-0.0655396	-0.123739	-0.152052	2.13111	1.727	3.26057	4.00663	0.127867	0.10362	0.195634	0.240398
	29040	8.06667	-0.081531	-0.0650152	-0.12269	-0.1531	2.14838	1.71318	3.23294	4.03426	0.128903	0.102791	0.193976	0.242056
	29100	8.08333	-0.081531	-0.0650152	-0.12269	-0.152052	2.14838	1.71318	3.23294	4.00663	0.128903	0.102791	0.193976	0.240398
	29160	8.1	-0.08258	-0.0660637	-0.125836	-0.1531	2.17602	1.74081	3.31583	4.03426	0.130561	0.104449	0.19895	0.242056
	29220	8.11667	-0.0829731	-0.0655396	-0.124787	-0.1531	2.18638	1.727	3.2882	4.03426	0.131183	0.10362	0.197292	0.242056
	29280	8.13333	-0.0859879	-0.0639666	-0.12269	-0.156246	2.26582	1.68555	3.23294	4.11716	0.135949	0.101133	0.193976	0.24703
	29340	8.15	-0.0778609	-0.0671123	-0.125836	-0.1531	2.05167	1.76844	3.31583	4.03426	0.1231	0.106106	0.19895	0.242056
	29400	8.16667	-0.08258	-0.0660637	-0.125836	-0.152052	2.17602	1.74081	3.31583	4.00663	0.130561	0.104449	0.19895	0.240398
	29460	8.18333	-0.0820555	-0.0660637	-0.124787	-0.1531	2.1622	1.74081	3.2882	4.03426	0.129732	0.104449	0.197292	0.242056
	29520	8.2	-0.0827109	-0.0665882	-0.125836	-0.154149	2.17947	1.75463	3.31583	4.0619	0.130768	0.105278	0.19895	0.243714
	29580	8.21667	-0.08258	-0.0660637	-0.125836	-0.1531	2.17602	1.74081	3.31583	4.03426	0.130561	0.104449	0.19895	0.242056
	29640	8.23333	-0.0828418	-0.0671123	-0.126885	-0.154149	2.18292	1.76844	3.34347	4.0619	0.130975	0.106106	0.200608	0.243714
	29700	8.25	-0.0834972	-0.0676368	-0.127933	-0.155198	2.20019	1.78226	3.3711	4.08953	0.132011	0.106936	0.202266	0.245372
	29760	8.26667	-0.0834972	-0.0665882	-0.126885	-0.155198	2.20019	1.75463	3.34347	4.08953	0.132011	0.105278	0.200608	0.245372
	29820	8.28333	-0.0837594	-0.0665882	-0.126885	-0.155198	2.2071	1.75463	3.34347	4.08953	0.132426	0.105278	0.200608	0.245372
	29880	8.3	-0.08258	-0.0650152	-0.12269	-0.156246	2.17602	1.71318	3.23294	4.11716	0.130561	0.102791	0.193976	0.24703
	29940	8.31667	-0.0779922	-0.061345	-0.113252	-0.151003	2.05513	1.61647	2.98425	3.979	0.123308	0.0969882	0.179055	0.23874
	30000	8.33333	-0.0758947	-0.0571504	-0.103815	-0.142614	1.99986	1.50594	2.73556	3.75794	0.119992	0.0903564	0.164134	0.225476
	30060	8.35	-0.0720936	-0.0576749	-0.103815	-0.133176	1.8997	1.51976	2.73556	3.50926	0.113982	0.0911856	0.164134	0.210556
	30120	8.36667	-0.0726177	-0.0587235	-0.106961	-0.134225	1.91351	1.54739	2.81846	3.53689	0.114811	0.0928434	0.169108	0.212213
	30180	8.38333	-0.0740598	-0.0602965	-0.110106	-0.137371	1.95151	1.58884	2.90135	3.61978	0.117091	0.0953304	0.174081	0.217187
	30240	8.4	-0.0755015	-0.0618691	-0.114301	-0.139468	1.9895	1.63028	3.01188	3.67505	0.11937	0.0978168	0.180713	0.220503
	30300	8.41667	-0.0798271	-0.061345	-0.115349	-0.143663	2.10348	1.61647	3.03951	3.78558	0.126209	0.0969882	0.182371	0.227135
	30360	8.43333	-0.0781231	-0.0629181	-0.116398	-0.146808	2.05858	1.65792	3.06715	3.86847	0.123515	0.0994752	0.184029	0.232108
	30420	8.45	-0.0803515	-0.0644907	-0.121642	-0.147857	2.1173	1.69936	3.20531	3.8961	0.127038	0.101962	0.192319	0.233766
	30480	8.46667	-0.0832354	-0.0644907	-0.121642	-0.151003	2.19329	1.69936	3.20531	3.979	0.131597	0.101962	0.192319	0.23874
	30540	8.48333	-0.0795648	-0.0655396	-0.121642	-0.1531	2.09657	1.727	3.20531	4.03426	0.125794	0.10362	0.192319	0.242056
	30600	8.5	-0.0814001	-0.0644907	-0.12269	-0.149954	2.14493	1.69936	3.23294	3.95137	0.128696	0.101962	0.193976	0.237082
	30660	8.51667	-0.0833663	-0.0650152	-0.12269	-0.1531	2.19674	1.71318	3.23294	4.03426	0.131804	0.102791	0.193976	0.242056
	30720	8.53333	-0.0841526	-0.0650152	-0.123739	-0.154149	2.21746	1.71318	3.26057	4.0619	0.133048	0.102791	0.195634	0.243714
	30780	8.55	-0.0817933	-0.0660637	-0.123739	-0.1531	2.15529	1.74081	3.26057	4.03426	0.129317	0.104449	0.195634	0.242056
	30840	8.56667	-0.0814001	-0.0655396	-0.123739	-0.1531	2.14493	1.727	3.26057	4.03426	0.128696	0.10362	0.195634	0.242056
	30900	8.58333	-0.0800893	-0.0676368	-0.126885	-0.152052	2.11039	1.78226	3.34347	4.00663	0.126623	0.106936	0.200608	0.240398
	30960	8.6	-0.0844148	-0.0660637	-0.125836	-0.155198	2.22437	1.74081	3.31583	4.08953	0.133462	0.104449	0.19895	0.245372
	31020	8.61667	-0.0808756	-0.0665882	-0.124787	-0.154149	2.13111	1.75463	3.2882	4.0619	0.127867	0.105278	0.197292	0.243714
	31080	8.63333	-0.0829731	-0.0655396	-0.124787	-0.1531	2.18638	1.727	3.2882	4.03426	0.131183	0.10362	0.197292	0.242056
	31140	8.65	-0.0817933	-0.0660637	-0.123739	-0.157295	2.15529	1.74081	3.26057	4.14479	0.129317	0.104449	0.195634	0.248687
	31200	8.66667	-0.0824487	-0.0655396	-0.124787	-0.154149	2.17256	1.727	3.2882	4.0619	0.130354	0.10362	0.197292	0.243714
	31260	8.68333	-0.0852015	-0.0650152	-0.124787	-0.1531	2.2451	1.71318	3.2882	4.03426	0.134706	0.102791	0.197292	0.242056
	31320	8.7	-0.0821864	-0.0665882	-0.126885	-0.154149	2.16565	1.75463	3.34347	4.0619	0.129939	0.105278	0.200608	0.243714
	31380	8.71667	-0.0844148	-0.0660637	-0.125836	-0.155198	2.22437	1.74081	3.31583	4.08953	0.133462	0.104449	0.19895	0.245372
	31440	8.73333	-0.0840217	-0.0676368	-0.127933	-0.156246	2.21401	1.78226	3.3711	4.11716	0.132841	0.106936	0.202266	0.24703
	31500	8.75	-0.0828418	-0.0660637	-0.125836	-0.154149	2.18292	1.74081	3.31583	4.0619	0.130975	0.104449	0.19895	0.243714
	31560	8.76667	-0.0832354	-0.0676368	-0.127933	-0.1531	2.19329	1.78226	3.3711	4.03426	0.131597	0.106936	0.202266	0.242056
	31620	8.78333	-0.0834972	-0.0676368	-0.127933	-0.155198	2.20019	1.78226	3.3711	4.08953	0.132011	0.106936	0.202266	0.245372
	31680	8.8	-0.0844148	-0.0660637	-0.125836	-0.156246	2.22437	1.74081	3.31583	4.11716	0.133462	0.104449	0.19895	0.24703
	31740	8.81667	-0.0817933	-0.0681612	-0.127933	-0.157295	2.15529	1.79608	3.3711	4.14479	0.129317	0.107765	0.202266	0.248687
	31800	8.83333	-0.0947703	-0.0634422	-0.125836	-0.154149	2.49724	1.67173	3.31583	4.0619	0.149834	0.100304	0.19895	0.243714
	31860	8.85	-0.0762878	-0.0702584	-0.131079	-0.149954	2.01022	1.85134	3.45399	3.95137	0.120613	0.11108	0.207239	0.237082
	31920	8.86667	-0.0903134	-0.0644907	-0.124787	-0.156246	2.3798	1.69936	3.2882	4.11716	0.142788	0.101962	0.197292	0.24703
	31980	8.88333	-0.0845461	-0.0676368	-0.128982	-0.155198	2.22783	1.78226	3.39873	4.08953	0.13367	0.106936	0.203924	0.245372
	32040	8.9	-0.0855947	-0.0665882	-0.126885	-0.156246	2.25546	1.75463	3.34347	4.11716	0.135328	0.105278	0.200608	0.24703
	32100	8.91667	-0.0897893	-0.0655396	-0.127933	-0.154149	2.36599	1.727	3.3711	4.0619	0.141959	0.10362	0.202266	0.243714
	32160	8.93333	-0.081531	-0.0692098	-0.13003	-0.155198	2.14838	1.82371	3.42636	4.08953	0.128903	0.109423	0.205582	0.245372
	32220	8.95	-0.0899202	-0.0671123	-0.13003	-0.155198	2.36944	1.76844	3.42636	4.08953	0.142166	0.106106	0.205582	0.245372
	32280	8.96667	-0.0781231	-0.0692098	-0.127933	-0.158343	2.05858	1.82371	3.3711	4.17242	0.123515	0.109423	0.202266	0.250345
	32340	8.98333	-0.0832354	-0.0676368	-0.127933	-0.157295	2.19329	1.78226	3.3711	4.14479	0.131597	0.106936	0.202266	0.248687
	32400	9	-0.0836285	-0.0671123	-0.126885	-0.155198	2.20365	1.76844	3.34347	4.08953	0.132219	0.106106	0.200608	0.245372
	32460	9.01667	-0.0842839	-0.0655396	-0.123739	-0.157295	2.22092	1.727	3.26057	4.14479	0.133255	0.10362	0.195634	0.248687
	32520	9.03333	-0.0787785	-0.0623936	-0.114301	-0.152052	2.07585	1.6441	3.01188	4.00663	0.124551	0.098646	0.180713	0.240398
	32580	9.05	-0.0770746	-0.059772	-0.108009	-0.143663	2.03095	1.57502	2.84609	3.78558	0.121857	0.0945012	0.170765	0.227135
	32640	9.06667	-0.0745839	-0.0602965	-0.108009	-0.135274	1.96532	1.58884	2.84609	3.56452	0.117919	0.0953304	0.170765	0.213871
	32700	9.08333	-0.0743217	-0.061345	-0.111155	-0.137371	1.95841	1.61647	2.92899	3.61978	0.117505	0.0969882	0.175739	0.217187
	32760	9.1	-0.0775986	-0.0618691	-0.114301	-0.142614	2.04476	1.63028	3.01188	3.75794	0.122686	0.0978168	0.180713	0.225476
	32820	9.11667	-0.0790407	-0.0634422	-0.117447	-0.144711	2.08276	1.67173	3.09478	3.81321	0.124966	0.100304	0.185687	0.228793
	32880	9.13333	-0.0804825	-0.0660637	-0.12269	-0.146808	2.12075	1.74081	3.23294	3.86847	0.127245	0.104449	0.193976	0.232108
	32940	9.15	-0.0811379	-0.0655396	-0.121642	-0.151003	2.13802	1.727	3.20531	3.979	0.128281	0.10362	0.192319	0.23874
	33000	9.16667	-0.0814001	-0.0655396	-0.12269	-0.151003	2.14493	1.727	3.23294	3.979	0.128696	0.10362	0.193976	0.23874
	33060	9.18333	-0.0841526	-0.0660637	-0.124787	-0.1531	2.21746	1.74081	3.2882	4.03426	0.133048	0.104449	0.197292	0.242056
	33120	9.2	-0.0819246	-0.0665882	-0.124787	-0.1531	2.15875	1.75463	3.2882	4.03426	0.129525	0.105278	0.197292	0.242056
	33180	9.21667	-0.0827109	-0.0665882	-0.125836	-0.152052	2.17947	1.75463	3.31583	4.00663	0.130768	0.105278	0.19895	0.240398
	33240	9.23333	-0.0834972	-0.0655396	-0.123739	-0.155198	2.20019	1.727	3.26057	4.08953	0.132011	0.10362	0.195634	0.245372
	33300	9.25	-0.0811379	-0.0676368	-0.126885	-0.154149	2.13802	1.78226	3.34347	4.0619	0.128281	0.106936	0.200608	0.243714
	33360	9.26667	-0.0852015	-0.0660637	-0.125836	-0.155198	2.2451	1.74081	3.31583	4.08953	0.134706	0.104449	0.19895	0.245372
	33420	9.28333	-0.0832354	-0.0665882	-0.125836	-0.155198	2.19329	1.75463	3.31583	4.08953	0.131597	0.105278	0.19895	0.245372
	33480	9.3	-0.0827109	-0.0665882	-0.125836	-0.154149	2.17947	1.75463	3.31583	4.0619	0.130768	0.105278	0.19895	0.243714
	33540	9.31667	-0.0829731	-0.0676368	-0.127933	-0.154149	2.18638	1.78226	3.3711	4.0619	0.131183	0.106936	0.202266	0.243714
	33600	9.33333	-0.0842839	-0.0686853	-0.13003	-0.155198	2.22092	1.80989	3.42636	4.08953	0.133255	0.108593	0.205582	0.245372
	33660	9.35	-0.0838908	-0.0671123	-0.127933	-0.155198	2.21056	1.76844	3.3711	4.08953	0.132634	0.106106	0.202266	0.245372
	33720	9.36667	-0.0840217	-0.0665882	-0.125836	-0.156246	2.21401	1.75463	3.31583	4.11716	0.132841	0.105278	0.19895	0.24703
	33780	9.38333	-0.0829731	-0.0665882	-0.125836	-0.154149	2.18638	1.75463	3.31583	4.0619	0.131183	0.105278	0.19895	0.243714
	33840	9.4	-0.0832354	-0.0665882	-0.125836	-0.154149	2.19329	1.75463	3.31583	4.0619	0.131597	0.105278	0.19895	0.243714
	33900	9.41667	-0.0824487	-0.0665882	-0.125836	-0.155198	2.17256	1.75463	3.31583	4.08953	0.130354	0.105278	0.19895	0.245372
	33960	9.43333	-0.0833663	-0.0660637	-0.125836	-0.154149	2.19674	1.74081	3.31583	4.0619	0.131804	0.104449	0.19895	0.243714
	34020	9.45	-0.0828418	-0.0660637	-0.124787	-0.156246	2.18292	1.74081	3.2882	4.11716	0.130975	0.104449	0.197292	0.24703
	34080	9.46667	-0.0829731	-0.0665882	-0.125836	-0.154149	2.18638	1.75463	3.31583	4.0619	0.131183	0.105278	0.19895	0.243714
	34140	9.48333	-0.0828418	-0.0660637	-0.124787	-0.155198	2.18292	1.74081	3.2882	4.08953	0.130975	0.104449	0.197292	0.245372
	34200	9.5	-0.0832354	-0.0665882	-0.125836	-0.155198	2.19329	1.75463	3.31583	4.08953	0.131597	0.105278	0.19895	0.245372
	34260	9.51667	-0.0829731	-0.0665882	-0.125836	-0.155198	2.18638	1.75463	3.31583	4.08953	0.131183	0.105278	0.19895	0.245372
	34320	9.53333	-0.0834972	-0.0665882	-0.126885	-0.154149	2.20019	1.75463	3.34347	4.0619	0.132011	0.105278	0.200608	0.243714
	34380	9.55	-0.08258	-0.0660637	-0.125836	-0.155198	2.17602	1.74081	3.31583	4.08953	0.130561	0.104449	0.19895	0.245372
	34440	9.56667	-0.083104	-0.0671123	-0.126885	-0.155198	2.18983	1.76844	3.34347	4.08953	0.13139	0.106106	0.200608	0.245372
	34500	9.58333	-0.0827109	-0.0665882	-0.125836	-0.155198	2.17947	1.75463	3.31583	4.08953	0.130768	0.105278	0.19895	0.245372
	34560	9.6	-0.0827109	-0.0655396	-0.124787	-0.156246	2.17947	1.727	3.2882	4.11716	0.130768	0.10362	0.197292	0.24703
	34620	9.61667	-0.0832354	-0.0665882	-0.125836	-0.155198	2.19329	1.75463	3.31583	4.08953	0.131597	0.105278	0.19895	0.245372
	34680	9.63333	-0.0833663	-0.0671123	-0.127933	-0.155198	2.19674	1.76844	3.3711	4.08953	0.131804	0.106106	0.202266	0.245372
	34740	9.65	-0.0836285	-0.0671123	-0.126885	-0.155198	2.20365	1.76844	3.34347	4.08953	0.132219	0.106106	0.200608	0.245372
	34800	9.66667	-0.0841526	-0.0681612	-0.128982	-0.155198	2.21746	1.79608	3.39873	4.08953	0.133048	0.107765	0.203924	0.245372
	34860	9.68333	-0.0846771	-0.0681612	-0.128982	-0.155198	2.23128	1.79608	3.39873	4.08953	0.133877	0.107765	0.203924	0.245372
	34920	9.7	-0.0840217	-0.0676368	-0.127933	-0.156246	2.21401	1.78226	3.3711	4.11716	0.132841	0.106936	0.202266	0.24703
	34980	9.71667	-0.0837594	-0.0665882	-0.125836	-0.156246	2.2071	1.75463	3.31583	4.11716	0.132426	0.105278	0.19895	0.24703
	35040	9.73333	-0.0845461	-0.0676368	-0.128982	-0.156246	2.22783	1.78226	3.39873	4.11716	0.13367	0.106936	0.203924	0.24703
	35100	9.75	-0.0836285	-0.0671123	-0.126885	-0.156246	2.20365	1.76844	3.34347	4.11716	0.132219	0.106106	0.200608	0.24703
	35160	9.76667	-0.0844148	-0.0681612	-0.13003	-0.156246	2.22437	1.79608	3.42636	4.11716	0.133462	0.107765	0.205582	0.24703
	35220	9.78333	-0.0854634	-0.0681612	-0.13003	-0.157295	2.252	1.79608	3.42636	4.14479	0.13512	0.107765	0.205582	0.248687
	35280	9.8	-0.0841526	-0.0671123	-0.127933	-0.156246	2.21746	1.76844	3.3711	4.11716	0.133048	0.106106	0.202266	0.24703
	35340	9.81667	-0.0845461	-0.0676368	-0.127933	-0.156246	2.22783	1.78226	3.3711	4.11716	0.13367	0.106936	0.202266	0.24703
	35400	9.83333	-0.0841526	-0.0681612	-0.128982	-0.157295	2.21746	1.79608	3.39873	4.14479	0.133048	0.107765	0.203924	0.248687
	35460	9.85	-0.0838908	-0.0671123	-0.127933	-0.156246	2.21056	1.76844	3.3711	4.11716	0.132634	0.106106	0.202266	0.24703
	35520	9.86667	-0.0857256	-0.0681612	-0.13003	-0.156246	2.25891	1.79608	3.42636	4.11716	0.135535	0.107765	0.205582	0.24703
	35580	9.88333	-0.0838908	-0.0681612	-0.128982	-0.156246	2.21056	1.79608	3.39873	4.11716	0.132634	0.107765	0.203924	0.24703
	35640	9.9	-0.0840217	-0.0676368	-0.127933	-0.156246	2.21401	1.78226	3.3711	4.11716	0.132841	0.106936	0.202266	0.24703
	35700	9.91667	-0.0846771	-0.0681612	-0.128982	-0.157295	2.23128	1.79608	3.39873	4.14479	0.133877	0.107765	0.203924	0.248687
	35760	9.93333	-0.084808	-0.0676368	-0.128982	-0.157295	2.23473	1.78226	3.39873	4.14479	0.134084	0.106936	0.203924	0.248687
	35820	9.95	-0.0849393	-0.0671123	-0.127933	-0.157295	2.23819	1.76844	3.3711	4.14479	0.134291	0.106106	0.202266	0.248687
	35880	9.96667	-0.0845461	-0.0676368	-0.127933	-0.157295	2.22783	1.78226	3.3711	4.14479	0.13367	0.106936	0.202266	0.248687
	35940	9.98333	-0.0844148	-0.0681612	-0.128982	-0.156246	2.22437	1.79608	3.39873	4.11716	0.133462	0.107765	0.203924	0.24703
	36000	10	-0.0849393	-0.0681612	-0.13003	-0.157295	2.23819	1.79608	3.42636	4.14479	0.134291	0.107765	0.205582	0.248687
	36060	10.0167	-0.0842839	-0.0665882	-0.126885	-0.157295	2.22092	1.75463	3.34347	4.14479	0.133255	0.105278	0.200608	0.248687
	36120	10.0333	-0.0844148	-0.0671123	-0.127933	-0.157295	2.22437	1.76844	3.3711	4.14479	0.133462	0.106106	0.202266	0.248687
	36180	10.05	-0.0840217	-0.0665882	-0.126885	-0.157295	2.21401	1.75463	3.34347	4.14479	0.132841	0.105278	0.200608	0.248687
	36240	10.0667	-0.0845461	-0.0676368	-0.128982	-0.156246	2.22783	1.78226	3.39873	4.11716	0.13367	0.106936	0.203924	0.24703
	36300	10.0833	-0.084808	-0.0686853	-0.13003	-0.157295	2.23473	1.80989	3.42636	4.14479	0.134084	0.108593	0.205582	0.248687
	36360	10.1	-0.0846771	-0.0681612	-0.128982	-0.157295	2.23128	1.79608	3.39873	4.14479	0.133877	0.107765	0.203924	0.248687
	36420	10.1167	-0.0903134	-0.0686853	-0.13003	-0.158343	2.3798	1.80989	3.42636	4.17242	0.142788	0.108593	0.205582	0.250345
	36480	10.1333	-0.0876918	-0.0676368	-0.127933	-0.157295	2.31072	1.78226	3.3711	4.14479	0.138643	0.106936	0.202266	0.248687
	36540	10.15	-0.0883472	-0.0671123	-0.127933	-0.157295	2.32799	1.76844	3.3711	4.14479	0.139679	0.106106	0.202266	0.248687
	36600	10.1667	-0.088085	-0.0681612	-0.128982	-0.157295	2.32108	1.79608	3.39873	4.14479	0.139265	0.107765	0.203924	0.248687
	36660	10.1833	-0.0861188	-0.0676368	-0.127933	-0.157295	2.26927	1.78226	3.3711	4.14479	0.136156	0.106936	0.202266	0.248687
	36720	10.2	-0.0878231	-0.0671123	-0.126885	-0.159392	2.31418	1.76844	3.34347	4.20006	0.138851	0.106106	0.200608	0.252004
	36780	10.2167	-0.0861188	-0.0676368	-0.128982	-0.156246	2.26927	1.78226	3.39873	4.11716	0.136156	0.106936	0.203924	0.24703
	36840	10.2333	-0.0858569	-0.0686853	-0.13003	-0.157295	2.26237	1.80989	3.42636	4.14479	0.135742	0.108593	0.205582	0.248687
	36900	10.25	-0.0884785	-0.0676368	-0.128982	-0.159392	2.33145	1.78226	3.39873	4.20006	0.139887	0.106936	0.203924	0.252004
	36960	10.2667	-0.088085	-0.0681612	-0.13003	-0.158343	2.32108	1.79608	3.42636	4.17242	0.139265	0.107765	0.205582	0.250345
	37020	10.2833	-0.0875609	-0.0692098	-0.132127	-0.157295	2.30727	1.82371	3.48162	4.14479	0.138436	0.109423	0.208897	0.248687
	37080	10.3	-0.0886095	-0.0692098	-0.132127	-0.160441	2.3349	1.82371	3.48162	4.22769	0.140094	0.109423	0.208897	0.253661
	37140	10.3167	-0.0878231	-0.0692098	-0.131079	-0.158343	2.31418	1.82371	3.45399	4.17242	0.138851	0.109423	0.207239	0.250345
	37200	10.3333	-0.0871677	-0.0676368	-0.128982	-0.157295	2.29691	1.78226	3.39873	4.14479	0.137815	0.106936	0.203924	0.248687
	37260	10.35	-0.0869055	-0.0676368	-0.128982	-0.158343	2.29	1.78226	3.39873	4.17242	0.1374	0.106936	0.203924	0.250345
	37320	10.3667	-0.0859879	-0.0671123	-0.127933	-0.159392	2.26582	1.76844	3.3711	4.20006	0.135949	0.106106	0.202266	0.252004
	37380	10.3833	-0.0870364	-0.0692098	-0.131079	-0.158343	2.29345	1.82371	3.45399	4.17242	0.137607	0.109423	0.207239	0.250345
	37440	10.4	-0.0870364	-0.0681612	-0.128982	-0.159392	2.29345	1.79608	3.39873	4.20006	0.137607	0.107765	0.203924	0.252004
	37500	10.4167	-0.0866433	-0.0676368	-0.128982	-0.158343	2.28309	1.78226	3.39873	4.17242	0.136985	0.106936	0.203924	0.250345
	37560	10.4333	-0.0884785	-0.0686853	-0.131079	-0.159392	2.33145	1.80989	3.45399	4.20006	0.139887	0.108593	0.207239	0.252004
	37620	10.45	-0.0869055	-0.0686853	-0.13003	-0.158343	2.29	1.80989	3.42636	4.17242	0.1374	0.108593	0.205582	0.250345
	37680	10.4667	-0.0870364	-0.0692098	-0.131079	-0.158343	2.29345	1.82371	3.45399	4.17242	0.137607	0.109423	0.207239	0.250345
	37740	10.4833	-0.0870364	-0.0681612	-0.13003	-0.158343	2.29345	1.79608	3.42636	4.17242	0.137607	0.107765	0.205582	0.250345
	37800	10.5	-0.0878231	-0.0692098	-0.131079	-0.160441	2.31418	1.82371	3.45399	4.22769	0.138851	0.109423	0.207239	0.253661
	37860	10.5167	-0.0875609	-0.0681612	-0.13003	-0.159392	2.30727	1.79608	3.42636	4.20006	0.138436	0.107765	0.205582	0.252004
	37920	10.5333	-0.0857256	-0.0660637	-0.124787	-0.160441	2.25891	1.74081	3.2882	4.22769	0.135535	0.104449	0.197292	0.253661
	37980	10.55	-0.0819246	-0.0623936	-0.114301	-0.1531	2.15875	1.6441	3.01188	4.03426	0.129525	0.098646	0.180713	0.242056
	38040	10.5667	-0.0790407	-0.0592475	-0.106961	-0.146808	2.08276	1.5612	2.81846	3.86847	0.124966	0.093672	0.169108	0.232108
	38100	10.5833	-0.0761569	-0.0602965	-0.108009	-0.135274	2.00677	1.58884	2.84609	3.56452	0.120406	0.0953304	0.170765	0.213871
	38160	10.6	-0.0765501	-0.0618691	-0.111155	-0.13842	2.01713	1.63028	2.92899	3.64742	0.121028	0.0978168	0.175739	0.218845
	38220	10.6167	-0.0786476	-0.0618691	-0.113252	-0.142614	2.0724	1.63028	2.98425	3.75794	0.124344	0.0978168	0.179055	0.225476
	38280	10.6333	-0.0794339	-0.0629181	-0.116398	-0.14576	2.09312	1.65792	3.06715	3.84084	0.125587	0.0994752	0.184029	0.23045
	38340	10.65	-0.0816623	-0.0644907	-0.119544	-0.148906	2.15184	1.69936	3.15004	3.92374	0.12911	0.101962	0.189002	0.235424
	38400	10.6667	-0.083104	-0.0650152	-0.121642	-0.151003	2.18983	1.71318	3.20531	3.979	0.13139	0.102791	0.192319	0.23874
	38460	10.6833	-0.0838908	-0.0660637	-0.123739	-0.1531	2.21056	1.74081	3.26057	4.03426	0.132634	0.104449	0.195634	0.242056
	38520	10.7	-0.0845461	-0.0665882	-0.124787	-0.154149	2.22783	1.75463	3.2882	4.0619	0.13367	0.105278	0.197292	0.243714
	38580	10.7167	-0.0842839	-0.0665882	-0.124787	-0.155198	2.22092	1.75463	3.2882	4.08953	0.133255	0.105278	0.197292	0.245372
	38640	10.7333	-0.0846771	-0.0660637	-0.124787	-0.155198	2.23128	1.74081	3.2882	4.08953	0.133877	0.104449	0.197292	0.245372
	38700	10.75	-0.0838908	-0.0660637	-0.124787	-0.156246	2.21056	1.74081	3.2882	4.11716	0.132634	0.104449	0.197292	0.24703
	38760	10.7667	-0.0832354	-0.0655396	-0.123739	-0.155198	2.19329	1.727	3.26057	4.08953	0.131597	0.10362	0.195634	0.245372
	38820	10.7833	-0.0852015	-0.0660637	-0.125836	-0.157295	2.2451	1.74081	3.31583	4.14479	0.134706	0.104449	0.19895	0.248687
	38880	10.8	-0.0842839	-0.0665882	-0.126885	-0.155198	2.22092	1.75463	3.34347	4.08953	0.133255	0.105278	0.200608	0.245372
	38940	10.8167	-0.0846771	-0.0660637	-0.125836	-0.157295	2.23128	1.74081	3.31583	4.14479	0.133877	0.104449	0.19895	0.248687
	39000	10.8333	-0.0853325	-0.0676368	-0.128982	-0.157295	2.24855	1.78226	3.39873	4.14479	0.134913	0.106936	0.203924	0.248687
	39060	10.85	-0.0850702	-0.0665882	-0.126885	-0.157295	2.24164	1.75463	3.34347	4.14479	0.134498	0.105278	0.200608	0.248687
	39120	10.8667	-0.0861188	-0.0676368	-0.128982	-0.156246	2.26927	1.78226	3.39873	4.11716	0.136156	0.106936	0.203924	0.24703
	39180	10.8833	-0.081531	-0.0671123	-0.126885	-0.156246	2.14838	1.76844	3.34347	4.11716	0.128903	0.106106	0.200608	0.24703
	39240	10.9	-0.0872987	-0.0671123	-0.127933	-0.158343	2.30036	1.76844	3.3711	4.17242	0.138022	0.106106	0.202266	0.250345
	39300	10.9167	-0.0870364	-0.0660637	-0.126885	-0.157295	2.29345	1.74081	3.34347	4.14479	0.137607	0.104449	0.200608	0.248687
	39360	10.9333	-0.0832354	-0.0697339	-0.132127	-0.156246	2.19329	1.83752	3.48162	4.11716	0.131597	0.110251	0.208897	0.24703
	39420	10.95	-0.0869055	-0.0686853	-0.131079	-0.157295	2.29	1.80989	3.45399	4.14479	0.1374	0.108593	0.207239	0.248687
	39480	10.9667	-0.0859879	-0.0681612	-0.13003	-0.156246	2.26582	1.79608	3.42636	4.11716	0.135949	0.107765	0.205582	0.24703
	39540	10.9833	-0.0854634	-0.0671123	-0.127933	-0.158343	2.252	1.76844	3.3711	4.17242	0.13512	0.106106	0.202266	0.250345
	39600	11	-0.0854634	-0.0671123	-0.127933	-0.158343	2.252	1.76844	3.3711	4.17242	0.13512	0.106106	0.202266	0.250345
	39660	11.0167	-0.0854634	-0.0681612	-0.13003	-0.157295	2.252	1.79608	3.42636	4.14479	0.13512	0.107765	0.205582	0.248687
	39720	11.0333	-0.0861188	-0.0676368	-0.128982	-0.157295	2.26927	1.78226	3.39873	4.14479	0.136156	0.106936	0.203924	0.248687
	39780	11.05	-0.0850702	-0.0665882	-0.127933	-0.158343	2.24164	1.75463	3.3711	4.17242	0.134498	0.105278	0.202266	0.250345
	39840	11.0667	-0.0845461	-0.0644907	-0.12269	-0.158343	2.22783	1.69936	3.23294	4.17242	0.13367	0.101962	0.193976	0.250345
	39900	11.0833	-0.0810069	-0.0608206	-0.114301	-0.152052	2.13457	1.60265	3.01188	4.00663	0.128074	0.096159	0.180713	0.240398
	39960	11.1	-0.0770746	-0.0587235	-0.106961	-0.144711	2.03095	1.54739	2.81846	3.81321	0.121857	0.0928434	0.169108	0.228793
	40020	11.1167	-0.0745839	-0.0592475	-0.108009	-0.135274	1.96532	1.5612	2.84609	3.56452	0.117919	0.093672	0.170765	0.213871
	40080	11.1333	-0.076026	-0.0608206	-0.112204	-0.13842	2.00332	1.60265	2.95662	3.64742	0.120199	0.096159	0.177397	0.218845
	40140	11.15	-0.0770746	-0.0608206	-0.113252	-0.142614	2.03095	1.60265	2.98425	3.75794	0.121857	0.096159	0.179055	0.225476
	40200	11.1667	-0.0781231	-0.0618691	-0.115349	-0.144711	2.05858	1.63028	3.03951	3.81321	0.123515	0.0978168	0.182371	0.228793
	40260	11.1833	-0.0811379	-0.0634422	-0.118495	-0.147857	2.13802	1.67173	3.12241	3.8961	0.128281	0.100304	0.187345	0.233766
	40320	11.2	-0.0828418	-0.0650152	-0.12269	-0.149954	2.18292	1.71318	3.23294	3.95137	0.130975	0.102791	0.193976	0.237082
	40380	11.2167	-0.0816623	-0.0655396	-0.123739	-0.1531	2.15184	1.727	3.26057	4.03426	0.12911	0.10362	0.195634	0.242056
	40440	11.2333	-0.0845461	-0.0655396	-0.124787	-0.154149	2.22783	1.727	3.2882	4.0619	0.13367	0.10362	0.197292	0.243714
	40500	11.25	-0.0817933	-0.0660637	-0.124787	-0.155198	2.15529	1.74081	3.2882	4.08953	0.129317	0.104449	0.197292	0.245372
	40560	11.2667	-0.0850702	-0.0655396	-0.124787	-0.156246	2.24164	1.727	3.2882	4.11716	0.134498	0.10362	0.197292	0.24703
	40620	11.2833	-0.0828418	-0.0660637	-0.124787	-0.155198	2.18292	1.74081	3.2882	4.08953	0.130975	0.104449	0.197292	0.245372
	40680	11.3	-0.0859879	-0.0660637	-0.126885	-0.155198	2.26582	1.74081	3.34347	4.08953	0.135949	0.104449	0.200608	0.245372
	40740	11.3167	-0.0845461	-0.0655396	-0.124787	-0.157295	2.22783	1.727	3.2882	4.14479	0.13367	0.10362	0.197292	0.248687
	40800	11.3333	-0.0844148	-0.0681612	-0.128982	-0.156246	2.22437	1.79608	3.39873	4.11716	0.133462	0.107765	0.203924	0.24703
	40860	11.35	-0.0849393	-0.0671123	-0.127933	-0.157295	2.23819	1.76844	3.3711	4.14479	0.134291	0.106106	0.202266	0.248687
	40920	11.3667	-0.0845461	-0.0665882	-0.126885	-0.155198	2.22783	1.75463	3.34347	4.08953	0.13367	0.105278	0.200608	0.245372
	40980	11.3833	-0.0846771	-0.0671123	-0.126885	-0.156246	2.23128	1.76844	3.34347	4.11716	0.133877	0.106106	0.200608	0.24703
	41040	11.4	-0.0857256	-0.0671123	-0.127933	-0.157295	2.25891	1.76844	3.3711	4.14479	0.135535	0.106106	0.202266	0.248687
	41100	11.4167	-0.0844148	-0.0671123	-0.127933	-0.156246	2.22437	1.76844	3.3711	4.11716	0.133462	0.106106	0.202266	0.24703
	41160	11.4333	-0.0842839	-0.0676368	-0.127933	-0.156246	2.22092	1.78226	3.3711	4.11716	0.133255	0.106936	0.202266	0.24703
	41220	11.45	-0.0850702	-0.0676368	-0.128982	-0.157295	2.24164	1.78226	3.39873	4.14479	0.134498	0.106936	0.203924	0.248687
	41280	11.4667	-0.0849393	-0.0681612	-0.13003	-0.156246	2.23819	1.79608	3.42636	4.11716	0.134291	0.107765	0.205582	0.24703
	41340	11.4833	-0.0857256	-0.0681612	-0.13003	-0.157295	2.25891	1.79608	3.42636	4.14479	0.135535	0.107765	0.205582	0.248687
	41400	11.5	-0.0857256	-0.0692098	-0.132127	-0.157295	2.25891	1.82371	3.48162	4.14479	0.135535	0.109423	0.208897	0.248687
	41460	11.5167	-0.0858569	-0.0665882	-0.127933	-0.157295	2.26237	1.75463	3.3711	4.14479	0.135742	0.105278	0.202266	0.248687
	41520	11.5333	-0.0824487	-0.0634422	-0.119544	-0.157295	2.17256	1.67173	3.15004	4.14479	0.130354	0.100304	0.189002	0.248687
	41580	11.55	-0.0799584	-0.0608206	-0.112204	-0.151003	2.10694	1.60265	2.95662	3.979	0.126416	0.096159	0.177397	0.23874
	41640	11.5667	-0.0772055	-0.0592475	-0.106961	-0.141565	2.0344	1.5612	2.81846	3.73031	0.122064	0.093672	0.169108	0.223819
	41700	11.5833	-0.0737976	-0.0592475	-0.106961	-0.135274	1.9446	1.5612	2.81846	3.56452	0.116676	0.093672	0.169108	0.213871
	41760	11.6	-0.0764192	-0.0602965	-0.111155	-0.13842	2.01368	1.58884	2.92899	3.64742	0.120821	0.0953304	0.175739	0.218845
	41820	11.6167	-0.0761569	-0.061345	-0.114301	-0.140517	2.00677	1.61647	3.01188	3.70268	0.120406	0.0969882	0.180713	0.222161
	41880	11.6333	-0.0790407	-0.0623936	-0.116398	-0.14576	2.08276	1.6441	3.06715	3.84084	0.124966	0.098646	0.184029	0.23045
	41940	11.65	-0.0795648	-0.0634422	-0.119544	-0.146808	2.09657	1.67173	3.15004	3.86847	0.125794	0.100304	0.189002	0.232108
	42000	11.6667	-0.0800893	-0.0655396	-0.123739	-0.149954	2.11039	1.727	3.26057	3.95137	0.126623	0.10362	0.195634	0.237082
	42060	11.6833	-0.0841526	-0.0660637	-0.124787	-0.152052	2.21746	1.74081	3.2882	4.00663	0.133048	0.104449	0.197292	0.240398
	42120	11.7	-0.0833663	-0.0660637	-0.123739	-0.154149	2.19674	1.74081	3.26057	4.0619	0.131804	0.104449	0.195634	0.243714
	42180	11.7167	-0.0845461	-0.0655396	-0.124787	-0.155198	2.22783	1.727	3.2882	4.08953	0.13367	0.10362	0.197292	0.245372
	42240	11.7333	-0.0816623	-0.0665882	-0.125836	-0.155198	2.15184	1.75463	3.31583	4.08953	0.12911	0.105278	0.19895	0.245372
	42300	11.75	-0.0858569	-0.0655396	-0.124787	-0.156246	2.26237	1.727	3.2882	4.11716	0.135742	0.10362	0.197292	0.24703
	42360	11.7667	-0.0823177	-0.0660637	-0.125836	-0.156246	2.16911	1.74081	3.31583	4.11716	0.130147	0.104449	0.19895	0.24703
	42420	11.7833	-0.0852015	-0.0671123	-0.127933	-0.156246	2.2451	1.76844	3.3711	4.11716	0.134706	0.106106	0.202266	0.24703
	42480	11.8	-0.0840217	-0.0665882	-0.126885	-0.156246	2.21401	1.75463	3.34347	4.11716	0.132841	0.105278	0.200608	0.24703
	42540	11.8167	-0.0841526	-0.0671123	-0.127933	-0.156246	2.21746	1.76844	3.3711	4.11716	0.133048	0.106106	0.202266	0.24703
	42600	11.8333	-0.0849393	-0.0671123	-0.127933	-0.156246	2.23819	1.76844	3.3711	4.11716	0.134291	0.106106	0.202266	0.24703
	42660	11.85	-0.0837594	-0.0665882	-0.127933	-0.157295	2.2071	1.75463	3.3711	4.14479	0.132426	0.105278	0.202266	0.248687
	42720	11.8667	-0.084808	-0.0665882	-0.127933	-0.158343	2.23473	1.75463	3.3711	4.17242	0.134084	0.105278	0.202266	0.250345
	42780	11.8833	-0.0859879	-0.0671123	-0.128982	-0.157295	2.26582	1.76844	3.39873	4.14479	0.135949	0.106106	0.203924	0.248687
	42840	11.9	-0.0869055	-0.0676368	-0.13003	-0.158343	2.29	1.78226	3.42636	4.17242	0.1374	0.106936	0.205582	0.250345
	42900	11.9167	-0.0787785	-0.0644907	-0.120593	-0.162538	2.07585	1.69936	3.17767	4.28295	0.124551	0.101962	0.19066	0.256977
	42960	11.9333	-0.063049	-0.0665882	-0.119544	-0.14576	1.66137	1.75463	3.15004	3.84084	0.0996822	0.105278	0.189002	0.23045
	43020	11.95	-0.072749	-0.0592475	-0.111155	-0.136322	1.91697	1.5612	2.92899	3.59215	0.115018	0.093672	0.175739	0.215529
	43080	11.9667	-0.0720936	-0.056626	-0.102766	-0.13842	1.8997	1.49212	2.70793	3.64742	0.113982	0.0895272	0.162476	0.218845
	43140	11.9833	-0.0731422	-0.0587235	-0.109058	-0.135274	1.92733	1.54739	2.87372	3.56452	0.11564	0.0928434	0.172423	0.213871
	43200	12	-0.0747152	-0.059772	-0.112204	-0.141565	1.96878	1.57502	2.95662	3.73031	0.118127	0.0945012	0.177397	0.223819
	43260	12.0167	-0.0774677	-0.0602965	-0.113252	-0.14576	2.04131	1.58884	2.98425	3.84084	0.122479	0.0953304	0.179055	0.23045
	43320	12.0333	-0.0795648	-0.0634422	-0.120593	-0.148906	2.09657	1.67173	3.17767	3.92374	0.125794	0.100304	0.19066	0.235424
	43380	12.05	-0.0824487	-0.0644907	-0.12269	-0.152052	2.17256	1.69936	3.23294	4.00663	0.130354	0.101962	0.193976	0.240398
	43440	12.0667	-0.0834972	-0.0644907	-0.123739	-0.155198	2.20019	1.69936	3.26057	4.08953	0.132011	0.101962	0.195634	0.245372
	43500	12.0833	-0.0841526	-0.0671123	-0.127933	-0.156246	2.21746	1.76844	3.3711	4.11716	0.133048	0.106106	0.202266	0.24703
	43560	12.1	-0.0834972	-0.0676368	-0.128982	-0.159392	2.20019	1.78226	3.39873	4.20006	0.132011	0.106936	0.203924	0.252004
	43620	12.1167	-0.0842839	-0.0665882	-0.127933	-0.158343	2.22092	1.75463	3.3711	4.17242	0.133255	0.105278	0.202266	0.250345
	43680	12.1333	-0.0865123	-0.0671123	-0.13003	-0.159392	2.27964	1.76844	3.42636	4.20006	0.136778	0.106106	0.205582	0.252004
	43740	12.15	-0.08258	-0.0692098	-0.132127	-0.159392	2.17602	1.82371	3.48162	4.20006	0.130561	0.109423	0.208897	0.252004
	43800	12.1667	-0.0803515	-0.0665882	-0.124787	-0.165684	2.1173	1.75463	3.2882	4.36585	0.127038	0.105278	0.197292	0.261951
	43860	12.1833	-0.0858569	-0.0602965	-0.118495	-0.152052	2.26237	1.58884	3.12241	4.00663	0.135742	0.0953304	0.187345	0.240398
	43920	12.2	-0.08258	-0.0555774	-0.105912	-0.149954	2.17602	1.46449	2.79083	3.95137	0.130561	0.0878694	0.16745	0.237082
	43980	12.2167	-0.0702584	-0.056626	-0.101717	-0.142614	1.85134	1.49212	2.6803	3.75794	0.11108	0.0895272	0.160818	0.225476
	44040	12.2333	-0.0724868	-0.0561019	-0.103815	-0.136322	1.91006	1.47831	2.73556	3.59215	0.114604	0.0886986	0.164134	0.215529
	44100	12.25	-0.0723555	-0.056626	-0.105912	-0.139468	1.9066	1.49212	2.79083	3.67505	0.114396	0.0895272	0.16745	0.220503
	44160	12.2667	-0.0764192	-0.058199	-0.110106	-0.143663	2.01368	1.53357	2.90135	3.78558	0.120821	0.0920142	0.174081	0.227135
	44220	12.2833	-0.0757638	-0.0608206	-0.114301	-0.14576	1.99641	1.60265	3.01188	3.84084	0.119785	0.096159	0.180713	0.23045
	44280	12.3	-0.0795648	-0.0623936	-0.119544	-0.148906	2.09657	1.6441	3.15004	3.92374	0.125794	0.098646	0.189002	0.235424
	44340	12.3167	-0.0821864	-0.0655396	-0.124787	-0.151003	2.16565	1.727	3.2882	3.979	0.129939	0.10362	0.197292	0.23874
	44400	12.3333	-0.0840217	-0.0655396	-0.124787	-0.156246	2.21401	1.727	3.2882	4.11716	0.132841	0.10362	0.197292	0.24703
	44460	12.35	-0.0845461	-0.0665882	-0.126885	-0.157295	2.22783	1.75463	3.34347	4.14479	0.13367	0.105278	0.200608	0.248687
	44520	12.3667	-0.0834972	-0.0665882	-0.126885	-0.159392	2.20019	1.75463	3.34347	4.20006	0.132011	0.105278	0.200608	0.252004
	44580	12.3833	-0.0855947	-0.0665882	-0.127933	-0.159392	2.25546	1.75463	3.3711	4.20006	0.135328	0.105278	0.202266	0.252004
	44640	12.4	-0.0862501	-0.0681612	-0.131079	-0.161489	2.27273	1.79608	3.45399	4.25532	0.136364	0.107765	0.207239	0.255319
	44700	12.4167	-0.0857256	-0.0671123	-0.128982	-0.161489	2.25891	1.76844	3.39873	4.25532	0.135535	0.106106	0.203924	0.255319
	44760	12.4333	-0.081531	-0.0629181	-0.119544	-0.160441	2.14838	1.65792	3.15004	4.22769	0.128903	0.0994752	0.189002	0.253661
	44820	12.45	-0.0766814	-0.0592475	-0.110106	-0.154149	2.02059	1.5612	2.90135	4.0619	0.121235	0.093672	0.174081	0.243714
	44880	12.4667	-0.0762878	-0.0555774	-0.103815	-0.14576	2.01022	1.46449	2.73556	3.84084	0.120613	0.0878694	0.164134	0.23045
	44940	12.4833	-0.0575436	-0.0623936	-0.109058	-0.134225	1.5163	1.6441	2.87372	3.53689	0.090978	0.098646	0.172423	0.212213
	45000	12.5	-0.0720936	-0.0555774	-0.101717	-0.144711	1.8997	1.46449	2.6803	3.81321	0.113982	0.0878694	0.160818	0.228793
	45060	12.5167	-0.0736663	-0.0608206	-0.115349	-0.139468	1.94114	1.60265	3.03951	3.67505	0.116468	0.096159	0.182371	0.220503
	45120	12.5333	-0.0753706	-0.061345	-0.115349	-0.14576	1.98605	1.61647	3.03951	3.84084	0.119163	0.0969882	0.182371	0.23045
	45180	12.55	-0.0803515	-0.0623936	-0.118495	-0.148906	2.1173	1.6441	3.12241	3.92374	0.127038	0.098646	0.187345	0.235424
	45240	12.5667	-0.0824487	-0.0644907	-0.12269	-0.1531	2.17256	1.69936	3.23294	4.03426	0.130354	0.101962	0.193976	0.242056
	45300	12.5833	-0.0828418	-0.0671123	-0.127933	-0.154149	2.18292	1.76844	3.3711	4.0619	0.130975	0.106106	0.202266	0.243714
	45360	12.6	-0.084808	-0.0665882	-0.126885	-0.158343	2.23473	1.75463	3.34347	4.17242	0.134084	0.105278	0.200608	0.250345
	45420	12.6167	-0.0855947	-0.0676368	-0.13003	-0.158343	2.25546	1.78226	3.42636	4.17242	0.135328	0.106936	0.205582	0.250345
	45480	12.6333	-0.0861188	-0.0676368	-0.13003	-0.160441	2.26927	1.78226	3.42636	4.22769	0.136156	0.106936	0.205582	0.253661
	45540	12.65	-0.0861188	-0.0665882	-0.127933	-0.161489	2.26927	1.75463	3.3711	4.25532	0.136156	0.105278	0.202266	0.255319
	45600	12.6667	-0.0850702	-0.0686853	-0.131079	-0.163587	2.24164	1.80989	3.45399	4.31058	0.134498	0.108593	0.207239	0.258635
	45660	12.6833	-0.100931	-0.0618691	-0.126885	-0.162538	2.65957	1.63028	3.34347	4.28295	0.159574	0.0978168	0.200608	0.256977
	45720	12.7	-0.0973918	-0.0550533	-0.109058	-0.167781	2.56632	1.45068	2.87372	4.42111	0.153979	0.0870408	0.172423	0.265267
	45780	12.7167	-0.0667191	-0.0644907	-0.117447	-0.147857	1.75808	1.69936	3.09478	3.8961	0.105485	0.101962	0.185687	0.233766
	45840	12.7333	-0.0635735	-0.0602965	-0.108009	-0.144711	1.67519	1.58884	2.84609	3.81321	0.100511	0.0953304	0.170765	0.228793
	45900	12.75	-0.0667191	-0.0592475	-0.105912	-0.13842	1.75808	1.5612	2.79083	3.64742	0.105485	0.093672	0.16745	0.218845
	45960	12.7667	-0.0748461	-0.0571504	-0.106961	-0.141565	1.97223	1.50594	2.81846	3.73031	0.118334	0.0903564	0.169108	0.223819
	46020	12.7833	-0.0761569	-0.0602965	-0.112204	-0.147857	2.00677	1.58884	2.95662	3.8961	0.120406	0.0953304	0.177397	0.233766
	46080	12.8	-0.0783853	-0.0608206	-0.114301	-0.151003	2.06549	1.60265	3.01188	3.979	0.123929	0.096159	0.180713	0.23874
	46140	12.8167	-0.08258	-0.0629181	-0.120593	-0.151003	2.17602	1.65792	3.17767	3.979	0.130561	0.0994752	0.19066	0.23874
	46200	12.8333	-0.0811379	-0.0665882	-0.126885	-0.1531	2.13802	1.75463	3.34347	4.03426	0.128281	0.105278	0.200608	0.242056
	46260	12.85	-0.0836285	-0.0660637	-0.126885	-0.156246	2.20365	1.74081	3.34347	4.11716	0.132219	0.104449	0.200608	0.24703
	46320	12.8667	-0.0845461	-0.0665882	-0.127933	-0.159392	2.22783	1.75463	3.3711	4.20006	0.13367	0.105278	0.202266	0.252004
	46380	12.8833	-0.0996199	-0.0629181	-0.125836	-0.165684	2.62503	1.65792	3.31583	4.36585	0.157502	0.0994752	0.19895	0.261951
	46440	12.9	-0.083104	-0.0702584	-0.135274	-0.157295	2.18983	1.85134	3.56452	4.14479	0.13139	0.11108	0.213871	0.248687
	46500	12.9167	-0.0878231	-0.0681612	-0.132127	-0.162538	2.31418	1.79608	3.48162	4.28295	0.138851	0.107765	0.208897	0.256977
	46560	12.9333	-0.0861188	-0.0697339	-0.134225	-0.162538	2.26927	1.83752	3.53689	4.28295	0.136156	0.110251	0.212213	0.256977
	46620	12.95	-0.0832354	-0.0686853	-0.13003	-0.165684	2.19329	1.80989	3.42636	4.36585	0.131597	0.108593	0.205582	0.261951
	46680	12.9667	-0.0765501	-0.0639666	-0.119544	-0.159392	2.01713	1.68555	3.15004	4.20006	0.121028	0.101133	0.189002	0.252004
	46740	12.9833	-0.0770746	-0.0587235	-0.110106	-0.152052	2.03095	1.54739	2.90135	4.00663	0.121857	0.0928434	0.174081	0.240398
	46800	13	-0.0747152	-0.056626	-0.105912	-0.14576	1.96878	1.49212	2.79083	3.84084	0.118127	0.0895272	0.16745	0.23045
	46860	13.0167	-0.0732731	-0.0571504	-0.105912	-0.137371	1.93078	1.50594	2.79083	3.61978	0.115847	0.0903564	0.16745	0.217187
	46920	13.0333	-0.0761569	-0.0602965	-0.112204	-0.141565	2.00677	1.58884	2.95662	3.73031	0.120406	0.0953304	0.177397	0.223819
	46980	13.05	-0.0761569	-0.0592475	-0.111155	-0.14576	2.00677	1.5612	2.92899	3.84084	0.120406	0.093672	0.175739	0.23045
	47040	13.0667	-0.0781231	-0.0608206	-0.115349	-0.147857	2.05858	1.60265	3.03951	3.8961	0.123515	0.096159	0.182371	0.233766
	47100	13.0833	-0.0807447	-0.0639666	-0.12269	-0.151003	2.12766	1.68555	3.23294	3.979	0.12766	0.101133	0.193976	0.23874
	47160	13.1	-0.083104	-0.0660637	-0.125836	-0.155198	2.18983	1.74081	3.31583	4.08953	0.13139	0.104449	0.19895	0.245372
	47220	13.1167	-0.0842839	-0.0665882	-0.127933	-0.156246	2.22092	1.75463	3.3711	4.11716	0.133255	0.105278	0.202266	0.24703
	47280	13.1333	-0.086381	-0.0686853	-0.131079	-0.159392	2.27618	1.80989	3.45399	4.20006	0.136571	0.108593	0.207239	0.252004
	47340	13.15	-0.0872987	-0.0692098	-0.133176	-0.160441	2.30036	1.82371	3.50926	4.22769	0.138022	0.109423	0.210556	0.253661
	47400	13.1667	-0.0865123	-0.0692098	-0.133176	-0.161489	2.27964	1.82371	3.50926	4.25532	0.136778	0.109423	0.210556	0.255319
	47460	13.1833	-0.0876918	-0.0686853	-0.132127	-0.162538	2.31072	1.80989	3.48162	4.28295	0.138643	0.108593	0.208897	0.256977
	47520	13.2	-0.0871677	-0.0697339	-0.134225	-0.162538	2.29691	1.83752	3.53689	4.28295	0.137815	0.110251	0.212213	0.256977
	47580	13.2167	-0.0897893	-0.0707828	-0.137371	-0.163587	2.36599	1.86516	3.61978	4.31058	0.141959	0.11191	0.217187	0.258635
	47640	13.2333	-0.0870364	-0.0681612	-0.131079	-0.165684	2.29345	1.79608	3.45399	4.36585	0.137607	0.107765	0.207239	0.261951
	47700	13.25	-0.0833663	-0.0618691	-0.117447	-0.160441	2.19674	1.63028	3.09478	4.22769	0.131804	0.0978168	0.185687	0.253661
	47760	13.2667	-0.0774677	-0.0592475	-0.110106	-0.151003	2.04131	1.5612	2.90135	3.979	0.122479	0.093672	0.174081	0.23874
	47820	13.2833	-0.069603	-0.0592475	-0.106961	-0.144711	1.83407	1.5612	2.81846	3.81321	0.110044	0.093672	0.169108	0.228793
	47880	13.3	-0.0823177	-0.0555774	-0.109058	-0.128982	2.16911	1.46449	2.87372	3.39873	0.130147	0.0878694	0.172423	0.203924
	47940	13.3167	-0.0728799	-0.059772	-0.111155	-0.140517	1.92042	1.57502	2.92899	3.70268	0.115225	0.0945012	0.175739	0.222161
	48000	13.3333	-0.0785163	-0.0602965	-0.114301	-0.143663	2.06894	1.58884	3.01188	3.78558	0.124136	0.0953304	0.180713	0.227135
	48060	13.35	-0.078254	-0.0623936	-0.118495	-0.14576	2.06203	1.6441	3.12241	3.84084	0.123722	0.098646	0.187345	0.23045
	48120	13.3667	-0.0874296	-0.0602965	-0.118495	-0.149954	2.30381	1.58884	3.12241	3.95137	0.138229	0.0953304	0.187345	0.237082
	48180	13.3833	-0.0852015	-0.0650152	-0.128982	-0.141565	2.2451	1.71318	3.39873	3.73031	0.134706	0.102791	0.203924	0.223819
	48240	13.4	-0.0854634	-0.0639666	-0.121642	-0.160441	2.252	1.68555	3.20531	4.22769	0.13512	0.101133	0.192319	0.253661
	48300	13.4167	-0.0846771	-0.0671123	-0.128982	-0.157295	2.23128	1.76844	3.39873	4.14479	0.133877	0.106106	0.203924	0.248687
	48360	13.4333	-0.0862501	-0.0671123	-0.128982	-0.160441	2.27273	1.76844	3.39873	4.22769	0.136364	0.106106	0.203924	0.253661
	48420	13.45	-0.0869055	-0.0686853	-0.132127	-0.161489	2.29	1.80989	3.48162	4.25532	0.1374	0.108593	0.208897	0.255319
	48480	13.4667	-0.0866433	-0.0686853	-0.132127	-0.162538	2.28309	1.80989	3.48162	4.28295	0.136985	0.108593	0.208897	0.256977
	48540	13.4833	-0.0875609	-0.0692098	-0.133176	-0.162538	2.30727	1.82371	3.50926	4.28295	0.138436	0.109423	0.210556	0.256977
	48600	13.5	-0.0884785	-0.0707828	-0.136322	-0.163587	2.33145	1.86516	3.59215	4.31058	0.139887	0.11191	0.215529	0.258635
	48660	13.5167	-0.0891339	-0.0702584	-0.136322	-0.163587	2.34872	1.85134	3.59215	4.31058	0.140923	0.11108	0.215529	0.258635
	48720	13.5333	-0.0859879	-0.0650152	-0.124787	-0.165684	2.26582	1.71318	3.2882	4.36585	0.135949	0.102791	0.197292	0.261951
	48780	13.55	-0.0817933	-0.0608206	-0.116398	-0.156246	2.15529	1.60265	3.06715	4.11716	0.129317	0.096159	0.184029	0.24703
	48840	13.5667	-0.0778609	-0.0587235	-0.110106	-0.149954	2.05167	1.54739	2.90135	3.95137	0.1231	0.0928434	0.174081	0.237082
	48900	13.5833	-0.074453	-0.0576749	-0.106961	-0.140517	1.96187	1.51976	2.81846	3.70268	0.117712	0.0911856	0.169108	0.222161
	48960	13.6	-0.0747152	-0.059772	-0.111155	-0.140517	1.96878	1.57502	2.92899	3.70268	0.118127	0.0945012	0.175739	0.222161
	49020	13.6167	-0.0779922	-0.0623936	-0.117447	-0.144711	2.05513	1.6441	3.09478	3.81321	0.123308	0.098646	0.185687	0.228793
	49080	13.6333	-0.0795648	-0.0623936	-0.118495	-0.148906	2.09657	1.6441	3.12241	3.92374	0.125794	0.098646	0.187345	0.235424
	49140	13.65	-0.0808756	-0.0644907	-0.12269	-0.151003	2.13111	1.69936	3.23294	3.979	0.127867	0.101962	0.193976	0.23874
	49200	13.6667	-0.0834972	-0.0665882	-0.126885	-0.154149	2.20019	1.75463	3.34347	4.0619	0.132011	0.105278	0.200608	0.243714
	49260	13.6833	-0.0844148	-0.0681612	-0.13003	-0.157295	2.22437	1.79608	3.42636	4.14479	0.133462	0.107765	0.205582	0.248687
	49320	13.7	-0.088085	-0.0681612	-0.131079	-0.159392	2.32108	1.79608	3.45399	4.20006	0.139265	0.107765	0.207239	0.252004
	49380	13.7167	-0.076026	-0.0734044	-0.134225	-0.165684	2.00332	1.93424	3.53689	4.36585	0.120199	0.116054	0.212213	0.261951
	49440	13.7333	-0.0909688	-0.0681612	-0.132127	-0.164635	2.39707	1.79608	3.48162	4.33821	0.143824	0.107765	0.208897	0.260293
	49500	13.75	-0.088085	-0.0702584	-0.135274	-0.161489	2.32108	1.85134	3.56452	4.25532	0.139265	0.11108	0.213871	0.255319
	49560	13.7667	-0.0846771	-0.0713069	-0.136322	-0.160441	2.23128	1.87897	3.59215	4.22769	0.133877	0.112738	0.215529	0.253661
	49620	13.7833	-0.084808	-0.0697339	-0.132127	-0.165684	2.23473	1.83752	3.48162	4.36585	0.134084	0.110251	0.208897	0.261951
	49680	13.8	-0.0921487	-0.0644907	-0.125836	-0.166733	2.42816	1.69936	3.31583	4.39348	0.14569	0.101962	0.19895	0.263609
	49740	13.8167	-0.0723555	-0.0650152	-0.117447	-0.161489	1.9066	1.71318	3.09478	4.25532	0.114396	0.102791	0.185687	0.255319
	49800	13.8333	-0.0689476	-0.0629181	-0.112204	-0.154149	1.8168	1.65792	2.95662	4.0619	0.109008	0.0994752	0.177397	0.243714
	49860	13.85	-0.0740598	-0.0592475	-0.109058	-0.144711	1.95151	1.5612	2.87372	3.81321	0.117091	0.093672	0.172423	0.228793
	49920	13.8667	-0.0732731	-0.0592475	-0.109058	-0.139468	1.93078	1.5612	2.87372	3.67505	0.115847	0.093672	0.172423	0.220503
	49980	13.8833	-0.0757638	-0.0587235	-0.110106	-0.143663	1.99641	1.54739	2.90135	3.78558	0.119785	0.0928434	0.174081	0.227135
	50040	13.9	-0.076026	-0.0618691	-0.115349	-0.144711	2.00332	1.63028	3.03951	3.81321	0.120199	0.0978168	0.182371	0.228793
	50100	13.9167	-0.0789094	-0.0608206	-0.116398	-0.148906	2.0793	1.60265	3.06715	3.92374	0.124758	0.096159	0.184029	0.235424
	50160	13.9333	-0.0808756	-0.0644907	-0.12269	-0.152052	2.13111	1.69936	3.23294	4.00663	0.127867	0.101962	0.193976	0.240398
	50220	13.95	-0.0812692	-0.0660637	-0.125836	-0.154149	2.14148	1.74081	3.31583	4.0619	0.128489	0.104449	0.19895	0.243714
	50280	13.9667	-0.0895271	-0.0655396	-0.127933	-0.156246	2.35908	1.727	3.3711	4.11716	0.141545	0.10362	0.202266	0.24703
	50340	13.9833	-0.0941149	-0.0671123	-0.135274	-0.151003	2.47997	1.76844	3.56452	3.979	0.148798	0.106106	0.213871	0.23874
	50400	14	-0.0741907	-0.074453	-0.139468	-0.156246	1.95496	1.96187	3.67505	4.11716	0.117298	0.117712	0.220503	0.24703
	50460	14.0167	-0.0908379	-0.0697339	-0.135274	-0.161489	2.39362	1.83752	3.56452	4.25532	0.143617	0.110251	0.213871	0.255319
	50520	14.0333	-0.0876918	-0.0697339	-0.135274	-0.162538	2.31072	1.83752	3.56452	4.28295	0.138643	0.110251	0.213871	0.256977
	50580	14.05	-0.0899202	-0.0713069	-0.13842	-0.164635	2.36944	1.87897	3.64742	4.33821	0.142166	0.112738	0.218845	0.260293
	50640	14.0667	-0.0888717	-0.0702584	-0.136322	-0.165684	2.34181	1.85134	3.59215	4.36585	0.140509	0.11108	0.215529	0.261951
	50700	14.0833	-0.089658	-0.0713069	-0.137371	-0.164635	2.36253	1.87897	3.61978	4.33821	0.141752	0.112738	0.217187	0.260293
	50760	14.1	-0.0861188	-0.0655396	-0.125836	-0.166733	2.26927	1.727	3.31583	4.39348	0.136156	0.10362	0.19895	0.263609
	50820	14.1167	-0.0812692	-0.0608206	-0.115349	-0.157295	2.14148	1.60265	3.03951	4.14479	0.128489	0.096159	0.182371	0.248687
	50880	14.1333	-0.0773368	-0.0587235	-0.110106	-0.148906	2.03786	1.54739	2.90135	3.92374	0.122272	0.0928434	0.174081	0.235424
	50940	14.15	-0.0747152	-0.0576749	-0.108009	-0.142614	1.96878	1.51976	2.84609	3.75794	0.118127	0.0911856	0.170765	0.225476
	51000	14.1667	-0.0747152	-0.0587235	-0.110106	-0.139468	1.96878	1.54739	2.90135	3.67505	0.118127	0.0928434	0.174081	0.220503
	51060	14.1833	-0.0768123	-0.0608206	-0.114301	-0.144711	2.02404	1.60265	3.01188	3.81321	0.121442	0.096159	0.180713	0.228793
	51120	14.2	-0.0800893	-0.0623936	-0.119544	-0.147857	2.11039	1.6441	3.15004	3.8961	0.126623	0.098646	0.189002	0.233766
	51180	14.2167	-0.0787785	-0.0634422	-0.120593	-0.152052	2.07585	1.67173	3.17767	4.00663	0.124551	0.100304	0.19066	0.240398
	51240	14.2333	-0.0817933	-0.0650152	-0.124787	-0.151003	2.15529	1.71318	3.2882	3.979	0.129317	0.102791	0.197292	0.23874
	51300	14.25	-0.0857256	-0.0671123	-0.128982	-0.157295	2.25891	1.76844	3.39873	4.14479	0.135535	0.106106	0.203924	0.248687
	51360	14.2667	-0.0852015	-0.0702584	-0.135274	-0.157295	2.2451	1.85134	3.56452	4.14479	0.134706	0.11108	0.213871	0.248687
	51420	14.2833	-0.0891339	-0.0681612	-0.128982	-0.16883	2.34872	1.79608	3.39873	4.44874	0.140923	0.107765	0.203924	0.266924
	51480	14.3	-0.0888717	-0.0702584	-0.135274	-0.163587	2.34181	1.85134	3.56452	4.31058	0.140509	0.11108	0.213871	0.258635
	51540	14.3167	-0.0917551	-0.0692098	-0.136322	-0.162538	2.41779	1.82371	3.59215	4.28295	0.145067	0.109423	0.215529	0.256977
	51600	14.3333	-0.0903134	-0.0707828	-0.137371	-0.165684	2.3798	1.86516	3.61978	4.36585	0.142788	0.11191	0.217187	0.261951
	51660	14.35	-0.0900512	-0.0707828	-0.137371	-0.165684	2.37289	1.86516	3.61978	4.36585	0.142373	0.11191	0.217187	0.261951
	51720	14.3667	-0.0834972	-0.0644907	-0.12269	-0.163587	2.20019	1.69936	3.23294	4.31058	0.132011	0.101962	0.193976	0.258635
	51780	14.3833	-0.0810069	-0.059772	-0.113252	-0.156246	2.13457	1.57502	2.98425	4.11716	0.128074	0.0945012	0.179055	0.24703
	51840	14.4	-0.0768123	-0.0587235	-0.109058	-0.146808	2.02404	1.54739	2.87372	3.86847	0.121442	0.0928434	0.172423	0.232108
	51900	14.4167	-0.0739285	-0.056626	-0.105912	-0.140517	1.94805	1.49212	2.79083	3.70268	0.116883	0.0895272	0.16745	0.222161
	51960	14.4333	-0.0748461	-0.0592475	-0.111155	-0.141565	1.97223	1.5612	2.92899	3.73031	0.118334	0.093672	0.175739	0.223819
	52020	14.45	-0.0769432	-0.061345	-0.116398	-0.14576	2.02749	1.61647	3.06715	3.84084	0.121649	0.0969882	0.184029	0.23045
	52080	14.4667	-0.0790407	-0.0623936	-0.119544	-0.148906	2.08276	1.6441	3.15004	3.92374	0.124966	0.098646	0.189002	0.235424
	52140	14.4833	-0.0803515	-0.0644907	-0.123739	-0.152052	2.1173	1.69936	3.26057	4.00663	0.127038	0.101962	0.195634	0.240398
	52200	14.5	-0.0785163	-0.0697339	-0.133176	-0.149954	2.06894	1.83752	3.50926	3.95137	0.124136	0.110251	0.210556	0.237082
	52260	14.5167	-0.086381	-0.0655396	-0.126885	-0.159392	2.27618	1.727	3.34347	4.20006	0.136571	0.10362	0.200608	0.252004
	52320	14.5333	-0.086381	-0.0686853	-0.132127	-0.161489	2.27618	1.80989	3.48162	4.25532	0.136571	0.108593	0.208897	0.255319
	52380	14.55	-0.0876918	-0.0697339	-0.135274	-0.163587	2.31072	1.83752	3.56452	4.31058	0.138643	0.110251	0.213871	0.258635
	52440	14.5667	-0.0890026	-0.0697339	-0.135274	-0.165684	2.34526	1.83752	3.56452	4.36585	0.140716	0.110251	0.213871	0.261951
	52500	14.5833	-0.0875609	-0.0681612	-0.132127	-0.166733	2.30727	1.79608	3.48162	4.39348	0.138436	0.107765	0.208897	0.263609
	52560	14.6	-0.083104	-0.0618691	-0.118495	-0.160441	2.18983	1.63028	3.12241	4.22769	0.13139	0.0978168	0.187345	0.253661
	52620	14.6167	-0.0799584	-0.059772	-0.112204	-0.155198	2.10694	1.57502	2.95662	4.08953	0.126416	0.0945012	0.177397	0.245372
	52680	14.6333	-0.0773368	-0.0576749	-0.106961	-0.148906	2.03786	1.51976	2.81846	3.92374	0.122272	0.0911856	0.169108	0.235424
	52740	14.65	-0.0730109	-0.0561019	-0.103815	-0.140517	1.92387	1.47831	2.73556	3.70268	0.115432	0.0886986	0.164134	0.222161
	52800	14.6667	-0.0743217	-0.058199	-0.109058	-0.141565	1.95841	1.53357	2.87372	3.73031	0.117505	0.0920142	0.172423	0.223819
	52860	14.6833	-0.0766814	-0.0602965	-0.113252	-0.144711	2.02059	1.58884	2.98425	3.81321	0.121235	0.0953304	0.179055	0.228793
	52920	14.7	-0.0786476	-0.0618691	-0.117447	-0.148906	2.0724	1.63028	3.09478	3.92374	0.124344	0.0978168	0.185687	0.235424
	52980	14.7167	-0.0824487	-0.0655396	-0.124787	-0.152052	2.17256	1.727	3.2882	4.00663	0.130354	0.10362	0.197292	0.240398
	53040	14.7333	-0.0827109	-0.0665882	-0.126885	-0.1531	2.17947	1.75463	3.34347	4.03426	0.130768	0.105278	0.200608	0.242056
	53100	14.75	-0.0849393	-0.0660637	-0.127933	-0.157295	2.23819	1.74081	3.3711	4.14479	0.134291	0.104449	0.202266	0.248687
	53160	14.7667	-0.0850702	-0.0686853	-0.132127	-0.159392	2.24164	1.80989	3.48162	4.20006	0.134498	0.108593	0.208897	0.252004
	53220	14.7833	-0.0879541	-0.0676368	-0.132127	-0.163587	2.31763	1.78226	3.48162	4.31058	0.139058	0.106936	0.208897	0.258635
	53280	14.8	-0.0867742	-0.0702584	-0.135274	-0.164635	2.28654	1.85134	3.56452	4.33821	0.137192	0.11108	0.213871	0.260293
	53340	14.8167	-0.0882163	-0.0676368	-0.132127	-0.166733	2.32454	1.78226	3.48162	4.39348	0.139472	0.106936	0.208897	0.263609
	53400	14.8333	-0.0834972	-0.061345	-0.117447	-0.161489	2.20019	1.61647	3.09478	4.25532	0.132011	0.0969882	0.185687	0.255319
	53460	14.85	-0.078254	-0.0592475	-0.111155	-0.1531	2.06203	1.5612	2.92899	4.03426	0.123722	0.093672	0.175739	0.242056
	53520	14.8667	-0.0766814	-0.0571504	-0.106961	-0.148906	2.02059	1.50594	2.81846	3.92374	0.121235	0.0903564	0.169108	0.235424
	53580	14.8833	-0.0745839	-0.0561019	-0.103815	-0.141565	1.96532	1.47831	2.73556	3.73031	0.117919	0.0886986	0.164134	0.223819
	53640	14.9	-0.0723555	-0.0576749	-0.108009	-0.13842	1.9066	1.51976	2.84609	3.64742	0.114396	0.0911856	0.170765	0.218845
	53700	14.9167	-0.0777299	-0.0592475	-0.112204	-0.14576	2.04822	1.5612	2.95662	3.84084	0.122893	0.093672	0.177397	0.23045
	53760	14.9333	-0.0766814	-0.0634422	-0.120593	-0.146808	2.02059	1.67173	3.17767	3.86847	0.121235	0.100304	0.19066	0.232108
	53820	14.95	-0.0918864	-0.0592475	-0.12269	-0.144711	2.42125	1.5612	3.23294	3.81321	0.145275	0.093672	0.193976	0.228793
	53880	14.9667	-0.0755015	-0.0650152	-0.121642	-0.158343	1.9895	1.71318	3.20531	4.17242	0.11937	0.102791	0.192319	0.250345
	53940	14.9833	-0.0824487	-0.0634422	-0.119544	-0.16883	2.17256	1.67173	3.15004	4.44874	0.130354	0.100304	0.189002	0.266924
	54000	15	-0.0969983	-0.0608206	-0.120593	-0.170927	2.55595	1.60265	3.17767	4.50401	0.153357	0.096159	0.19066	0.270241
	54060	15.0167	-0.0833663	-0.0692098	-0.133176	-0.162538	2.19674	1.82371	3.50926	4.28295	0.131804	0.109423	0.210556	0.256977
	54120	15.0333	-0.0819246	-0.0623936	-0.120593	-0.163587	2.15875	1.6441	3.17767	4.31058	0.129525	0.098646	0.19066	0.258635
	54180	15.05	-0.0774677	-0.058199	-0.111155	-0.155198	2.04131	1.53357	2.92899	4.08953	0.122479	0.0920142	0.175739	0.245372
	54240	15.0667	-0.0777299	-0.0561019	-0.106961	-0.149954	2.04822	1.47831	2.81846	3.95137	0.122893	0.0886986	0.169108	0.237082
	54300	15.0833	-0.0739285	-0.0555774	-0.102766	-0.14576	1.94805	1.46449	2.70793	3.84084	0.116883	0.0878694	0.162476	0.23045
	54360	15.1	-0.0732731	-0.0561019	-0.103815	-0.140517	1.93078	1.47831	2.73556	3.70268	0.115847	0.0886986	0.164134	0.222161
	54420	15.1167	-0.0741907	-0.0576749	-0.108009	-0.141565	1.95496	1.51976	2.84609	3.73031	0.117298	0.0911856	0.170765	0.223819
	54480	15.1333	-0.0766814	-0.0602965	-0.114301	-0.144711	2.02059	1.58884	3.01188	3.81321	0.121235	0.0953304	0.180713	0.228793
	54540	15.15	-0.078254	-0.061345	-0.117447	-0.151003	2.06203	1.61647	3.09478	3.979	0.123722	0.0969882	0.185687	0.23874
	54600	15.1667	-0.0816623	-0.0634422	-0.12269	-0.154149	2.15184	1.67173	3.23294	4.0619	0.12911	0.100304	0.193976	0.243714
	54660	15.1833	-0.0834972	-0.0655396	-0.126885	-0.157295	2.20019	1.727	3.34347	4.14479	0.132011	0.10362	0.200608	0.248687
	54720	15.2	-0.0853325	-0.0665882	-0.128982	-0.160441	2.24855	1.75463	3.39873	4.22769	0.134913	0.105278	0.203924	0.253661
	54780	15.2167	-0.0867742	-0.0681612	-0.133176	-0.164635	2.28654	1.79608	3.50926	4.33821	0.137192	0.107765	0.210556	0.260293
	54840	15.2333	-0.0846771	-0.0629181	-0.121642	-0.165684	2.23128	1.65792	3.20531	4.36585	0.133877	0.0994752	0.192319	0.261951
	54900	15.25	-0.0812692	-0.059772	-0.113252	-0.158343	2.14148	1.57502	2.98425	4.17242	0.128489	0.0945012	0.179055	0.250345
	54960	15.2667	-0.0774677	-0.058199	-0.109058	-0.151003	2.04131	1.53357	2.87372	3.979	0.122479	0.0920142	0.172423	0.23874
	55020	15.2833	-0.0753706	-0.0561019	-0.103815	-0.146808	1.98605	1.47831	2.73556	3.86847	0.119163	0.0886986	0.164134	0.232108
	55080	15.3	-0.0735353	-0.0561019	-0.101717	-0.144711	1.93769	1.47831	2.6803	3.81321	0.116261	0.0886986	0.160818	0.228793
	55140	15.3167	-0.0720936	-0.0587235	-0.108009	-0.136322	1.8997	1.54739	2.84609	3.59215	0.113982	0.0928434	0.170765	0.215529
	55200	15.3333	-0.0806138	-0.058199	-0.114301	-0.135274	2.12421	1.53357	3.01188	3.56452	0.127453	0.0920142	0.180713	0.213871
	55260	15.35	-0.0775986	-0.0608206	-0.114301	-0.148906	2.04476	1.60265	3.01188	3.92374	0.122686	0.096159	0.180713	0.235424
	55320	15.3667	-0.0810069	-0.0629181	-0.120593	-0.149954	2.13457	1.65792	3.17767	3.95137	0.128074	0.0994752	0.19066	0.237082
	55380	15.3833	-0.0799584	-0.0660637	-0.125836	-0.152052	2.10694	1.74081	3.31583	4.00663	0.126416	0.104449	0.19895	0.240398
	55440	15.4	-0.0849393	-0.0671123	-0.128982	-0.157295	2.23819	1.76844	3.39873	4.14479	0.134291	0.106106	0.203924	0.248687
	55500	15.4167	-0.0869055	-0.0686853	-0.132127	-0.160441	2.29	1.80989	3.48162	4.22769	0.1374	0.108593	0.208897	0.253661
	55560	15.4333	-0.0886095	-0.0702584	-0.135274	-0.163587	2.3349	1.85134	3.56452	4.31058	0.140094	0.11108	0.213871	0.258635
	55620	15.45	-0.0887404	-0.0686853	-0.132127	-0.167781	2.33835	1.80989	3.48162	4.42111	0.140301	0.108593	0.208897	0.265267
	55680	15.4667	-0.08258	-0.0618691	-0.118495	-0.161489	2.17602	1.63028	3.12241	4.25532	0.130561	0.0978168	0.187345	0.255319
	55740	15.4833	-0.0791717	-0.0587235	-0.110106	-0.155198	2.08621	1.54739	2.90135	4.08953	0.125173	0.0928434	0.174081	0.245372
	55800	15.5	-0.0765501	-0.0576749	-0.106961	-0.146808	2.01713	1.51976	2.81846	3.86847	0.121028	0.0911856	0.169108	0.232108
	55860	15.5167	-0.0748461	-0.0571504	-0.104863	-0.141565	1.97223	1.50594	2.76319	3.73031	0.118334	0.0903564	0.165791	0.223819
	55920	15.5333	-0.0756325	-0.0602965	-0.111155	-0.141565	1.99295	1.58884	2.92899	3.73031	0.119577	0.0953304	0.175739	0.223819
	55980	15.55	-0.0783853	-0.0629181	-0.117447	-0.14576	2.06549	1.65792	3.09478	3.84084	0.123929	0.0994752	0.185687	0.23045
	56040	15.5667	-0.0811379	-0.0634422	-0.120593	-0.151003	2.13802	1.67173	3.17767	3.979	0.128281	0.100304	0.19066	0.23874
	56100	15.5833	-0.0823177	-0.0650152	-0.123739	-0.1531	2.16911	1.71318	3.26057	4.03426	0.130147	0.102791	0.195634	0.242056
	56160	15.6	-0.0844148	-0.0671123	-0.127933	-0.157295	2.22437	1.76844	3.3711	4.14479	0.133462	0.106106	0.202266	0.248687
	56220	15.6167	-0.0855947	-0.0686853	-0.132127	-0.159392	2.25546	1.80989	3.48162	4.20006	0.135328	0.108593	0.208897	0.252004
	56280	15.6333	-0.0886095	-0.0713069	-0.137371	-0.161489	2.3349	1.87897	3.61978	4.25532	0.140094	0.112738	0.217187	0.255319
	56340	15.65	-0.0908379	-0.0697339	-0.136322	-0.162538	2.39362	1.83752	3.59215	4.28295	0.143617	0.110251	0.215529	0.256977
	56400	15.6667	-0.0828418	-0.0671123	-0.126885	-0.16883	2.18292	1.76844	3.34347	4.44874	0.130975	0.106106	0.200608	0.266924
	56460	15.6833	-0.0837594	-0.061345	-0.118495	-0.158343	2.2071	1.61647	3.12241	4.17242	0.132426	0.0969882	0.187345	0.250345
	56520	15.7	-0.0779922	-0.0602965	-0.112204	-0.1531	2.05513	1.58884	2.95662	4.03426	0.123308	0.0953304	0.177397	0.242056
	56580	15.7167	-0.0765501	-0.0587235	-0.108009	-0.148906	2.01713	1.54739	2.84609	3.92374	0.121028	0.0928434	0.170765	0.235424
	56640	15.7333	-0.0751084	-0.0571504	-0.105912	-0.142614	1.97914	1.50594	2.79083	3.75794	0.118748	0.0903564	0.16745	0.225476
	56700	15.75	-0.0756325	-0.0592475	-0.112204	-0.140517	1.99295	1.5612	2.95662	3.70268	0.119577	0.093672	0.177397	0.222161
	56760	15.7667	-0.0769432	-0.0602965	-0.116398	-0.144711	2.02749	1.58884	3.06715	3.81321	0.121649	0.0953304	0.184029	0.228793
	56820	15.7833	-0.0795648	-0.0623936	-0.121642	-0.148906	2.09657	1.6441	3.20531	3.92374	0.125794	0.098646	0.192319	0.235424
	56880	15.8	-0.0823177	-0.0650152	-0.126885	-0.152052	2.16911	1.71318	3.34347	4.00663	0.130147	0.102791	0.200608	0.240398
	56940	15.8167	-0.0832354	-0.0655396	-0.127933	-0.156246	2.19329	1.727	3.3711	4.11716	0.131597	0.10362	0.202266	0.24703
	57000	15.8333	-0.0858569	-0.0676368	-0.132127	-0.158343	2.26237	1.78226	3.48162	4.17242	0.135742	0.106936	0.208897	0.250345
	57060	15.85	-0.086381	-0.0665882	-0.13003	-0.165684	2.27618	1.75463	3.42636	4.36585	0.136571	0.105278	0.205582	0.261951
	57120	15.8667	-0.0824487	-0.061345	-0.117447	-0.160441	2.17256	1.61647	3.09478	4.22769	0.130354	0.0969882	0.185687	0.253661
	57180	15.8833	-0.0783853	-0.059772	-0.112204	-0.152052	2.06549	1.57502	2.95662	4.00663	0.123929	0.0945012	0.177397	0.240398
	57240	15.9	-0.0775986	-0.0587235	-0.109058	-0.148906	2.04476	1.54739	2.87372	3.92374	0.122686	0.0928434	0.172423	0.235424
	57300	15.9167	-0.0769432	-0.0571504	-0.105912	-0.147857	2.02749	1.50594	2.79083	3.8961	0.121649	0.0903564	0.16745	0.233766
	57360	15.9333	-0.0740598	-0.0571504	-0.104863	-0.142614	1.95151	1.50594	2.76319	3.75794	0.117091	0.0903564	0.165791	0.225476
	57420	15.95	-0.0748461	-0.058199	-0.111155	-0.13842	1.97223	1.53357	2.92899	3.64742	0.118334	0.0920142	0.175739	0.218845
	57480	15.9667	-0.0777299	-0.0602965	-0.116398	-0.146808	2.04822	1.58884	3.06715	3.86847	0.122893	0.0953304	0.184029	0.232108
	57540	15.9833	-0.0790407	-0.061345	-0.120593	-0.151003	2.08276	1.61647	3.17767	3.979	0.124966	0.0969882	0.19066	0.23874
	57600	16	-0.0824487	-0.0644907	-0.126885	-0.154149	2.17256	1.69936	3.34347	4.0619	0.130354	0.101962	0.200608	0.243714
	57660	16.0167	-0.0849393	-0.0660637	-0.13003	-0.160441	2.23819	1.74081	3.42636	4.22769	0.134291	0.104449	0.205582	0.253661
	57720	16.0333	-0.0824487	-0.061345	-0.119544	-0.162538	2.17256	1.61647	3.15004	4.28295	0.130354	0.0969882	0.189002	0.256977
	57780	16.05	-0.0779922	-0.0571504	-0.109058	-0.154149	2.05513	1.50594	2.87372	4.0619	0.123308	0.0903564	0.172423	0.243714
	57840	16.0667	-0.0770746	-0.0576749	-0.105912	-0.148906	2.03095	1.51976	2.79083	3.92374	0.121857	0.0911856	0.16745	0.235424
	57900	16.0833	-0.0740598	-0.0571504	-0.103815	-0.14576	1.95151	1.50594	2.73556	3.84084	0.117091	0.0903564	0.164134	0.23045
	57960	16.1	-0.0770746	-0.0534803	-0.0985713	-0.14576	2.03095	1.40923	2.5974	3.84084	0.121857	0.0845538	0.155844	0.23045
	58020	16.1167	-0.0730109	-0.0540047	-0.0975228	-0.143663	1.92387	1.42305	2.56977	3.78558	0.115432	0.085383	0.154186	0.227135
	58080	16.1333	-0.0686853	-0.0545288	-0.0975228	-0.133176	1.80989	1.43686	2.56977	3.50926	0.108593	0.0862116	0.154186	0.210556
	58140	16.15	-0.0720936	-0.0555774	-0.102766	-0.13842	1.8997	1.46449	2.70793	3.64742	0.113982	0.0878694	0.162476	0.218845
	58200	16.1667	-0.0726177	-0.0576749	-0.109058	-0.141565	1.91351	1.51976	2.87372	3.73031	0.114811	0.0911856	0.172423	0.223819
	58260	16.1833	-0.0764192	-0.058199	-0.112204	-0.146808	2.01368	1.53357	2.95662	3.86847	0.120821	0.0920142	0.177397	0.232108
	58320	16.2	-0.0769432	-0.0592475	-0.114301	-0.148906	2.02749	1.5612	3.01188	3.92374	0.121649	0.093672	0.180713	0.235424
	58380	16.2167	-0.0790407	-0.0623936	-0.120593	-0.149954	2.08276	1.6441	3.17767	3.95137	0.124966	0.098646	0.19066	0.237082
	58440	16.2333	-0.0821864	-0.0634422	-0.123739	-0.157295	2.16565	1.67173	3.26057	4.14479	0.129939	0.100304	0.195634	0.248687
	58500	16.25	-0.0823177	-0.0618691	-0.119544	-0.160441	2.16911	1.63028	3.15004	4.22769	0.130147	0.0978168	0.189002	0.253661
	58560	16.2667	-0.0783853	-0.0576749	-0.108009	-0.155198	2.06549	1.51976	2.84609	4.08953	0.123929	0.0911856	0.170765	0.245372
	58620	16.2833	-0.0756325	-0.0561019	-0.103815	-0.147857	1.99295	1.47831	2.73556	3.8961	0.119577	0.0886986	0.164134	0.233766
	58680	16.3	-0.0747152	-0.0555774	-0.101717	-0.14576	1.96878	1.46449	2.6803	3.84084	0.118127	0.0878694	0.160818	0.23045
	58740	16.3167	-0.0720936	-0.0545288	-0.0996199	-0.141565	1.8997	1.43686	2.62503	3.73031	0.113982	0.0862116	0.157502	0.223819
	58800	16.3333	-0.0717001	-0.0561019	-0.102766	-0.137371	1.88933	1.47831	2.70793	3.61978	0.11336	0.0886986	0.162476	0.217187
	58860	16.35	-0.0726177	-0.056626	-0.106961	-0.13842	1.91351	1.49212	2.81846	3.64742	0.114811	0.0895272	0.169108	0.218845
	58920	16.3667	-0.0752393	-0.059772	-0.114301	-0.14576	1.98259	1.57502	3.01188	3.84084	0.118955	0.0945012	0.180713	0.23045
	58980	16.3833	-0.0796961	-0.0608206	-0.118495	-0.146808	2.10003	1.60265	3.12241	3.86847	0.126002	0.096159	0.187345	0.232108
	59040	16.4	-0.0802202	-0.0629181	-0.121642	-0.154149	2.11384	1.65792	3.20531	4.0619	0.12683	0.0994752	0.192319	0.243714
	59100	16.4167	-0.0816623	-0.0644907	-0.124787	-0.155198	2.15184	1.69936	3.2882	4.08953	0.12911	0.101962	0.197292	0.245372
	59160	16.4333	-0.0817933	-0.0629181	-0.12269	-0.160441	2.15529	1.65792	3.23294	4.22769	0.129317	0.0994752	0.193976	0.253661
	59220	16.45	-0.0800893	-0.0592475	-0.113252	-0.159392	2.11039	1.5612	2.98425	4.20006	0.126623	0.093672	0.179055	0.252004
	59280	16.4667	-0.0787785	-0.0571504	-0.106961	-0.154149	2.07585	1.50594	2.81846	4.0619	0.124551	0.0903564	0.169108	0.243714
	59340	16.4833	-0.0673745	-0.059772	-0.108009	-0.143663	1.77535	1.57502	2.84609	3.78558	0.106521	0.0945012	0.170765	0.227135
	59400	16.5	-0.0774677	-0.0540047	-0.0996199	-0.14576	2.04131	1.42305	2.62503	3.84084	0.122479	0.085383	0.157502	0.23045
	59460	16.5167	-0.0774677	-0.0519073	-0.0954257	-0.143663	2.04131	1.36778	2.51451	3.78558	0.122479	0.0820668	0.150871	0.227135
	59520	16.5333	-0.0675058	-0.0550533	-0.0985713	-0.135274	1.77881	1.45068	2.5974	3.56452	0.106729	0.0870408	0.155844	0.213871
	59580	16.55	-0.0705206	-0.0555774	-0.103815	-0.135274	1.85825	1.46449	2.73556	3.56452	0.111495	0.0878694	0.164134	0.213871
	59640	16.5667	-0.0736663	-0.0555774	-0.106961	-0.143663	1.94114	1.46449	2.81846	3.78558	0.116468	0.0878694	0.169108	0.227135
	59700	16.5833	-0.0709137	-0.0623936	-0.116398	-0.147857	1.86861	1.6441	3.06715	3.8961	0.112117	0.098646	0.184029	0.233766
	59760	16.6	-0.0786476	-0.059772	-0.116398	-0.148906	2.0724	1.57502	3.06715	3.92374	0.124344	0.0945012	0.184029	0.235424
	59820	16.6167	-0.0823177	-0.0618691	-0.12269	-0.152052	2.16911	1.63028	3.23294	4.00663	0.130147	0.0978168	0.193976	0.240398
	59880	16.6333	-0.0819246	-0.061345	-0.121642	-0.160441	2.15875	1.61647	3.20531	4.22769	0.129525	0.0969882	0.192319	0.253661
	59940	16.65	-0.0806138	-0.0561019	-0.111155	-0.154149	2.12421	1.47831	2.92899	4.0619	0.127453	0.0886986	0.175739	0.243714
	60000	16.6667	-0.071176	-0.0571504	-0.101717	-0.152052	1.87552	1.50594	2.6803	4.00663	0.112531	0.0903564	0.160818	0.240398
	60060	16.6833	-0.0828418	-0.0513832	-0.100669	-0.142614	2.18292	1.35397	2.65267	3.75794	0.130975	0.0812382	0.15916	0.225476
	60120	16.7	-0.0756325	-0.0519073	-0.0975228	-0.140517	1.99295	1.36778	2.56977	3.70268	0.119577	0.0820668	0.154186	0.222161
	60180	16.7167	-0.0688166	-0.0540047	-0.101717	-0.13003	1.81335	1.42305	2.6803	3.42636	0.108801	0.085383	0.160818	0.205582
	60240	16.7333	-0.061476	-0.0592475	-0.106961	-0.127933	1.61992	1.5612	2.81846	3.3711	0.0971952	0.093672	0.169108	0.202266
	60300	16.75	-0.0692098	-0.0555774	-0.104863	-0.135274	1.82371	1.46449	2.76319	3.56452	0.109423	0.0878694	0.165791	0.213871
	60360	16.7667	-0.074453	-0.0555774	-0.106961	-0.142614	1.96187	1.46449	2.81846	3.75794	0.117712	0.0878694	0.169108	0.225476
	60420	16.7833	-0.0745839	-0.0571504	-0.111155	-0.14576	1.96532	1.50594	2.92899	3.84084	0.117919	0.0903564	0.175739	0.23045
	60480	16.8	-0.0777299	-0.0592475	-0.116398	-0.151003	2.04822	1.5612	3.06715	3.979	0.122893	0.093672	0.184029	0.23874
	60540	16.8167	-0.0804825	-0.0618691	-0.123739	-0.155198	2.12075	1.63028	3.26057	4.08953	0.127245	0.0978168	0.195634	0.245372
	60600	16.8333	-0.0808756	-0.0602965	-0.119544	-0.157295	2.13111	1.58884	3.15004	4.14479	0.127867	0.0953304	0.189002	0.248687
	60660	16.85	-0.0778609	-0.0555774	-0.110106	-0.157295	2.05167	1.46449	2.90135	4.14479	0.1231	0.0878694	0.174081	0.248687
	60720	16.8667	-0.074453	-0.0545288	-0.102766	-0.148906	1.96187	1.43686	2.70793	3.92374	0.117712	0.0862116	0.162476	0.235424
	60780	16.8833	-0.0726177	-0.0534803	-0.0996199	-0.144711	1.91351	1.40923	2.62503	3.81321	0.114811	0.0845538	0.157502	0.228793
	60840	16.9	-0.0719623	-0.0529558	-0.0975228	-0.142614	1.89624	1.39541	2.56977	3.75794	0.113774	0.0837246	0.154186	0.225476
	60900	16.9167	-0.0715691	-0.0524317	-0.0954257	-0.141565	1.88588	1.3816	2.51451	3.73031	0.113153	0.082896	0.150871	0.223819
	60960	16.9333	-0.0702584	-0.0524317	-0.0954257	-0.137371	1.85134	1.3816	2.51451	3.61978	0.11108	0.082896	0.150871	0.217187
	61020	16.95	-0.0690785	-0.0529558	-0.0975228	-0.133176	1.82025	1.39541	2.56977	3.50926	0.109215	0.0837246	0.154186	0.210556
	61080	16.9667	-0.0698652	-0.0540047	-0.101717	-0.13842	1.84098	1.42305	2.6803	3.64742	0.110459	0.085383	0.160818	0.218845
	61140	16.9833	-0.0734044	-0.0555774	-0.106961	-0.141565	1.93424	1.46449	2.81846	3.73031	0.116054	0.0878694	0.169108	0.223819
	61200	17	-0.0739285	-0.056626	-0.111155	-0.14576	1.94805	1.49212	2.92899	3.84084	0.116883	0.0895272	0.175739	0.23045
	61260	17.0167	-0.0749771	-0.0576749	-0.114301	-0.149954	1.97568	1.51976	3.01188	3.95137	0.118541	0.0911856	0.180713	0.237082
	61320	17.0333	-0.0800893	-0.0571504	-0.116398	-0.157295	2.11039	1.50594	3.06715	4.14479	0.126623	0.0903564	0.184029	0.248687
	61380	17.05	-0.0772055	-0.0550533	-0.110106	-0.157295	2.0344	1.45068	2.90135	4.14479	0.122064	0.0870408	0.174081	0.248687
	61440	17.0667	-0.0737976	-0.0529558	-0.102766	-0.149954	1.9446	1.39541	2.70793	3.95137	0.116676	0.0837246	0.162476	0.237082
	61500	17.0833	-0.0709137	-0.0519073	-0.0985713	-0.143663	1.86861	1.36778	2.5974	3.78558	0.112117	0.0820668	0.155844	0.227135
	61560	17.1	-0.0720936	-0.0524317	-0.0985713	-0.146808	1.8997	1.3816	2.5974	3.86847	0.113982	0.082896	0.155844	0.232108
	61620	17.1167	-0.069603	-0.0498101	-0.0943767	-0.140517	1.83407	1.31252	2.48687	3.70268	0.110044	0.0787512	0.149212	0.222161
	61680	17.1333	-0.0688166	-0.0498101	-0.0943767	-0.13842	1.81335	1.31252	2.48687	3.64742	0.108801	0.0787512	0.149212	0.218845
	61740	17.15	-0.0685544	-0.0498101	-0.0933282	-0.139468	1.80644	1.31252	2.45924	3.67505	0.108386	0.0787512	0.147554	0.220503
	61800	17.1667	-0.0660637	-0.0492857	-0.0901825	-0.136322	1.74081	1.2987	2.37635	3.59215	0.104449	0.077922	0.142581	0.215529
	61860	17.1833	-0.0673745	-0.0492857	-0.0933282	-0.131079	1.77535	1.2987	2.45924	3.45399	0.106521	0.077922	0.147554	0.207239
	61920	17.2	-0.0675058	-0.0519073	-0.0985713	-0.135274	1.77881	1.36778	2.5974	3.56452	0.106729	0.0820668	0.155844	0.213871
	61980	17.2167	-0.0705206	-0.0545288	-0.103815	-0.141565	1.85825	1.43686	2.73556	3.73031	0.111495	0.0862116	0.164134	0.223819
	62040	17.2333	-0.0769432	-0.0519073	-0.104863	-0.143663	2.02749	1.36778	2.76319	3.78558	0.121649	0.0820668	0.165791	0.227135
	62100	17.25	-0.0693407	-0.0550533	-0.102766	-0.152052	1.82716	1.45068	2.70793	4.00663	0.10963	0.0870408	0.162476	0.240398
	62160	17.2667	-0.0779922	-0.0477126	-0.0975228	-0.147857	2.05513	1.25725	2.56977	3.8961	0.123308	0.075435	0.154186	0.233766
	62220	17.2833	-0.0680299	-0.0519073	-0.0954257	-0.144711	1.79262	1.36778	2.51451	3.81321	0.107557	0.0820668	0.150871	0.228793
	62280	17.3	-0.0723555	-0.0482371	-0.091231	-0.143663	1.9066	1.27107	2.40398	3.78558	0.114396	0.0762642	0.144239	0.227135
	62340	17.3167	-0.0627868	-0.0529558	-0.0933282	-0.139468	1.65446	1.39541	2.45924	3.67505	0.0992676	0.0837246	0.147554	0.220503
	62400	17.3333	-0.0728799	-0.0471885	-0.088085	-0.140517	1.92042	1.24344	2.32108	3.70268	0.115225	0.0746064	0.139265	0.222161
	62460	17.35	-0.0664569	-0.0498101	-0.0891339	-0.136322	1.75117	1.31252	2.34872	3.59215	0.10507	0.0787512	0.140923	0.215529
	62520	17.3667	-0.0650152	-0.0482371	-0.0870364	-0.134225	1.71318	1.27107	2.29345	3.53689	0.102791	0.0762642	0.137607	0.212213
	62580	17.3833	-0.0667191	-0.0498101	-0.088085	-0.134225	1.75808	1.31252	2.32108	3.53689	0.105485	0.0787512	0.139265	0.212213
	62640	17.4	-0.0622627	-0.0508587	-0.0870364	-0.132127	1.64065	1.34015	2.29345	3.48162	0.098439	0.080409	0.137607	0.208897
	62700	17.4167	-0.0578058	-0.0508587	-0.0943767	-0.119544	1.52321	1.34015	2.48687	3.15004	0.0913926	0.080409	0.149212	0.189002
	62760	17.4333	-0.0602965	-0.0534803	-0.0975228	-0.126885	1.58884	1.40923	2.56977	3.34347	0.0953304	0.0845538	0.154186	0.200608
	62820	17.45	-0.0693407	-0.0529558	-0.0996199	-0.137371	1.82716	1.39541	2.62503	3.61978	0.10963	0.0837246	0.157502	0.217187
	62880	17.4667	-0.0705206	-0.0545288	-0.102766	-0.140517	1.85825	1.43686	2.70793	3.70268	0.111495	0.0862116	0.162476	0.222161
	62940	17.4833	-0.0710447	-0.0534803	-0.102766	-0.143663	1.87206	1.40923	2.70793	3.78558	0.112324	0.0845538	0.162476	0.227135
	63000	17.5	-0.0720936	-0.0534803	-0.101717	-0.148906	1.8997	1.40923	2.6803	3.92374	0.113982	0.0845538	0.160818	0.235424
	63060	17.5167	-0.0713069	-0.0524317	-0.0975228	-0.144711	1.87897	1.3816	2.56977	3.81321	0.112738	0.082896	0.154186	0.228793
	63120	17.5333	-0.0717001	-0.0508587	-0.0933282	-0.142614	1.88933	1.34015	2.45924	3.75794	0.11336	0.080409	0.147554	0.225476
	63180	17.55	-0.0689476	-0.0492857	-0.0891339	-0.13842	1.8168	1.2987	2.34872	3.64742	0.109008	0.077922	0.140923	0.218845
	63240	17.5667	-0.0659328	-0.0487616	-0.0859879	-0.134225	1.73736	1.28489	2.26582	3.53689	0.104242	0.0770934	0.135949	0.212213
	63300	17.5833	-0.0635735	-0.0466641	-0.0828418	-0.128982	1.67519	1.22962	2.18292	3.39873	0.100511	0.0737772	0.130975	0.203924
	63360	17.6	-0.0634422	-0.0482371	-0.0849393	-0.124787	1.67173	1.27107	2.23819	3.2882	0.100304	0.0762642	0.134291	0.197292
	63420	17.6167	-0.0647529	-0.0503342	-0.0901825	-0.128982	1.70627	1.32633	2.37635	3.39873	0.102376	0.0795798	0.142581	0.203924
	63480	17.6333	-0.0669814	-0.0519073	-0.0964742	-0.133176	1.76499	1.36778	2.54214	3.50926	0.105899	0.0820668	0.152528	0.210556
	63540	17.65	-0.0692098	-0.0524317	-0.0996199	-0.135274	1.82371	1.3816	2.62503	3.56452	0.109423	0.082896	0.157502	0.213871
	63600	17.6667	-0.0703893	-0.0540047	-0.102766	-0.139468	1.85479	1.42305	2.70793	3.67505	0.111287	0.085383	0.162476	0.220503
	63660	17.6833	-0.0714382	-0.0561019	-0.106961	-0.142614	1.88243	1.47831	2.81846	3.75794	0.112946	0.0886986	0.169108	0.225476
	63720	17.7	-0.0747152	-0.056626	-0.109058	-0.144711	1.96878	1.49212	2.87372	3.81321	0.118127	0.0895272	0.172423	0.228793
	63780	17.7167	-0.0724868	-0.0561019	-0.106961	-0.148906	1.91006	1.47831	2.81846	3.92374	0.114604	0.0886986	0.169108	0.235424
	63840	17.7333	-0.074453	-0.0534803	-0.0996199	-0.148906	1.96187	1.40923	2.62503	3.92374	0.117712	0.0845538	0.157502	0.235424
	63900	17.75	-0.069472	-0.0534803	-0.0964742	-0.140517	1.83062	1.40923	2.54214	3.70268	0.109837	0.0845538	0.152528	0.222161
	63960	17.7667	-0.0723555	-0.0503342	-0.0901825	-0.140517	1.9066	1.32633	2.37635	3.70268	0.114396	0.0795798	0.142581	0.222161
	64020	17.7833	-0.0705206	-0.0503342	-0.0891339	-0.135274	1.85825	1.32633	2.34872	3.56452	0.111495	0.0795798	0.140923	0.213871
	64080	17.8	-0.0660637	-0.0492857	-0.0859879	-0.13003	1.74081	1.2987	2.26582	3.42636	0.104449	0.077922	0.135949	0.205582
	64140	17.8167	-0.0631799	-0.0524317	-0.0922796	-0.125836	1.66482	1.3816	2.43161	3.31583	0.0998892	0.082896	0.145897	0.19895
	64200	17.8333	-0.0672436	-0.0519073	-0.0933282	-0.135274	1.7719	1.36778	2.45924	3.56452	0.106314	0.0820668	0.147554	0.213871
	64260	17.85	-0.0673745	-0.0534803	-0.0985713	-0.137371	1.77535	1.40923	2.5974	3.61978	0.106521	0.0845538	0.155844	0.217187
	64320	17.8667	-0.0723555	-0.0545288	-0.104863	-0.134225	1.9066	1.43686	2.76319	3.53689	0.114396	0.0862116	0.165791	0.212213
	64380	17.8833	-0.0770746	-0.0545288	-0.106961	-0.139468	2.03095	1.43686	2.81846	3.67505	0.121857	0.0862116	0.169108	0.220503
	64440	17.9	-0.0681612	-0.0608206	-0.113252	-0.142614	1.79608	1.60265	2.98425	3.75794	0.107765	0.096159	0.179055	0.225476
	64500	17.9167	-0.076026	-0.0587235	-0.111155	-0.147857	2.00332	1.54739	2.92899	3.8961	0.120199	0.0928434	0.175739	0.233766
	64560	17.9333	-0.0783853	-0.0608206	-0.117447	-0.148906	2.06549	1.60265	3.09478	3.92374	0.123929	0.096159	0.185687	0.235424
	64620	17.95	-0.0769432	-0.0592475	-0.111155	-0.155198	2.02749	1.5612	2.92899	4.08953	0.121649	0.093672	0.175739	0.245372
	64680	17.9667	-0.0665882	-0.0576749	-0.101717	-0.152052	1.75463	1.51976	2.6803	4.00663	0.105278	0.0911856	0.160818	0.240398
	64740	17.9833	-0.0652774	-0.059772	-0.105912	-0.136322	1.72009	1.57502	2.79083	3.59215	0.103205	0.0945012	0.16745	0.215529
	64800	18	-0.0768123	-0.0492857	-0.0891339	-0.144711	2.02404	1.2987	2.34872	3.81321	0.121442	0.077922	0.140923	0.228793
	64860	18.0167	-0.0787785	-0.0477126	-0.0901825	-0.136322	2.07585	1.25725	2.37635	3.59215	0.124551	0.075435	0.142581	0.215529
	64920	18.0333	-0.072749	-0.0487616	-0.088085	-0.136322	1.91697	1.28489	2.32108	3.59215	0.115018	0.0770934	0.139265	0.215529
	64980	18.05	-0.0621314	-0.0503342	-0.0901825	-0.126885	1.63719	1.32633	2.37635	3.34347	0.0982314	0.0795798	0.142581	0.200608
	65040	18.0667	-0.071176	-0.044567	-0.0817933	-0.128982	1.87552	1.17436	2.15529	3.39873	0.112531	0.0704616	0.129317	0.203924
	65100	18.0833	-0.0626558	-0.0492857	-0.0870364	-0.120593	1.65101	1.2987	2.29345	3.17767	0.0990606	0.077922	0.137607	0.19066
	65160	18.1	-0.0618691	-0.0524317	-0.0943767	-0.125836	1.63028	1.3816	2.48687	3.31583	0.0978168	0.082896	0.149212	0.19895
	65220	18.1167	-0.0675058	-0.0477126	-0.0954257	-0.126885	1.77881	1.25725	2.51451	3.34347	0.106729	0.075435	0.150871	0.200608
	65280	18.1333	-0.0790407	-0.0456155	-0.0922796	-0.142614	2.08276	1.20199	2.43161	3.75794	0.124966	0.0721194	0.145897	0.225476
	65340	18.15	-0.0730109	-0.0487616	-0.0933282	-0.14576	1.92387	1.28489	2.45924	3.84084	0.115432	0.0770934	0.147554	0.23045
	65400	18.1667	-0.0723555	-0.0534803	-0.103815	-0.146808	1.9066	1.40923	2.73556	3.86847	0.114396	0.0845538	0.164134	0.232108
	65460	18.1833	-0.0665882	-0.0587235	-0.111155	-0.14576	1.75463	1.54739	2.92899	3.84084	0.105278	0.0928434	0.175739	0.23045
	65520	18.2	-0.0828418	-0.0524317	-0.109058	-0.149954	2.18292	1.3816	2.87372	3.95137	0.130975	0.082896	0.172423	0.237082
	65580	18.2167	-0.0723555	-0.0524317	-0.100669	-0.148906	1.9066	1.3816	2.65267	3.92374	0.114396	0.082896	0.15916	0.235424
	65640	18.2333	-0.0701274	-0.0508587	-0.0964742	-0.142614	1.84789	1.34015	2.54214	3.75794	0.110873	0.080409	0.152528	0.225476
	65700	18.25	-0.0714382	-0.0498101	-0.0943767	-0.13842	1.88243	1.31252	2.48687	3.64742	0.112946	0.0787512	0.149212	0.218845
	65760	18.2667	-0.0689476	-0.0524317	-0.0954257	-0.13842	1.8168	1.3816	2.51451	3.64742	0.109008	0.082896	0.150871	0.218845
	65820	18.2833	-0.0710447	-0.0513832	-0.0933282	-0.13842	1.87206	1.35397	2.45924	3.64742	0.112324	0.0812382	0.147554	0.218845
	65880	18.3	-0.0652774	-0.0513832	-0.088085	-0.136322	1.72009	1.35397	2.32108	3.59215	0.103205	0.0812382	0.139265	0.215529
	65940	18.3167	-0.066195	-0.0498101	-0.0849393	-0.134225	1.74427	1.31252	2.23819	3.53689	0.104656	0.0787512	0.134291	0.212213
	66000	18.3333	-0.076026	-0.0440425	-0.0849393	-0.127933	2.00332	1.16054	2.23819	3.3711	0.120199	0.0696324	0.134291	0.202266
	66060	18.35	-0.0701274	-0.0498101	-0.0891339	-0.133176	1.84789	1.31252	2.34872	3.50926	0.110873	0.0787512	0.140923	0.210556
	66120	18.3667	-0.0740598	-0.0498101	-0.0996199	-0.13003	1.95151	1.31252	2.62503	3.42636	0.117091	0.0787512	0.157502	0.205582
	66180	18.3833	-0.0720936	-0.0513832	-0.101717	-0.133176	1.8997	1.35397	2.6803	3.50926	0.113982	0.0812382	0.160818	0.210556
	66240	18.4	-0.0706515	-0.0550533	-0.104863	-0.140517	1.8617	1.45068	2.76319	3.70268	0.111702	0.0870408	0.165791	0.222161
	66300	18.4167	-0.0734044	-0.056626	-0.110106	-0.144711	1.93424	1.49212	2.90135	3.81321	0.116054	0.0895272	0.174081	0.228793
	66360	18.4333	-0.0756325	-0.058199	-0.113252	-0.151003	1.99295	1.53357	2.98425	3.979	0.119577	0.0920142	0.179055	0.23874
	66420	18.45	-0.0747152	-0.0534803	-0.103815	-0.149954	1.96878	1.40923	2.73556	3.95137	0.118127	0.0845538	0.164134	0.237082
	66480	18.4667	-0.0701274	-0.0508587	-0.0964742	-0.143663	1.84789	1.34015	2.54214	3.78558	0.110873	0.080409	0.152528	0.227135
	66540	18.4833	-0.0701274	-0.0508587	-0.0933282	-0.141565	1.84789	1.34015	2.45924	3.73031	0.110873	0.080409	0.147554	0.223819
	66600	18.5	-0.0669814	-0.0508587	-0.0901825	-0.137371	1.76499	1.34015	2.37635	3.61978	0.105899	0.080409	0.142581	0.217187
	66660	18.5167	-0.0680299	-0.0498101	-0.0891339	-0.135274	1.79262	1.31252	2.34872	3.56452	0.107557	0.0787512	0.140923	0.213871
	66720	18.5333	-0.067899	-0.0492857	-0.0870364	-0.134225	1.78917	1.2987	2.29345	3.53689	0.10735	0.077922	0.137607	0.212213
	66780	18.55	-0.0622627	-0.0498101	-0.0859879	-0.132127	1.64065	1.31252	2.26582	3.48162	0.098439	0.0787512	0.135949	0.208897
	66840	18.5667	-0.0676368	-0.0450911	-0.0838908	-0.124787	1.78226	1.18817	2.21056	3.2882	0.106936	0.0712902	0.132634	0.197292
	66900	18.5833	-0.0606896	-0.0498101	-0.0933282	-0.125836	1.5992	1.31252	2.45924	3.31583	0.095952	0.0787512	0.147554	0.19895
	66960	18.6	-0.0669814	-0.0487616	-0.0964742	-0.133176	1.76499	1.28489	2.54214	3.50926	0.105899	0.0770934	0.152528	0.210556
	67020	18.6167	-0.0629181	-0.0513832	-0.100669	-0.13842	1.65792	1.35397	2.65267	3.64742	0.0994752	0.0812382	0.15916	0.218845
	67080	18.6333	-0.0621314	-0.0534803	-0.103815	-0.141565	1.63719	1.40923	2.73556	3.73031	0.0982314	0.0845538	0.164134	0.223819
	67140	18.65	-0.0637044	-0.0524317	-0.101717	-0.143663	1.67864	1.3816	2.6803	3.78558	0.100718	0.082896	0.160818	0.227135
	67200	18.6667	-0.067899	-0.0503342	-0.0964742	-0.143663	1.78917	1.32633	2.54214	3.78558	0.10735	0.0795798	0.152528	0.227135
	67260	18.6833	-0.0634422	-0.0503342	-0.0933282	-0.13842	1.67173	1.32633	2.45924	3.64742	0.100304	0.0795798	0.147554	0.218845
	67320	18.7	-0.0675058	-0.0466641	-0.0859879	-0.136322	1.77881	1.22962	2.26582	3.59215	0.106729	0.0737772	0.135949	0.215529
	67380	18.7167	-0.0688166	-0.0498101	-0.0870364	-0.141565	1.81335	1.31252	2.29345	3.73031	0.108801	0.0787512	0.137607	0.223819
	67440	18.7333	-0.0693407	-0.0498101	-0.0870364	-0.137371	1.82716	1.31252	2.29345	3.61978	0.10963	0.0787512	0.137607	0.217187
	67500	18.75	-0.0658015	-0.0482371	-0.0838908	-0.133176	1.7339	1.27107	2.21056	3.50926	0.104034	0.0762642	0.132634	0.210556
	67560	18.7667	-0.0639666	-0.04614	-0.0807447	-0.13003	1.68555	1.21581	2.12766	3.42636	0.101133	0.0729486	0.12766	0.205582
	67620	18.7833	-0.061476	-0.0435184	-0.0796961	-0.124787	1.61992	1.14673	2.10003	3.2882	0.0971952	0.0688038	0.126002	0.197292
	67680	18.8	-0.0584612	-0.0440425	-0.0838908	-0.120593	1.54048	1.16054	2.21056	3.17767	0.0924288	0.0696324	0.132634	0.19066
	67740	18.8167	-0.0617382	-0.0456155	-0.0901825	-0.126885	1.62683	1.20199	2.37635	3.34347	0.0976098	0.0721194	0.142581	0.200608
	67800	18.8333	-0.0669814	-0.0498101	-0.0975228	-0.134225	1.76499	1.31252	2.56977	3.53689	0.105899	0.0787512	0.154186	0.212213
	67860	18.85	-0.0686853	-0.0513832	-0.0996199	-0.13842	1.80989	1.35397	2.62503	3.64742	0.108593	0.0812382	0.157502	0.218845
	67920	18.8667	-0.0698652	-0.0519073	-0.100669	-0.143663	1.84098	1.36778	2.65267	3.78558	0.110459	0.0820668	0.15916	0.227135
	67980	18.8833	-0.0680299	-0.0498101	-0.0933282	-0.141565	1.79262	1.31252	2.45924	3.73031	0.107557	0.0787512	0.147554	0.223819
	68040	18.9	-0.0693407	-0.0498101	-0.0901825	-0.141565	1.82716	1.31252	2.37635	3.73031	0.10963	0.0787512	0.142581	0.223819
	68100	18.9167	-0.0664569	-0.0477126	-0.0849393	-0.137371	1.75117	1.25725	2.23819	3.61978	0.10507	0.075435	0.134291	0.217187
	68160	18.9333	-0.0648843	-0.0466641	-0.0828418	-0.132127	1.70973	1.22962	2.18292	3.48162	0.102584	0.0737772	0.130975	0.208897
	68220	18.95	-0.066326	-0.0482371	-0.0849393	-0.134225	1.74772	1.27107	2.23819	3.53689	0.104863	0.0762642	0.134291	0.212213
	68280	18.9667	-0.0623936	-0.0450911	-0.0796961	-0.127933	1.6441	1.18817	2.10003	3.3711	0.098646	0.0712902	0.126002	0.202266
	68340	18.9833	-0.0626558	-0.0450911	-0.0786476	-0.126885	1.65101	1.18817	2.0724	3.34347	0.0990606	0.0712902	0.124344	0.200608
	68400	19	-0.0596411	-0.0456155	-0.0796961	-0.119544	1.57157	1.20199	2.10003	3.15004	0.0942942	0.0721194	0.126002	0.189002
	68460	19.0167	-0.0605583	-0.04614	-0.0838908	-0.123739	1.59574	1.21581	2.21056	3.26057	0.0957444	0.0729486	0.132634	0.195634
	68520	19.0333	-0.0612137	-0.0487616	-0.0901825	-0.127933	1.61301	1.28489	2.37635	3.3711	0.0967806	0.0770934	0.142581	0.202266
	68580	19.05	-0.0667191	-0.0508587	-0.0954257	-0.134225	1.75808	1.34015	2.51451	3.53689	0.105485	0.080409	0.150871	0.212213
	68640	19.0667	-0.0693407	-0.0508587	-0.0996199	-0.135274	1.82716	1.34015	2.62503	3.56452	0.10963	0.080409	0.157502	0.213871
	68700	19.0833	-0.0714382	-0.0508587	-0.0996199	-0.143663	1.88243	1.34015	2.62503	3.78558	0.112946	0.080409	0.157502	0.227135
	68760	19.1	-0.0705206	-0.0471885	-0.091231	-0.141565	1.85825	1.24344	2.40398	3.73031	0.111495	0.0746064	0.144239	0.223819
	68820	19.1167	-0.0583303	-0.0498101	-0.091231	-0.132127	1.53703	1.31252	2.40398	3.48162	0.0922218	0.0787512	0.144239	0.208897
	68880	19.1333	-0.0647529	-0.04614	-0.0849393	-0.135274	1.70627	1.21581	2.23819	3.56452	0.102376	0.0729486	0.134291	0.213871
	68940	19.15	-0.0537425	-0.0471885	-0.088085	-0.121642	1.41614	1.24344	2.32108	3.20531	0.0849684	0.0746064	0.139265	0.192319
	69000	19.1667	-0.0612137	-0.0424695	-0.0796961	-0.128982	1.61301	1.11909	2.10003	3.39873	0.0967806	0.0671454	0.126002	0.203924
	69060	19.1833	-0.066195	-0.0424695	-0.0755015	-0.13003	1.74427	1.11909	1.9895	3.42636	0.104656	0.0671454	0.11937	0.205582
	69120	19.2	-0.0589857	-0.0440425	-0.0765501	-0.126885	1.5543	1.16054	2.01713	3.34347	0.093258	0.0696324	0.121028	0.200608
	69180	19.2167	-0.0637044	-0.0440425	-0.0775986	-0.124787	1.67864	1.16054	2.04476	3.2882	0.100718	0.0696324	0.122686	0.197292
	69240	19.2333	-0.0600342	-0.0450911	-0.0775986	-0.119544	1.58193	1.18817	2.04476	3.15004	0.0949158	0.0712902	0.122686	0.189002
	69300	19.25	-0.0557087	-0.0498101	-0.0870364	-0.119544	1.46795	1.31252	2.29345	3.15004	0.088077	0.0787512	0.137607	0.189002
	69360	19.2667	-0.0471885	-0.0555774	-0.0933282	-0.12269	1.24344	1.46449	2.45924	3.23294	0.0746064	0.0878694	0.147554	0.193976
	69420	19.2833	-0.0534803	-0.0524317	-0.091231	-0.13003	1.40923	1.3816	2.40398	3.42636	0.0845538	0.082896	0.144239	0.205582
	69480	19.3	-0.0706515	-0.0466641	-0.091231	-0.135274	1.8617	1.22962	2.40398	3.56452	0.111702	0.0737772	0.144239	0.213871
	69540	19.3167	-0.0659328	-0.0508587	-0.0975228	-0.13842	1.73736	1.34015	2.56977	3.64742	0.104242	0.080409	0.154186	0.218845
	69600	19.3333	-0.0673745	-0.0492857	-0.0943767	-0.140517	1.77535	1.2987	2.48687	3.70268	0.106521	0.077922	0.149212	0.222161
	69660	19.35	-0.066195	-0.0477126	-0.0891339	-0.139468	1.74427	1.25725	2.34872	3.67505	0.104656	0.075435	0.140923	0.220503
	69720	19.3667	-0.064622	-0.0466641	-0.0849393	-0.137371	1.70282	1.22962	2.23819	3.61978	0.102169	0.0737772	0.134291	0.217187
	69780	19.3833	-0.0668504	-0.0471885	-0.0838908	-0.137371	1.76154	1.24344	2.21056	3.61978	0.105692	0.0746064	0.132634	0.217187
	69840	19.4	-0.061345	-0.0471885	-0.0817933	-0.13003	1.61647	1.24344	2.15529	3.42636	0.0969882	0.0746064	0.129317	0.205582
	69900	19.4167	-0.0648843	-0.0435184	-0.0765501	-0.134225	1.70973	1.14673	2.01713	3.53689	0.102584	0.0688038	0.121028	0.212213
	69960	19.4333	-0.0604274	-0.044567	-0.0755015	-0.13003	1.59229	1.17436	1.9895	3.42636	0.0955374	0.0704616	0.11937	0.205582
	70020	19.45	-0.056495	-0.0466641	-0.0775986	-0.124787	1.48867	1.22962	2.04476	3.2882	0.0893202	0.0737772	0.122686	0.197292
	70080	19.4667	-0.0647529	-0.0408968	-0.0786476	-0.114301	1.70627	1.07765	2.0724	3.01188	0.102376	0.064659	0.124344	0.180713
	70140	19.4833	-0.0589857	-0.04614	-0.0838908	-0.121642	1.5543	1.21581	2.21056	3.20531	0.093258	0.0729486	0.132634	0.192319
	70200	19.5	-0.0616073	-0.0482371	-0.088085	-0.131079	1.62338	1.27107	2.32108	3.45399	0.0974028	0.0762642	0.139265	0.207239
	70260	19.5167	-0.0677677	-0.0456155	-0.091231	-0.133176	1.78571	1.20199	2.40398	3.50926	0.107143	0.0721194	0.144239	0.210556
	70320	19.5333	-0.0627868	-0.0498101	-0.0954257	-0.136322	1.65446	1.31252	2.51451	3.59215	0.0992676	0.0787512	0.150871	0.215529
	70380	19.55	-0.0773368	-0.0429939	-0.091231	-0.143663	2.03786	1.13291	2.40398	3.78558	0.122272	0.0679746	0.144239	0.227135
	70440	19.5667	-0.0608206	-0.04614	-0.0891339	-0.13842	1.60265	1.21581	2.34872	3.64742	0.096159	0.0729486	0.140923	0.218845
	70500	19.5833	-0.0631799	-0.0440425	-0.0838908	-0.135274	1.66482	1.16054	2.21056	3.56452	0.0998892	0.0696324	0.132634	0.213871
	70560	19.6	-0.0618691	-0.0429939	-0.0807447	-0.131079	1.63028	1.13291	2.12766	3.45399	0.0978168	0.0679746	0.12766	0.207239
	70620	19.6167	-0.061476	-0.0435184	-0.0786476	-0.13003	1.61992	1.14673	2.0724	3.42636	0.0971952	0.0688038	0.124344	0.205582
	70680	19.6333	-0.0638353	-0.0456155	-0.0786476	-0.134225	1.68209	1.20199	2.0724	3.53689	0.100925	0.0721194	0.124344	0.212213
	70740	19.65	-0.064622	-0.0466641	-0.0796961	-0.13003	1.70282	1.22962	2.10003	3.42636	0.102169	0.0737772	0.126002	0.205582
	70800	19.6667	-0.0622627	-0.044567	-0.0765501	-0.126885	1.64065	1.17436	2.01713	3.34347	0.098439	0.0704616	0.121028	0.200608
	70860	19.6833	-0.059772	-0.0429939	-0.074453	-0.123739	1.57502	1.13291	1.96187	3.26057	0.0945012	0.0679746	0.117712	0.195634
	70920	19.7	-0.061476	-0.044567	-0.0755015	-0.12269	1.61992	1.17436	1.9895	3.23294	0.0971952	0.0704616	0.11937	0.193976
	70980	19.7167	-0.0588544	-0.044567	-0.0786476	-0.118495	1.55084	1.17436	2.0724	3.12241	0.0930504	0.0704616	0.124344	0.187345
	71040	19.7333	-0.0605583	-0.04614	-0.0828418	-0.124787	1.59574	1.21581	2.18292	3.2882	0.0957444	0.0729486	0.130975	0.197292
	71100	19.75	-0.0620004	-0.0466641	-0.0870364	-0.126885	1.63374	1.22962	2.29345	3.34347	0.0980244	0.0737772	0.137607	0.200608
	71160	19.7667	-0.0648843	-0.0477126	-0.091231	-0.132127	1.70973	1.25725	2.40398	3.48162	0.102584	0.075435	0.144239	0.208897
	71220	19.7833	-0.0652774	-0.0482371	-0.0933282	-0.136322	1.72009	1.27107	2.45924	3.59215	0.103205	0.0762642	0.147554	0.215529
	71280	19.8	-0.0660637	-0.0471885	-0.0901825	-0.140517	1.74081	1.24344	2.37635	3.70268	0.104449	0.0746064	0.142581	0.222161
	71340	19.8167	-0.0648843	-0.0466641	-0.0849393	-0.13842	1.70973	1.22962	2.23819	3.64742	0.102584	0.0737772	0.134291	0.218845
	71400	19.8333	-0.0644907	-0.04614	-0.0828418	-0.133176	1.69936	1.21581	2.18292	3.50926	0.101962	0.0729486	0.130975	0.210556
	71460	19.85	-0.0640976	-0.0456155	-0.0796961	-0.133176	1.689	1.20199	2.10003	3.50926	0.10134	0.0721194	0.126002	0.210556
	71520	19.8667	-0.0634422	-0.0450911	-0.0786476	-0.13003	1.67173	1.18817	2.0724	3.42636	0.100304	0.0712902	0.124344	0.205582
	71580	19.8833	-0.0623936	-0.0440425	-0.0765501	-0.127933	1.6441	1.16054	2.01713	3.3711	0.098646	0.0696324	0.121028	0.202266
	71640	19.9	-0.0561019	-0.04614	-0.0765501	-0.124787	1.47831	1.21581	2.01713	3.2882	0.0886986	0.0729486	0.121028	0.197292
	71700	19.9167	-0.0562328	-0.044567	-0.0734044	-0.118495	1.48176	1.17436	1.93424	3.12241	0.0889056	0.0704616	0.116054	0.187345
	71760	19.9333	-0.0550533	-0.0450911	-0.0775986	-0.117447	1.45068	1.18817	2.04476	3.09478	0.0870408	0.0712902	0.122686	0.185687
	71820	19.95	-0.0625245	-0.044567	-0.0838908	-0.121642	1.64755	1.17436	2.21056	3.20531	0.098853	0.0704616	0.132634	0.192319
	71880	19.9667	-0.0647529	-0.0419454	-0.0828418	-0.127933	1.70627	1.10528	2.18292	3.3711	0.102376	0.0663168	0.130975	0.202266
	71940	19.9833	-0.0647529	-0.0429939	-0.0891339	-0.126885	1.70627	1.13291	2.34872	3.34347	0.102376	0.0679746	0.140923	0.200608
	72000	20	-0.0720936	-0.0440425	-0.0964742	-0.131079	1.8997	1.16054	2.54214	3.45399	0.113982	0.0696324	0.152528	0.207239
	72060	20.0167	-0.0609519	-0.0456155	-0.0870364	-0.141565	1.60611	1.20199	2.29345	3.73031	0.0963666	0.0721194	0.137607	0.223819
	72120	20.0333	-0.0609519	-0.0414209	-0.0807447	-0.131079	1.60611	1.09146	2.12766	3.45399	0.0963666	0.0654876	0.12766	0.207239
	72180	20.05	-0.0589857	-0.0419454	-0.0765501	-0.131079	1.5543	1.10528	2.01713	3.45399	0.093258	0.0663168	0.121028	0.207239
	72240	20.0667	-0.0633112	-0.0435184	-0.0786476	-0.132127	1.66828	1.14673	2.0724	3.48162	0.100097	0.0688038	0.124344	0.208897
	72300	20.0833	-0.0589857	-0.0419454	-0.0765501	-0.126885	1.5543	1.10528	2.01713	3.34347	0.093258	0.0663168	0.121028	0.200608
	72360	20.1	-0.0554465	-0.0382752	-0.0713069	-0.118495	1.46104	1.00857	1.87897	3.12241	0.0876624	0.0605142	0.112738	0.187345
	72420	20.1167	-0.0575436	-0.0393238	-0.0723555	-0.121642	1.5163	1.0362	1.9066	3.20531	0.090978	0.062172	0.114396	0.192319
	72480	20.1333	-0.0553152	-0.0398479	-0.0723555	-0.118495	1.45758	1.05001	1.9066	3.12241	0.0874548	0.0630006	0.114396	0.187345
	72540	20.15	-0.0561019	-0.0387993	-0.0713069	-0.119544	1.47831	1.02238	1.87897	3.15004	0.0886986	0.0613428	0.112738	0.189002
	72600	20.1667	-0.0557087	-0.0393238	-0.0713069	-0.119544	1.46795	1.0362	1.87897	3.15004	0.088077	0.062172	0.112738	0.189002
	72660	20.1833	-0.0633112	-0.0393238	-0.0723555	-0.120593	1.66828	1.0362	1.9066	3.17767	0.100097	0.062172	0.114396	0.19066
	72720	20.2	-0.0595098	-0.0429939	-0.0671123	-0.13003	1.56811	1.13291	1.76844	3.42636	0.0940866	0.0679746	0.106106	0.205582
	72780	20.2167	-0.0600342	-0.0398479	-0.0713069	-0.119544	1.58193	1.05001	1.87897	3.15004	0.0949158	0.0630006	0.112738	0.189002
	72840	20.2333	-0.0541357	-0.0393238	-0.0734044	-0.110106	1.4265	1.0362	1.93424	2.90135	0.08559	0.062172	0.116054	0.174081
	72900	20.25	-0.0513832	-0.0419454	-0.0807447	-0.117447	1.35397	1.10528	2.12766	3.09478	0.0812382	0.0663168	0.12766	0.185687
	72960	20.2667	-0.0593788	-0.0414209	-0.0828418	-0.125836	1.56466	1.09146	2.18292	3.31583	0.0938796	0.0654876	0.130975	0.19895
	73020	20.2833	-0.0593788	-0.0414209	-0.0870364	-0.127933	1.56466	1.09146	2.29345	3.3711	0.0938796	0.0654876	0.137607	0.202266
	73080	20.3	-0.0599029	-0.0424695	-0.0870364	-0.135274	1.57847	1.11909	2.29345	3.56452	0.0947082	0.0671454	0.137607	0.213871
	73140	20.3167	-0.061345	-0.0398479	-0.0817933	-0.135274	1.61647	1.05001	2.15529	3.56452	0.0969882	0.0630006	0.129317	0.213871
	73200	20.3333	-0.0601652	-0.0393238	-0.0786476	-0.132127	1.58538	1.0362	2.0724	3.48162	0.0951228	0.062172	0.124344	0.208897
	73260	20.35	-0.0583303	-0.0403723	-0.0765501	-0.131079	1.53703	1.06383	2.01713	3.45399	0.0922218	0.0638298	0.121028	0.207239
	73320	20.3667	-0.0576749	-0.0387993	-0.074453	-0.125836	1.51976	1.02238	1.96187	3.31583	0.0911856	0.0613428	0.117712	0.19895
	73380	20.3833	-0.0588544	-0.0393238	-0.0734044	-0.13003	1.55084	1.0362	1.93424	3.42636	0.0930504	0.062172	0.116054	0.205582
	73440	20.4	-0.0576749	-0.0398479	-0.0734044	-0.124787	1.51976	1.05001	1.93424	3.2882	0.0911856	0.0630006	0.116054	0.197292
	73500	20.4167	-0.0584612	-0.0398479	-0.074453	-0.123739	1.54048	1.05001	1.96187	3.26057	0.0924288	0.0630006	0.117712	0.195634
	73560	20.4333	-0.0609519	-0.0435184	-0.0786476	-0.13003	1.60611	1.14673	2.0724	3.42636	0.0963666	0.0688038	0.124344	0.205582
	73620	20.45	-0.0591166	-0.0414209	-0.074453	-0.123739	1.55775	1.09146	1.96187	3.26057	0.093465	0.0654876	0.117712	0.195634
	73680	20.4667	-0.0587235	-0.0398479	-0.0723555	-0.123739	1.54739	1.05001	1.9066	3.26057	0.0928434	0.0630006	0.114396	0.195634
	73740	20.4833	-0.0575436	-0.0403723	-0.0734044	-0.120593	1.5163	1.06383	1.93424	3.17767	0.090978	0.0638298	0.116054	0.19066
	73800	20.5	-0.0570195	-0.0393238	-0.0713069	-0.12269	1.50249	1.0362	1.87897	3.23294	0.0901494	0.062172	0.112738	0.193976
	73860	20.5167	-0.0567573	-0.0393238	-0.0713069	-0.120593	1.49558	1.0362	1.87897	3.17767	0.0897348	0.062172	0.112738	0.19066
	73920	20.5333	-0.0575436	-0.0393238	-0.0723555	-0.123739	1.5163	1.0362	1.9066	3.26057	0.090978	0.062172	0.114396	0.195634
	73980	20.55	-0.0576749	-0.0398479	-0.0723555	-0.12269	1.51976	1.05001	1.9066	3.23294	0.0911856	0.0630006	0.114396	0.193976
	74040	20.5667	-0.0572814	-0.0382752	-0.0713069	-0.121642	1.50939	1.00857	1.87897	3.20531	0.0905634	0.0605142	0.112738	0.192319
	74100	20.5833	-0.0557087	-0.0382752	-0.0702584	-0.120593	1.46795	1.00857	1.85134	3.17767	0.088077	0.0605142	0.11108	0.19066
	74160	20.6	-0.0571504	-0.0408968	-0.0723555	-0.121642	1.50594	1.07765	1.9066	3.20531	0.0903564	0.064659	0.114396	0.192319
	74220	20.6167	-0.0588544	-0.0403723	-0.0713069	-0.125836	1.55084	1.06383	1.87897	3.31583	0.0930504	0.0638298	0.112738	0.19895
	74280	20.6333	-0.0600342	-0.0419454	-0.0723555	-0.126885	1.58193	1.10528	1.9066	3.34347	0.0949158	0.0663168	0.114396	0.200608
	74340	20.65	-0.0592475	-0.0419454	-0.0734044	-0.12269	1.5612	1.10528	1.93424	3.23294	0.093672	0.0663168	0.116054	0.193976
	74400	20.6667	-0.059772	-0.0419454	-0.0723555	-0.123739	1.57502	1.10528	1.9066	3.26057	0.0945012	0.0663168	0.114396	0.195634
	74460	20.6833	-0.0587235	-0.0398479	-0.0692098	-0.121642	1.54739	1.05001	1.82371	3.20531	0.0928434	0.0630006	0.109423	0.192319
	74520	20.7	-0.0559706	-0.0403723	-0.0681612	-0.116398	1.47485	1.06383	1.79608	3.06715	0.088491	0.0638298	0.107765	0.184029
	74580	20.7167	-0.0537425	-0.0387993	-0.0734044	-0.115349	1.41614	1.02238	1.93424	3.03951	0.0849684	0.0613428	0.116054	0.182371
	74640	20.7333	-0.056626	-0.0408968	-0.0807447	-0.121642	1.49212	1.07765	2.12766	3.20531	0.0895272	0.064659	0.12766	0.192319
	74700	20.75	-0.058199	-0.0408968	-0.0838908	-0.126885	1.53357	1.07765	2.21056	3.34347	0.0920142	0.064659	0.132634	0.200608
	74760	20.7667	-0.061476	-0.0435184	-0.0870364	-0.132127	1.61992	1.14673	2.29345	3.48162	0.0971952	0.0688038	0.137607	0.208897
	74820	20.7833	-0.0616073	-0.0408968	-0.0828418	-0.139468	1.62338	1.07765	2.18292	3.67505	0.0974028	0.064659	0.130975	0.220503
	74880	20.8	-0.0570195	-0.0382752	-0.0755015	-0.13003	1.50249	1.00857	1.9895	3.42636	0.0901494	0.0605142	0.11937	0.205582
	74940	20.8167	-0.0572814	-0.0382752	-0.0734044	-0.13003	1.50939	1.00857	1.93424	3.42636	0.0905634	0.0605142	0.116054	0.205582
	75000	20.8333	-0.0568882	-0.0377508	-0.0713069	-0.13003	1.49903	0.99475	1.87897	3.42636	0.0899418	0.059685	0.112738	0.205582
	75060	20.85	-0.0570195	-0.0393238	-0.0723555	-0.123739	1.50249	1.0362	1.9066	3.26057	0.0901494	0.062172	0.114396	0.195634
	75120	20.8667	-0.0571504	-0.0387993	-0.0713069	-0.124787	1.50594	1.02238	1.87897	3.2882	0.0903564	0.0613428	0.112738	0.197292
	75180	20.8833	-0.0563641	-0.0398479	-0.0713069	-0.12269	1.48522	1.05001	1.87897	3.23294	0.0891132	0.0630006	0.112738	0.193976
	75240	20.9	-0.0568882	-0.0398479	-0.0723555	-0.125836	1.49903	1.05001	1.9066	3.31583	0.0899418	0.0630006	0.114396	0.19895
	75300	20.9167	-0.058199	-0.0387993	-0.0713069	-0.124787	1.53357	1.02238	1.87897	3.2882	0.0920142	0.0613428	0.112738	0.197292
	75360	20.9333	-0.0570195	-0.0403723	-0.0734044	-0.123739	1.50249	1.06383	1.93424	3.26057	0.0901494	0.0638298	0.116054	0.195634
	75420	20.95	-0.0580681	-0.0393238	-0.0713069	-0.123739	1.53012	1.0362	1.87897	3.26057	0.0918072	0.062172	0.112738	0.195634
	75480	20.9667	-0.0571504	-0.0398479	-0.0713069	-0.123739	1.50594	1.05001	1.87897	3.26057	0.0903564	0.0630006	0.112738	0.195634
	75540	20.9833	-0.0554465	-0.0372263	-0.0681612	-0.120593	1.46104	0.98093	1.79608	3.17767	0.0876624	0.0588558	0.107765	0.19066
	75600	21	-0.0550533	-0.0377508	-0.0692098	-0.12269	1.45068	0.99475	1.82371	3.23294	0.0870408	0.059685	0.109423	0.193976
	75660	21.0167	-0.0558396	-0.0377508	-0.0681612	-0.121642	1.4714	0.99475	1.79608	3.20531	0.088284	0.059685	0.107765	0.192319
	75720	21.0333	-0.0540047	-0.0367022	-0.0681612	-0.118495	1.42305	0.96712	1.79608	3.12241	0.085383	0.0580272	0.107765	0.187345
	75780	21.05	-0.0563641	-0.0377508	-0.0681612	-0.12269	1.48522	0.99475	1.79608	3.23294	0.0891132	0.059685	0.107765	0.193976
	75840	21.0667	-0.0523004	-0.0372263	-0.0671123	-0.121642	1.37814	0.98093	1.76844	3.20531	0.0826884	0.0588558	0.106106	0.192319
	75900	21.0833	-0.0541357	-0.0361777	-0.0671123	-0.121642	1.4265	0.9533	1.76844	3.20531	0.08559	0.057198	0.106106	0.192319
	75960	21.1	-0.0559706	-0.0382752	-0.0692098	-0.117447	1.47485	1.00857	1.82371	3.09478	0.088491	0.0605142	0.109423	0.185687
	76020	21.1167	-0.0673745	-0.0367022	-0.0702584	-0.120593	1.77535	0.96712	1.85134	3.17767	0.106521	0.0580272	0.11108	0.19066
	76080	21.1333	-0.0558396	-0.0440425	-0.0723555	-0.125836	1.4714	1.16054	1.9066	3.31583	0.088284	0.0696324	0.114396	0.19895
	76140	21.15	-0.0690785	-0.0351292	-0.0618691	-0.132127	1.82025	0.92567	1.63028	3.48162	0.109215	0.0555402	0.0978168	0.208897
	76200	21.1667	-0.0558396	-0.0387993	-0.0650152	-0.123739	1.4714	1.02238	1.71318	3.26057	0.088284	0.0613428	0.102791	0.195634
	76260	21.1833	-0.0559706	-0.0424695	-0.0702584	-0.120593	1.47485	1.11909	1.85134	3.17767	0.088491	0.0671454	0.11108	0.19066
	76320	21.2	-0.0589857	-0.0419454	-0.0692098	-0.121642	1.5543	1.10528	1.82371	3.20531	0.093258	0.0663168	0.109423	0.192319
	76380	21.2167	-0.0584612	-0.0408968	-0.0681612	-0.121642	1.54048	1.07765	1.79608	3.20531	0.0924288	0.064659	0.107765	0.192319
	76440	21.2333	-0.0553152	-0.0419454	-0.0702584	-0.114301	1.45758	1.10528	1.85134	3.01188	0.0874548	0.0663168	0.11108	0.180713
	76500	21.25	-0.0593788	-0.0393238	-0.0692098	-0.121642	1.56466	1.0362	1.82371	3.20531	0.0938796	0.062172	0.109423	0.192319
	76560	21.2667	-0.0574127	-0.0387993	-0.0723555	-0.12269	1.51285	1.02238	1.9066	3.23294	0.090771	0.0613428	0.114396	0.193976
	76620	21.2833	-0.0576749	-0.0429939	-0.0807447	-0.125836	1.51976	1.13291	2.12766	3.31583	0.0911856	0.0679746	0.12766	0.19895
	76680	21.3	-0.0592475	-0.0419454	-0.0807447	-0.132127	1.5612	1.10528	2.12766	3.48162	0.093672	0.0663168	0.12766	0.208897
	76740	21.3167	-0.0578058	-0.0403723	-0.0755015	-0.132127	1.52321	1.06383	1.9895	3.48162	0.0913926	0.0638298	0.11937	0.208897
	76800	21.3333	-0.0580681	-0.0393238	-0.0723555	-0.13003	1.53012	1.0362	1.9066	3.42636	0.0918072	0.062172	0.114396	0.205582
	76860	21.35	-0.0542666	-0.0367022	-0.0692098	-0.12269	1.42995	0.96712	1.82371	3.23294	0.085797	0.0580272	0.109423	0.193976
	76920	21.3667	-0.0543979	-0.0372263	-0.0681612	-0.12269	1.43341	0.98093	1.79608	3.23294	0.0860046	0.0588558	0.107765	0.193976
	76980	21.3833	-0.0562328	-0.0382752	-0.0671123	-0.121642	1.48176	1.00857	1.76844	3.20531	0.0889056	0.0605142	0.106106	0.192319
	77040	21.4	-0.0561019	-0.0398479	-0.0671123	-0.126885	1.47831	1.05001	1.76844	3.34347	0.0886986	0.0630006	0.106106	0.200608
	77100	21.4167	-0.0568882	-0.0398479	-0.0681612	-0.121642	1.49903	1.05001	1.79608	3.20531	0.0899418	0.0630006	0.107765	0.192319
	77160	21.4333	-0.0562328	-0.0393238	-0.0671123	-0.121642	1.48176	1.0362	1.76844	3.20531	0.0889056	0.062172	0.106106	0.192319
	77220	21.45	-0.054922	-0.0393238	-0.0660637	-0.119544	1.44722	1.0362	1.74081	3.15004	0.0868332	0.062172	0.104449	0.189002
	77280	21.4667	-0.0545288	-0.0387993	-0.0650152	-0.120593	1.43686	1.02238	1.71318	3.17767	0.0862116	0.0613428	0.102791	0.19066
	77340	21.4833	-0.063049	-0.0340806	-0.0639666	-0.118495	1.66137	0.89804	1.68555	3.12241	0.0996822	0.0538824	0.101133	0.187345
	77400	21.5	-0.0551842	-0.0393238	-0.0671123	-0.118495	1.45413	1.0362	1.76844	3.12241	0.0872478	0.062172	0.106106	0.187345
	77460	21.5167	-0.0446979	-0.0477126	-0.074453	-0.115349	1.17781	1.25725	1.96187	3.03951	0.0706686	0.075435	0.117712	0.182371
	77520	21.5333	-0.0467954	-0.0424695	-0.0713069	-0.111155	1.23308	1.11909	1.87897	2.92899	0.0739848	0.0671454	0.112738	0.175739
	77580	21.55	-0.0517763	-0.0382752	-0.0629181	-0.112204	1.36433	1.00857	1.65792	2.95662	0.0818598	0.0605142	0.0994752	0.177397
	77640	21.5667	-0.0530871	-0.0403723	-0.0692098	-0.115349	1.39887	1.06383	1.82371	3.03951	0.0839322	0.0638298	0.109423	0.182371
	77700	21.5833	-0.0592475	-0.0408968	-0.0755015	-0.121642	1.5612	1.07765	1.9895	3.20531	0.093672	0.064659	0.11937	0.192319
	77760	21.6	-0.0572814	-0.0435184	-0.0807447	-0.123739	1.50939	1.14673	2.12766	3.26057	0.0905634	0.0688038	0.12766	0.195634
	77820	21.6167	-0.058199	-0.0440425	-0.0828418	-0.128982	1.53357	1.16054	2.18292	3.39873	0.0920142	0.0696324	0.130975	0.203924
	77880	21.6333	-0.0599029	-0.0403723	-0.0765501	-0.133176	1.57847	1.06383	2.01713	3.50926	0.0947082	0.0638298	0.121028	0.210556
	77940	21.65	-0.0570195	-0.0382752	-0.0692098	-0.126885	1.50249	1.00857	1.82371	3.34347	0.0901494	0.0605142	0.109423	0.200608
	78000	21.6667	-0.0486303	-0.0414209	-0.0692098	-0.121642	1.28143	1.09146	1.82371	3.20531	0.0768858	0.0654876	0.109423	0.192319
	78060	21.6833	-0.0576749	-0.0387993	-0.0681612	-0.124787	1.51976	1.02238	1.79608	3.2882	0.0911856	0.0613428	0.107765	0.197292
	78120	21.7	-0.0546601	-0.0382752	-0.0681612	-0.120593	1.44032	1.00857	1.79608	3.17767	0.0864192	0.0605142	0.107765	0.19066
	78180	21.7167	-0.0546601	-0.0393238	-0.0671123	-0.119544	1.44032	1.0362	1.76844	3.15004	0.0864192	0.062172	0.106106	0.189002
	78240	21.7333	-0.0557087	-0.0393238	-0.0660637	-0.120593	1.46795	1.0362	1.74081	3.17767	0.088077	0.062172	0.104449	0.19066
	78300	21.75	-0.0540047	-0.0387993	-0.0650152	-0.116398	1.42305	1.02238	1.71318	3.06715	0.085383	0.0613428	0.102791	0.184029
	78360	21.7667	-0.0557087	-0.0393238	-0.0660637	-0.118495	1.46795	1.0362	1.74081	3.12241	0.088077	0.062172	0.104449	0.187345
	78420	21.7833	-0.0542666	-0.0387993	-0.0639666	-0.115349	1.42995	1.02238	1.68555	3.03951	0.085797	0.0613428	0.101133	0.182371
	78480	21.8	-0.0555774	-0.0398479	-0.0660637	-0.118495	1.46449	1.05001	1.74081	3.12241	0.0878694	0.0630006	0.104449	0.187345
	78540	21.8167	-0.0538734	-0.0403723	-0.0681612	-0.111155	1.41959	1.06383	1.79608	2.92899	0.0851754	0.0638298	0.107765	0.175739
	78600	21.8333	-0.0537425	-0.0398479	-0.0713069	-0.112204	1.41614	1.05001	1.87897	2.95662	0.0849684	0.0630006	0.112738	0.177397
	78660	21.85	-0.0562328	-0.0424695	-0.0775986	-0.118495	1.48176	1.11909	2.04476	3.12241	0.0889056	0.0671454	0.122686	0.187345
	78720	21.8667	-0.0589857	-0.0440425	-0.0807447	-0.126885	1.5543	1.16054	2.12766	3.34347	0.093258	0.0696324	0.12766	0.200608
	78780	21.8833	-0.0591166	-0.044567	-0.0859879	-0.126885	1.55775	1.17436	2.26582	3.34347	0.093465	0.0704616	0.135949	0.200608
	78840	21.9	-0.0587235	-0.0429939	-0.0786476	-0.133176	1.54739	1.13291	2.0724	3.50926	0.0928434	0.0679746	0.124344	0.210556
	78900	21.9167	-0.0572814	-0.0414209	-0.074453	-0.128982	1.50939	1.09146	1.96187	3.39873	0.0905634	0.0654876	0.117712	0.203924
	78960	21.9333	-0.0572814	-0.0382752	-0.0671123	-0.124787	1.50939	1.00857	1.76844	3.2882	0.0905634	0.0605142	0.106106	0.197292
	79020	21.95	-0.0474508	-0.0419454	-0.0660637	-0.123739	1.25035	1.10528	1.74081	3.26057	0.075021	0.0663168	0.104449	0.195634
	79080	21.9667	-0.0533494	-0.0372263	-0.0639666	-0.119544	1.40578	0.98093	1.68555	3.15004	0.0843468	0.0588558	0.101133	0.189002
	79140	21.9833	-0.0523004	-0.0372263	-0.0650152	-0.117447	1.37814	0.98093	1.71318	3.09478	0.0826884	0.0588558	0.102791	0.185687
	79200	22	-0.0513832	-0.0356536	-0.0639666	-0.113252	1.35397	0.93949	1.68555	2.98425	0.0812382	0.0563694	0.101133	0.179055
	79260	22.0167	-0.0508587	-0.0356536	-0.0629181	-0.117447	1.34015	0.93949	1.65792	3.09478	0.080409	0.0563694	0.0994752	0.185687
	79320	22.0333	-0.0511209	-0.0335561	-0.0608206	-0.112204	1.34706	0.88422	1.60265	2.95662	0.0808236	0.0530532	0.096159	0.177397
	79380	22.05	-0.0481062	-0.0340806	-0.0608206	-0.112204	1.26762	0.89804	1.60265	2.95662	0.0760572	0.0538824	0.096159	0.177397
	79440	22.0667	-0.0525626	-0.0351292	-0.0608206	-0.116398	1.38505	0.92567	1.60265	3.06715	0.083103	0.0555402	0.096159	0.184029
	79500	22.0833	-0.0495479	-0.0346047	-0.0608206	-0.113252	1.30561	0.91185	1.60265	2.98425	0.0783366	0.054711	0.096159	0.179055
	79560	22.1	-0.0528249	-0.0372263	-0.0629181	-0.115349	1.39196	0.98093	1.65792	3.03951	0.0835176	0.0588558	0.0994752	0.182371
	79620	22.1167	-0.0547911	-0.0377508	-0.0639666	-0.117447	1.44377	0.99475	1.68555	3.09478	0.0866262	0.059685	0.101133	0.185687
	79680	22.1333	-0.0546601	-0.0382752	-0.0639666	-0.116398	1.44032	1.00857	1.68555	3.06715	0.0864192	0.0605142	0.101133	0.184029
	79740	22.15	-0.0563641	-0.0408968	-0.0671123	-0.119544	1.48522	1.07765	1.76844	3.15004	0.0891132	0.064659	0.106106	0.189002
	79800	22.1667	-0.0557087	-0.0393238	-0.0660637	-0.116398	1.46795	1.0362	1.74081	3.06715	0.088077	0.062172	0.104449	0.184029
	79860	22.1833	-0.0537425	-0.0377508	-0.0629181	-0.114301	1.41614	0.99475	1.65792	3.01188	0.0849684	0.059685	0.0994752	0.180713
	79920	22.2	-0.0507278	-0.0361777	-0.0608206	-0.111155	1.3367	0.9533	1.60265	2.92899	0.080202	0.057198	0.096159	0.175739
	79980	22.2167	-0.0470572	-0.0351292	-0.0587235	-0.110106	1.23998	0.92567	1.54739	2.90135	0.0743988	0.0555402	0.0928434	0.174081
	80040	22.2333	-0.0540047	-0.0377508	-0.0629181	-0.114301	1.42305	0.99475	1.65792	3.01188	0.085383	0.059685	0.0994752	0.180713
	80100	22.25	-0.0540047	-0.0377508	-0.0629181	-0.115349	1.42305	0.99475	1.65792	3.03951	0.085383	0.059685	0.0994752	0.182371
	80160	22.2667	-0.052694	-0.0367022	-0.0618691	-0.111155	1.38851	0.96712	1.63028	2.92899	0.0833106	0.0580272	0.0978168	0.175739
	80220	22.2833	-0.0495479	-0.0367022	-0.0639666	-0.102766	1.30561	0.96712	1.68555	2.70793	0.0783366	0.0580272	0.101133	0.162476
	80280	22.3	-0.0475817	-0.0372263	-0.0671123	-0.106961	1.2538	0.98093	1.76844	2.81846	0.075228	0.0588558	0.106106	0.169108
	80340	22.3167	-0.0525626	-0.0382752	-0.0723555	-0.114301	1.38505	1.00857	1.9066	3.01188	0.083103	0.0605142	0.114396	0.180713
	80400	22.3333	-0.0543979	-0.0403723	-0.0765501	-0.119544	1.43341	1.06383	2.01713	3.15004	0.0860046	0.0638298	0.121028	0.189002
	80460	22.35	-0.0585921	-0.0393238	-0.0765501	-0.127933	1.54393	1.0362	2.01713	3.3711	0.0926358	0.062172	0.121028	0.202266
	80520	22.3667	-0.054922	-0.0372263	-0.0702584	-0.123739	1.44722	0.98093	1.85134	3.26057	0.0868332	0.0588558	0.11108	0.195634
	80580	22.3833	-0.0616073	-0.0356536	-0.0639666	-0.126885	1.62338	0.93949	1.68555	3.34347	0.0974028	0.0563694	0.101133	0.200608
	80640	22.4	-0.0553152	-0.0387993	-0.0671123	-0.12269	1.45758	1.02238	1.76844	3.23294	0.0874548	0.0613428	0.106106	0.193976
	80700	22.4167	-0.0541357	-0.0372263	-0.0639666	-0.118495	1.4265	0.98093	1.68555	3.12241	0.08559	0.0588558	0.101133	0.187345
	80760	22.4333	-0.0536112	-0.0372263	-0.0629181	-0.117447	1.41268	0.98093	1.65792	3.09478	0.0847608	0.0588558	0.0994752	0.185687
	80820	22.45	-0.054922	-0.0372263	-0.0629181	-0.117447	1.44722	0.98093	1.65792	3.09478	0.0868332	0.0588558	0.0994752	0.185687
	80880	22.4667	-0.0550533	-0.0387993	-0.0639666	-0.116398	1.45068	1.02238	1.68555	3.06715	0.0870408	0.0613428	0.101133	0.184029
	80940	22.4833	-0.0554465	-0.0361777	-0.0608206	-0.113252	1.46104	0.9533	1.60265	2.98425	0.0876624	0.057198	0.096159	0.179055
	81000	22.5	-0.0512519	-0.0372263	-0.0618691	-0.108009	1.35051	0.98093	1.63028	2.84609	0.0810306	0.0588558	0.0978168	0.170765
	81060	22.5167	-0.0473195	-0.0351292	-0.0629181	-0.104863	1.24689	0.92567	1.65792	2.76319	0.0748134	0.0555402	0.0994752	0.165791
	81120	22.5333	-0.0477126	-0.0387993	-0.0723555	-0.111155	1.25725	1.02238	1.9066	2.92899	0.075435	0.0613428	0.114396	0.175739
	81180	22.55	-0.0511209	-0.0367022	-0.0723555	-0.117447	1.34706	0.96712	1.9066	3.09478	0.0808236	0.0580272	0.114396	0.185687
	81240	22.5667	-0.0541357	-0.0382752	-0.0765501	-0.124787	1.4265	1.00857	2.01713	3.2882	0.08559	0.0605142	0.121028	0.197292
	81300	22.5833	-0.0538734	-0.0361777	-0.0713069	-0.132127	1.41959	0.9533	1.87897	3.48162	0.0851754	0.057198	0.112738	0.208897
	81360	22.6	-0.0498101	-0.0356536	-0.0681612	-0.123739	1.31252	0.93949	1.79608	3.26057	0.0787512	0.0563694	0.107765	0.195634
	81420	22.6167	-0.0533494	-0.0340806	-0.0650152	-0.120593	1.40578	0.89804	1.71318	3.17767	0.0843468	0.0538824	0.102791	0.19066
	81480	22.6333	-0.0525626	-0.0351292	-0.0629181	-0.12269	1.38505	0.92567	1.65792	3.23294	0.083103	0.0555402	0.0994752	0.193976
	81540	22.65	-0.0513832	-0.0367022	-0.0639666	-0.118495	1.35397	0.96712	1.68555	3.12241	0.0812382	0.0580272	0.101133	0.187345
	81600	22.6667	-0.0529558	-0.0367022	-0.0639666	-0.117447	1.39541	0.96712	1.68555	3.09478	0.0837246	0.0580272	0.101133	0.185687
	81660	22.6833	-0.0546601	-0.0351292	-0.0618691	-0.116398	1.44032	0.92567	1.63028	3.06715	0.0864192	0.0555402	0.0978168	0.184029
	81720	22.7	-0.0474508	-0.0377508	-0.0629181	-0.115349	1.25035	0.99475	1.65792	3.03951	0.075021	0.059685	0.0994752	0.182371
	81780	22.7167	-0.0491547	-0.0382752	-0.0639666	-0.114301	1.29525	1.00857	1.68555	3.01188	0.077715	0.0605142	0.101133	0.180713
	81840	22.7333	-0.0547911	-0.0335561	-0.0618691	-0.112204	1.44377	0.88422	1.63028	2.95662	0.0866262	0.0530532	0.0978168	0.177397
	81900	22.75	-0.051645	-0.0356536	-0.0587235	-0.119544	1.36087	0.93949	1.54739	3.15004	0.0816522	0.0563694	0.0928434	0.189002
	81960	22.7667	-0.0513832	-0.0356536	-0.0576749	-0.116398	1.35397	0.93949	1.51976	3.06715	0.0812382	0.0563694	0.0911856	0.184029
	82020	22.7833	-0.0578058	-0.0309346	-0.0608206	-0.111155	1.52321	0.81514	1.60265	2.92899	0.0913926	0.0489084	0.096159	0.175739
	82080	22.8	-0.0456155	-0.0325076	-0.0576749	-0.109058	1.20199	0.85659	1.51976	2.87372	0.0721194	0.0513954	0.0911856	0.172423
	82140	22.8167	-0.044567	-0.0325076	-0.0534803	-0.115349	1.17436	0.85659	1.40923	3.03951	0.0704616	0.0513954	0.0845538	0.182371
	82200	22.8333	-0.0448292	-0.0335561	-0.0587235	-0.109058	1.18127	0.88422	1.54739	2.87372	0.0708762	0.0530532	0.0928434	0.172423
	82260	22.85	-0.0467954	-0.0330321	-0.0576749	-0.111155	1.23308	0.87041	1.51976	2.92899	0.0739848	0.0522246	0.0911856	0.175739
	82320	22.8667	-0.0490234	-0.0325076	-0.0576749	-0.109058	1.29179	0.85659	1.51976	2.87372	0.0775074	0.0513954	0.0911856	0.172423
	82380	22.8833	-0.0502033	-0.0330321	-0.059772	-0.111155	1.32288	0.87041	1.57502	2.92899	0.0793728	0.0522246	0.0945012	0.175739
	82440	22.9	-0.0471885	-0.0367022	-0.059772	-0.111155	1.24344	0.96712	1.57502	2.92899	0.0746064	0.0580272	0.0945012	0.175739
	82500	22.9167	-0.0605583	-0.0335561	-0.059772	-0.117447	1.59574	0.88422	1.57502	3.09478	0.0957444	0.0530532	0.0945012	0.185687
	82560	22.9333	-0.0550533	-0.0377508	-0.0629181	-0.115349	1.45068	0.99475	1.65792	3.03951	0.0870408	0.059685	0.0994752	0.182371
	82620	22.95	-0.0558396	-0.0377508	-0.0629181	-0.116398	1.4714	0.99475	1.65792	3.06715	0.088284	0.059685	0.0994752	0.184029
	82680	22.9667	-0.0529558	-0.0367022	-0.0608206	-0.114301	1.39541	0.96712	1.60265	3.01188	0.0837246	0.0580272	0.096159	0.180713
	82740	22.9833	-0.0537425	-0.0346047	-0.0576749	-0.113252	1.41614	0.91185	1.51976	2.98425	0.0849684	0.054711	0.0911856	0.179055
	82800	23	-0.0469263	-0.0377508	-0.059772	-0.110106	1.23653	0.99475	1.57502	2.90135	0.0741918	0.059685	0.0945012	0.174081
	82860	23.0167	-0.0481062	-0.0319831	-0.056626	-0.109058	1.26762	0.84277	1.49212	2.87372	0.0760572	0.0505662	0.0895272	0.172423
	82920	23.0333	-0.0488925	-0.0277889	-0.0545288	-0.102766	1.28834	0.73225	1.43686	2.70793	0.0773004	0.043935	0.0862116	0.162476
	82980	23.05	-0.0374885	-0.0346047	-0.0629181	-0.0985713	0.98784	0.91185	1.65792	2.5974	0.0592704	0.054711	0.0994752	0.155844
	83040	23.0667	-0.04129	-0.0340806	-0.059772	-0.104863	1.08801	0.89804	1.57502	2.76319	0.0652806	0.0538824	0.0945012	0.165791
	83100	23.0833	-0.0384062	-0.0361777	-0.0587235	-0.102766	1.01202	0.9533	1.54739	2.70793	0.0607212	0.057198	0.0928434	0.162476
	83160	23.1	-0.038013	-0.0367022	-0.0660637	-0.091231	1.00166	0.96712	1.74081	2.40398	0.0600996	0.0580272	0.104449	0.144239
	83220	23.1167	-0.0340806	-0.0387993	-0.056626	-0.105912	0.89804	1.02238	1.49212	2.79083	0.0538824	0.0613428	0.0895272	0.16745
	83280	23.1333	-0.0521695	-0.0325076	-0.056626	-0.108009	1.37469	0.85659	1.49212	2.84609	0.0824814	0.0513954	0.0895272	0.170765
	83340	23.15	-0.0387993	-0.0419454	-0.059772	-0.115349	1.02238	1.10528	1.57502	3.03951	0.0613428	0.0663168	0.0945012	0.182371
	83400	23.1667	-0.0530871	-0.0340806	-0.056626	-0.113252	1.39887	0.89804	1.49212	2.98425	0.0839322	0.0538824	0.0895272	0.179055
	83460	23.1833	-0.0524317	-0.0367022	-0.0608206	-0.110106	1.3816	0.96712	1.60265	2.90135	0.082896	0.0580272	0.096159	0.174081
	83520	23.2	-0.0563641	-0.0335561	-0.0576749	-0.113252	1.48522	0.88422	1.51976	2.98425	0.0891132	0.0530532	0.0911856	0.179055
	83580	23.2167	-0.0536112	-0.0351292	-0.0650152	-0.102766	1.41268	0.92567	1.71318	2.70793	0.0847608	0.0555402	0.102791	0.162476
	83640	23.2333	-0.0486303	-0.0340806	-0.0555774	-0.108009	1.28143	0.89804	1.46449	2.84609	0.0768858	0.0538824	0.0878694	0.170765
	83700	23.25	-0.052694	-0.0356536	-0.059772	-0.109058	1.38851	0.93949	1.57502	2.87372	0.0833106	0.0563694	0.0945012	0.172423
	83760	23.2667	-0.0457464	-0.0382752	-0.0629181	-0.108009	1.20544	1.00857	1.65792	2.84609	0.0723264	0.0605142	0.0994752	0.170765
	83820	23.2833	-0.0512519	-0.0351292	-0.0587235	-0.111155	1.35051	0.92567	1.54739	2.92899	0.0810306	0.0555402	0.0928434	0.175739
	83880	23.3	-0.0460087	-0.0330321	-0.056626	-0.100669	1.21235	0.87041	1.49212	2.65267	0.072741	0.0522246	0.0895272	0.15916
	83940	23.3167	-0.048368	-0.0340806	-0.0608206	-0.108009	1.27452	0.89804	1.60265	2.84609	0.0764712	0.0538824	0.096159	0.170765
	84000	23.3333	-0.0525626	-0.0351292	-0.0681612	-0.113252	1.38505	0.92567	1.79608	2.98425	0.083103	0.0555402	0.107765	0.179055
	84060	23.35	-0.0492857	-0.0398479	-0.0786476	-0.116398	1.2987	1.05001	2.0724	3.06715	0.077922	0.0630006	0.124344	0.184029
	84120	23.3667	-0.0571504	-0.0356536	-0.074453	-0.123739	1.50594	0.93949	1.96187	3.26057	0.0903564	0.0563694	0.117712	0.195634
	84180	23.3833	-0.0509896	-0.0361777	-0.0692098	-0.120593	1.3436	0.9533	1.82371	3.17767	0.080616	0.057198	0.109423	0.19066
	84240	23.4	-0.0481062	-0.0382752	-0.0671123	-0.117447	1.26762	1.00857	1.76844	3.09478	0.0760572	0.0605142	0.106106	0.185687
	84300	23.4167	-0.0562328	-0.0330321	-0.0660637	-0.110106	1.48176	0.87041	1.74081	2.90135	0.0889056	0.0522246	0.104449	0.174081
	84360	23.4333	-0.0571504	-0.0346047	-0.0608206	-0.120593	1.50594	0.91185	1.60265	3.17767	0.0903564	0.054711	0.096159	0.19066
	84420	23.45	-0.0543979	-0.0351292	-0.0629181	-0.115349	1.43341	0.92567	1.65792	3.03951	0.0860046	0.0555402	0.0994752	0.182371
	84480	23.4667	-0.0528249	-0.0361777	-0.0618691	-0.115349	1.39196	0.9533	1.63028	3.03951	0.0835176	0.057198	0.0978168	0.182371
	84540	23.4833	-0.0543979	-0.0382752	-0.0650152	-0.116398	1.43341	1.00857	1.71318	3.06715	0.0860046	0.0605142	0.102791	0.184029
	84600	23.5	-0.052694	-0.0367022	-0.0681612	-0.118495	1.38851	0.96712	1.79608	3.12241	0.0833106	0.0580272	0.107765	0.187345
	84660	23.5167	-0.0550533	-0.0377508	-0.0723555	-0.121642	1.45068	0.99475	1.9066	3.20531	0.0870408	0.059685	0.114396	0.192319
	84720	23.5333	-0.0525626	-0.0372263	-0.074453	-0.115349	1.38505	0.98093	1.96187	3.03951	0.083103	0.0588558	0.117712	0.182371
	84780	23.55	-0.0492857	-0.0377508	-0.0692098	-0.121642	1.2987	0.99475	1.82371	3.20531	0.077922	0.059685	0.109423	0.192319
	84840	23.5667	-0.0524317	-0.0356536	-0.0608206	-0.118495	1.3816	0.93949	1.60265	3.12241	0.082896	0.0563694	0.096159	0.187345
	84900	23.5833	-0.0462709	-0.0414209	-0.0587235	-0.123739	1.21926	1.09146	1.54739	3.26057	0.0731556	0.0654876	0.0928434	0.195634
	84960	23.6	-0.0521695	-0.0377508	-0.0618691	-0.115349	1.37469	0.99475	1.63028	3.03951	0.0824814	0.059685	0.0978168	0.182371
	85020	23.6167	-0.0524317	-0.0356536	-0.0576749	-0.115349	1.3816	0.93949	1.51976	3.03951	0.082896	0.0563694	0.0911856	0.182371
	85080	23.6333	-0.0528249	-0.0372263	-0.0608206	-0.114301	1.39196	0.98093	1.60265	3.01188	0.0835176	0.0588558	0.096159	0.180713
	85140	23.65	-0.0519073	-0.0367022	-0.059772	-0.113252	1.36778	0.96712	1.57502	2.98425	0.0820668	0.0580272	0.0945012	0.179055
	85200	23.6667	-0.0523004	-0.0372263	-0.0660637	-0.114301	1.37814	0.98093	1.74081	3.01188	0.0826884	0.0588558	0.104449	0.180713
	85260	23.6833	-0.0521695	-0.0356536	-0.0702584	-0.118495	1.37469	0.93949	1.85134	3.12241	0.0824814	0.0563694	0.11108	0.187345
	85320	23.7	-0.0530871	-0.0372263	-0.0723555	-0.119544	1.39887	0.98093	1.9066	3.15004	0.0839322	0.0588558	0.114396	0.189002
	85380	23.7167	-0.0557087	-0.0382752	-0.074453	-0.123739	1.46795	1.00857	1.96187	3.26057	0.088077	0.0605142	0.117712	0.195634
	85440	23.7333	-0.053218	-0.0356536	-0.0671123	-0.118495	1.40232	0.93949	1.76844	3.12241	0.0841392	0.0563694	0.106106	0.187345
	85500	23.75	-0.0537425	-0.0377508	-0.0639666	-0.117447	1.41614	0.99475	1.68555	3.09478	0.0849684	0.059685	0.101133	0.185687
	85560	23.7667	-0.054922	-0.0372263	-0.0618691	-0.120593	1.44722	0.98093	1.63028	3.17767	0.0868332	0.0588558	0.0978168	0.19066
	85620	23.7833	-0.0541357	-0.0382752	-0.0629181	-0.116398	1.4265	1.00857	1.65792	3.06715	0.08559	0.0605142	0.0994752	0.184029
	85680	23.8	-0.0541357	-0.0382752	-0.0650152	-0.118495	1.4265	1.00857	1.71318	3.12241	0.08559	0.0605142	0.102791	0.187345
	85740	23.8167	-0.0509896	-0.0351292	-0.0660637	-0.116398	1.3436	0.92567	1.74081	3.06715	0.080616	0.0555402	0.104449	0.184029
	85800	23.8333	-0.0511209	-0.0335561	-0.0660637	-0.117447	1.34706	0.88422	1.74081	3.09478	0.0808236	0.0530532	0.104449	0.185687
	85860	23.85	-0.0513832	-0.0335561	-0.0660637	-0.118495	1.35397	0.88422	1.74081	3.12241	0.0812382	0.0530532	0.104449	0.187345
	85920	23.8667	-0.0508587	-0.0335561	-0.0671123	-0.118495	1.34015	0.88422	1.76844	3.12241	0.080409	0.0530532	0.106106	0.187345
	85980	23.8833	-0.0508587	-0.0346047	-0.0671123	-0.118495	1.34015	0.91185	1.76844	3.12241	0.080409	0.054711	0.106106	0.187345
	86040	23.9	-0.0523004	-0.0351292	-0.0681612	-0.112204	1.37814	0.92567	1.79608	2.95662	0.0826884	0.0555402	0.107765	0.177397
	86100	23.9167	-0.052694	-0.0367022	-0.0629181	-0.115349	1.38851	0.96712	1.65792	3.03951	0.0833106	0.0580272	0.0994752	0.182371
	86160	23.9333	-0.0541357	-0.0382752	-0.0639666	-0.114301	1.4265	1.00857	1.68555	3.01188	0.08559	0.0605142	0.101133	0.180713
	86220	23.95	-0.0538734	-0.0372263	-0.0629181	-0.116398	1.41959	0.98093	1.65792	3.06715	0.0851754	0.0588558	0.0994752	0.184029
	86280	23.9667	-0.0521695	-0.0367022	-0.0618691	-0.112204	1.37469	0.96712	1.63028	2.95662	0.0824814	0.0580272	0.0978168	0.177397
	86340	23.9833	-0.0525626	-0.0372263	-0.0629181	-0.114301	1.38505	0.98093	1.65792	3.01188	0.083103	0.0588558	0.0994752	0.180713
	86400	24	-0.0521695	-0.0377508	-0.0629181	-0.114301	1.37469	0.99475	1.65792	3.01188	0.0824814	0.059685	0.0994752	0.180713
	86460	24.0167	-0.0550533	-0.0367022	-0.0629181	-0.117447	1.45068	0.96712	1.65792	3.09478	0.0870408	0.0580272	0.0994752	0.185687
	86520	24.0333	-0.0580681	-0.0361777	-0.0629181	-0.115349	1.53012	0.9533	1.65792	3.03951	0.0918072	0.057198	0.0994752	0.182371
	86580	24.05	-0.0616073	-0.0346047	-0.0555774	-0.125836	1.62338	0.91185	1.46449	3.31583	0.0974028	0.054711	0.0878694	0.19895
	86640	24.0667	-0.0454846	-0.044567	-0.0702584	-0.115349	1.19854	1.17436	1.85134	3.03951	0.0719124	0.0704616	0.11108	0.182371
	86700	24.0833	-0.0537425	-0.0367022	-0.059772	-0.117447	1.41614	0.96712	1.57502	3.09478	0.0849684	0.0580272	0.0945012	0.185687
	86760	24.1	-0.0481062	-0.0382752	-0.0618691	-0.113252	1.26762	1.00857	1.63028	2.98425	0.0760572	0.0605142	0.0978168	0.179055
	86820	24.1167	-0.0540047	-0.0367022	-0.0629181	-0.114301	1.42305	0.96712	1.65792	3.01188	0.085383	0.0580272	0.0994752	0.180713
	86880	24.1333	-0.0500724	-0.0367022	-0.0618691	-0.113252	1.31943	0.96712	1.63028	2.98425	0.0791658	0.0580272	0.0978168	0.179055
	86940	24.15	-0.0513832	-0.0346047	-0.0587235	-0.112204	1.35397	0.91185	1.54739	2.95662	0.0812382	0.054711	0.0928434	0.177397
	87000	24.1667	-0.0511209	-0.0346047	-0.0587235	-0.110106	1.34706	0.91185	1.54739	2.90135	0.0808236	0.054711	0.0928434	0.174081
	87060	24.1833	-0.0521695	-0.0356536	-0.0608206	-0.113252	1.37469	0.93949	1.60265	2.98425	0.0824814	0.0563694	0.096159	0.179055
	87120	24.2	-0.0492857	-0.0356536	-0.0608206	-0.113252	1.2987	0.93949	1.60265	2.98425	0.077922	0.0563694	0.096159	0.179055
	87180	24.2167	-0.0469263	-0.0335561	-0.0555774	-0.109058	1.23653	0.88422	1.46449	2.87372	0.0741918	0.0530532	0.0878694	0.172423
	87240	24.2333	-0.0550533	-0.0325076	-0.0587235	-0.111155	1.45068	0.85659	1.54739	2.92899	0.0870408	0.0513954	0.0928434	0.175739
	87300	24.25	-0.0454846	-0.0361777	-0.059772	-0.106961	1.19854	0.9533	1.57502	2.81846	0.0719124	0.057198	0.0945012	0.169108
	87360	24.2667	-0.0465332	-0.0351292	-0.0639666	-0.100669	1.22617	0.92567	1.68555	2.65267	0.0735702	0.0555402	0.101133	0.15916
	87420	24.2833	-0.0467954	-0.0351292	-0.059772	-0.109058	1.23308	0.92567	1.57502	2.87372	0.0739848	0.0555402	0.0945012	0.172423
	87480	24.3	-0.0477126	-0.0335561	-0.0576749	-0.106961	1.25725	0.88422	1.51976	2.81846	0.075435	0.0530532	0.0911856	0.169108
	87540	24.3167	-0.0491547	-0.0330321	-0.0576749	-0.111155	1.29525	0.87041	1.51976	2.92899	0.077715	0.0522246	0.0911856	0.175739
	87600	24.3333	-0.0487616	-0.031459	-0.0576749	-0.109058	1.28489	0.82896	1.51976	2.87372	0.0770934	0.0497376	0.0911856	0.172423
	87660	24.35	-0.0491547	-0.0330321	-0.0576749	-0.111155	1.29525	0.87041	1.51976	2.92899	0.077715	0.0522246	0.0911856	0.175739
	87720	24.3667	-0.0486303	-0.0319831	-0.056626	-0.109058	1.28143	0.84277	1.49212	2.87372	0.0768858	0.0505662	0.0895272	0.172423
	87780	24.3833	-0.0491547	-0.0319831	-0.056626	-0.109058	1.29525	0.84277	1.49212	2.87372	0.077715	0.0505662	0.0895272	0.172423
	87840	24.4	-0.0488925	-0.0330321	-0.0576749	-0.112204	1.28834	0.87041	1.51976	2.95662	0.0773004	0.0522246	0.0911856	0.177397
	87900	24.4167	-0.0503342	-0.0304105	-0.0555774	-0.109058	1.32633	0.80133	1.46449	2.87372	0.0795798	0.0480798	0.0878694	0.172423
	87960	24.4333	-0.0517763	-0.029886	-0.0524317	-0.113252	1.36433	0.78751	1.3816	2.98425	0.0818598	0.0472506	0.082896	0.179055
	88020	24.45	-0.0426008	-0.0330321	-0.0545288	-0.108009	1.12255	0.87041	1.43686	2.84609	0.067353	0.0522246	0.0862116	0.170765
	88080	24.4667	-0.0460087	-0.0340806	-0.0618691	-0.103815	1.21235	0.89804	1.63028	2.73556	0.072741	0.0538824	0.0978168	0.164134
	88140	24.4833	-0.0443047	-0.0335561	-0.0545288	-0.111155	1.16745	0.88422	1.43686	2.92899	0.070047	0.0530532	0.0862116	0.175739
	88200	24.5	-0.0464018	-0.0304105	-0.0534803	-0.109058	1.22271	0.80133	1.40923	2.87372	0.0733626	0.0480798	0.0845538	0.172423
	88260	24.5167	-0.0470572	-0.0319831	-0.0545288	-0.111155	1.23998	0.84277	1.43686	2.92899	0.0743988	0.0505662	0.0862116	0.175739
	88320	24.5333	-0.0492857	-0.031459	-0.0534803	-0.110106	1.2987	0.82896	1.40923	2.90135	0.077922	0.0497376	0.0845538	0.174081
	88380	24.55	-0.0471885	-0.0304105	-0.0534803	-0.106961	1.24344	0.80133	1.40923	2.81846	0.0746064	0.0480798	0.0845538	0.169108
	88440	24.5667	-0.0449601	-0.0319831	-0.0555774	-0.110106	1.18472	0.84277	1.46449	2.90135	0.0710832	0.0505662	0.0878694	0.174081
	88500	24.5833	-0.0416831	-0.031459	-0.0545288	-0.103815	1.09837	0.82896	1.43686	2.73556	0.0659022	0.0497376	0.0862116	0.164134
	88560	24.6	-0.04614	-0.0304105	-0.0524317	-0.108009	1.21581	0.80133	1.3816	2.84609	0.0729486	0.0480798	0.082896	0.170765
	88620	24.6167	-0.0481062	-0.0309346	-0.0534803	-0.108009	1.26762	0.81514	1.40923	2.84609	0.0760572	0.0489084	0.0845538	0.170765
	88680	24.6333	-0.0462709	-0.029886	-0.0524317	-0.106961	1.21926	0.78751	1.3816	2.81846	0.0731556	0.0472506	0.082896	0.169108
	88740	24.65	-0.0465332	-0.029886	-0.0513832	-0.108009	1.22617	0.78751	1.35397	2.84609	0.0735702	0.0472506	0.0812382	0.170765
	88800	24.6667	-0.0454846	-0.0288374	-0.0503342	-0.103815	1.19854	0.75988	1.32633	2.73556	0.0719124	0.0455928	0.0795798	0.164134
	88860	24.6833	-0.0456155	-0.0304105	-0.0545288	-0.105912	1.20199	0.80133	1.43686	2.79083	0.0721194	0.0480798	0.0862116	0.16745
	88920	24.7	-0.0471885	-0.0304105	-0.0513832	-0.105912	1.24344	0.80133	1.35397	2.79083	0.0746064	0.0480798	0.0812382	0.16745
	88980	24.7167	-0.0469263	-0.0293615	-0.0513832	-0.108009	1.23653	0.77369	1.35397	2.84609	0.0741918	0.0464214	0.0812382	0.170765
	89040	24.7333	-0.0464018	-0.0304105	-0.0524317	-0.108009	1.22271	0.80133	1.3816	2.84609	0.0733626	0.0480798	0.082896	0.170765
	89100	24.75	-0.0464018	-0.028313	-0.0503342	-0.110106	1.22271	0.74606	1.32633	2.90135	0.0733626	0.0447636	0.0795798	0.174081
	89160	24.7667	-0.0466641	-0.028313	-0.0513832	-0.113252	1.22962	0.74606	1.35397	2.98425	0.0737772	0.0447636	0.0812382	0.179055
	89220	24.7833	-0.0474508	-0.028313	-0.0503342	-0.116398	1.25035	0.74606	1.32633	3.06715	0.075021	0.0447636	0.0795798	0.184029
	89280	24.8	-0.0466641	-0.0272644	-0.0503342	-0.116398	1.22962	0.71843	1.32633	3.06715	0.0737772	0.0431058	0.0795798	0.184029
	89340	24.8167	-0.0481062	-0.0277889	-0.0503342	-0.118495	1.26762	0.73225	1.32633	3.12241	0.0760572	0.043935	0.0795798	0.187345
	89400	24.8333	-0.0477126	-0.028313	-0.0492857	-0.115349	1.25725	0.74606	1.2987	3.03951	0.075435	0.0447636	0.077922	0.182371
	89460	24.85	-0.0464018	-0.028313	-0.0503342	-0.112204	1.22271	0.74606	1.32633	2.95662	0.0733626	0.0447636	0.0795798	0.177397
	89520	24.8667	-0.0474508	-0.0304105	-0.0524317	-0.108009	1.25035	0.80133	1.3816	2.84609	0.075021	0.0480798	0.082896	0.170765
	89580	24.8833	-0.0450911	-0.0293615	-0.0524317	-0.104863	1.18817	0.77369	1.3816	2.76319	0.0712902	0.0464214	0.082896	0.165791
	89640	24.9	-0.0479749	-0.0304105	-0.0524317	-0.108009	1.26416	0.80133	1.3816	2.84609	0.0758496	0.0480798	0.082896	0.170765
	89700	24.9167	-0.0435184	-0.0304105	-0.0513832	-0.0985713	1.14673	0.80133	1.35397	2.5974	0.0688038	0.0480798	0.0812382	0.155844
	89760	24.9333	-0.0448292	-0.028313	-0.0513832	-0.104863	1.18127	0.74606	1.35397	2.76319	0.0708762	0.0447636	0.0812382	0.165791
	89820	24.95	-0.0454846	-0.0319831	-0.0587235	-0.115349	1.19854	0.84277	1.54739	3.03951	0.0719124	0.0505662	0.0928434	0.182371
	89880	24.9667	-0.049417	-0.0330321	-0.0639666	-0.12269	1.30216	0.87041	1.68555	3.23294	0.0781296	0.0522246	0.101133	0.193976
	89940	24.9833	-0.052694	-0.0335561	-0.0660637	-0.132127	1.38851	0.88422	1.74081	3.48162	0.0833106	0.0530532	0.104449	0.208897
	90000	25	-0.0546601	-0.0288374	-0.0587235	-0.13003	1.44032	0.75988	1.54739	3.42636	0.0864192	0.0455928	0.0928434	0.205582
	90060	25.0167	-0.0504655	-0.029886	-0.0545288	-0.124787	1.32979	0.78751	1.43686	3.2882	0.0797874	0.0472506	0.0862116	0.197292
	90120	25.0333	-0.0473195	-0.0330321	-0.0534803	-0.126885	1.24689	0.87041	1.40923	3.34347	0.0748134	0.0522246	0.0845538	0.200608
	90180	25.05	-0.0431249	-0.0340806	-0.056626	-0.118495	1.13636	0.89804	1.49212	3.12241	0.0681816	0.0538824	0.0895272	0.187345
	90240	25.0667	-0.0515141	-0.0319831	-0.0513832	-0.127933	1.35742	0.84277	1.35397	3.3711	0.0814452	0.0505662	0.0812382	0.202266
	90300	25.0833	-0.0470572	-0.0351292	-0.0545288	-0.126885	1.23998	0.92567	1.43686	3.34347	0.0743988	0.0555402	0.0862116	0.200608
	90360	25.1	-0.0512519	-0.0309346	-0.0534803	-0.12269	1.35051	0.81514	1.40923	3.23294	0.0810306	0.0489084	0.0845538	0.193976
	90420	25.1167	-0.051645	-0.0325076	-0.0555774	-0.121642	1.36087	0.85659	1.46449	3.20531	0.0816522	0.0513954	0.0878694	0.192319
	90480	25.1333	-0.0512519	-0.0330321	-0.0555774	-0.123739	1.35051	0.87041	1.46449	3.26057	0.0810306	0.0522246	0.0878694	0.195634
	90540	25.15	-0.0509896	-0.0340806	-0.056626	-0.121642	1.3436	0.89804	1.49212	3.20531	0.080616	0.0538824	0.0895272	0.192319
	90600	25.1667	-0.0534803	-0.0335561	-0.056626	-0.120593	1.40923	0.88422	1.49212	3.17767	0.0845538	0.0530532	0.0895272	0.19066
	90660	25.1833	-0.0511209	-0.0356536	-0.059772	-0.115349	1.34706	0.93949	1.57502	3.03951	0.0808236	0.0563694	0.0945012	0.182371
	90720	25.2	-0.0466641	-0.0356536	-0.056626	-0.110106	1.22962	0.93949	1.49212	2.90135	0.0737772	0.0563694	0.0895272	0.174081
	90780	25.2167	-0.0554465	-0.029886	-0.0513832	-0.113252	1.46104	0.78751	1.35397	2.98425	0.0876624	0.0472506	0.0812382	0.179055
	90840	25.2333	-0.0513832	-0.0346047	-0.0555774	-0.115349	1.35397	0.91185	1.46449	3.03951	0.0812382	0.054711	0.0878694	0.182371
	90900	25.25	-0.0454846	-0.0351292	-0.0555774	-0.109058	1.19854	0.92567	1.46449	2.87372	0.0719124	0.0555402	0.0878694	0.172423
	90960	25.2667	-0.0499411	-0.0340806	-0.0555774	-0.111155	1.31597	0.89804	1.46449	2.92899	0.0789582	0.0538824	0.0878694	0.175739
	91020	25.2833	-0.0479749	-0.0335561	-0.0534803	-0.111155	1.26416	0.88422	1.40923	2.92899	0.0758496	0.0530532	0.0845538	0.175739
	91080	25.3	-0.048368	-0.0330321	-0.0534803	-0.109058	1.27452	0.87041	1.40923	2.87372	0.0764712	0.0522246	0.0845538	0.172423
	91140	25.3167	-0.0486303	-0.0340806	-0.0545288	-0.114301	1.28143	0.89804	1.43686	3.01188	0.0768858	0.0538824	0.0862116	0.180713
	91200	25.3333	-0.0491547	-0.0330321	-0.0524317	-0.111155	1.29525	0.87041	1.3816	2.92899	0.077715	0.0522246	0.082896	0.175739
	91260	25.35	-0.0488925	-0.0330321	-0.0513832	-0.115349	1.28834	0.87041	1.35397	3.03951	0.0773004	0.0522246	0.0812382	0.182371
	91320	25.3667	-0.0469263	-0.0346047	-0.0524317	-0.117447	1.23653	0.91185	1.3816	3.09478	0.0741918	0.054711	0.082896	0.185687
	91380	25.3833	-0.0498101	-0.0346047	-0.0545288	-0.113252	1.31252	0.91185	1.43686	2.98425	0.0787512	0.054711	0.0862116	0.179055
	91440	25.4	-0.052694	-0.0346047	-0.0545288	-0.114301	1.38851	0.91185	1.43686	3.01188	0.0833106	0.054711	0.0862116	0.180713
	91500	25.4167	-0.0507278	-0.0351292	-0.0534803	-0.114301	1.3367	0.92567	1.40923	3.01188	0.080202	0.0555402	0.0845538	0.180713
	91560	25.4333	-0.0515141	-0.0351292	-0.0545288	-0.114301	1.35742	0.92567	1.43686	3.01188	0.0814452	0.0555402	0.0862116	0.180713
	91620	25.45	-0.0498101	-0.0356536	-0.0545288	-0.112204	1.31252	0.93949	1.43686	2.95662	0.0787512	0.0563694	0.0862116	0.177397
	91680	25.4667	-0.0491547	-0.0351292	-0.0534803	-0.115349	1.29525	0.92567	1.40923	3.03951	0.077715	0.0555402	0.0845538	0.182371
	91740	25.4833	-0.0491547	-0.0340806	-0.0513832	-0.114301	1.29525	0.89804	1.35397	3.01188	0.077715	0.0538824	0.0812382	0.180713
	91800	25.5	-0.0458778	-0.0335561	-0.0503342	-0.111155	1.2089	0.88422	1.32633	2.92899	0.072534	0.0530532	0.0795798	0.175739
	91860	25.5167	-0.0503342	-0.0325076	-0.0513832	-0.113252	1.32633	0.85659	1.35397	2.98425	0.0795798	0.0513954	0.0812382	0.179055
	91920	25.5333	-0.0474508	-0.0335561	-0.0524317	-0.110106	1.25035	0.88422	1.3816	2.90135	0.075021	0.0530532	0.082896	0.174081
	91980	25.55	-0.0496788	-0.0330321	-0.0524317	-0.113252	1.30906	0.87041	1.3816	2.98425	0.0785436	0.0522246	0.082896	0.179055
	92040	25.5667	-0.0481062	-0.0319831	-0.0534803	-0.110106	1.26762	0.84277	1.40923	2.90135	0.0760572	0.0505662	0.0845538	0.174081
	92100	25.5833	-0.0511209	-0.0304105	-0.0524317	-0.109058	1.34706	0.80133	1.3816	2.87372	0.0808236	0.0480798	0.082896	0.172423
	92160	25.6	-0.04129	-0.0393238	-0.0576749	-0.113252	1.08801	1.0362	1.51976	2.98425	0.0652806	0.062172	0.0911856	0.179055
	92220	25.6167	-0.0625245	-0.0267399	-0.0503342	-0.111155	1.64755	0.70461	1.32633	2.92899	0.098853	0.0422766	0.0795798	0.175739
	92280	25.6333	-0.0443047	-0.0356536	-0.0513832	-0.111155	1.16745	0.93949	1.35397	2.92899	0.070047	0.0563694	0.0812382	0.175739
	92340	25.65	-0.0491547	-0.0351292	-0.0534803	-0.113252	1.29525	0.92567	1.40923	2.98425	0.077715	0.0555402	0.0845538	0.179055
	92400	25.6667	-0.0505965	-0.0335561	-0.0534803	-0.111155	1.33324	0.88422	1.40923	2.92899	0.0799944	0.0530532	0.0845538	0.175739
	92460	25.6833	-0.053218	-0.0325076	-0.0545288	-0.109058	1.40232	0.85659	1.43686	2.87372	0.0841392	0.0513954	0.0862116	0.172423
	92520	25.7	-0.0509896	-0.0319831	-0.0513832	-0.111155	1.3436	0.84277	1.35397	2.92899	0.080616	0.0505662	0.0812382	0.175739
	92580	25.7167	-0.0470572	-0.0330321	-0.0503342	-0.109058	1.23998	0.87041	1.32633	2.87372	0.0743988	0.0522246	0.0795798	0.172423
	92640	25.7333	-0.0490234	-0.0335561	-0.0524317	-0.111155	1.29179	0.88422	1.3816	2.92899	0.0775074	0.0530532	0.082896	0.175739
	92700	25.75	-0.0505965	-0.0325076	-0.0545288	-0.105912	1.33324	0.85659	1.43686	2.79083	0.0799944	0.0513954	0.0862116	0.16745
	92760	25.7667	-0.0423385	-0.0361777	-0.0555774	-0.105912	1.11564	0.9533	1.46449	2.79083	0.0669384	0.057198	0.0878694	0.16745
	92820	25.7833	-0.0540047	-0.0304105	-0.0513832	-0.104863	1.42305	0.80133	1.35397	2.76319	0.085383	0.0480798	0.0812382	0.165791
	92880	25.8	-0.0578058	-0.0288374	-0.0482371	-0.111155	1.52321	0.75988	1.27107	2.92899	0.0913926	0.0455928	0.0762642	0.175739
	92940	25.8167	-0.0486303	-0.0319831	-0.0503342	-0.105912	1.28143	0.84277	1.32633	2.79083	0.0768858	0.0505662	0.0795798	0.16745
	93000	25.8333	-0.0467954	-0.0319831	-0.0492857	-0.105912	1.23308	0.84277	1.2987	2.79083	0.0739848	0.0505662	0.077922	0.16745
	93060	25.85	-0.0477126	-0.031459	-0.0513832	-0.106961	1.25725	0.82896	1.35397	2.81846	0.075435	0.0497376	0.0812382	0.169108
	93120	25.8667	-0.0487616	-0.0325076	-0.0513832	-0.103815	1.28489	0.85659	1.35397	2.73556	0.0770934	0.0513954	0.0812382	0.164134
	93180	25.8833	-0.0453533	-0.0325076	-0.0503342	-0.104863	1.19508	0.85659	1.32633	2.76319	0.0717048	0.0513954	0.0795798	0.165791
	93240	25.9	-0.0439116	-0.0330321	-0.0534803	-0.100669	1.15709	0.87041	1.40923	2.65267	0.0694254	0.0522246	0.0845538	0.15916
	93300	25.9167	-0.0595098	-0.0262159	-0.0503342	-0.0996199	1.56811	0.6908	1.32633	2.62503	0.0940866	0.041448	0.0795798	0.157502
	93360	25.9333	-0.0638353	-0.0246428	-0.0471885	-0.106961	1.68209	0.64935	1.24344	2.81846	0.100925	0.038961	0.0746064	0.169108
	93420	25.95	-0.0610828	-0.0230698	-0.04614	-0.102766	1.60956	0.6079	1.21581	2.70793	0.0965736	0.036474	0.0729486	0.162476
	93480	25.9667	-0.0460087	-0.0309346	-0.0492857	-0.0996199	1.21235	0.81514	1.2987	2.62503	0.072741	0.0489084	0.077922	0.157502
	93540	25.9833	-0.0460087	-0.0319831	-0.0534803	-0.100669	1.21235	0.84277	1.40923	2.65267	0.072741	0.0505662	0.0845538	0.15916
	93600	26	-0.0444357	-0.0319831	-0.0555774	-0.102766	1.1709	0.84277	1.46449	2.70793	0.070254	0.0505662	0.0878694	0.162476
	93660	26.0167	-0.0498101	-0.0293615	-0.0576749	-0.106961	1.31252	0.77369	1.51976	2.81846	0.0787512	0.0464214	0.0911856	0.169108
	93720	26.0333	-0.0469263	-0.0325076	-0.059772	-0.111155	1.23653	0.85659	1.57502	2.92899	0.0741918	0.0513954	0.0945012	0.175739
	93780	26.05	-0.0517763	-0.0319831	-0.059772	-0.121642	1.36433	0.84277	1.57502	3.20531	0.0818598	0.0505662	0.0945012	0.192319
	93840	26.0667	-0.0482371	-0.0325076	-0.0576749	-0.119544	1.27107	0.85659	1.51976	3.15004	0.0762642	0.0513954	0.0911856	0.189002
	93900	26.0833	-0.0520386	-0.0319831	-0.0555774	-0.119544	1.37124	0.84277	1.46449	3.15004	0.0822744	0.0505662	0.0878694	0.189002
	93960	26.1	-0.0508587	-0.0325076	-0.0545288	-0.116398	1.34015	0.85659	1.43686	3.06715	0.080409	0.0513954	0.0862116	0.184029
	94020	26.1167	-0.0519073	-0.0304105	-0.0545288	-0.105912	1.36778	0.80133	1.43686	2.79083	0.0820668	0.0480798	0.0862116	0.16745
	94080	26.1333	-0.0419454	-0.0356536	-0.0545288	-0.111155	1.10528	0.93949	1.43686	2.92899	0.0663168	0.0563694	0.0862116	0.175739
	94140	26.15	-0.0495479	-0.031459	-0.0524317	-0.105912	1.30561	0.82896	1.3816	2.79083	0.0783366	0.0497376	0.082896	0.16745
	94200	26.1667	-0.0466641	-0.0325076	-0.0534803	-0.103815	1.22962	0.85659	1.40923	2.73556	0.0737772	0.0513954	0.0845538	0.164134
	94260	26.1833	-0.0462709	-0.0330321	-0.056626	-0.106961	1.21926	0.87041	1.49212	2.81846	0.0731556	0.0522246	0.0895272	0.169108
	94320	26.2	-0.0498101	-0.0335561	-0.0608206	-0.113252	1.31252	0.88422	1.60265	2.98425	0.0787512	0.0530532	0.096159	0.179055
	94380	26.2167	-0.0503342	-0.0346047	-0.0629181	-0.118495	1.32633	0.91185	1.65792	3.12241	0.0795798	0.054711	0.0994752	0.187345
	94440	26.2333	-0.0528249	-0.0361777	-0.0671123	-0.123739	1.39196	0.9533	1.76844	3.26057	0.0835176	0.057198	0.106106	0.195634
	94500	26.25	-0.0545288	-0.0367022	-0.0692098	-0.127933	1.43686	0.96712	1.82371	3.3711	0.0862116	0.0580272	0.109423	0.202266
	94560	26.2667	-0.0543979	-0.0351292	-0.0650152	-0.13003	1.43341	0.92567	1.71318	3.42636	0.0860046	0.0555402	0.102791	0.205582
	94620	26.2833	-0.0534803	-0.0335561	-0.0608206	-0.124787	1.40923	0.88422	1.60265	3.2882	0.0845538	0.0530532	0.096159	0.197292
	94680	26.3	-0.0525626	-0.0340806	-0.0587235	-0.123739	1.38505	0.89804	1.54739	3.26057	0.083103	0.0538824	0.0928434	0.195634
	94740	26.3167	-0.0530871	-0.0340806	-0.0576749	-0.120593	1.39887	0.89804	1.51976	3.17767	0.0839322	0.0538824	0.0911856	0.19066
	94800	26.3333	-0.0509896	-0.0330321	-0.0545288	-0.118495	1.3436	0.87041	1.43686	3.12241	0.080616	0.0522246	0.0862116	0.187345
	94860	26.35	-0.0511209	-0.0335561	-0.0555774	-0.116398	1.34706	0.88422	1.46449	3.06715	0.0808236	0.0530532	0.0878694	0.184029
	94920	26.3667	-0.0503342	-0.0325076	-0.0534803	-0.114301	1.32633	0.85659	1.40923	3.01188	0.0795798	0.0513954	0.0845538	0.180713
	94980	26.3833	-0.0477126	-0.031459	-0.0524317	-0.106961	1.25725	0.82896	1.3816	2.81846	0.075435	0.0497376	0.082896	0.169108
	95040	26.4	-0.0486303	-0.0330321	-0.056626	-0.111155	1.28143	0.87041	1.49212	2.92899	0.0768858	0.0522246	0.0895272	0.175739
	95100	26.4167	-0.0492857	-0.0346047	-0.0618691	-0.113252	1.2987	0.91185	1.63028	2.98425	0.077922	0.054711	0.0978168	0.179055
	95160	26.4333	-0.0523004	-0.0351292	-0.0650152	-0.120593	1.37814	0.92567	1.71318	3.17767	0.0826884	0.0555402	0.102791	0.19066
	95220	26.45	-0.0542666	-0.0377508	-0.0702584	-0.124787	1.42995	0.99475	1.85134	3.2882	0.085797	0.059685	0.11108	0.197292
	95280	26.4667	-0.0559706	-0.0382752	-0.0713069	-0.13003	1.47485	1.00857	1.87897	3.42636	0.088491	0.0605142	0.112738	0.205582
	95340	26.4833	-0.0562328	-0.0361777	-0.0671123	-0.133176	1.48176	0.9533	1.76844	3.50926	0.0889056	0.057198	0.106106	0.210556
	95400	26.5	-0.0547911	-0.0356536	-0.0639666	-0.13003	1.44377	0.93949	1.68555	3.42636	0.0866262	0.0563694	0.101133	0.205582
	95460	26.5167	-0.0540047	-0.0346047	-0.0608206	-0.127933	1.42305	0.91185	1.60265	3.3711	0.085383	0.054711	0.096159	0.202266
	95520	26.5333	-0.0533494	-0.0330321	-0.0576749	-0.124787	1.40578	0.87041	1.51976	3.2882	0.0843468	0.0522246	0.0911856	0.197292
	95580	26.55	-0.0523004	-0.0340806	-0.056626	-0.12269	1.37814	0.89804	1.49212	3.23294	0.0826884	0.0538824	0.0895272	0.193976
	95640	26.5667	-0.0515141	-0.0340806	-0.0555774	-0.118495	1.35742	0.89804	1.46449	3.12241	0.0814452	0.0538824	0.0878694	0.187345
	95700	26.5833	-0.0528249	-0.0340806	-0.0555774	-0.119544	1.39196	0.89804	1.46449	3.15004	0.0835176	0.0538824	0.0878694	0.189002
	95760	26.6	-0.0499411	-0.0340806	-0.0555774	-0.113252	1.31597	0.89804	1.46449	2.98425	0.0789582	0.0538824	0.0878694	0.179055
	95820	26.6167	-0.0496788	-0.0351292	-0.0587235	-0.110106	1.30906	0.92567	1.54739	2.90135	0.0785436	0.0555402	0.0928434	0.174081
	95880	26.6333	-0.0511209	-0.0346047	-0.0608206	-0.117447	1.34706	0.91185	1.60265	3.09478	0.0808236	0.054711	0.096159	0.185687
	95940	26.65	-0.0536112	-0.0372263	-0.0681612	-0.12269	1.41268	0.98093	1.79608	3.23294	0.0847608	0.0588558	0.107765	0.193976
	96000	26.6667	-0.0553152	-0.0377508	-0.0702584	-0.126885	1.45758	0.99475	1.85134	3.34347	0.0874548	0.059685	0.11108	0.200608
	96060	26.6833	-0.056495	-0.0382752	-0.0723555	-0.13003	1.48867	1.00857	1.9066	3.42636	0.0893202	0.0605142	0.114396	0.205582
	96120	26.7	-0.0572814	-0.0372263	-0.0702584	-0.135274	1.50939	0.98093	1.85134	3.56452	0.0905634	0.0588558	0.11108	0.213871
	96180	26.7167	-0.0561019	-0.0367022	-0.0671123	-0.134225	1.47831	0.96712	1.76844	3.53689	0.0886986	0.0580272	0.106106	0.212213
	96240	26.7333	-0.054922	-0.0361777	-0.0639666	-0.131079	1.44722	0.9533	1.68555	3.45399	0.0868332	0.057198	0.101133	0.207239
	96300	26.75	-0.0559706	-0.0351292	-0.0618691	-0.13003	1.47485	0.92567	1.63028	3.42636	0.088491	0.0555402	0.0978168	0.205582
	96360	26.7667	-0.0546601	-0.0361777	-0.0618691	-0.126885	1.44032	0.9533	1.63028	3.34347	0.0864192	0.057198	0.0978168	0.200608
	96420	26.7833	-0.054922	-0.0351292	-0.059772	-0.123739	1.44722	0.92567	1.57502	3.26057	0.0868332	0.0555402	0.0945012	0.195634
	96480	26.8	-0.0538734	-0.0340806	-0.056626	-0.121642	1.41959	0.89804	1.49212	3.20531	0.0851754	0.0538824	0.0895272	0.192319
	96540	26.8167	-0.0537425	-0.0356536	-0.0576749	-0.120593	1.41614	0.93949	1.51976	3.17767	0.0849684	0.0563694	0.0911856	0.19066
	96600	26.8333	-0.0500724	-0.0346047	-0.056626	-0.111155	1.31943	0.91185	1.49212	2.92899	0.0791658	0.054711	0.0895272	0.175739
	96660	26.85	-0.0519073	-0.0356536	-0.0618691	-0.116398	1.36778	0.93949	1.63028	3.06715	0.0820668	0.0563694	0.0978168	0.184029
	96720	26.8667	-0.0530871	-0.0372263	-0.0671123	-0.121642	1.39887	0.98093	1.76844	3.20531	0.0839322	0.0588558	0.106106	0.192319
	96780	26.8833	-0.0547911	-0.0377508	-0.0692098	-0.127933	1.44377	0.99475	1.82371	3.3711	0.0866262	0.059685	0.109423	0.202266
	96840	26.9	-0.056495	-0.0382752	-0.0713069	-0.13003	1.48867	1.00857	1.87897	3.42636	0.0893202	0.0605142	0.112738	0.205582
	96900	26.9167	-0.0595098	-0.0408968	-0.0765501	-0.135274	1.56811	1.07765	2.01713	3.56452	0.0940866	0.064659	0.121028	0.213871
	96960	26.9333	-0.0588544	-0.0382752	-0.0723555	-0.137371	1.55084	1.00857	1.9066	3.61978	0.0930504	0.0605142	0.114396	0.217187
	97020	26.95	-0.0568882	-0.0367022	-0.0671123	-0.136322	1.49903	0.96712	1.76844	3.59215	0.0899418	0.0580272	0.106106	0.215529
	97080	26.9667	-0.0574127	-0.0367022	-0.0671123	-0.134225	1.51285	0.96712	1.76844	3.53689	0.090771	0.0580272	0.106106	0.212213
	97140	26.9833	-0.0542666	-0.0367022	-0.0629181	-0.128982	1.42995	0.96712	1.65792	3.39873	0.085797	0.0580272	0.0994752	0.203924
	97200	27	-0.0571504	-0.0346047	-0.0608206	-0.127933	1.50594	0.91185	1.60265	3.3711	0.0903564	0.054711	0.096159	0.202266
	97260	27.0167	-0.0537425	-0.0356536	-0.0587235	-0.124787	1.41614	0.93949	1.54739	3.2882	0.0849684	0.0563694	0.0928434	0.197292
	97320	27.0333	-0.0553152	-0.0356536	-0.0576749	-0.123739	1.45758	0.93949	1.51976	3.26057	0.0874548	0.0563694	0.0911856	0.195634
	97380	27.05	-0.053218	-0.0356536	-0.0576749	-0.118495	1.40232	0.93949	1.51976	3.12241	0.0841392	0.0563694	0.0911856	0.187345
	97440	27.0667	-0.0511209	-0.0367022	-0.0618691	-0.116398	1.34706	0.96712	1.63028	3.06715	0.0808236	0.0580272	0.0978168	0.184029
	97500	27.0833	-0.0534803	-0.0367022	-0.0650152	-0.120593	1.40923	0.96712	1.71318	3.17767	0.0845538	0.0580272	0.102791	0.19066
	97560	27.1	-0.0558396	-0.0387993	-0.0702584	-0.124787	1.4714	1.02238	1.85134	3.2882	0.088284	0.0613428	0.11108	0.197292
	97620	27.1167	-0.0567573	-0.0393238	-0.0723555	-0.131079	1.49558	1.0362	1.9066	3.45399	0.0897348	0.062172	0.114396	0.207239
	97680	27.1333	-0.0583303	-0.0414209	-0.0765501	-0.133176	1.53703	1.09146	2.01713	3.50926	0.0922218	0.0654876	0.121028	0.210556
	97740	27.15	-0.0595098	-0.0408968	-0.0765501	-0.137371	1.56811	1.07765	2.01713	3.61978	0.0940866	0.064659	0.121028	0.217187
	97800	27.1667	-0.0604274	-0.0393238	-0.0723555	-0.141565	1.59229	1.0362	1.9066	3.73031	0.0955374	0.062172	0.114396	0.223819
	97860	27.1833	-0.0595098	-0.0387993	-0.0702584	-0.137371	1.56811	1.02238	1.85134	3.61978	0.0940866	0.0613428	0.11108	0.217187
	97920	27.2	-0.0576749	-0.0367022	-0.0650152	-0.135274	1.51976	0.96712	1.71318	3.56452	0.0911856	0.0580272	0.102791	0.213871
	97980	27.2167	-0.0546601	-0.0372263	-0.0629181	-0.128982	1.44032	0.98093	1.65792	3.39873	0.0864192	0.0588558	0.0994752	0.203924
	98040	27.2333	-0.0574127	-0.0377508	-0.0639666	-0.131079	1.51285	0.99475	1.68555	3.45399	0.090771	0.059685	0.101133	0.207239
	98100	27.25	-0.056626	-0.0377508	-0.0618691	-0.126885	1.49212	0.99475	1.63028	3.34347	0.0895272	0.059685	0.0978168	0.200608
	98160	27.2667	-0.0547911	-0.0356536	-0.0587235	-0.121642	1.44377	0.93949	1.54739	3.20531	0.0866262	0.0563694	0.0928434	0.192319
	98220	27.2833	-0.053218	-0.0377508	-0.0639666	-0.117447	1.40232	0.99475	1.68555	3.09478	0.0841392	0.059685	0.101133	0.185687
	98280	27.3	-0.0550533	-0.0377508	-0.0671123	-0.120593	1.45068	0.99475	1.76844	3.17767	0.0870408	0.059685	0.106106	0.19066
	98340	27.3167	-0.0537425	-0.0398479	-0.0681612	-0.131079	1.41614	1.05001	1.79608	3.45399	0.0849684	0.0630006	0.107765	0.207239
	98400	27.3333	-0.0543979	-0.0403723	-0.0734044	-0.127933	1.43341	1.06383	1.93424	3.3711	0.0860046	0.0638298	0.116054	0.202266
	98460	27.35	-0.0596411	-0.0403723	-0.0755015	-0.134225	1.57157	1.06383	1.9895	3.53689	0.0942942	0.0638298	0.11937	0.212213
	98520	27.3667	-0.0715691	-0.0377508	-0.0775986	-0.137371	1.88588	0.99475	2.04476	3.61978	0.113153	0.059685	0.122686	0.217187
	98580	27.3833	-0.0627868	-0.0403723	-0.0755015	-0.143663	1.65446	1.06383	1.9895	3.78558	0.0992676	0.0638298	0.11937	0.227135
	98640	27.4	-0.064622	-0.0361777	-0.0660637	-0.14576	1.70282	0.9533	1.74081	3.84084	0.102169	0.057198	0.104449	0.23045
	98700	27.4167	-0.0639666	-0.0335561	-0.0639666	-0.137371	1.68555	0.88422	1.68555	3.61978	0.101133	0.0530532	0.101133	0.217187
	98760	27.4333	-0.0576749	-0.0367022	-0.0650152	-0.133176	1.51976	0.96712	1.71318	3.50926	0.0911856	0.0580272	0.102791	0.210556
	98820	27.45	-0.0562328	-0.0372263	-0.0650152	-0.13003	1.48176	0.98093	1.71318	3.42636	0.0889056	0.0588558	0.102791	0.205582
	98880	27.4667	-0.0553152	-0.0367022	-0.0608206	-0.128982	1.45758	0.96712	1.60265	3.39873	0.0874548	0.0580272	0.096159	0.203924
	98940	27.4833	-0.0550533	-0.0367022	-0.0608206	-0.12269	1.45068	0.96712	1.60265	3.23294	0.0870408	0.0580272	0.096159	0.193976
	99000	27.5	-0.052694	-0.0367022	-0.0618691	-0.118495	1.38851	0.96712	1.63028	3.12241	0.0833106	0.0580272	0.0978168	0.187345
	99060	27.5167	-0.0538734	-0.0382752	-0.0671123	-0.123739	1.41959	1.00857	1.76844	3.26057	0.0851754	0.0605142	0.106106	0.195634
	99120	27.5333	-0.0571504	-0.0387993	-0.0702584	-0.13003	1.50594	1.02238	1.85134	3.42636	0.0903564	0.0613428	0.11108	0.205582
	99180	27.55	-0.0578058	-0.0414209	-0.0755015	-0.132127	1.52321	1.09146	1.9895	3.48162	0.0913926	0.0654876	0.11937	0.208897
	99240	27.5667	-0.0600342	-0.0419454	-0.0775986	-0.136322	1.58193	1.10528	2.04476	3.59215	0.0949158	0.0663168	0.122686	0.215529
	99300	27.5833	-0.0650152	-0.0398479	-0.074453	-0.144711	1.71318	1.05001	1.96187	3.81321	0.102791	0.0630006	0.117712	0.228793
	99360	27.6	-0.0490234	-0.0513832	-0.0891339	-0.139468	1.29179	1.35397	2.34872	3.67505	0.0775074	0.0812382	0.140923	0.220503
	99420	27.6167	-0.0595098	-0.0450911	-0.0828418	-0.142614	1.56811	1.18817	2.18292	3.75794	0.0940866	0.0712902	0.130975	0.225476
	99480	27.6333	-0.0610828	-0.0408968	-0.0734044	-0.142614	1.60956	1.07765	1.93424	3.75794	0.0965736	0.064659	0.116054	0.225476
	99540	27.65	-0.0578058	-0.0393238	-0.0692098	-0.137371	1.52321	1.0362	1.82371	3.61978	0.0913926	0.062172	0.109423	0.217187
	99600	27.6667	-0.0604274	-0.0382752	-0.0671123	-0.135274	1.59229	1.00857	1.76844	3.56452	0.0955374	0.0605142	0.106106	0.213871
	99660	27.6833	-0.0554465	-0.0372263	-0.0639666	-0.128982	1.46104	0.98093	1.68555	3.39873	0.0876624	0.0588558	0.101133	0.203924
	99720	27.7	-0.0551842	-0.0372263	-0.0639666	-0.127933	1.45413	0.98093	1.68555	3.3711	0.0872478	0.0588558	0.101133	0.202266
	99780	27.7167	-0.0546601	-0.0382752	-0.0660637	-0.121642	1.44032	1.00857	1.74081	3.20531	0.0864192	0.0605142	0.104449	0.192319
	99840	27.7333	-0.0563641	-0.0377508	-0.0681612	-0.126885	1.48522	0.99475	1.79608	3.34347	0.0891132	0.059685	0.107765	0.200608
	99900	27.75	-0.0571504	-0.0398479	-0.0723555	-0.131079	1.50594	1.05001	1.9066	3.45399	0.0903564	0.0630006	0.114396	0.207239
	99960	27.7667	-0.0602965	-0.0419454	-0.0775986	-0.136322	1.58884	1.10528	2.04476	3.59215	0.0953304	0.0663168	0.122686	0.215529
	100020	27.7833	-0.0623936	-0.0429939	-0.0786476	-0.140517	1.6441	1.13291	2.0724	3.70268	0.098646	0.0679746	0.124344	0.222161
	100080	27.8	-0.0647529	-0.0450911	-0.0838908	-0.143663	1.70627	1.18817	2.21056	3.78558	0.102376	0.0712902	0.132634	0.227135
	100140	27.8167	-0.0660637	-0.0471885	-0.088085	-0.148906	1.74081	1.24344	2.32108	3.92374	0.104449	0.0746064	0.139265	0.235424
	100200	27.8333	-0.0707828	-0.0440425	-0.0838908	-0.1531	1.86516	1.16054	2.21056	4.03426	0.11191	0.0696324	0.132634	0.242056
	100260	27.85	-0.0584612	-0.0450911	-0.0807447	-0.146808	1.54048	1.18817	2.12766	3.86847	0.0924288	0.0712902	0.12766	0.232108
	100320	27.8667	-0.0656706	-0.0403723	-0.074453	-0.144711	1.73045	1.06383	1.96187	3.81321	0.103827	0.0638298	0.117712	0.228793
	100380	27.8833	-0.0620004	-0.0403723	-0.0702584	-0.141565	1.63374	1.06383	1.85134	3.73031	0.0980244	0.0638298	0.11108	0.223819
	100440	27.9	-0.0584612	-0.0408968	-0.0681612	-0.137371	1.54048	1.07765	1.79608	3.61978	0.0924288	0.064659	0.107765	0.217187
	100500	27.9167	-0.0537425	-0.0408968	-0.0660637	-0.131079	1.41614	1.07765	1.74081	3.45399	0.0849684	0.064659	0.104449	0.207239
	100560	27.9333	-0.0622627	-0.0330321	-0.0629181	-0.123739	1.64065	0.87041	1.65792	3.26057	0.098439	0.0522246	0.0994752	0.195634
	100620	27.95	-0.0550533	-0.0398479	-0.0692098	-0.124787	1.45068	1.05001	1.82371	3.2882	0.0870408	0.0630006	0.109423	0.197292
	100680	27.9667	-0.0587235	-0.0408968	-0.074453	-0.132127	1.54739	1.07765	1.96187	3.48162	0.0928434	0.064659	0.117712	0.208897
	100740	27.9833	-0.0609519	-0.0414209	-0.0765501	-0.134225	1.60611	1.09146	2.01713	3.53689	0.0963666	0.0654876	0.121028	0.212213
	100800	28	-0.0620004	-0.0435184	-0.0796961	-0.140517	1.63374	1.14673	2.10003	3.70268	0.0980244	0.0688038	0.126002	0.222161
	100860	28.0167	-0.0638353	-0.044567	-0.0828418	-0.143663	1.68209	1.17436	2.18292	3.78558	0.100925	0.0704616	0.130975	0.227135
	100920	28.0333	-0.0650152	-0.04614	-0.0859879	-0.146808	1.71318	1.21581	2.26582	3.86847	0.102791	0.0729486	0.135949	0.232108
	100980	28.05	-0.0673745	-0.0471885	-0.088085	-0.152052	1.77535	1.24344	2.32108	4.00663	0.106521	0.0746064	0.139265	0.240398
	101040	28.0667	-0.0669814	-0.0435184	-0.0817933	-0.154149	1.76499	1.14673	2.15529	4.0619	0.105899	0.0688038	0.129317	0.243714
	101100	28.0833	-0.0635735	-0.0414209	-0.0755015	-0.146808	1.67519	1.09146	1.9895	3.86847	0.100511	0.0654876	0.11937	0.232108
	101160	28.1	-0.0625245	-0.0403723	-0.0713069	-0.142614	1.64755	1.06383	1.87897	3.75794	0.098853	0.0638298	0.112738	0.225476
	101220	28.1167	-0.0596411	-0.0403723	-0.0702584	-0.139468	1.57157	1.06383	1.85134	3.67505	0.0942942	0.0638298	0.11108	0.220503
	101280	28.1333	-0.056626	-0.0408968	-0.0702584	-0.132127	1.49212	1.07765	1.85134	3.48162	0.0895272	0.064659	0.11108	0.208897
	101340	28.15	-0.0593788	-0.0372263	-0.0650152	-0.128982	1.56466	0.98093	1.71318	3.39873	0.0938796	0.0588558	0.102791	0.203924
	101400	28.1667	-0.0591166	-0.0382752	-0.0692098	-0.126885	1.55775	1.00857	1.82371	3.34347	0.093465	0.0605142	0.109423	0.200608
	101460	28.1833	-0.0579367	-0.0408968	-0.0734044	-0.132127	1.52666	1.07765	1.93424	3.48162	0.0915996	0.064659	0.116054	0.208897
	101520	28.2	-0.0608206	-0.0419454	-0.0765501	-0.136322	1.60265	1.10528	2.01713	3.59215	0.096159	0.0663168	0.121028	0.215529
	101580	28.2167	-0.0621314	-0.0440425	-0.0807447	-0.141565	1.63719	1.16054	2.12766	3.73031	0.0982314	0.0696324	0.12766	0.223819
	101640	28.2333	-0.0651461	-0.0456155	-0.0849393	-0.143663	1.71663	1.20199	2.23819	3.78558	0.102998	0.0721194	0.134291	0.227135
	101700	28.25	-0.0675058	-0.0466641	-0.0870364	-0.149954	1.77881	1.22962	2.29345	3.95137	0.106729	0.0737772	0.137607	0.237082
	101760	28.2667	-0.0685544	-0.0477126	-0.0891339	-0.154149	1.80644	1.25725	2.34872	4.0619	0.108386	0.075435	0.140923	0.243714
	101820	28.2833	-0.0671123	-0.0450911	-0.0838908	-0.155198	1.76844	1.18817	2.21056	4.08953	0.106106	0.0712902	0.132634	0.245372
	101880	28.3	-0.0620004	-0.044567	-0.0807447	-0.144711	1.63374	1.17436	2.12766	3.81321	0.0980244	0.0704616	0.12766	0.228793
	101940	28.3167	-0.0639666	-0.0408968	-0.0723555	-0.144711	1.68555	1.07765	1.9066	3.81321	0.101133	0.064659	0.114396	0.228793
	102000	28.3333	-0.0622627	-0.0403723	-0.0723555	-0.139468	1.64065	1.06383	1.9066	3.67505	0.098439	0.0638298	0.114396	0.220503
	102060	28.35	-0.0625245	-0.0372263	-0.0660637	-0.139468	1.64755	0.98093	1.74081	3.67505	0.098853	0.0588558	0.104449	0.220503
	102120	28.3667	-0.0651461	-0.0361777	-0.0681612	-0.131079	1.71663	0.9533	1.79608	3.45399	0.102998	0.057198	0.107765	0.207239
	102180	28.3833	-0.0559706	-0.0414209	-0.0713069	-0.13003	1.47485	1.09146	1.87897	3.42636	0.088491	0.0654876	0.112738	0.205582
	102240	28.4	-0.0647529	-0.0387993	-0.0723555	-0.137371	1.70627	1.02238	1.9066	3.61978	0.102376	0.0613428	0.114396	0.217187
	102300	28.4167	-0.0741907	-0.0367022	-0.0734044	-0.141565	1.95496	0.96712	1.93424	3.73031	0.117298	0.0580272	0.116054	0.223819
	102360	28.4333	-0.0698652	-0.0424695	-0.0828418	-0.140517	1.84098	1.11909	2.18292	3.70268	0.110459	0.0671454	0.130975	0.222161
	102420	28.45	-0.0751084	-0.0435184	-0.0849393	-0.148906	1.97914	1.14673	2.23819	3.92374	0.118748	0.0688038	0.134291	0.235424
	102480	28.4667	-0.0722245	-0.0456155	-0.0870364	-0.152052	1.90315	1.20199	2.29345	4.00663	0.114189	0.0721194	0.137607	0.240398
	102540	28.4833	-0.0686853	-0.0503342	-0.0933282	-0.155198	1.80989	1.32633	2.45924	4.08953	0.108593	0.0795798	0.147554	0.245372
	102600	28.5	-0.0709137	-0.0487616	-0.091231	-0.158343	1.86861	1.28489	2.40398	4.17242	0.112117	0.0770934	0.144239	0.250345
	102660	28.5167	-0.0680299	-0.044567	-0.0828418	-0.1531	1.79262	1.17436	2.18292	4.03426	0.107557	0.0704616	0.130975	0.242056
	102720	28.5333	-0.0652774	-0.0440425	-0.0786476	-0.146808	1.72009	1.16054	2.0724	3.86847	0.103205	0.0696324	0.124344	0.232108
	102780	28.55	-0.0637044	-0.0429939	-0.0755015	-0.144711	1.67864	1.13291	1.9895	3.81321	0.100718	0.0679746	0.11937	0.228793
	102840	28.5667	-0.061345	-0.0419454	-0.0723555	-0.141565	1.61647	1.10528	1.9066	3.73031	0.0969882	0.0663168	0.114396	0.223819
	102900	28.5833	-0.058199	-0.0419454	-0.0723555	-0.131079	1.53357	1.10528	1.9066	3.45399	0.0920142	0.0663168	0.114396	0.207239
	102960	28.6	-0.0634422	-0.0408968	-0.0755015	-0.133176	1.67173	1.07765	1.9895	3.50926	0.100304	0.064659	0.11937	0.210556
	103020	28.6167	-0.0600342	-0.0450911	-0.0796961	-0.141565	1.58193	1.18817	2.10003	3.73031	0.0949158	0.0712902	0.126002	0.223819
	103080	28.6333	-0.0572814	-0.0498101	-0.0870364	-0.143663	1.50939	1.31252	2.29345	3.78558	0.0905634	0.0787512	0.137607	0.227135
	103140	28.65	-0.0681612	-0.0482371	-0.0901825	-0.146808	1.79608	1.27107	2.37635	3.86847	0.107765	0.0762642	0.142581	0.232108
	103200	28.6667	-0.069472	-0.0492857	-0.091231	-0.1531	1.83062	1.2987	2.40398	4.03426	0.109837	0.077922	0.144239	0.242056
	103260	28.6833	-0.0715691	-0.0513832	-0.0954257	-0.155198	1.88588	1.35397	2.51451	4.08953	0.113153	0.0812382	0.150871	0.245372
	103320	28.7	-0.0743217	-0.0540047	-0.101717	-0.159392	1.95841	1.42305	2.6803	4.20006	0.117505	0.085383	0.160818	0.252004
	103380	28.7167	-0.0740598	-0.0519073	-0.0975228	-0.162538	1.95151	1.36778	2.56977	4.28295	0.117091	0.0820668	0.154186	0.256977
	103440	28.7333	-0.0715691	-0.0482371	-0.0891339	-0.160441	1.88588	1.27107	2.34872	4.22769	0.113153	0.0762642	0.140923	0.253661
	103500	28.75	-0.0684231	-0.04614	-0.0828418	-0.1531	1.80298	1.21581	2.18292	4.03426	0.108179	0.0729486	0.130975	0.242056
	103560	28.7667	-0.066326	-0.0440425	-0.0786476	-0.147857	1.74772	1.16054	2.0724	3.8961	0.104863	0.0696324	0.124344	0.233766
	103620	28.7833	-0.0638353	-0.0435184	-0.0765501	-0.143663	1.68209	1.14673	2.01713	3.78558	0.100925	0.0688038	0.121028	0.227135
	103680	28.8	-0.0623936	-0.0429939	-0.0755015	-0.135274	1.6441	1.13291	1.9895	3.56452	0.098646	0.0679746	0.11937	0.213871
	103740	28.8167	-0.0626558	-0.0450911	-0.0796961	-0.137371	1.65101	1.18817	2.10003	3.61978	0.0990606	0.0712902	0.126002	0.217187
	103800	28.8333	-0.0660637	-0.04614	-0.0828418	-0.14576	1.74081	1.21581	2.18292	3.84084	0.104449	0.0729486	0.130975	0.23045
	103860	28.85	-0.0668504	-0.0492857	-0.0901825	-0.146808	1.76154	1.2987	2.37635	3.86847	0.105692	0.077922	0.142581	0.232108
	103920	28.8667	-0.0740598	-0.0477126	-0.091231	-0.152052	1.95151	1.25725	2.40398	4.00663	0.117091	0.075435	0.144239	0.240398
	103980	28.8833	-0.0728799	-0.0503342	-0.0933282	-0.156246	1.92042	1.32633	2.45924	4.11716	0.115225	0.0795798	0.147554	0.24703
	104040	28.9	-0.0698652	-0.0529558	-0.0985713	-0.156246	1.84098	1.39541	2.5974	4.11716	0.110459	0.0837246	0.155844	0.24703
	104100	28.9167	-0.0748461	-0.0540047	-0.100669	-0.162538	1.97223	1.42305	2.65267	4.28295	0.118334	0.085383	0.15916	0.256977
	104160	28.9333	-0.0872987	-0.0482371	-0.0975228	-0.163587	2.30036	1.27107	2.56977	4.31058	0.138022	0.0762642	0.154186	0.258635
	104220	28.95	-0.0705206	-0.0503342	-0.0943767	-0.155198	1.85825	1.32633	2.48687	4.08953	0.111495	0.0795798	0.149212	0.245372
	104280	28.9667	-0.0563641	-0.0524317	-0.0870364	-0.156246	1.48522	1.3816	2.29345	4.11716	0.0891132	0.082896	0.137607	0.24703
	104340	28.9833	-0.0718314	-0.0450911	-0.0849393	-0.141565	1.89279	1.18817	2.23819	3.73031	0.113567	0.0712902	0.134291	0.223819
	104400	29	-0.0650152	-0.0450911	-0.0775986	-0.147857	1.71318	1.18817	2.04476	3.8961	0.102791	0.0712902	0.122686	0.233766
	104460	29.0167	-0.0644907	-0.04614	-0.0849393	-0.128982	1.69936	1.21581	2.23819	3.39873	0.101962	0.0729486	0.134291	0.203924
	104520	29.0333	-0.0631799	-0.04614	-0.0807447	-0.146808	1.66482	1.21581	2.12766	3.86847	0.0998892	0.0729486	0.12766	0.232108
	104580	29.05	-0.0702584	-0.0492857	-0.0943767	-0.136322	1.85134	1.2987	2.48687	3.59215	0.11108	0.077922	0.149212	0.215529
	104640	29.0667	-0.0600342	-0.0555774	-0.100669	-0.141565	1.58193	1.46449	2.65267	3.73031	0.0949158	0.0878694	0.15916	0.223819
	104700	29.0833	-0.0778609	-0.0482371	-0.0922796	-0.156246	2.05167	1.27107	2.43161	4.11716	0.1231	0.0762642	0.145897	0.24703
	104760	29.1	-0.074453	-0.0534803	-0.100669	-0.156246	1.96187	1.40923	2.65267	4.11716	0.117712	0.0845538	0.15916	0.24703
	104820	29.1167	-0.076026	-0.0555774	-0.103815	-0.160441	2.00332	1.46449	2.73556	4.22769	0.120199	0.0878694	0.164134	0.253661
	104880	29.1333	-0.0789094	-0.056626	-0.106961	-0.163587	2.0793	1.49212	2.81846	4.31058	0.124758	0.0895272	0.169108	0.258635
	104940	29.15	-0.0777299	-0.0561019	-0.104863	-0.167781	2.04822	1.47831	2.76319	4.42111	0.122893	0.0886986	0.165791	0.265267
	105000	29.1667	-0.0762878	-0.0513832	-0.0954257	-0.166733	2.01022	1.35397	2.51451	4.39348	0.120613	0.0812382	0.150871	0.263609
	105060	29.1833	-0.0726177	-0.0492857	-0.0901825	-0.157295	1.91351	1.2987	2.37635	4.14479	0.114811	0.077922	0.142581	0.248687
	105120	29.2	-0.069472	-0.0482371	-0.0849393	-0.154149	1.83062	1.27107	2.23819	4.0619	0.109837	0.0762642	0.134291	0.243714
	105180	29.2167	-0.0686853	-0.04614	-0.0817933	-0.148906	1.80989	1.21581	2.15529	3.92374	0.108593	0.0729486	0.129317	0.235424
	105240	29.2333	-0.061476	-0.0477126	-0.0817933	-0.139468	1.61992	1.25725	2.15529	3.67505	0.0971952	0.075435	0.129317	0.220503
	105300	29.25	-0.0713069	-0.04614	-0.0838908	-0.143663	1.87897	1.21581	2.21056	3.78558	0.112738	0.0729486	0.132634	0.227135
	105360	29.2667	-0.0650152	-0.0482371	-0.0828418	-0.1531	1.71318	1.27107	2.18292	4.03426	0.102791	0.0762642	0.130975	0.242056
	105420	29.2833	-0.0823177	-0.0440425	-0.088085	-0.149954	2.16911	1.16054	2.32108	3.95137	0.130147	0.0696324	0.139265	0.237082
	105480	29.3	-0.0718314	-0.0513832	-0.0943767	-0.156246	1.89279	1.35397	2.48687	4.11716	0.113567	0.0812382	0.149212	0.24703
	105540	29.3167	-0.0720936	-0.0534803	-0.0975228	-0.162538	1.8997	1.40923	2.56977	4.28295	0.113982	0.0845538	0.154186	0.256977
	105600	29.3333	-0.066195	-0.0592475	-0.106961	-0.158343	1.74427	1.5612	2.81846	4.17242	0.104656	0.093672	0.169108	0.250345
	105660	29.35	-0.0701274	-0.0571504	-0.100669	-0.171976	1.84789	1.50594	2.65267	4.53164	0.110873	0.0903564	0.15916	0.271898
	105720	29.3667	-0.0814001	-0.058199	-0.111155	-0.164635	2.14493	1.53357	2.92899	4.33821	0.128696	0.0920142	0.175739	0.260293
	105780	29.3833	-0.0785163	-0.0561019	-0.104863	-0.171976	2.06894	1.47831	2.76319	4.53164	0.124136	0.0886986	0.165791	0.271898
	105840	29.4	-0.0834972	-0.0498101	-0.0985713	-0.164635	2.20019	1.31252	2.5974	4.33821	0.132011	0.0787512	0.155844	0.260293
	105900	29.4167	-0.0849393	-0.04614	-0.091231	-0.156246	2.23819	1.21581	2.40398	4.11716	0.134291	0.0729486	0.144239	0.24703
	105960	29.4333	-0.0635735	-0.0529558	-0.091231	-0.152052	1.67519	1.39541	2.40398	4.00663	0.100511	0.0837246	0.144239	0.240398
	106020	29.45	-0.0583303	-0.0508587	-0.0828418	-0.157295	1.53703	1.34015	2.18292	4.14479	0.0922218	0.080409	0.130975	0.248687
	106080	29.4667	-0.0702584	-0.0482371	-0.0870364	-0.141565	1.85134	1.27107	2.29345	3.73031	0.11108	0.0762642	0.137607	0.223819
	106140	29.4833	-0.0587235	-0.0545288	-0.0954257	-0.137371	1.54739	1.43686	2.51451	3.61978	0.0928434	0.0862116	0.150871	0.217187
	106200	29.5	-0.0764192	-0.0466641	-0.0859879	-0.156246	2.01368	1.22962	2.26582	4.11716	0.120821	0.0737772	0.135949	0.24703
	106260	29.5167	-0.0638353	-0.0561019	-0.101717	-0.144711	1.68209	1.47831	2.6803	3.81321	0.100925	0.0886986	0.160818	0.228793
	106320	29.5333	-0.0715691	-0.0534803	-0.0975228	-0.155198	1.88588	1.40923	2.56977	4.08953	0.113153	0.0845538	0.154186	0.245372
	106380	29.55	-0.0741907	-0.0555774	-0.100669	-0.160441	1.95496	1.46449	2.65267	4.22769	0.117298	0.0878694	0.15916	0.253661
	106440	29.5667	-0.0883472	-0.0492857	-0.0943767	-0.171976	2.32799	1.2987	2.48687	4.53164	0.139679	0.077922	0.149212	0.271898
	106500	29.5833	-0.0762878	-0.0587235	-0.108009	-0.162538	2.01022	1.54739	2.84609	4.28295	0.120613	0.0928434	0.170765	0.256977
	106560	29.6	-0.0798271	-0.058199	-0.108009	-0.16883	2.10348	1.53357	2.84609	4.44874	0.126209	0.0920142	0.170765	0.266924
	106620	29.6167	-0.0827109	-0.0592475	-0.112204	-0.16883	2.17947	1.5612	2.95662	4.44874	0.130768	0.093672	0.177397	0.266924
	106680	29.6333	-0.0812692	-0.0618691	-0.116398	-0.167781	2.14148	1.63028	3.06715	4.42111	0.128489	0.0978168	0.184029	0.265267
	106740	29.65	-0.0846771	-0.0608206	-0.115349	-0.167781	2.23128	1.60265	3.03951	4.42111	0.133877	0.096159	0.182371	0.265267
	106800	29.6667	-0.0916242	-0.0540047	-0.102766	-0.182462	2.41434	1.42305	2.70793	4.80796	0.14486	0.085383	0.162476	0.288478
	106860	29.6833	-0.0705206	-0.0587235	-0.102766	-0.166733	1.85825	1.54739	2.70793	4.39348	0.111495	0.0928434	0.162476	0.263609
	106920	29.7	-0.0741907	-0.0524317	-0.0933282	-0.158343	1.95496	1.3816	2.45924	4.17242	0.117298	0.082896	0.147554	0.250345
	106980	29.7167	-0.0722245	-0.0508587	-0.0891339	-0.152052	1.90315	1.34015	2.34872	4.00663	0.114189	0.080409	0.140923	0.240398
	107040	29.7333	-0.0710447	-0.0524317	-0.0922796	-0.147857	1.87206	1.3816	2.43161	3.8961	0.112324	0.082896	0.145897	0.233766
	107100	29.75	-0.0717001	-0.0519073	-0.0933282	-0.151003	1.88933	1.36778	2.45924	3.979	0.11336	0.0820668	0.147554	0.23874
	107160	29.7667	-0.0736663	-0.0534803	-0.0975228	-0.155198	1.94114	1.40923	2.56977	4.08953	0.116468	0.0845538	0.154186	0.245372
	107220	29.7833	-0.0756325	-0.0550533	-0.100669	-0.158343	1.99295	1.45068	2.65267	4.17242	0.119577	0.0870408	0.15916	0.250345
	107280	29.8	-0.0777299	-0.0571504	-0.104863	-0.161489	2.04822	1.50594	2.76319	4.25532	0.122893	0.0903564	0.165791	0.255319
	107340	29.8167	-0.0786476	-0.0576749	-0.105912	-0.163587	2.0724	1.51976	2.79083	4.31058	0.124344	0.0911856	0.16745	0.258635
	107400	29.8333	-0.0812692	-0.0576749	-0.108009	-0.166733	2.14148	1.51976	2.84609	4.39348	0.128489	0.0911856	0.170765	0.263609
	107460	29.85	-0.0773368	-0.0608206	-0.111155	-0.167781	2.03786	1.60265	2.92899	4.42111	0.122272	0.096159	0.175739	0.265267
	107520	29.8667	-0.0808756	-0.0602965	-0.111155	-0.169878	2.13111	1.58884	2.92899	4.47637	0.127867	0.0953304	0.175739	0.268582
	107580	29.8833	-0.0841526	-0.0587235	-0.110106	-0.171976	2.21746	1.54739	2.90135	4.53164	0.133048	0.0928434	0.174081	0.271898
	107640	29.9	-0.0844148	-0.0608206	-0.114301	-0.171976	2.22437	1.60265	3.01188	4.53164	0.133462	0.096159	0.180713	0.271898
	107700	29.9167	-0.0841526	-0.0618691	-0.116398	-0.171976	2.21746	1.63028	3.06715	4.53164	0.133048	0.0978168	0.184029	0.271898
	107760	29.9333	-0.0855947	-0.0634422	-0.118495	-0.175121	2.25546	1.67173	3.12241	4.61453	0.135328	0.100304	0.187345	0.276872
	107820	29.95	-0.0837594	-0.0655396	-0.12269	-0.171976	2.2071	1.727	3.23294	4.53164	0.132426	0.10362	0.193976	0.271898
	107880	29.9667	-0.0841526	-0.0660637	-0.12269	-0.174073	2.21746	1.74081	3.23294	4.5869	0.133048	0.104449	0.193976	0.275214
	107940	29.9833	-0.0958188	-0.0592475	-0.114301	-0.181414	2.52487	1.5612	3.01188	4.78033	0.151492	0.093672	0.180713	0.28682
	108000	30	-0.0871677	-0.0665882	-0.12269	-0.183511	2.29691	1.75463	3.23294	4.83559	0.137815	0.105278	0.193976	0.290135
	108060	30.0167	-0.088085	-0.0671123	-0.13003	-0.165684	2.32108	1.76844	3.42636	4.36585	0.139265	0.106106	0.205582	0.261951
	108120	30.0333	-0.0854634	-0.0713069	-0.134225	-0.169878	2.252	1.87897	3.53689	4.47637	0.13512	0.112738	0.212213	0.268582
	108180	30.05	-0.0800893	-0.0665882	-0.119544	-0.183511	2.11039	1.75463	3.15004	4.83559	0.126623	0.105278	0.189002	0.290135
	108240	30.0667	-0.0811379	-0.0592475	-0.106961	-0.171976	2.13802	1.5612	2.81846	4.53164	0.128281	0.093672	0.169108	0.271898
	108300	30.0833	-0.0719623	-0.061345	-0.110106	-0.149954	1.89624	1.61647	2.90135	3.95137	0.113774	0.0969882	0.174081	0.237082
	108360	30.1	-0.0823177	-0.0524317	-0.0943767	-0.156246	2.16911	1.3816	2.48687	4.11716	0.130147	0.082896	0.149212	0.24703
	108420	30.1167	-0.0785163	-0.0561019	-0.100669	-0.1531	2.06894	1.47831	2.65267	4.03426	0.124136	0.0886986	0.15916	0.242056
	108480	30.1333	-0.0625245	-0.0623936	-0.105912	-0.158343	1.64755	1.6441	2.79083	4.17242	0.098853	0.098646	0.16745	0.250345
	108540	30.15	-0.0807447	-0.059772	-0.112204	-0.149954	2.12766	1.57502	2.95662	3.95137	0.12766	0.0945012	0.177397	0.237082
	108600	30.1667	-0.0897893	-0.0550533	-0.103815	-0.16883	2.36599	1.45068	2.73556	4.44874	0.141959	0.0870408	0.164134	0.266924
	108660	30.1833	-0.0775986	-0.0639666	-0.116398	-0.162538	2.04476	1.68555	3.06715	4.28295	0.122686	0.101133	0.184029	0.256977
	108720	30.2	-0.0819246	-0.0623936	-0.112204	-0.175121	2.15875	1.6441	2.95662	4.61453	0.129525	0.098646	0.177397	0.276872
	108780	30.2167	-0.0849393	-0.0629181	-0.116398	-0.170927	2.23819	1.65792	3.06715	4.50401	0.134291	0.0994752	0.184029	0.270241
	108840	30.2333	-0.0900512	-0.0623936	-0.118495	-0.170927	2.37289	1.6441	3.12241	4.50401	0.142373	0.098646	0.187345	0.270241
	108900	30.25	-0.0845461	-0.0644907	-0.119544	-0.171976	2.22783	1.69936	3.15004	4.53164	0.13367	0.101962	0.189002	0.271898
	108960	30.2667	-0.0857256	-0.0660637	-0.12269	-0.174073	2.25891	1.74081	3.23294	4.5869	0.135535	0.104449	0.193976	0.275214
	109020	30.2833	-0.0862501	-0.0650152	-0.120593	-0.17617	2.27273	1.71318	3.17767	4.64217	0.136364	0.102791	0.19066	0.27853
	109080	30.3	-0.0870364	-0.0660637	-0.12269	-0.175121	2.29345	1.74081	3.23294	4.61453	0.137607	0.104449	0.193976	0.276872
	109140	30.3167	-0.0888717	-0.0660637	-0.123739	-0.177219	2.34181	1.74081	3.26057	4.6698	0.140509	0.104449	0.195634	0.280188
	109200	30.3333	-0.0886095	-0.0671123	-0.126885	-0.175121	2.3349	1.76844	3.34347	4.61453	0.140094	0.106106	0.200608	0.276872
	109260	30.35	-0.0883472	-0.0671123	-0.124787	-0.177219	2.32799	1.76844	3.2882	4.6698	0.139679	0.106106	0.197292	0.280188
	109320	30.3667	-0.0887404	-0.0665882	-0.125836	-0.17617	2.33835	1.75463	3.31583	4.64217	0.140301	0.105278	0.19895	0.27853
	109380	30.3833	-0.0892649	-0.0665882	-0.125836	-0.177219	2.35217	1.75463	3.31583	4.6698	0.14113	0.105278	0.19895	0.280188
	109440	30.4	-0.088085	-0.0671123	-0.125836	-0.177219	2.32108	1.76844	3.31583	4.6698	0.139265	0.106106	0.19895	0.280188
	109500	30.4167	-0.0897893	-0.0686853	-0.128982	-0.177219	2.36599	1.80989	3.39873	4.6698	0.141959	0.108593	0.203924	0.280188
	109560	30.4333	-0.0892649	-0.0676368	-0.126885	-0.177219	2.35217	1.78226	3.34347	4.6698	0.14113	0.106936	0.200608	0.280188
	109620	30.45	-0.0924105	-0.0697339	-0.131079	-0.177219	2.43506	1.83752	3.45399	4.6698	0.146104	0.110251	0.207239	0.280188
	109680	30.4667	-0.0890026	-0.0686853	-0.128982	-0.177219	2.34526	1.80989	3.39873	4.6698	0.140716	0.108593	0.203924	0.280188
	109740	30.4833	-0.091231	-0.0681612	-0.128982	-0.177219	2.40398	1.79608	3.39873	4.6698	0.144239	0.107765	0.203924	0.280188
	109800	30.5	-0.0901825	-0.0713069	-0.134225	-0.177219	2.37635	1.87897	3.53689	4.6698	0.142581	0.112738	0.212213	0.280188
	109860	30.5167	-0.0920174	-0.0702584	-0.133176	-0.179316	2.4247	1.85134	3.50926	4.72506	0.145482	0.11108	0.210556	0.283504
	109920	30.5333	-0.0924105	-0.0697339	-0.132127	-0.178267	2.43506	1.83752	3.48162	4.69743	0.146104	0.110251	0.208897	0.281846
	109980	30.55	-0.0930659	-0.0681612	-0.128982	-0.179316	2.45233	1.79608	3.39873	4.72506	0.14714	0.107765	0.203924	0.283504
	110040	30.5667	-0.0872987	-0.0671123	-0.123739	-0.178267	2.30036	1.76844	3.26057	4.69743	0.138022	0.106106	0.195634	0.281846
	110100	30.5833	-0.0844148	-0.0629181	-0.114301	-0.167781	2.22437	1.65792	3.01188	4.42111	0.133462	0.0994752	0.180713	0.265267
	110160	30.6	-0.0765501	-0.0618691	-0.108009	-0.161489	2.01713	1.63028	2.84609	4.25532	0.121028	0.0978168	0.170765	0.255319
	110220	30.6167	-0.0775986	-0.0639666	-0.117447	-0.142614	2.04476	1.68555	3.09478	3.75794	0.122686	0.101133	0.185687	0.225476
	110280	30.6333	-0.0855947	-0.0592475	-0.108009	-0.163587	2.25546	1.5612	2.84609	4.31058	0.135328	0.093672	0.170765	0.258635
	110340	30.65	-0.0871677	-0.0644907	-0.12269	-0.1531	2.29691	1.69936	3.23294	4.03426	0.137815	0.101962	0.193976	0.242056
	110400	30.6667	-0.0966051	-0.0592475	-0.111155	-0.175121	2.54559	1.5612	2.92899	4.61453	0.152735	0.093672	0.175739	0.276872
	110460	30.6833	-0.0897893	-0.0655396	-0.123739	-0.164635	2.36599	1.727	3.26057	4.33821	0.141959	0.10362	0.195634	0.260293
	110520	30.7	-0.096212	-0.0639666	-0.12269	-0.170927	2.53523	1.68555	3.23294	4.50401	0.152114	0.101133	0.193976	0.270241
	110580	30.7167	-0.0950321	-0.0676368	-0.131079	-0.163587	2.50414	1.78226	3.45399	4.31058	0.150248	0.106936	0.207239	0.258635
	110640	30.7333	-0.0900512	-0.0665882	-0.123739	-0.177219	2.37289	1.75463	3.26057	4.6698	0.142373	0.105278	0.195634	0.280188
	110700	30.75	-0.0952943	-0.0665882	-0.128982	-0.169878	2.51105	1.75463	3.39873	4.47637	0.150663	0.105278	0.203924	0.268582
	110760	30.7667	-0.0890026	-0.0686853	-0.128982	-0.175121	2.34526	1.80989	3.39873	4.61453	0.140716	0.108593	0.203924	0.276872
	110820	30.7833	-0.0891339	-0.0681612	-0.127933	-0.17617	2.34872	1.79608	3.3711	4.64217	0.140923	0.107765	0.202266	0.27853
	110880	30.8	-0.0897893	-0.0665882	-0.125836	-0.17617	2.36599	1.75463	3.31583	4.64217	0.141959	0.105278	0.19895	0.27853
	110940	30.8167	-0.0887404	-0.0676368	-0.126885	-0.17617	2.33835	1.78226	3.34347	4.64217	0.140301	0.106936	0.200608	0.27853
	111000	30.8333	-0.088085	-0.0671123	-0.125836	-0.17617	2.32108	1.76844	3.31583	4.64217	0.139265	0.106106	0.19895	0.27853
	111060	30.85	-0.0895271	-0.0676368	-0.126885	-0.17617	2.35908	1.78226	3.34347	4.64217	0.141545	0.106936	0.200608	0.27853
	111120	30.8667	-0.089658	-0.0671123	-0.126885	-0.17617	2.36253	1.76844	3.34347	4.64217	0.141752	0.106106	0.200608	0.27853
	111180	30.8833	-0.0904447	-0.0692098	-0.13003	-0.177219	2.38326	1.82371	3.42636	4.6698	0.142996	0.109423	0.205582	0.280188
	111240	30.9	-0.0895271	-0.0686853	-0.128982	-0.177219	2.35908	1.80989	3.39873	4.6698	0.141545	0.108593	0.203924	0.280188
	111300	30.9167	-0.0904447	-0.0681612	-0.128982	-0.177219	2.38326	1.79608	3.39873	4.6698	0.142996	0.107765	0.203924	0.280188
	111360	30.9333	-0.0918864	-0.0686853	-0.13003	-0.17617	2.42125	1.80989	3.42636	4.64217	0.145275	0.108593	0.205582	0.27853
	111420	30.95	-0.0904447	-0.0692098	-0.128982	-0.181414	2.38326	1.82371	3.39873	4.78033	0.142996	0.109423	0.203924	0.28682
	111480	30.9667	-0.0975228	-0.0692098	-0.13003	-0.186657	2.56977	1.82371	3.42636	4.91849	0.154186	0.109423	0.205582	0.295109
	111540	30.9833	-0.102897	-0.0697339	-0.136322	-0.175121	2.71138	1.83752	3.59215	4.61453	0.162683	0.110251	0.215529	0.276872
	111600	31	-0.0958188	-0.0707828	-0.134225	-0.179316	2.52487	1.86516	3.53689	4.72506	0.151492	0.11191	0.212213	0.283504
	111660	31.0167	-0.0926728	-0.0728799	-0.13842	-0.174073	2.44197	1.92042	3.64742	4.5869	0.146518	0.115225	0.218845	0.275214
	111720	31.0333	-0.106567	-0.0634422	-0.124787	-0.186657	2.8081	1.67173	3.2882	4.91849	0.168486	0.100304	0.197292	0.295109
	111780	31.05	-0.0943767	-0.0713069	-0.135274	-0.177219	2.48687	1.87897	3.56452	4.6698	0.149212	0.112738	0.213871	0.280188
	111840	31.0667	-0.0949012	-0.0713069	-0.136322	-0.177219	2.50069	1.87897	3.59215	4.6698	0.150041	0.112738	0.215529	0.280188
	111900	31.0833	-0.0933282	-0.0723555	-0.137371	-0.177219	2.45924	1.9066	3.61978	4.6698	0.147554	0.114396	0.217187	0.280188
	111960	31.1	-0.0925418	-0.074453	-0.139468	-0.178267	2.43852	1.96187	3.67505	4.69743	0.146311	0.117712	0.220503	0.281846
	112020	31.1167	-0.0969983	-0.0734044	-0.139468	-0.180365	2.55595	1.93424	3.67505	4.75269	0.153357	0.116054	0.220503	0.285161
	112080	31.1333	-0.0938526	-0.0734044	-0.13842	-0.177219	2.47306	1.93424	3.64742	4.6698	0.148384	0.116054	0.218845	0.280188
	112140	31.15	-0.0955566	-0.0718314	-0.136322	-0.177219	2.51796	1.89279	3.59215	4.6698	0.151078	0.113567	0.215529	0.280188
	112200	31.1667	-0.0926728	-0.0728799	-0.137371	-0.180365	2.44197	1.92042	3.61978	4.75269	0.146518	0.115225	0.217187	0.285161
	112260	31.1833	-0.0959497	-0.0723555	-0.13842	-0.177219	2.52832	1.9066	3.64742	4.6698	0.151699	0.114396	0.218845	0.280188
	112320	31.2	-0.088085	-0.0775986	-0.144711	-0.173024	2.32108	2.04476	3.81321	4.55927	0.139265	0.122686	0.228793	0.273556
	112380	31.2167	-0.089658	-0.0734044	-0.136322	-0.181414	2.36253	1.93424	3.59215	4.78033	0.141752	0.116054	0.215529	0.28682
	112440	31.2333	-0.0943767	-0.0723555	-0.137371	-0.180365	2.48687	1.9066	3.61978	4.75269	0.149212	0.114396	0.217187	0.285161
	112500	31.25	-0.0930659	-0.0713069	-0.135274	-0.180365	2.45233	1.87897	3.56452	4.75269	0.14714	0.112738	0.213871	0.285161
	112560	31.2667	-0.0930659	-0.0723555	-0.136322	-0.180365	2.45233	1.9066	3.59215	4.75269	0.14714	0.114396	0.215529	0.285161
	112620	31.2833	-0.0958188	-0.0749771	-0.141565	-0.179316	2.52487	1.97568	3.73031	4.72506	0.151492	0.118541	0.223819	0.283504
	112680	31.3	-0.0934595	-0.0718314	-0.136322	-0.180365	2.4627	1.89279	3.59215	4.75269	0.147762	0.113567	0.215529	0.285161
	112740	31.3167	-0.094639	-0.0723555	-0.137371	-0.180365	2.49378	1.9066	3.61978	4.75269	0.149627	0.114396	0.217187	0.285161
	112800	31.3333	-0.0939836	-0.0718314	-0.136322	-0.181414	2.47651	1.89279	3.59215	4.78033	0.148591	0.113567	0.215529	0.28682
	112860	31.35	-0.091231	-0.0681612	-0.126885	-0.178267	2.40398	1.79608	3.34347	4.69743	0.144239	0.107765	0.200608	0.281846
	112920	31.3667	-0.0872987	-0.0650152	-0.118495	-0.171976	2.30036	1.71318	3.12241	4.53164	0.138022	0.102791	0.187345	0.271898
	112980	31.3833	-0.0806138	-0.0655396	-0.117447	-0.156246	2.12421	1.727	3.09478	4.11716	0.127453	0.10362	0.185687	0.24703
	113040	31.4	-0.0859879	-0.0629181	-0.114301	-0.160441	2.26582	1.65792	3.01188	4.22769	0.135949	0.0994752	0.180713	0.253661
	113100	31.4167	-0.0869055	-0.0665882	-0.12269	-0.162538	2.29	1.75463	3.23294	4.28295	0.1374	0.105278	0.193976	0.256977
	113160	31.4333	-0.0845461	-0.0686853	-0.126885	-0.162538	2.22783	1.80989	3.34347	4.28295	0.13367	0.108593	0.200608	0.256977
	113220	31.45	-0.0872987	-0.0660637	-0.121642	-0.170927	2.30036	1.74081	3.20531	4.50401	0.138022	0.104449	0.192319	0.270241
	113280	31.4667	-0.0870364	-0.0692098	-0.127933	-0.170927	2.29345	1.82371	3.3711	4.50401	0.137607	0.109423	0.202266	0.270241
	113340	31.4833	-0.0892649	-0.0686853	-0.126885	-0.17617	2.35217	1.80989	3.34347	4.64217	0.14113	0.108593	0.200608	0.27853
	113400	31.5	-0.0895271	-0.0697339	-0.13003	-0.174073	2.35908	1.83752	3.42636	4.5869	0.141545	0.110251	0.205582	0.275214
	113460	31.5167	-0.0916242	-0.0686853	-0.128982	-0.175121	2.41434	1.80989	3.39873	4.61453	0.14486	0.108593	0.203924	0.276872
	113520	31.5333	-0.089658	-0.0692098	-0.128982	-0.177219	2.36253	1.82371	3.39873	4.6698	0.141752	0.109423	0.203924	0.280188
	113580	31.55	-0.0921487	-0.0697339	-0.131079	-0.177219	2.42816	1.83752	3.45399	4.6698	0.14569	0.110251	0.207239	0.280188
	113640	31.5667	-0.0905756	-0.0686853	-0.128982	-0.177219	2.38671	1.80989	3.39873	4.6698	0.143203	0.108593	0.203924	0.280188
	113700	31.5833	-0.0893958	-0.0681612	-0.127933	-0.17617	2.35562	1.79608	3.3711	4.64217	0.141337	0.107765	0.202266	0.27853
	113760	31.6	-0.0907066	-0.0692098	-0.13003	-0.177219	2.39016	1.82371	3.42636	4.6698	0.14341	0.109423	0.205582	0.280188
	113820	31.6167	-0.0876918	-0.0718314	-0.133176	-0.17617	2.31072	1.89279	3.50926	4.64217	0.138643	0.113567	0.210556	0.27853
	113880	31.6333	-0.0938526	-0.0702584	-0.131079	-0.182462	2.47306	1.85134	3.45399	4.80796	0.148384	0.11108	0.207239	0.288478
	113940	31.65	-0.0998821	-0.0681612	-0.131079	-0.178267	2.63194	1.79608	3.45399	4.69743	0.157916	0.107765	0.207239	0.281846
	114000	31.6667	-0.0867742	-0.0765501	-0.142614	-0.170927	2.28654	2.01713	3.75794	4.50401	0.137192	0.121028	0.225476	0.270241
	114060	31.6833	-0.105125	-0.0660637	-0.127933	-0.184559	2.7701	1.74081	3.3711	4.86322	0.166206	0.104449	0.202266	0.291793
	114120	31.7	-0.0958188	-0.0697339	-0.133176	-0.179316	2.52487	1.83752	3.50926	4.72506	0.151492	0.110251	0.210556	0.283504
	114180	31.7167	-0.0911001	-0.0718314	-0.135274	-0.177219	2.40053	1.89279	3.56452	4.6698	0.144032	0.113567	0.213871	0.280188
	114240	31.7333	-0.0950321	-0.0718314	-0.136322	-0.178267	2.50414	1.89279	3.59215	4.69743	0.150248	0.113567	0.215529	0.281846
	114300	31.75	-0.0916242	-0.0728799	-0.137371	-0.177219	2.41434	1.92042	3.61978	4.6698	0.14486	0.115225	0.217187	0.280188
	114360	31.7667	-0.0926728	-0.0718314	-0.134225	-0.182462	2.44197	1.89279	3.53689	4.80796	0.146518	0.113567	0.212213	0.288478
	114420	31.7833	-0.0921487	-0.0718314	-0.135274	-0.177219	2.42816	1.89279	3.56452	4.6698	0.14569	0.113567	0.213871	0.280188
	114480	31.8	-0.0941149	-0.0713069	-0.135274	-0.179316	2.47997	1.87897	3.56452	4.72506	0.148798	0.112738	0.213871	0.283504
	114540	31.8167	-0.0939836	-0.0728799	-0.137371	-0.180365	2.47651	1.92042	3.61978	4.75269	0.148591	0.115225	0.217187	0.285161
	114600	31.8333	-0.0937213	-0.0718314	-0.135274	-0.181414	2.4696	1.89279	3.56452	4.78033	0.148176	0.113567	0.213871	0.28682
	114660	31.85	-0.0918864	-0.0718314	-0.136322	-0.177219	2.42125	1.89279	3.59215	4.6698	0.145275	0.113567	0.215529	0.280188
	114720	31.8667	-0.0943767	-0.0713069	-0.135274	-0.179316	2.48687	1.87897	3.56452	4.72506	0.149212	0.112738	0.213871	0.283504
	114780	31.8833	-0.0925418	-0.0723555	-0.136322	-0.179316	2.43852	1.9066	3.59215	4.72506	0.146311	0.114396	0.215529	0.283504
	114840	31.9	-0.0907066	-0.0734044	-0.13842	-0.177219	2.39016	1.93424	3.64742	4.6698	0.14341	0.116054	0.218845	0.280188
	114900	31.9167	-0.094639	-0.0723555	-0.136322	-0.179316	2.49378	1.9066	3.59215	4.72506	0.149627	0.114396	0.215529	0.283504
	114960	31.9333	-0.0951634	-0.0723555	-0.136322	-0.180365	2.5076	1.9066	3.59215	4.75269	0.150456	0.114396	0.215529	0.285161
	115020	31.95	-0.0930659	-0.0723555	-0.136322	-0.179316	2.45233	1.9066	3.59215	4.72506	0.14714	0.114396	0.215529	0.283504
	115080	31.9667	-0.091362	-0.0728799	-0.137371	-0.178267	2.40743	1.92042	3.61978	4.69743	0.144446	0.115225	0.217187	0.281846
	115140	31.9833	-0.0942458	-0.0718314	-0.136322	-0.179316	2.48342	1.89279	3.59215	4.72506	0.149005	0.113567	0.215529	0.283504
	115200	32	-0.0935904	-0.0723555	-0.136322	-0.179316	2.46615	1.9066	3.59215	4.72506	0.147969	0.114396	0.215529	0.283504
	115260	32.0167	-0.0935904	-0.0723555	-0.136322	-0.179316	2.46615	1.9066	3.59215	4.72506	0.147969	0.114396	0.215529	0.283504
	115320	32.0333	-0.0941149	-0.0734044	-0.13842	-0.179316	2.47997	1.93424	3.64742	4.72506	0.148798	0.116054	0.218845	0.283504
	115380	32.05	-0.0943767	-0.0734044	-0.13842	-0.180365	2.48687	1.93424	3.64742	4.75269	0.149212	0.116054	0.218845	0.285161
	115440	32.0667	-0.0931972	-0.0718314	-0.136322	-0.179316	2.45579	1.89279	3.59215	4.72506	0.147347	0.113567	0.215529	0.283504
	115500	32.0833	-0.0933282	-0.0723555	-0.136322	-0.179316	2.45924	1.9066	3.59215	4.72506	0.147554	0.114396	0.215529	0.283504
	115560	32.1	-0.0943767	-0.0723555	-0.136322	-0.179316	2.48687	1.9066	3.59215	4.72506	0.149212	0.114396	0.215529	0.283504
	115620	32.1167	-0.0935904	-0.0723555	-0.136322	-0.179316	2.46615	1.9066	3.59215	4.72506	0.147969	0.114396	0.215529	0.283504
	115680	32.1333	-0.0939836	-0.0728799	-0.137371	-0.179316	2.47651	1.92042	3.61978	4.72506	0.148591	0.115225	0.217187	0.283504
	115740	32.15	-0.094639	-0.0734044	-0.13842	-0.180365	2.49378	1.93424	3.64742	4.75269	0.149627	0.116054	0.218845	0.285161
	115800	32.1667	-0.0928041	-0.0723555	-0.136322	-0.179316	2.44543	1.9066	3.59215	4.72506	0.146726	0.114396	0.215529	0.283504
	115860	32.1833	-0.094508	-0.0718314	-0.136322	-0.179316	2.49033	1.89279	3.59215	4.72506	0.14942	0.113567	0.215529	0.283504
	115920	32.2	-0.0928041	-0.0713069	-0.134225	-0.179316	2.44543	1.87897	3.53689	4.72506	0.146726	0.112738	0.212213	0.283504
	115980	32.2167	-0.0939836	-0.0718314	-0.136322	-0.179316	2.47651	1.89279	3.59215	4.72506	0.148591	0.113567	0.215529	0.283504
	116040	32.2333	-0.0937213	-0.0718314	-0.136322	-0.180365	2.4696	1.89279	3.59215	4.75269	0.148176	0.113567	0.215529	0.285161
	116100	32.25	-0.0916242	-0.0718314	-0.135274	-0.179316	2.41434	1.89279	3.56452	4.72506	0.14486	0.113567	0.213871	0.283504
	116160	32.2667	-0.0941149	-0.0713069	-0.134225	-0.179316	2.47997	1.87897	3.53689	4.72506	0.148798	0.112738	0.212213	0.283504
	116220	32.2833	-0.0934595	-0.0718314	-0.135274	-0.180365	2.4627	1.89279	3.56452	4.75269	0.147762	0.113567	0.213871	0.285161
	116280	32.3	-0.0924105	-0.0728799	-0.137371	-0.179316	2.43506	1.92042	3.61978	4.72506	0.146104	0.115225	0.217187	0.283504
	116340	32.3167	-0.0950321	-0.0718314	-0.136322	-0.180365	2.50414	1.89279	3.59215	4.75269	0.150248	0.113567	0.215529	0.285161
	116400	32.3333	-0.0933282	-0.0723555	-0.136322	-0.181414	2.45924	1.9066	3.59215	4.78033	0.147554	0.114396	0.215529	0.28682
	116460	32.35	-0.0922796	-0.074453	-0.140517	-0.17617	2.43161	1.96187	3.70268	4.64217	0.145897	0.117712	0.222161	0.27853
	116520	32.3667	-0.0976537	-0.0718314	-0.13842	-0.17617	2.57322	1.89279	3.64742	4.64217	0.154393	0.113567	0.218845	0.27853
	116580	32.3833	-0.100407	-0.0702584	-0.135274	-0.181414	2.64576	1.85134	3.56452	4.78033	0.158746	0.11108	0.213871	0.28682
	116640	32.4	-0.089658	-0.0734044	-0.133176	-0.189802	2.36253	1.93424	3.50926	5.00138	0.141752	0.116054	0.210556	0.300083
	116700	32.4167	-0.0882163	-0.076026	-0.143663	-0.171976	2.32454	2.00332	3.78558	4.53164	0.139472	0.120199	0.227135	0.271898
	116760	32.4333	-0.0969983	-0.0734044	-0.142614	-0.170927	2.55595	1.93424	3.75794	4.50401	0.153357	0.116054	0.225476	0.270241
	116820	32.45	-0.0933282	-0.0734044	-0.13842	-0.177219	2.45924	1.93424	3.64742	4.6698	0.147554	0.116054	0.218845	0.280188
	116880	32.4667	-0.094508	-0.0728799	-0.13842	-0.180365	2.49033	1.92042	3.64742	4.75269	0.14942	0.115225	0.218845	0.285161
	116940	32.4833	-0.0920174	-0.0723555	-0.136322	-0.180365	2.4247	1.9066	3.59215	4.75269	0.145482	0.114396	0.215529	0.285161
	117000	32.5	-0.0930659	-0.0713069	-0.135274	-0.178267	2.45233	1.87897	3.56452	4.69743	0.14714	0.112738	0.213871	0.281846
	117060	32.5167	-0.0941149	-0.0723555	-0.136322	-0.180365	2.47997	1.9066	3.59215	4.75269	0.148798	0.114396	0.215529	0.285161
	117120	32.5333	-0.0933282	-0.0723555	-0.136322	-0.181414	2.45924	1.9066	3.59215	4.78033	0.147554	0.114396	0.215529	0.28682
	117180	32.55	-0.0943767	-0.0723555	-0.136322	-0.180365	2.48687	1.9066	3.59215	4.75269	0.149212	0.114396	0.215529	0.285161
	117240	32.5667	-0.0930659	-0.0723555	-0.136322	-0.179316	2.45233	1.9066	3.59215	4.72506	0.14714	0.114396	0.215529	0.283504
	117300	32.5833	-0.0941149	-0.0723555	-0.136322	-0.180365	2.47997	1.9066	3.59215	4.75269	0.148798	0.114396	0.215529	0.285161
	117360	32.6	-0.0949012	-0.0734044	-0.139468	-0.180365	2.50069	1.93424	3.67505	4.75269	0.150041	0.116054	0.220503	0.285161
	117420	32.6167	-0.0950321	-0.0749771	-0.141565	-0.180365	2.50414	1.97568	3.73031	4.75269	0.150248	0.118541	0.223819	0.285161
	117480	32.6333	-0.094639	-0.0734044	-0.139468	-0.180365	2.49378	1.93424	3.67505	4.75269	0.149627	0.116054	0.220503	0.285161
	117540	32.65	-0.0952943	-0.0739285	-0.139468	-0.181414	2.51105	1.94805	3.67505	4.78033	0.150663	0.116883	0.220503	0.28682
	117600	32.6667	-0.0949012	-0.0723555	-0.137371	-0.180365	2.50069	1.9066	3.61978	4.75269	0.150041	0.114396	0.217187	0.285161
	117660	32.6833	-0.0949012	-0.0734044	-0.139468	-0.180365	2.50069	1.93424	3.67505	4.75269	0.150041	0.116054	0.220503	0.285161
	117720	32.7	-0.0938526	-0.0723555	-0.137371	-0.181414	2.47306	1.9066	3.61978	4.78033	0.148384	0.114396	0.217187	0.28682
	117780	32.7167	-0.0941149	-0.074453	-0.141565	-0.179316	2.47997	1.96187	3.73031	4.72506	0.148798	0.117712	0.223819	0.283504
	117840	32.7333	-0.0959497	-0.0734044	-0.139468	-0.181414	2.52832	1.93424	3.67505	4.78033	0.151699	0.116054	0.220503	0.28682
	117900	32.75	-0.094508	-0.0739285	-0.140517	-0.181414	2.49033	1.94805	3.70268	4.78033	0.14942	0.116883	0.222161	0.28682
	117960	32.7667	-0.0937213	-0.0728799	-0.13842	-0.180365	2.4696	1.92042	3.64742	4.75269	0.148176	0.115225	0.218845	0.285161
	118020	32.7833	-0.0951634	-0.0723555	-0.137371	-0.182462	2.5076	1.9066	3.61978	4.80796	0.150456	0.114396	0.217187	0.288478
	118080	32.8	-0.0950321	-0.0739285	-0.140517	-0.182462	2.50414	1.94805	3.70268	4.80796	0.150248	0.116883	0.222161	0.288478
	118140	32.8167	-0.0933282	-0.074453	-0.140517	-0.181414	2.45924	1.96187	3.70268	4.78033	0.147554	0.117712	0.222161	0.28682
	118200	32.8333	-0.0949012	-0.0734044	-0.139468	-0.181414	2.50069	1.93424	3.67505	4.78033	0.150041	0.116054	0.220503	0.28682
	118260	32.85	-0.0951634	-0.0723555	-0.137371	-0.181414	2.5076	1.9066	3.61978	4.78033	0.150456	0.114396	0.217187	0.28682
	118320	32.8667	-0.0937213	-0.0728799	-0.13842	-0.181414	2.4696	1.92042	3.64742	4.78033	0.148176	0.115225	0.218845	0.28682
	118380	32.8833	-0.0943767	-0.0734044	-0.13842	-0.181414	2.48687	1.93424	3.64742	4.78033	0.149212	0.116054	0.218845	0.28682
	118440	32.9	-0.094639	-0.0713069	-0.136322	-0.181414	2.49378	1.87897	3.59215	4.78033	0.149627	0.112738	0.215529	0.28682
	118500	32.9167	-0.094508	-0.0728799	-0.13842	-0.181414	2.49033	1.92042	3.64742	4.78033	0.14942	0.115225	0.218845	0.28682
	118560	32.9333	-0.0933282	-0.0723555	-0.137371	-0.181414	2.45924	1.9066	3.61978	4.78033	0.147554	0.114396	0.217187	0.28682
	118620	32.95	-0.094639	-0.0734044	-0.139468	-0.182462	2.49378	1.93424	3.67505	4.80796	0.149627	0.116054	0.220503	0.288478
	118680	32.9667	-0.0939836	-0.0728799	-0.13842	-0.183511	2.47651	1.92042	3.64742	4.83559	0.148591	0.115225	0.218845	0.290135
	118740	32.9833	-0.0938526	-0.0734044	-0.139468	-0.180365	2.47306	1.93424	3.67505	4.75269	0.148384	0.116054	0.220503	0.285161
	118800	33	-0.0943767	-0.0734044	-0.139468	-0.180365	2.48687	1.93424	3.67505	4.75269	0.149212	0.116054	0.220503	0.285161
	118860	33.0167	-0.0958188	-0.0728799	-0.13842	-0.182462	2.52487	1.92042	3.64742	4.80796	0.151492	0.115225	0.218845	0.288478
	118920	33.0333	-0.094639	-0.074453	-0.141565	-0.181414	2.49378	1.96187	3.73031	4.78033	0.149627	0.117712	0.223819	0.28682
	118980	33.05	-0.0968674	-0.0739285	-0.140517	-0.182462	2.5525	1.94805	3.70268	4.80796	0.15315	0.116883	0.222161	0.288478
	119040	33.0667	-0.0952943	-0.0739285	-0.140517	-0.182462	2.51105	1.94805	3.70268	4.80796	0.150663	0.116883	0.222161	0.288478
	119100	33.0833	-0.0963429	-0.0728799	-0.139468	-0.182462	2.53868	1.92042	3.67505	4.80796	0.152321	0.115225	0.220503	0.288478
	119160	33.1	-0.0956875	-0.074453	-0.141565	-0.182462	2.52141	1.96187	3.73031	4.80796	0.151285	0.117712	0.223819	0.288478
	119220	33.1167	-0.0947703	-0.0739285	-0.140517	-0.182462	2.49724	1.94805	3.70268	4.80796	0.149834	0.116883	0.222161	0.288478
	119280	33.1333	-0.0947703	-0.0728799	-0.13842	-0.182462	2.49724	1.92042	3.64742	4.80796	0.149834	0.115225	0.218845	0.288478
	119340	33.15	-0.0956875	-0.0734044	-0.139468	-0.181414	2.52141	1.93424	3.67505	4.78033	0.151285	0.116054	0.220503	0.28682
	119400	33.1667	-0.094508	-0.0739285	-0.139468	-0.182462	2.49033	1.94805	3.67505	4.80796	0.14942	0.116883	0.220503	0.288478
	119460	33.1833	-0.0951634	-0.0734044	-0.139468	-0.183511	2.5076	1.93424	3.67505	4.83559	0.150456	0.116054	0.220503	0.290135
	119520	33.2	-0.094639	-0.0734044	-0.139468	-0.181414	2.49378	1.93424	3.67505	4.78033	0.149627	0.116054	0.220503	0.28682
	119580	33.2167	-0.0952943	-0.0728799	-0.139468	-0.181414	2.51105	1.92042	3.67505	4.78033	0.150663	0.115225	0.220503	0.28682
	119640	33.2333	-0.0954257	-0.0734044	-0.139468	-0.182462	2.51451	1.93424	3.67505	4.80796	0.150871	0.116054	0.220503	0.288478
	119700	33.25	-0.094639	-0.0734044	-0.139468	-0.182462	2.49378	1.93424	3.67505	4.80796	0.149627	0.116054	0.220503	0.288478
	119760	33.2667	-0.0947703	-0.0728799	-0.139468	-0.182462	2.49724	1.92042	3.67505	4.80796	0.149834	0.115225	0.220503	0.288478
	119820	33.2833	-0.094639	-0.0723555	-0.137371	-0.182462	2.49378	1.9066	3.61978	4.80796	0.149627	0.114396	0.217187	0.288478
[truncated: 4,005 more rows]
