# Supplementary material for: Electrical output of bryophyte microbial fuel cell systems is sufficient to power a radio or an environmental sensor
Source: R Soc Open Sci. 2016 Oct 26;3(10):160249. doi: 10.1098/rsos.160249 (PMC5098967; doi:10.1098/rsos.160249)
Supplement: Supplementary Table 8. BryoMFC manuscript - Dark-Light 4 days Sterile - Fig4a and c [file rsos160249supp9.xls]

## Sheet: Sheet1
			Sterile Negative Control				bryoMFC surface area (cm2):			82.5	External resistor(kΩ)		4.6
			Ch1	Ch2	Ch3	Ch4	Ch1	Ch2	Ch3	Ch4	Ch1	Ch2	Ch3	Ch4
	time(s)	time(h)	mV	mV	mV	mV	uA m-2	uA m-2	uA m-2	uA m-2	mC m-2	mC m-2	mC m-2	mC m-2
	60.012	0.01667	-0.230066	-0.0718586	-0.0655007		6.06234	1.89351	1.72597	0	0.36374	0.11361	0.103558	0
	119.988	0.03333	-0.228636	-0.068655	-0.0651064		6.02468	1.80909	1.71558	0	0.361481	0.108545	0.102935	0
	180	0.05	-0.229671	-0.07314	-0.0632336		6.05195	1.92727	1.66623	0	0.363117	0.115636	0.099974	0
	240.012	0.06667	-0.228242	-0.0702814	-0.0643179		6.01429	1.85195	1.69481	0	0.360857	0.111117	0.101688	0
	299.988	0.08333	-0.228439	-0.0699364	-0.0660429		6.01948	1.84286	1.74026	0	0.361169	0.110571	0.104416	0
	360	0.1	-0.229031	-0.0717107	-0.0663879		6.03506	1.88961	1.74935	0	0.362104	0.113377	0.104961	0
	420.012	0.11667	-0.229228	-0.0723021	-0.0735836		6.04026	1.90519	1.93896	0	0.362416	0.114312	0.116338	0
	479.988	0.13333	-0.229425	-0.0713164	-0.0763929		6.04545	1.87922	2.01299	0	0.362727	0.112753	0.120779	0
	540	0.15	-0.227749	-0.0716121	-0.0758507		6.0013	1.88701	1.9987	0	0.360078	0.113221	0.119922	0
	600.012	0.16667	-0.22839	-0.0715136	-0.0722529		6.01818	1.88442	1.9039	0	0.361091	0.113065	0.114234	0
	659.988	0.18333	-0.226862	-0.0701829	-0.0688029		5.97792	1.84935	1.81299	0	0.358675	0.110961	0.108779	0
	720	0.2	-0.228094	-0.07176	-0.0596357		6.01039	1.89091	1.57143	0	0.360623	0.113455	0.0942857	0
	780.012	0.21667	-0.226764	-0.0715629	-0.0622971		5.97532	1.88571	1.64156	0	0.358519	0.113143	0.0984935	0
	839.988	0.23333	-0.228489	-0.0732386	-0.0580586		6.02078	1.92987	1.52987	0	0.361247	0.115792	0.0917922	0
	900	0.25	-0.227404	-0.0710207	-0.0628886		5.99221	1.87143	1.65714	0	0.359532	0.112286	0.0994286	0
	960.012	0.26667	-0.226024	-0.0701829	-0.0594879		5.95584	1.84935	1.56753	0	0.357351	0.110961	0.0940519	0
	1019.99	0.28333	-0.227059	-0.0715629	-0.0565307		5.98312	1.88571	1.48961	0	0.358987	0.113143	0.0893766	0
	1080	0.3	-0.225334	-0.0692464	-0.0592907		5.93766	1.82468	1.56234	0	0.35626	0.109481	0.0937403	0
	1140.01	0.31667	-0.225285	-0.069	-0.0629871		5.93636	1.81818	1.65974	0	0.356182	0.109091	0.0995844	0
	1199.99	0.33333	-0.226665	-0.0709221	-0.064515		5.97273	1.86883	1.7	0	0.358364	0.11213	0.102	0
	1260	0.35	-0.227404	-0.0728443	-0.0647614		5.99221	1.91948	1.70649	0	0.359532	0.115169	0.10239	0
	1320.01	0.36667	-0.228094	-0.0730907	-0.0636279		6.01039	1.92597	1.67662	0	0.360623	0.115558	0.100597	0
	1379.99	0.38333	-0.228094	-0.0709714	-0.0646136		6.01039	1.87013	1.7026	0	0.360623	0.112208	0.102156	0
	1440	0.4	-0.227404	-0.067275	-0.0649093		5.99221	1.77273	1.71039	0	0.359532	0.106364	0.102623	0
	1500.01	0.41667	-0.228686	-0.0704786	-0.0664371		6.02597	1.85714	1.75065	0	0.361558	0.111429	0.105039	0
	1559.99	0.43333	-0.229671	-0.0715136	-0.0702321		6.05195	1.88442	1.85065	0	0.363117	0.113065	0.111039	0
	1620	0.45	-0.22977	-0.0701336	-0.0774771		6.05455	1.84805	2.04156	0	0.363273	0.110883	0.122494	0
	1680.01	0.46667	-0.230706	-0.0711686	-0.0747171		6.07922	1.87532	1.96883	0	0.364753	0.112519	0.11813	0
	1739.99	0.48333	-0.231051	-0.0715136	-0.0699857		6.08831	1.88442	1.84416	0	0.365299	0.113065	0.110649	0
	1800	0.5	-0.231199	-0.0720557	-0.0706264		6.09221	1.8987	1.86104	0	0.365532	0.113922	0.111662	0
	1860.01	0.51667	-0.230953	-0.0735343	-0.0553479		6.08571	1.93766	1.45844	0	0.365143	0.11626	0.0875065	0
	1919.99	0.53333	-0.229376	-0.0724993	-0.0628393		6.04416	1.91039	1.65584	0	0.362649	0.114623	0.0993506	0
	1980	0.55	-0.228489	-0.0706264	-0.0594879		6.02078	1.86104	1.56753	0	0.361247	0.111662	0.0940519	0
	2040.01	0.56667	-0.229721	-0.0732386	-0.0610157		6.05325	1.92987	1.60779	0	0.363195	0.115792	0.0964675	0
	2099.99	0.58333	-0.228981	-0.0695421	-0.061755		6.03377	1.83247	1.62727	0	0.362026	0.109948	0.0976364	0
	2160	0.6	-0.229228	-0.0718093	-0.0570236		6.04026	1.89221	1.5026	0	0.362416	0.113532	0.0901558	0
	2220.01	0.61667	-0.228883	-0.0728936	-0.0610157		6.03117	1.92078	1.60779	0	0.36187	0.115247	0.0964675	0
	2279.99	0.63333	-0.227946	-0.0695914	-0.0636771		6.00649	1.83377	1.67792	0	0.36039	0.110026	0.100675	0
	2340	0.65	-0.228587	-0.0725486	-0.0655007		6.02338	1.91169	1.72597	0	0.361403	0.114701	0.103558	0
	2400.01	0.66667	-0.229179	-0.0725979	-0.0650571		6.03896	1.91299	1.71429	0	0.362338	0.114779	0.102857	0
	2459.99	0.68333	-0.227601	-0.0701829	-0.0621		5.9974	1.84935	1.63636	0	0.359844	0.110961	0.0981818	0
	2520	0.7	-0.228735	-0.0713657	-0.0628393		6.02727	1.88052	1.65584	0	0.361636	0.112831	0.0993506	0
	2580.01	0.71667	-0.228981	-0.0730414	-0.0644164		6.03377	1.92468	1.6974	0	0.362026	0.115481	0.101844	0
	2639.99	0.73333	-0.228341	-0.0719571	-0.0647614		6.01688	1.8961	1.70649	0	0.361013	0.113766	0.10239	0
	2700	0.75	-0.227848	-0.0704786	-0.0704293		6.0039	1.85714	1.85584	0	0.360234	0.111429	0.111351	0
	2760.01	0.76667	-0.228834	-0.0712179	-0.0747171		6.02987	1.87662	1.96883	0	0.361792	0.112597	0.11813	0
	2819.99	0.78333	-0.227059	-0.0686057	-0.0747664		5.98312	1.80779	1.97013	0	0.358987	0.108468	0.118208	0
	2880	0.8	-0.227946	-0.0699857	-0.0702814		6.00649	1.84416	1.85195	0	0.36039	0.110649	0.111117	0
	2940.01	0.81667	-0.229228	-0.0733371	-0.0692957		6.04026	1.93247	1.82597	0	0.362416	0.115948	0.109558	0
	2999.99	0.83333	-0.22977	-0.0718586	-0.0578121		6.05455	1.89351	1.52338	0	0.363273	0.11361	0.0914026	0
	3060	0.85	-0.230361	-0.0731893	-0.0605229		6.07013	1.92857	1.59481	0	0.364208	0.115714	0.0956883	0
	3120.01	0.86667	-0.230115	-0.07314	-0.06003		6.06364	1.92727	1.58182	0	0.363818	0.115636	0.0949091	0
	3179.99	0.88333	-0.22977	-0.0679157	-0.0595371		6.05455	1.78961	1.56883	0	0.363273	0.107377	0.0941299	0
	3240	0.9	-0.231249	-0.0702321	-0.0598329		6.09351	1.85065	1.57662	0	0.36561	0.111039	0.0945974	0
	3300.01	0.91667	-0.231692	-0.0693943	-0.0558407		6.10519	1.82857	1.47143	0	0.366312	0.109714	0.0882857	0
	3359.99	0.93333	-0.232185	-0.0690493	-0.0606707		6.11818	1.81948	1.5987	0	0.367091	0.109169	0.0959221	0
	3420	0.95	-0.23253	-0.0718093	-0.0635786		6.12727	1.89221	1.67532	0	0.367636	0.113532	0.100519	0
	3480.01	0.96667	-0.232924	-0.0693943	-0.0640714		6.13766	1.82857	1.68831	0	0.36826	0.109714	0.101299	0
	3539.99	0.98333	-0.233861	-0.0725486	-0.0624943		6.16234	1.91169	1.64675	0	0.36974	0.114701	0.0988052	0
	3600	1	-0.233565	-0.0708236	-0.0619521		6.15455	1.86623	1.63247	0	0.369273	0.111974	0.0979481	0
	3660.01	1.01667	-0.233762	-0.0729921	-0.06417		6.15974	1.92338	1.69091	0	0.369584	0.115403	0.101455	0
	3719.99	1.03333	-0.23391	-0.0719571	-0.0647121		6.16364	1.8961	1.70519	0	0.369818	0.113766	0.102312	0
	3780	1.05	-0.234255	-0.0713657	-0.06279		6.17273	1.88052	1.65455	0	0.370364	0.112831	0.0992727	0
	3840.01	1.06667	-0.2346	-0.0725486	-0.070035		6.18182	1.91169	1.84545	0	0.370909	0.114701	0.110727	0
	3899.99	1.08333	-0.234255	-0.0705279	-0.0754564		6.17273	1.85844	1.98831	0	0.370364	0.111506	0.119299	0
	3960	1.1	-0.234304	-0.0721543	-0.0737314		6.17403	1.9013	1.94286	0	0.370442	0.114078	0.116571	0
	4020.01	1.11667	-0.234354	-0.0738793	-0.0705771		6.17532	1.94675	1.85974	0	0.370519	0.116805	0.111584	0
	4079.99	1.13333	-0.234403	-0.0730414	-0.0683593		6.17662	1.92468	1.8013	0	0.370597	0.115481	0.108078	0
	4140	1.15	-0.234156	-0.0724007	-0.05934		6.17013	1.90779	1.56364	0	0.370208	0.114468	0.0938182	0
	4200.01	1.16667	-0.234354	-0.0728443	-0.0613114		6.17532	1.91948	1.61558	0	0.370519	0.115169	0.0969351	0
	4259.99	1.18333	-0.23529	-0.0732386	-0.0584036		6.2	1.92987	1.53896	0	0.372	0.115792	0.0923377	0
	4320	1.2	-0.235142	-0.0739779	-0.0601779		6.1961	1.94935	1.58571	0	0.371766	0.116961	0.0951429	0
	4380.01	1.21667	-0.234945	-0.0747171	-0.061065		6.19091	1.96883	1.60909	0	0.371455	0.11813	0.0965455	0
	4439.99	1.23333	-0.2346	-0.0694436	-0.05589		6.18182	1.82987	1.47273	0	0.370909	0.109792	0.0883636	0
	4500	1.25	-0.235635	-0.0713657	-0.0588471		6.20909	1.88052	1.55065	0	0.372545	0.112831	0.093039	0
	4560.01	1.26667	-0.236867	-0.0725486	-0.0608186		6.24156	1.91169	1.6026	0	0.374494	0.114701	0.0961558	0
	4619.99	1.28333	-0.236916	-0.0695421	-0.0647614		6.24286	1.83247	1.70649	0	0.374571	0.109948	0.10239	0
	4680	1.3	-0.236966	-0.0707743	-0.063825		6.24416	1.86494	1.68182	0	0.374649	0.111896	0.100909	0
	4740.01	1.31667	-0.23736	-0.0731893	-0.0636279		6.25455	1.92857	1.67662	0	0.375273	0.115714	0.100597	0
	4799.99	1.33333	-0.237557	-0.0725486	-0.0635786		6.25974	1.91169	1.67532	0	0.375584	0.114701	0.100519	0
	4860	1.35	-0.237754	-0.0729921	-0.0646136		6.26494	1.92338	1.7026	0	0.375896	0.115403	0.102156	0
	4920.01	1.36667	-0.237951	-0.0725979	-0.0647614		6.27013	1.91299	1.70649	0	0.376208	0.114779	0.10239	0
	4979.99	1.38333	-0.237804	-0.0733371	-0.0712179		6.26623	1.93247	1.87662	0	0.375974	0.115948	0.112597	0
	5040	1.4	-0.237606	-0.0729921	-0.0755057		6.26104	1.92338	1.98961	0	0.375662	0.115403	0.119377	0
	5100.01	1.41667	-0.237804	-0.0725979	-0.074865		6.26623	1.91299	1.97273	0	0.375974	0.114779	0.118364	0
	5159.99	1.43333	-0.23805	-0.0719079	-0.0704786		6.27273	1.89481	1.85714	0	0.376364	0.113688	0.111429	0
	5220	1.45	-0.23805	-0.072105	-0.0712179		6.27273	1.9	1.87662	0	0.376364	0.114	0.112597	0
	5280.01	1.46667	-0.237853	-0.0743721	-0.0640221		6.26753	1.95974	1.68701	0	0.376052	0.117584	0.101221	0
	5339.99	1.48333	-0.237853	-0.07314	-0.0575164		6.26753	1.92727	1.51558	0	0.376052	0.115636	0.0909351	0
	5400	1.5	-0.237557	-0.0725486	-0.0612621		6.25974	1.91169	1.61429	0	0.375584	0.114701	0.0968571	0
	5460.01	1.51667	-0.237853	-0.0739286	-0.0607693		6.26753	1.94805	1.6013	0	0.376052	0.116883	0.0960779	0
	5519.99	1.53333	-0.238444	-0.0727457	-0.0623957		6.28312	1.91688	1.64416	0	0.376987	0.115013	0.0986494	0
	5580	1.55	-0.237409	-0.0711686	-0.0570236		6.25584	1.87532	1.5026	0	0.375351	0.112519	0.0901558	0
	5640.01	1.56667	-0.237705	-0.0731893	-0.0563336		6.26364	1.92857	1.48442	0	0.375818	0.115714	0.0890649	0
	5699.99	1.58333	-0.237804	-0.0765407	-0.061065		6.26623	2.01688	1.60909	0	0.375974	0.121013	0.0965455	0
	5760	1.6	-0.237902	-0.073485	-0.06486		6.26883	1.93636	1.70909	0	0.37613	0.116182	0.102545	0
	5820.01	1.61667	-0.238247	-0.0751607	-0.0638743		6.27792	1.98052	1.68312	0	0.376675	0.118831	0.100987	0
	5879.99	1.63333	-0.237853	-0.0706757	-0.0639236		6.26753	1.86234	1.68442	0	0.376052	0.11174	0.101065	0
	5940	1.65	-0.238789	-0.0716121	-0.0639236		6.29221	1.88701	1.68442	0	0.377532	0.113221	0.101065	0
	6000.01	1.66667	-0.238789	-0.0710207	-0.0650079		6.29221	1.87143	1.71299	0	0.377532	0.112286	0.102779	0
	6059.99	1.68333	-0.239282	-0.070725	-0.0636771		6.30519	1.86364	1.67792	0	0.378312	0.111818	0.100675	0
	6120	1.7	-0.239676	-0.0705279	-0.0658457		6.31558	1.85844	1.73506	0	0.378935	0.111506	0.104104	0
	6180.01	1.71667	-0.240268	-0.0742736	-0.0745693		6.33117	1.95714	1.96494	0	0.37987	0.117429	0.117896	0
	6239.99	1.73333	-0.240465	-0.0726964	-0.0763436		6.33636	1.91558	2.01169	0	0.380182	0.114935	0.120701	0
	6300	1.75	-0.241056	-0.0725979	-0.0717107		6.35195	1.91299	1.88961	0	0.381117	0.114779	0.113377	0
	6360.01	1.76667	-0.24219	-0.0734357	-0.0702321		6.38182	1.93506	1.85065	0	0.382909	0.116104	0.111039	0
	6419.99	1.78333	-0.242289	-0.0721543	-0.0601286		6.38442	1.9013	1.58442	0	0.383065	0.114078	0.0950649	0
	6480	1.8	-0.242584	-0.0727457	-0.0588964		6.39221	1.91688	1.55195	0	0.383532	0.115013	0.0931169	0
	6540.01	1.81667	-0.243718	-0.0732879	-0.0602764		6.42208	1.93117	1.58831	0	0.385325	0.11587	0.0952987	0
	6599.99	1.83333	-0.244901	-0.0749636	-0.0599314		6.45325	1.97532	1.57922	0	0.387195	0.118519	0.0947532	0
	6660	1.85	-0.246675	-0.0757521	-0.06141		6.5	1.9961	1.61818	0	0.39	0.119766	0.0970909	0
	6720.01	1.86667	-0.24702	-0.0743721	-0.0573686		6.50909	1.95974	1.51169	0	0.390545	0.117584	0.0907013	0
	6779.99	1.88333	-0.247119	-0.0743721	-0.0580586		6.51169	1.95974	1.52987	0	0.390701	0.117584	0.0917922	0
	6840	1.9	-0.24771	-0.0750129	-0.0615579		6.52727	1.97662	1.62208	0	0.391636	0.118597	0.0973247	0
	6900.01	1.91667	-0.247956	-0.0773293	-0.0632336		6.53377	2.03766	1.66623	0	0.392026	0.12226	0.099974	0
	6959.99	1.93333	-0.248449	-0.0750621	-0.0633814		6.54675	1.97792	1.67013	0	0.392805	0.118675	0.100208	0
	7020	1.95	-0.249731	-0.0770336	-0.0630857		6.58052	2.02987	1.66234	0	0.394831	0.121792	0.0997403	0
	7080.01	1.96667	-0.249632	-0.0752593	-0.063135		6.57792	1.98312	1.66364	0	0.394675	0.118987	0.0998182	0
	7139.99	1.98333	-0.249977	-0.077625	-0.0632336		6.58701	2.04545	1.66623	0	0.395221	0.122727	0.099974	0
	7200	2	-0.25047	-0.076935	-0.0632336		6.6	2.02727	1.66623	0	0.396	0.121636	0.099974	0
	7260.01	2.01667	-0.25047	-0.0768857	-0.0640221		6.6	2.02597	1.68701	0	0.396	0.121558	0.101221	0
	7319.99	2.03333	-0.250766	-0.07521	-0.0740764		6.60779	1.98182	1.95195	0	0.396468	0.118909	0.117117	0
	7380	2.05	-0.250864	-0.0767871	-0.0734357		6.61039	2.02338	1.93506	0	0.396623	0.121403	0.116104	0
	7440.01	2.06667	-0.251061	-0.0768364	-0.0708236		6.61558	2.02468	1.86623	0	0.396935	0.121481	0.111974	0
	7499.99	2.08333	-0.251604	-0.0780686	-0.0675707		6.62987	2.05714	1.78052	0	0.397792	0.123429	0.106831	0
	7560	2.1	-0.251505	-0.0776743	-0.0575657		6.62727	2.04675	1.51688	0	0.397636	0.122805	0.091013	0
	7620.01	2.11667	-0.251406	-0.0753579	-0.0600793		6.62468	1.98571	1.58312	0	0.397481	0.119143	0.094987	0
	7679.99	2.13333	-0.25185	-0.0769843	-0.0591921		6.63636	2.02857	1.55974	0	0.398182	0.121714	0.0935844	0
	7740	2.15	-0.252096	-0.0758507	-0.0595371		6.64286	1.9987	1.56883	0	0.398571	0.119922	0.0941299	0
	7800.01	2.16667	-0.252688	-0.0767871	-0.0597343		6.65844	2.02338	1.57403	0	0.399506	0.121403	0.0944416	0
	7859.99	2.18333	-0.25254	-0.0765407	-0.056235		6.65455	2.01688	1.48182	0	0.399273	0.121013	0.0889091	0
	7920	2.2	-0.252737	-0.07866	-0.058305		6.65974	2.07273	1.53636	0	0.399584	0.124364	0.0921818	0
	7980.01	2.21667	-0.25254	-0.0791036	-0.0623957		6.65455	2.08442	1.64416	0	0.399273	0.125065	0.0986494	0
	8039.99	2.23333	-0.252786	-0.07659	-0.0621986		6.66104	2.01818	1.63896	0	0.399662	0.121091	0.0983377	0
	8100	2.25	-0.252688	-0.0794979	-0.0636771		6.65844	2.09481	1.67792	0	0.399506	0.125688	0.100675	0
	8160.01	2.26667	-0.252343	-0.0780686	-0.0615579		6.64935	2.05714	1.62208	0	0.398961	0.123429	0.0973247	0
	8219.99	2.28333	-0.252146	-0.0730907	-0.0602764		6.64416	1.92597	1.58831	0	0.398649	0.115558	0.0952987	0
	8280	2.3	-0.253329	-0.0762943	-0.0627407		6.67532	2.01039	1.65325	0	0.400519	0.120623	0.0991948	0
	8340.01	2.31667	-0.255349	-0.0793993	-0.0607693		6.72857	2.09221	1.6013	0	0.403714	0.125532	0.0960779	0
	8399.99	2.33333	-0.253723	-0.0771321	-0.063135		6.68571	2.03247	1.66364	0	0.401143	0.121948	0.0998182	0
	8460	2.35	-0.254117	-0.0785614	-0.0717107		6.6961	2.07013	1.88961	0	0.401766	0.124208	0.113377	0
	8520.01	2.36667	-0.255349	-0.0864471	-0.0717107		6.72857	2.27792	1.88961	0	0.403714	0.136675	0.113377	0
	8579.99	2.38333	-0.249435	-0.0854614	-0.0693943		6.57273	2.25195	1.82857	0	0.394364	0.135117	0.109714	0
	8640	2.4	-0.24426	-0.0854121	-0.0644657		6.43636	2.25065	1.6987	0	0.386182	0.135039	0.101922	0
	8700.01	2.41667	-0.23253	-0.0654514	-0.0547564		6.12727	1.72468	1.44286	0	0.367636	0.103481	0.0865714	0
	8759.99	2.43333	-0.234255	-0.0718093	-0.0572207		6.17273	1.89221	1.50779	0	0.370364	0.113532	0.0904675	0
	8820	2.45	-0.236916	-0.0720557	-0.059685		6.24286	1.8987	1.57273	0	0.374571	0.113922	0.0943636	0
	8880.01	2.46667	-0.238789	-0.0699364	-0.0589457		6.29221	1.84286	1.55325	0	0.377532	0.110571	0.0931948	0
	8939.99	2.48333	-0.240317	-0.0708236	-0.05727		6.33247	1.86623	1.50909	0	0.379948	0.111974	0.0905455	0
	9000	2.5	-0.242141	-0.0700843	-0.0576643		6.38052	1.84675	1.51948	0	0.382831	0.110805	0.0911688	0
	9060.01	2.51667	-0.245049	-0.07521	-0.0602764		6.45714	1.98182	1.58831	0	0.387429	0.118909	0.0952987	0
	9119.99	2.53333	-0.246872	-0.0759	-0.0616564		6.50519	2	1.62468	0	0.390312	0.12	0.0974805	0
	9180	2.55	-0.24702	-0.0759493	-0.0614593		6.50909	2.0013	1.61948	0	0.390545	0.120078	0.0971688	0
	9240.01	2.56667	-0.247414	-0.07521	-0.0605229		6.51948	1.98182	1.59481	0	0.391169	0.118909	0.0956883	0
	9299.99	2.58333	-0.247759	-0.0725486	-0.0592414		6.52857	1.91169	1.56104	0	0.391714	0.114701	0.0936623	0
	9360	2.6	-0.249336	-0.0732879	-0.0594879		6.57013	1.93117	1.56753	0	0.394208	0.11587	0.0940519	0
	9420.01	2.61667	-0.250864	-0.0758507	-0.0602764		6.61039	1.9987	1.58831	0	0.396623	0.119922	0.0952987	0
	9479.99	2.63333	-0.249977	-0.0760971	-0.0613607		6.58701	2.00519	1.61688	0	0.395221	0.120312	0.097013	0
	9540	2.65	-0.249583	-0.0756536	-0.0637757		6.57662	1.99351	1.68052	0	0.394597	0.11961	0.100831	0
	9600.01	2.66667	-0.252688	-0.0854614	-0.0719571		6.65844	2.25195	1.8961	0	0.399506	0.135117	0.113766	0
	9659.99	2.68333	-0.247266	-0.0849193	-0.0697393		6.51558	2.23766	1.83766	0	0.390935	0.13426	0.11026	0
	9720	2.7	-0.241204	-0.0822579	-0.064515		6.35584	2.16753	1.7	0	0.381351	0.130052	0.102	0
	9780.01	2.71667	-0.232284	-0.0698379	-0.0540664		6.12078	1.84026	1.42468	0	0.367247	0.110416	0.0854805	0
	9839.99	2.73333	-0.230657	-0.0712671	-0.0563829		6.07792	1.87792	1.48571	0	0.364675	0.112675	0.0891429	0
	9900	2.75	-0.232727	-0.0702814	-0.0575164		6.13247	1.85195	1.51558	0	0.367948	0.111117	0.0909351	0
	9960.01	2.76667	-0.234699	-0.0699364	-0.0584529		6.18442	1.84286	1.54026	0	0.371065	0.110571	0.0924156	0
	10020	2.78333	-0.236719	-0.0692957	-0.0580586		6.23766	1.82597	1.52987	0	0.37426	0.109558	0.0917922	0
	10080	2.8	-0.238099	-0.0677679	-0.0560379		6.27403	1.78571	1.47662	0	0.376442	0.107143	0.0885974	0
	10140	2.81667	-0.241451	-0.0715629	-0.0585021		6.36234	1.88571	1.54156	0	0.38174	0.113143	0.0924935	0
	10200	2.83333	-0.243324	-0.074865	-0.0595864		6.41169	1.97273	1.57013	0	0.384701	0.118364	0.0942078	0
	10260	2.85	-0.244014	-0.0749636	-0.0595371		6.42987	1.97532	1.56883	0	0.385792	0.118519	0.0941299	0
	10320	2.86667	-0.244753	-0.074175	-0.0606214		6.44935	1.95455	1.5974	0	0.386961	0.117273	0.0958442	0
	10380	2.88333	-0.244753	-0.0725979	-0.0579107		6.44935	1.91299	1.52597	0	0.386961	0.114779	0.0915584	0
	10440	2.9	-0.246084	-0.0720064	-0.0570236		6.48442	1.8974	1.5026	0	0.389065	0.113844	0.0901558	0
	10500	2.91667	-0.248154	-0.0742243	-0.0583543		6.53896	1.95584	1.53766	0	0.392338	0.117351	0.0922597	0
	10560	2.93333	-0.24771	-0.0746679	-0.0594879		6.52727	1.96753	1.56753	0	0.391636	0.118052	0.0940519	0
	10620	2.95	-0.247907	-0.0751114	-0.0601286		6.53247	1.97922	1.58442	0	0.391948	0.118753	0.0950649	0
	10680	2.96667	-0.249386	-0.0815186	-0.0656486		6.57143	2.14805	1.72987	0	0.394286	0.128883	0.103792	0
	10740	2.98333	-0.246921	-0.0830957	-0.0681129		6.50649	2.18961	1.79481	0	0.39039	0.131377	0.107688	0
	10800	3	-0.242042	-0.0830957	-0.0662893		6.37792	2.18961	1.74675	0	0.382675	0.131377	0.104805	0
	10860	3.01667	-0.235191	-0.0753579	-0.0578614		6.1974	1.98571	1.52468	0	0.371844	0.119143	0.0914805	0
	10920	3.03333	-0.228094	-0.06762	-0.0545593		6.01039	1.78182	1.43766	0	0.360623	0.106909	0.0862597	0
	10980	3.05	-0.229474	-0.0713657	-0.0567279		6.04675	1.88052	1.49481	0	0.362805	0.112831	0.0896883	0
	11040	3.06667	-0.231939	-0.0685071	-0.0554464		6.11169	1.80519	1.46104	0	0.366701	0.108312	0.0876623	0
	11100	3.08333	-0.235044	-0.0680636	-0.0563829		6.19351	1.79351	1.48571	0	0.37161	0.10761	0.0891429	0
	11160	3.1	-0.239726	-0.0664371	-0.0547071		6.31688	1.75065	1.44156	0	0.379013	0.105039	0.0864935	0
	11220	3.11667	-0.24357	-0.0690986	-0.0562843		6.41818	1.82078	1.48312	0	0.385091	0.109247	0.088987	0
	11280	3.13333	-0.246084	-0.0718093	-0.0586993		6.48442	1.89221	1.54675	0	0.389065	0.113532	0.0928052	0
	11340	3.15	-0.247661	-0.0745693	-0.0588964		6.52597	1.96494	1.55195	0	0.391558	0.117896	0.0931169	0
	11400	3.16667	-0.248696	-0.0729429	-0.0593893		6.55325	1.92208	1.56494	0	0.393195	0.115325	0.0938961	0
	11460	3.18333	-0.249879	-0.0731893	-0.057615		6.58442	1.92857	1.51818	0	0.395065	0.115714	0.0910909	0
	11520	3.2	-0.250716	-0.0708729	-0.0564814		6.60649	1.86753	1.48831	0	0.39639	0.112052	0.0892987	0
	11580	3.21667	-0.252786	-0.0730414	-0.0564321		6.66104	1.92468	1.48701	0	0.399662	0.115481	0.0892208	0
	11640	3.23333	-0.252934	-0.0754071	-0.0581571		6.66494	1.98701	1.53247	0	0.399896	0.119221	0.0919481	0
	11700	3.25	-0.252195	-0.074175	-0.0586007		6.64545	1.95455	1.54416	0	0.398727	0.117273	0.0926494	0
	11760	3.26667	-0.253526	-0.0766886	-0.0587486		6.68052	2.02078	1.54805	0	0.400831	0.121247	0.0928831	0
	11820	3.28333	-0.254561	-0.0860036	-0.0681621		6.70779	2.26623	1.7961	0	0.402468	0.135974	0.107766	0
	11880	3.3	-0.248844	-0.0841307	-0.0677186		6.55714	2.21688	1.78442	0	0.393429	0.133013	0.107065	0
	11940	3.31667	-0.243176	-0.0834407	-0.0596357		6.40779	2.1987	1.57143	0	0.384468	0.131922	0.0942857	0
	12000	3.33333	-0.233762	-0.0662893	-0.0498771		6.15974	1.74675	1.31429	0	0.369584	0.104805	0.0788571	0
	12060	3.35	-0.232875	-0.0711686	-0.054855		6.13636	1.87532	1.44545	0	0.368182	0.112519	0.0867273	0
	12120	3.36667	-0.234797	-0.0698871	-0.0553479		6.18701	1.84156	1.45844	0	0.371221	0.110494	0.0875065	0
	12180	3.38333	-0.23667	-0.0686057	-0.0556436		6.23636	1.80779	1.46623	0	0.374182	0.108468	0.087974	0
	12240	3.4	-0.238839	-0.0705279	-0.0556436		6.29351	1.85844	1.46623	0	0.37761	0.111506	0.087974	0
	12300	3.41667	-0.240317	-0.06693	-0.0560379		6.33247	1.76364	1.47662	0	0.379948	0.105818	0.0885974	0
	12360	3.43333	-0.243373	-0.0702814	-0.0575657		6.41299	1.85195	1.51688	0	0.384779	0.111117	0.091013	0
	12420	3.45	-0.245689	-0.0725979	-0.058305		6.47403	1.91299	1.53636	0	0.388442	0.114779	0.0921818	0
	12480	3.46667	-0.247217	-0.074175	-0.058305		6.51429	1.95455	1.53636	0	0.390857	0.117273	0.0921818	0
	12540	3.48333	-0.248006	-0.0742243	-0.0575164		6.53506	1.95584	1.51558	0	0.392104	0.117351	0.0909351	0
	12600	3.5	-0.248154	-0.0722529	-0.05451		6.53896	1.9039	1.43636	0	0.392338	0.114234	0.0861818	0
	12660	3.51667	-0.249336	-0.0716614	-0.0547564		6.57013	1.88831	1.44286	0	0.394208	0.113299	0.0865714	0
	12720	3.53333	-0.251505	-0.0749143	-0.0566786		6.62727	1.97403	1.49351	0	0.397636	0.118442	0.0896104	0
	12780	3.55	-0.251801	-0.07521	-0.0565307		6.63506	1.98182	1.48961	0	0.398104	0.118909	0.0893766	0
	12840	3.56667	-0.250864	-0.0729429	-0.0577629		6.61039	1.92208	1.52208	0	0.396623	0.115325	0.0913247	0
	12900	3.58333	-0.252934	-0.0802371	-0.0645643		6.66494	2.11429	1.7013	0	0.399896	0.126857	0.102078	0
	12960	3.6	-0.25185	-0.0872357	-0.0654514		6.63636	2.2987	1.72468	0	0.398182	0.137922	0.103481	0
	13020	3.61667	-0.244999	-0.0813707	-0.06417		6.45584	2.14416	1.69091	0	0.387351	0.128649	0.101455	0
	13080	3.63333	-0.238001	-0.0761957	-0.0523907		6.27143	2.00779	1.38052	0	0.376286	0.120468	0.0828312	0
	13140	3.65	-0.230953	-0.0669793	-0.0512571		6.08571	1.76494	1.35065	0	0.365143	0.105896	0.081039	0
	13200	3.66667	-0.232924	-0.0692957	-0.0529329		6.13766	1.82597	1.39481	0	0.36826	0.109558	0.0836883	0
	13260	3.68333	-0.235093	-0.0681621	-0.0546086		6.19481	1.7961	1.43896	0	0.371688	0.107766	0.0863377	0
	13320	3.7	-0.236867	-0.0701829	-0.0540171		6.24156	1.84935	1.42338	0	0.374494	0.110961	0.0854026	0
	13380	3.71667	-0.238592	-0.0690986	-0.0530807		6.28701	1.82078	1.3987	0	0.377221	0.109247	0.0839221	0
	13440	3.73333	-0.241254	-0.0692464	-0.0557914		6.35714	1.82468	1.47013	0	0.381429	0.109481	0.0882078	0
	13500	3.75	-0.244014	-0.0735343	-0.0569743		6.42987	1.93766	1.5013	0	0.385792	0.11626	0.0900779	0
	13560	3.76667	-0.24564	-0.073485	-0.0580586		6.47273	1.93636	1.52987	0	0.388364	0.116182	0.0917922	0
	13620	3.78333	-0.246823	-0.0728936	-0.0558407		6.5039	1.92078	1.47143	0	0.390234	0.115247	0.0882857	0
	13680	3.8	-0.247119	-0.0743229	-0.0553971		6.51169	1.95844	1.45974	0	0.390701	0.117506	0.0875844	0
	13740	3.81667	-0.247759	-0.0712671	-0.052785		6.52857	1.87792	1.39091	0	0.391714	0.112675	0.0834545	0
	13800	3.83333	-0.250273	-0.0712671	-0.0555943		6.59481	1.87792	1.46494	0	0.395688	0.112675	0.0878961	0
	13860	3.85	-0.251751	-0.0741257	-0.0552		6.63377	1.95325	1.45455	0	0.398026	0.117195	0.0872727	0
	13920	3.86667	-0.251751	-0.0757029	-0.0556929		6.63377	1.99481	1.46753	0	0.398026	0.119688	0.0880519	0
	13980	3.88333	-0.251801	-0.0754564	-0.060375		6.63506	1.98831	1.59091	0	0.398104	0.119299	0.0954545	0
	14040	3.9	-0.252836	-0.0835393	-0.0650079		6.66234	2.2013	1.71299	0	0.39974	0.132078	0.102779	0
	14100	3.91667	-0.247365	-0.0843279	-0.0622971		6.51818	2.22208	1.64156	0	0.391091	0.133325	0.0984935	0
	14160	3.93333	-0.241697	-0.081075	-0.0554464		6.36883	2.13636	1.46104	0	0.38213	0.128182	0.0876623	0
	14220	3.95	-0.233171	-0.0680143	-0.0537214		6.14416	1.79221	1.41558	0	0.368649	0.107532	0.0849351	0
	14280	3.96667	-0.230657	-0.0677186	-0.0510107		6.07792	1.78442	1.34416	0	0.364675	0.107065	0.0806494	0
	14340	3.98333	-0.234304	-0.069	-0.0521936		6.17403	1.81818	1.37532	0	0.370442	0.109091	0.0825195	0
	14400	4	-0.236719	-0.0701829	-0.0546579		6.23766	1.84935	1.44026	0	0.37426	0.110961	0.0864156	0
	14460	4.01667	-0.239134	-0.0711686	-0.0536229		6.3013	1.87532	1.41299	0	0.378078	0.112519	0.0847792	0
	14520	4.03333	-0.240021	-0.0663386	-0.053475		6.32468	1.74805	1.40909	0	0.379481	0.104883	0.0845455	0
	14580	4.05	-0.243176	-0.0709714	-0.0564321		6.40779	1.87013	1.48701	0	0.384468	0.112208	0.0892208	0
	14640	4.06667	-0.245443	-0.0721543	-0.0571714		6.46753	1.9013	1.50649	0	0.388052	0.114078	0.0903896	0
	14700	4.08333	-0.24702	-0.0742736	-0.0544114		6.50909	1.95714	1.43377	0	0.390545	0.117429	0.086026	0
	14760	4.1	-0.247513	-0.0743721	-0.056235		6.52208	1.95974	1.48182	0	0.391325	0.117584	0.0889091	0
	14820	4.11667	-0.24771	-0.0716121	-0.0536721		6.52727	1.88701	1.41429	0	0.391636	0.113221	0.0848571	0
	14880	4.13333	-0.249632	-0.0706264	-0.052785		6.57792	1.86104	1.39091	0	0.394675	0.111662	0.0834545	0
	14940	4.15	-0.250716	-0.0740271	-0.0544114		6.60649	1.95065	1.43377	0	0.39639	0.117039	0.086026	0
	15000	4.16667	-0.250569	-0.0738793	-0.0556436		6.6026	1.94675	1.46623	0	0.396156	0.116805	0.087974	0
	15060	4.18333	-0.250519	-0.0740764	-0.0552493		6.6013	1.95195	1.45584	0	0.396078	0.117117	0.0873506	0
	15120	4.2	-0.25323	-0.0809764	-0.0645643		6.67273	2.13377	1.7013	0	0.400364	0.128026	0.102078	0
	15180	4.21667	-0.250667	-0.0849193	-0.0634307		6.60519	2.23766	1.67143	0	0.396312	0.13426	0.100286	0
	15240	4.23333	-0.244753	-0.0828	-0.0570729		6.44935	2.18182	1.5039	0	0.386961	0.130909	0.0902338	0
	15300	4.25	-0.235536	-0.072795	-0.050025		6.20649	1.91818	1.31818	0	0.37239	0.115091	0.0790909	0
	15360	4.26667	-0.230411	-0.0701336	-0.0511586		6.07143	1.84805	1.34805	0	0.364286	0.110883	0.0808831	0
	15420	4.28333	-0.230953	-0.0694436	-0.05313		6.08571	1.82987	1.4	0	0.365143	0.109792	0.084	0
	15480	4.3	-0.233368	-0.0683593	-0.0521443		6.14935	1.8013	1.37403	0	0.368961	0.108078	0.0824416	0
	15540	4.31667	-0.236128	-0.0687536	-0.0536721		6.22208	1.81169	1.41429	0	0.373325	0.108701	0.0848571	0
	15600	4.33333	-0.23736	-0.06555	-0.0531793		6.25455	1.72727	1.4013	0	0.375273	0.103636	0.0840779	0
	15660	4.35	-0.240071	-0.0675214	-0.0559886		6.32597	1.77922	1.47532	0	0.379558	0.106753	0.0885195	0
	15720	4.36667	-0.243176	-0.0713657	-0.0565307		6.40779	1.88052	1.48961	0	0.384468	0.112831	0.0893766	0
	15780	4.38333	-0.244851	-0.0732879	-0.0551014		6.45195	1.93117	1.45195	0	0.387117	0.11587	0.0871169	0
	15840	4.4	-0.246281	-0.0749143	-0.0531793		6.48961	1.97403	1.4013	0	0.389377	0.118442	0.0840779	0
	15900	4.41667	-0.247119	-0.07314	-0.0529821		6.51169	1.92727	1.3961	0	0.390701	0.115636	0.0837662	0
	15960	4.43333	-0.248203	-0.0706757	-0.0533764		6.54026	1.86234	1.40649	0	0.392416	0.11174	0.0843896	0
	16020	4.45	-0.249879	-0.0716121	-0.0527357		6.58442	1.88701	1.38961	0	0.395065	0.113221	0.0833766	0
	16080	4.46667	-0.251604	-0.0737314	-0.0552986		6.62987	1.94286	1.45714	0	0.397792	0.116571	0.0874286	0
	16140	4.48333	-0.252146	-0.0756043	-0.0544607		6.64416	1.99221	1.43506	0	0.398649	0.119532	0.0861039	0
	16200	4.5	-0.251751	-0.0756536	-0.0615086		6.63377	1.99351	1.62078	0	0.398026	0.11961	0.0972468	0
	16260	4.51667	-0.252688	-0.08487	-0.0625436		6.65844	2.23636	1.64805	0	0.399506	0.134182	0.0988831	0
	16320	4.53333	-0.247858	-0.0829479	-0.0605721		6.53117	2.18571	1.5961	0	0.39187	0.131143	0.0957662	0
	16380	4.55	-0.242436	-0.0784136	-0.0501729		6.38831	2.06623	1.32208	0	0.383299	0.123974	0.0793247	0
	16440	4.56667	-0.232431	-0.0699857	-0.0508136		6.12468	1.84416	1.33896	0	0.367481	0.110649	0.0803377	0
	16500	4.58333	-0.232037	-0.0709221	-0.0515036		6.11429	1.86883	1.35714	0	0.366857	0.11213	0.0814286	0
	16560	4.6	-0.234107	-0.068655	-0.0525386		6.16883	1.80909	1.38442	0	0.37013	0.108545	0.0830649	0
	16620	4.61667	-0.236522	-0.0707743	-0.0526864		6.23247	1.86494	1.38831	0	0.373948	0.111896	0.0832987	0
	16680	4.63333	-0.238494	-0.0691479	-0.0523907		6.28442	1.82208	1.38052	0	0.377065	0.109325	0.0828312	0
	16740	4.65	-0.240071	-0.066585	-0.0536229		6.32597	1.75455	1.41299	0	0.379558	0.105273	0.0847792	0
	16800	4.66667	-0.242831	-0.0706264	-0.0557421		6.3987	1.86104	1.46883	0	0.383922	0.111662	0.0881299	0
	16860	4.68333	-0.244851	-0.0730907	-0.0559886		6.45195	1.92597	1.47532	0	0.387117	0.115558	0.0885195	0
	16920	4.7	-0.245788	-0.0740271	-0.0543129		6.47662	1.95065	1.43117	0	0.388597	0.117039	0.0858701	0
	16980	4.71667	-0.247069	-0.0742736	-0.0540171		6.51039	1.95714	1.42338	0	0.390623	0.117429	0.0854026	0
	17040	4.73333	-0.246971	-0.0726471	-0.0509614		6.50779	1.91429	1.34286	0	0.390468	0.114857	0.0805714	0
	17100	4.75	-0.248745	-0.0711686	-0.0528343		6.55455	1.87532	1.39221	0	0.393273	0.112519	0.0835325	0
	17160	4.76667	-0.250026	-0.0726964	-0.053475		6.58831	1.91558	1.40909	0	0.395299	0.114935	0.0845455	0
	17220	4.78333	-0.251505	-0.0733864	-0.0546086		6.62727	1.93377	1.43896	0	0.397636	0.116026	0.0863377	0
	17280	4.8	-0.251751	-0.074865	-0.0560379		6.63377	1.97273	1.47662	0	0.398026	0.118364	0.0885974	0
	17340	4.81667	-0.251702	-0.0784629	-0.0632336		6.63247	2.06753	1.66623	0	0.397948	0.124052	0.099974	0
	17400	4.83333	-0.250864	-0.085215	-0.06072		6.61039	2.24545	1.6	0	0.396623	0.134727	0.096	0
	17460	4.85	-0.24564	-0.0826521	-0.05313		6.47273	2.17792	1.4	0	0.388364	0.130675	0.084	0
	17520	4.86667	-0.236128	-0.0737314	-0.0501236		6.22208	1.94286	1.32078	0	0.373325	0.116571	0.0792468	0
	17580	4.88333	-0.230411	-0.0675707	-0.0509121		6.07143	1.78052	1.34156	0	0.364286	0.106831	0.0804935	0
	17640	4.9	-0.233072	-0.0707743	-0.0522921		6.14156	1.86494	1.37792	0	0.368494	0.111896	0.0826753	0
	17700	4.91667	-0.235438	-0.0694929	-0.052095		6.2039	1.83117	1.37273	0	0.372234	0.10987	0.0823636	0
	17760	4.93333	-0.237212	-0.070725	-0.0519471		6.25065	1.86364	1.36883	0	0.375039	0.111818	0.0821299	0
	17820	4.95	-0.237902	-0.0673243	-0.0533764		6.26883	1.77403	1.40649	0	0.37613	0.106442	0.0843896	0
	17880	4.96667	-0.239775	-0.0693943	-0.0559393		6.31818	1.82857	1.47403	0	0.379091	0.109714	0.0884416	0
	17940	4.98333	-0.241648	-0.0724007	-0.054855		6.36753	1.90779	1.44545	0	0.382052	0.114468	0.0867273	0
	18000	5	-0.242634	-0.0738793	-0.0544607		6.39351	1.94675	1.43506	0	0.38361	0.116805	0.0861039	0
	18060	5.01667	-0.242979	-0.0723514	-0.053475		6.4026	1.90649	1.40909	0	0.384156	0.11439	0.0845455	0
	18120	5.03333	-0.243422	-0.0735836	-0.0521936		6.41429	1.93896	1.37532	0	0.384857	0.116338	0.0825195	0
	18180	5.05	-0.243126	-0.0709221	-0.051405		6.40649	1.86883	1.35455	0	0.38439	0.11213	0.0812727	0
	18240	5.06667	-0.244556	-0.0719571	-0.05313		6.44416	1.8961	1.4	0	0.386649	0.113766	0.084	0
	18300	5.08333	-0.245541	-0.0723514	-0.0539186		6.47013	1.90649	1.42078	0	0.388208	0.11439	0.0852468	0
	18360	5.1	-0.246281	-0.0729429	-0.0550029		6.48961	1.92208	1.44935	0	0.389377	0.115325	0.086961	0
	18420	5.11667	-0.246527	-0.0729921	-0.0616564		6.4961	1.92338	1.62468	0	0.389766	0.115403	0.0974805	0
	18480	5.13333	-0.249041	-0.0823564	-0.0607693		6.56234	2.17013	1.6013	0	0.39374	0.130208	0.0960779	0
	18540	5.15	-0.24495	-0.0843279	-0.0566786		6.45455	2.22208	1.49351	0	0.387273	0.133325	0.0896104	0
	18600	5.16667	-0.239134	-0.079695	-0.0481029		6.3013	2.1	1.26753	0	0.378078	0.126	0.0760519	0
	18660	5.18333	-0.228242	-0.0639236	-0.0508136		6.01429	1.68442	1.33896	0	0.360857	0.101065	0.0803377	0
	18720	5.2	-0.230115	-0.0708729	-0.05106		6.06364	1.86753	1.34545	0	0.363818	0.112052	0.0807273	0
	18780	5.21667	-0.232333	-0.0692464	-0.0519964		6.12208	1.82468	1.37013	0	0.367325	0.109481	0.0822078	0
	18840	5.23333	-0.233762	-0.0697886	-0.051405		6.15974	1.83896	1.35455	0	0.369584	0.110338	0.0812727	0
	18900	5.25	-0.235389	-0.069345	-0.0530807		6.2026	1.82727	1.3987	0	0.372156	0.109636	0.0839221	0
	18960	5.26667	-0.236966	-0.0686057	-0.0551507		6.24416	1.80779	1.45325	0	0.374649	0.108468	0.0871948	0
	19020	5.28333	-0.239085	-0.0714643	-0.0538693		6.3	1.88312	1.41948	0	0.378	0.112987	0.0851688	0
	19080	5.3	-0.240465	-0.0734357	-0.0558407		6.33636	1.93506	1.47143	0	0.380182	0.116104	0.0882857	0
	19140	5.31667	-0.241254	-0.0733371	-0.0524893		6.35714	1.93247	1.38312	0	0.381429	0.115948	0.082987	0
	19200	5.33333	-0.241894	-0.0733371	-0.0519964		6.37403	1.93247	1.37013	0	0.382442	0.115948	0.0822078	0
	19260	5.35	-0.241993	-0.0715629	-0.0517993		6.37662	1.88571	1.36494	0	0.382597	0.113143	0.0818961	0
	19320	5.36667	-0.24288	-0.0708729	-0.0513064		6.4	1.86753	1.35195	0	0.384	0.112052	0.0811169	0
	19380	5.38333	-0.244605	-0.0724007	-0.0524893		6.44545	1.90779	1.38312	0	0.386727	0.114468	0.082987	0
	19440	5.4	-0.245295	-0.0727457	-0.0534257		6.46364	1.91688	1.40779	0	0.387818	0.115013	0.0844675	0
	19500	5.41667	-0.246281	-0.0751114	-0.058995		6.48961	1.97922	1.55455	0	0.389377	0.118753	0.0932727	0
	19560	5.43333	-0.247759	-0.0793993	-0.0629379		6.52857	2.09221	1.65844	0	0.391714	0.125532	0.0995065	0
	19620	5.45	-0.245886	-0.0846236	-0.0590936		6.47922	2.22987	1.55714	0	0.388753	0.133792	0.0934286	0
	19680	5.46667	-0.239578	-0.0812229	-0.0475114		6.31299	2.14026	1.25195	0	0.378779	0.128416	0.0751169	0
	19740	5.48333	-0.231298	-0.0704786	-0.0505179		6.09481	1.85714	1.33117	0	0.365688	0.111429	0.0798701	0
	19800	5.5	-0.226862	-0.0692957	-0.050715		5.97792	1.82597	1.33636	0	0.358675	0.109558	0.0801818	0
	19860	5.51667	-0.229228	-0.0699857	-0.0511093		6.04026	1.84416	1.34675	0	0.362416	0.110649	0.0808052	0
	19920	5.53333	-0.232234	-0.0691479	-0.0522429		6.11948	1.82208	1.37662	0	0.367169	0.109325	0.0825974	0
	19980	5.55	-0.234107	-0.070725	-0.0503207		6.16883	1.86364	1.32597	0	0.37013	0.111818	0.0795584	0
	20040	5.56667	-0.235536	-0.0667329	-0.0535243		6.20649	1.75844	1.41039	0	0.37239	0.105506	0.0846234	0
	20100	5.58333	-0.238444	-0.0692957	-0.0549536		6.28312	1.82597	1.44805	0	0.376987	0.109558	0.0868831	0
	20160	5.6	-0.241007	-0.07314	-0.0546579		6.35065	1.92727	1.44026	0	0.381039	0.115636	0.0864156	0
	20220	5.61667	-0.241648	-0.0735343	-0.0526864		6.36753	1.93766	1.38831	0	0.382052	0.11626	0.0832987	0
	20280	5.63333	-0.24288	-0.0744707	-0.0539679		6.4	1.96234	1.42208	0	0.384	0.11774	0.0853247	0
	20340	5.65	-0.242929	-0.0712179	-0.0498771		6.4013	1.87662	1.31429	0	0.384078	0.112597	0.0788571	0
	20400	5.66667	-0.243718	-0.0718093	-0.0503207		6.42208	1.89221	1.32597	0	0.385325	0.113532	0.0795584	0
	20460	5.68333	-0.245689	-0.0724007	-0.0511093		6.47403	1.90779	1.34675	0	0.388442	0.114468	0.0808052	0
	20520	5.7	-0.246576	-0.073485	-0.0537707		6.4974	1.93636	1.41688	0	0.389844	0.116182	0.085013	0
	20580	5.71667	-0.246724	-0.074175	-0.0547071		6.5013	1.95455	1.44156	0	0.390078	0.117273	0.0864935	0
	20640	5.73333	-0.248252	-0.0789557	-0.0623464		6.54156	2.08052	1.64286	0	0.392494	0.124831	0.0985714	0
	20700	5.75	-0.247562	-0.0837857	-0.0602764		6.52338	2.20779	1.58831	0	0.391403	0.132468	0.0952987	0
	20760	5.76667	-0.242634	-0.0824057	-0.0508629		6.39351	2.17143	1.34026	0	0.38361	0.130286	0.0804156	0
	20820	5.78333	-0.235191	-0.0760479	-0.0475607		6.1974	2.0039	1.25325	0	0.371844	0.120234	0.0751948	0
	20880	5.8	-0.227996	-0.0673736	-0.0516514		6.00779	1.77532	1.36104	0	0.360468	0.106519	0.0816623	0
	20940	5.81667	-0.229031	-0.0711193	-0.0510107		6.03506	1.87403	1.34416	0	0.362104	0.112442	0.0806494	0
	21000	5.83333	-0.231889	-0.0670779	-0.0509614		6.11039	1.76753	1.34286	0	0.366623	0.106052	0.0805714	0
	21060	5.85	-0.234304	-0.0714643	-0.0516021		6.17403	1.88312	1.35974	0	0.370442	0.112987	0.0815844	0
	21120	5.86667	-0.235783	-0.0688029	-0.0516514		6.21299	1.81299	1.36104	0	0.372779	0.108779	0.0816623	0
	21180	5.88333	-0.238198	-0.0685071	-0.0535736		6.27662	1.80519	1.41169	0	0.376597	0.108312	0.0847013	0
	21240	5.9	-0.240219	-0.0717107	-0.0540664		6.32987	1.88961	1.42468	0	0.379792	0.113377	0.0854805	0
	21300	5.91667	-0.241401	-0.0736329	-0.0527357		6.36104	1.94026	1.38961	0	0.381662	0.116416	0.0833766	0
	21360	5.93333	-0.242584	-0.07314	-0.0535243		6.39221	1.92727	1.41039	0	0.383532	0.115636	0.0846234	0
	21420	5.95	-0.243176	-0.0737807	-0.050715		6.40779	1.94416	1.33636	0	0.384468	0.116649	0.0801818	0
	21480	5.96667	-0.243964	-0.0722529	-0.0499264		6.42857	1.9039	1.31558	0	0.385714	0.114234	0.0789351	0
	21540	5.98333	-0.245541	-0.0718586	-0.0512571		6.47013	1.89351	1.35065	0	0.388208	0.11361	0.081039	0
	21600	6	-0.246921	-0.0728443	-0.0526371		6.50649	1.91948	1.38701	0	0.39039	0.115169	0.0832208	0
	21660	6.01667	-0.247759	-0.0750129	-0.0522921		6.52857	1.97662	1.37792	0	0.391714	0.118597	0.0826753	0
	21720	6.03333	-0.247266	-0.0743721	-0.0579107		6.51558	1.95974	1.52597	0	0.390935	0.117584	0.0915584	0
	21780	6.05	-0.24978	-0.0841307	-0.0619521		6.58182	2.21688	1.63247	0	0.394909	0.133013	0.0979481	0
	21840	6.06667	-0.246774	-0.0837857	-0.0563336		6.5026	2.20779	1.48442	0	0.390156	0.132468	0.0890649	0
	21900	6.08333	-0.240366	-0.0811736	-0.0482014		6.33377	2.13896	1.27013	0	0.380026	0.128338	0.0762078	0
	21960	6.1	-0.233466	-0.0732386	-0.0487929		6.15195	1.92987	1.28571	0	0.369117	0.115792	0.0771429	0
	22020	6.11667	-0.228636	-0.0688521	-0.0497293		6.02468	1.81429	1.31039	0	0.361481	0.108857	0.0786234	0
	22080	6.13333	-0.231988	-0.0691971	-0.0503207		6.11299	1.82338	1.32597	0	0.366779	0.109403	0.0795584	0
	22140	6.15	-0.234058	-0.0699364	-0.0522429		6.16753	1.84286	1.37662	0	0.370052	0.110571	0.0825974	0
	22200	6.16667	-0.23529	-0.0690493	-0.05106		6.2	1.81948	1.34545	0	0.372	0.109169	0.0807273	0
	22260	6.18333	-0.236719	-0.0680143	-0.0536229		6.23766	1.79221	1.41299	0	0.37426	0.107532	0.0847792	0
	22320	6.2	-0.239233	-0.0716121	-0.0532779		6.3039	1.88701	1.4039	0	0.378234	0.113221	0.0842338	0
	22380	6.21667	-0.241401	-0.0731893	-0.0518486		6.36104	1.92857	1.36623	0	0.381662	0.115714	0.081974	0
	22440	6.23333	-0.242289	-0.0740764	-0.0528836		6.38442	1.95195	1.39351	0	0.383065	0.117117	0.0836104	0
	22500	6.25	-0.243176	-0.0747171	-0.0516021		6.40779	1.96883	1.35974	0	0.384468	0.11813	0.0815844	0
	22560	6.26667	-0.24357	-0.0734357	-0.0496307		6.41818	1.93506	1.30779	0	0.385091	0.116104	0.0784675	0
	22620	6.28333	-0.243964	-0.0706264	-0.0517007		6.42857	1.86104	1.36234	0	0.385714	0.111662	0.0817403	0
	22680	6.3	-0.245788	-0.07383	-0.052785		6.47662	1.94545	1.39091	0	0.388597	0.116727	0.0834545	0
	22740	6.31667	-0.246379	-0.0738793	-0.0526864		6.49221	1.94675	1.38831	0	0.389532	0.116805	0.0832987	0
	22800	6.33333	-0.246281	-0.0745693	-0.0550029		6.48961	1.96494	1.44935	0	0.389377	0.117896	0.086961	0
	22860	6.35	-0.246823	-0.0778714	-0.0597836		6.5039	2.05195	1.57532	0	0.390234	0.123117	0.0945195	0
	22920	6.36667	-0.247168	-0.0844757	-0.0580586		6.51299	2.22597	1.52987	0	0.390779	0.133558	0.0917922	0
	22980	6.38333	-0.242289	-0.0821593	-0.0517007		6.38442	2.16494	1.36234	0	0.383065	0.129896	0.0817403	0
	23040	6.4	-0.235241	-0.0782164	-0.0472157		6.1987	2.06104	1.24416	0	0.371922	0.123662	0.0746494	0
	23100	6.41667	-0.227059	-0.0671764	-0.0487436		5.98312	1.77013	1.28442	0	0.358987	0.106208	0.0770649	0
	23160	6.43333	-0.228538	-0.0687043	-0.0505671		6.02208	1.81039	1.33247	0	0.361325	0.108623	0.0799481	0
	23220	6.45	-0.231101	-0.0698379	-0.0504686		6.08961	1.84026	1.32987	0	0.365377	0.110416	0.0797922	0
	23280	6.46667	-0.232826	-0.0713657	-0.0502221		6.13506	1.88052	1.32338	0	0.368104	0.112831	0.0794026	0
	23340	6.48333	-0.233762	-0.06624	-0.05244		6.15974	1.74545	1.38182	0	0.369584	0.104727	0.0829091	0
	23400	6.5	-0.235586	-0.06969	-0.0539679		6.20779	1.83636	1.42208	0	0.372468	0.110182	0.0853247	0
	23460	6.51667	-0.237705	-0.0720064	-0.052095		6.26364	1.8974	1.37273	0	0.375818	0.113844	0.0823636	0
	23520	6.53333	-0.238494	-0.07176	-0.0538693		6.28442	1.89091	1.41948	0	0.377065	0.113455	0.0851688	0
	23580	6.55	-0.239036	-0.0736329	-0.0515036		6.2987	1.94026	1.35714	0	0.377922	0.116416	0.0814286	0
	23640	6.56667	-0.239627	-0.0729429	-0.0500743		6.31429	1.92208	1.31948	0	0.378857	0.115325	0.0791688	0
	23700	6.58333	-0.239282	-0.07107	-0.0495321		6.30519	1.87273	1.30519	0	0.378312	0.112364	0.0783117	0
	23760	6.6	-0.240465	-0.0712671	-0.0508136		6.33636	1.87792	1.33896	0	0.380182	0.112675	0.0803377	0
	23820	6.61667	-0.241352	-0.0716121	-0.0515529		6.35974	1.88701	1.35844	0	0.381584	0.113221	0.0815065	0
	23880	6.63333	-0.242732	-0.0740764	-0.0532286		6.3961	1.95195	1.4026	0	0.383766	0.117117	0.0841558	0
	23940	6.65	-0.242634	-0.0716614	-0.0563829		6.39351	1.88831	1.48571	0	0.38361	0.113299	0.0891429	0
	24000	6.66667	-0.245196	-0.0821593	-0.0589457		6.46104	2.16494	1.55325	0	0.387662	0.129896	0.0931948	0
	24060	6.68333	-0.241204	-0.0828986	-0.0580586		6.35584	2.18442	1.52987	0	0.381351	0.131065	0.0917922	0
	24120	6.7	-0.235832	-0.0789064	-0.045885		6.21429	2.07922	1.20909	0	0.372857	0.124753	0.0725455	0
	24180	6.71667	-0.225384	-0.0672257	-0.0490393		5.93896	1.77143	1.29221	0	0.356338	0.106286	0.0775325	0
	24240	6.73333	-0.226172	-0.0695421	-0.0505179		5.95974	1.83247	1.33117	0	0.357584	0.109948	0.0798701	0
	24300	6.75	-0.228242	-0.0687043	-0.0499264		6.01429	1.81039	1.31558	0	0.360857	0.108623	0.0789351	0
	24360	6.76667	-0.230066	-0.0677679	-0.0498279		6.06234	1.78571	1.31299	0	0.36374	0.107143	0.0787792	0
	24420	6.78333	-0.231249	-0.0683593	-0.0515529		6.09351	1.8013	1.35844	0	0.36561	0.108078	0.0815065	0
	24480	6.8	-0.232333	-0.0674229	-0.0537707		6.12208	1.77662	1.41688	0	0.367325	0.106597	0.085013	0
	24540	6.81667	-0.234009	-0.0705771	-0.053475		6.16623	1.85974	1.40909	0	0.369974	0.111584	0.0845455	0
	24600	6.83333	-0.2346	-0.071415	-0.0517993		6.18182	1.88182	1.36494	0	0.370909	0.112909	0.0818961	0
	24660	6.85	-0.234748	-0.0709714	-0.0517993		6.18571	1.87013	1.36494	0	0.371143	0.112208	0.0818961	0
	24720	6.86667	-0.235635	-0.0736821	-0.05244		6.20909	1.94156	1.38182	0	0.372545	0.116494	0.0829091	0
	24780	6.88333	-0.235832	-0.0715136	-0.0488421		6.21429	1.88442	1.28701	0	0.372857	0.113065	0.0772208	0
	24840	6.9	-0.236769	-0.0681129	-0.0495814		6.23896	1.79481	1.30649	0	0.374338	0.107688	0.0783896	0
	24900	6.91667	-0.238247	-0.0718586	-0.0505671		6.27792	1.89351	1.33247	0	0.376675	0.11361	0.0799481	0
	24960	6.93333	-0.238839	-0.0709714	-0.0523414		6.29351	1.87013	1.37922	0	0.37761	0.112208	0.0827532	0
	25020	6.95	-0.239676	-0.0708236	-0.0523907		6.31558	1.86623	1.38052	0	0.378935	0.111974	0.0828312	0
	25080	6.96667	-0.241204	-0.0766886	-0.0612129		6.35584	2.02078	1.61299	0	0.381351	0.121247	0.0967792	0
	25140	6.98333	-0.240958	-0.0813707	-0.0597343		6.34935	2.14416	1.57403	0	0.380961	0.128649	0.0944416	0
	25200	7	-0.234649	-0.0805329	-0.0460821		6.18312	2.12208	1.21429	0	0.370987	0.127325	0.0728571	0
	25260	7.01667	-0.224891	-0.0667329	-0.0501236		5.92597	1.75844	1.32078	0	0.355558	0.105506	0.0792468	0
	25320	7.03333	-0.222574	-0.0691971	-0.04899		5.86494	1.82338	1.29091	0	0.351896	0.109403	0.0774545	0
	25380	7.05	-0.225186	-0.0676693	-0.0481029		5.93377	1.78312	1.26753	0	0.356026	0.106987	0.0760519	0
	25440	7.06667	-0.227059	-0.067275	-0.0508136		5.98312	1.77273	1.33896	0	0.358987	0.106364	0.0803377	0
	25500	7.08333	-0.228489	-0.0687536	-0.0498771		6.02078	1.81169	1.31429	0	0.361247	0.108701	0.0788571	0
	25560	7.1	-0.228636	-0.0674721	-0.0511093		6.02468	1.77792	1.34675	0	0.361481	0.106675	0.0808052	0
	25620	7.11667	-0.231988	-0.0679157	-0.0537214		6.11299	1.78961	1.41558	0	0.366779	0.107377	0.0849351	0
	25680	7.13333	-0.232431	-0.0709714	-0.0521443		6.12468	1.87013	1.37403	0	0.367481	0.112208	0.0824416	0
	25740	7.15	-0.231889	-0.07245	-0.0512079		6.11039	1.90909	1.34935	0	0.366623	0.114545	0.080961	0
	25800	7.16667	-0.232234	-0.0711193	-0.05244		6.11948	1.87403	1.38182	0	0.367169	0.112442	0.0829091	0
	25860	7.18333	-0.232579	-0.0704293	-0.049335		6.12857	1.85584	1.3	0	0.367714	0.111351	0.078	0
	25920	7.2	-0.232579	-0.0668314	-0.0497786		6.12857	1.76104	1.31169	0	0.367714	0.105662	0.0787013	0
	25980	7.21667	-0.234058	-0.0693943	-0.0512079		6.16753	1.82857	1.34935	0	0.370052	0.109714	0.080961	0
	26040	7.23333	-0.234797	-0.0704293	-0.0514543		6.18701	1.85584	1.35584	0	0.371221	0.111351	0.0813506	0
	26100	7.25	-0.235339	-0.0710207	-0.0519471		6.2013	1.87143	1.36883	0	0.372078	0.112286	0.0821299	0
	26160	7.26667	-0.235931	-0.0727457	-0.0554957		6.21688	1.91688	1.46234	0	0.373013	0.115013	0.0877403	0
	26220	7.28333	-0.236276	-0.0790543	-0.0598329		6.22597	2.08312	1.57662	0	0.373558	0.124987	0.0945974	0
	26280	7.3	-0.232185	-0.0802864	-0.0544607		6.11818	2.11558	1.43506	0	0.367091	0.126935	0.0861039	0
	26340	7.31667	-0.223806	-0.0689507	-0.045885		5.8974	1.81688	1.20909	0	0.353844	0.109013	0.0725455	0
	26400	7.33333	-0.219272	-0.06486	-0.0491871		5.77792	1.70909	1.2961	0	0.346675	0.102545	0.0777662	0
	26460	7.35	-0.221539	-0.0673243	-0.0496307		5.83766	1.77403	1.30779	0	0.35026	0.106442	0.0784675	0
	26520	7.36667	-0.223116	-0.0673243	-0.0499757		5.87922	1.77403	1.31688	0	0.352753	0.106442	0.079013	0
	26580	7.38333	-0.22425	-0.0677186	-0.050715		5.90909	1.78442	1.33636	0	0.354545	0.107065	0.0801818	0
	26640	7.4	-0.225334	-0.0661414	-0.0501729		5.93766	1.74286	1.32208	0	0.35626	0.104571	0.0793247	0
	26700	7.41667	-0.226517	-0.067275	-0.0525386		5.96883	1.77273	1.38442	0	0.35813	0.106364	0.0830649	0
	26760	7.43333	-0.227503	-0.0699857	-0.0529821		5.99481	1.84416	1.3961	0	0.359688	0.110649	0.0837662	0
	26820	7.45	-0.227799	-0.0698379	-0.0517993		6.0026	1.84026	1.36494	0	0.360156	0.110416	0.0818961	0
	26880	7.46667	-0.228439	-0.0699364	-0.0504686		6.01948	1.84286	1.32987	0	0.361169	0.110571	0.0797922	0
	26940	7.48333	-0.229179	-0.0700843	-0.0517993		6.03896	1.84675	1.36494	0	0.362338	0.110805	0.0818961	0
	27000	7.5	-0.229228	-0.06831	-0.04899		6.04026	1.8	1.29091	0	0.362416	0.108	0.0774545	0
	27060	7.51667	-0.230263	-0.06693	-0.0487436		6.06753	1.76364	1.28442	0	0.364052	0.105818	0.0770649	0
	27120	7.53333	-0.230904	-0.0689507	-0.0493843		6.08442	1.81688	1.3013	0	0.365065	0.109013	0.0780779	0
	27180	7.55	-0.233023	-0.0698871	-0.0520457		6.14026	1.84156	1.37143	0	0.368416	0.110494	0.0822857	0
	27240	7.56667	-0.233269	-0.0703307	-0.0507643		6.14675	1.85325	1.33766	0	0.368805	0.111195	0.0802597	0
	27300	7.58333	-0.235635	-0.0766886	-0.0597343		6.20909	2.02078	1.57403	0	0.372545	0.121247	0.0944416	0
	27360	7.6	-0.232629	-0.079005	-0.0578121		6.12987	2.08182	1.52338	0	0.367792	0.124909	0.0914026	0
	27420	7.61667	-0.226419	-0.0734357	-0.0488914		5.96623	1.93506	1.28831	0	0.357974	0.116104	0.0772987	0
	27480	7.63333	-0.216857	-0.0630364	-0.0490886		5.71429	1.66104	1.29351	0	0.342857	0.0996623	0.0776104	0
	27540	7.65	-0.218582	-0.0655007	-0.0481029		5.75974	1.72597	1.26753	0	0.345584	0.103558	0.0760519	0
	27600	7.66667	-0.220258	-0.0668807	-0.048645		5.8039	1.76234	1.28182	0	0.348234	0.10574	0.0769091	0
	27660	7.68333	-0.221589	-0.0671764	-0.0488421		5.83896	1.77013	1.28701	0	0.350338	0.106208	0.0772208	0
	27720	7.7	-0.223116	-0.0669793	-0.0489407		5.87922	1.76494	1.28961	0	0.352753	0.105896	0.0773766	0
	27780	7.71667	-0.223018	-0.067275	-0.0529329		5.87662	1.77273	1.39481	0	0.352597	0.106364	0.0836883	0
	27840	7.73333	-0.223905	-0.0685564	-0.0528836		5.9	1.80649	1.39351	0	0.354	0.10839	0.0836104	0
	27900	7.75	-0.224989	-0.0706264	-0.0513064		5.92857	1.86104	1.35195	0	0.355714	0.111662	0.0811169	0
	27960	7.76667	-0.225236	-0.0699364	-0.0522921		5.93506	1.84286	1.37792	0	0.356104	0.110571	0.0826753	0
	28020	7.78333	-0.225186	-0.0691971	-0.0501236		5.93377	1.82338	1.32078	0	0.356026	0.109403	0.0792468	0
	28080	7.8	-0.225137	-0.0674721	-0.0510107		5.93247	1.77792	1.34416	0	0.355948	0.106675	0.0806494	0
	28140	7.81667	-0.225827	-0.0660921	-0.0475114		5.95065	1.74156	1.25195	0	0.357039	0.104494	0.0751169	0
	28200	7.83333	-0.226813	-0.0678171	-0.0489407		5.97662	1.78701	1.28961	0	0.358597	0.107221	0.0773766	0
	28260	7.85	-0.227848	-0.0690986	-0.0499264		6.0039	1.82078	1.31558	0	0.360234	0.109247	0.0789351	0
	28320	7.86667	-0.228538	-0.0691479	-0.0508136		6.02208	1.82208	1.33896	0	0.361325	0.109325	0.0803377	0
	28380	7.88333	-0.229819	-0.0725979	-0.0544114		6.05584	1.91299	1.43377	0	0.363351	0.114779	0.086026	0
	28440	7.9	-0.229869	-0.0777729	-0.0591429		6.05714	2.04935	1.55844	0	0.363429	0.122961	0.0935065	0
	28500	7.91667	-0.224644	-0.0773293	-0.05451		5.91948	2.03766	1.43636	0	0.355169	0.12226	0.0861818	0
	28560	7.93333	-0.214491	-0.0619521	-0.0456879		5.65195	1.63247	1.2039	0	0.339117	0.0979481	0.0722338	0
	28620	7.95	-0.214048	-0.0644657	-0.047265		5.64026	1.6987	1.24545	0	0.338416	0.101922	0.0747273	0
	28680	7.96667	-0.21597	-0.0649586	-0.0488914		5.69091	1.71169	1.28831	0	0.341455	0.102701	0.0772987	0
	28740	7.98333	-0.217547	-0.066585	-0.0481029		5.73247	1.75455	1.26753	0	0.343948	0.105273	0.0760519	0
	28800	8	-0.218237	-0.0660429	-0.0499264		5.75065	1.74026	1.31558	0	0.345039	0.104416	0.0789351	0
	28860	8.01667	-0.218779	-0.0642193	-0.0501236		5.76494	1.69221	1.32078	0	0.345896	0.101532	0.0792468	0
	28920	8.03333	-0.221934	-0.0698379	-0.0519964		5.84805	1.84026	1.37013	0	0.350883	0.110416	0.0822078	0
	28980	8.05	-0.224644	-0.0687536	-0.0516021		5.91948	1.81169	1.35974	0	0.355169	0.108701	0.0815844	0
	29040	8.06667	-0.223806	-0.0691479	-0.0523907		5.8974	1.82208	1.38052	0	0.353844	0.109325	0.0828312	0
	29100	8.08333	-0.223757	-0.0685071	-0.0505179		5.8961	1.80519	1.33117	0	0.353766	0.108312	0.0798701	0
	29160	8.1	-0.224201	-0.0701829	-0.0495321		5.90779	1.84935	1.30519	0	0.354468	0.110961	0.0783117	0
	29220	8.11667	-0.224349	-0.0660429	-0.0492364		5.91169	1.74026	1.2974	0	0.354701	0.104416	0.0778442	0
	29280	8.13333	-0.225876	-0.0671764	-0.0470186		5.95195	1.77013	1.23896	0	0.357117	0.106208	0.0743377	0
	29340	8.15	-0.226911	-0.0671271	-0.0488914		5.97922	1.76883	1.28831	0	0.358753	0.10613	0.0772987	0
	29400	8.16667	-0.227355	-0.0688029	-0.0505671		5.99091	1.81299	1.33247	0	0.359455	0.108779	0.0799481	0
	29460	8.18333	-0.227946	-0.0709714	-0.0499757		6.00649	1.87013	1.31688	0	0.36039	0.112208	0.079013	0
	29520	8.2	-0.229671	-0.0772307	-0.0544607		6.05195	2.03506	1.43506	0	0.363117	0.122104	0.0861039	0
	29580	8.21667	-0.225236	-0.0771321	-0.0578614		5.93506	2.03247	1.52468	0	0.356104	0.121948	0.0914805	0
	29640	8.23333	-0.217449	-0.0664864	-0.0504193		5.72987	1.75195	1.32857	0	0.343792	0.105117	0.0797143	0
	29700	8.25	-0.213703	-0.0647121	-0.0447514		5.63117	1.70519	1.17922	0	0.33787	0.102312	0.0707532	0
	29760	8.26667	-0.215576	-0.0651064	-0.0422871		5.68052	1.71558	1.11429	0	0.340831	0.102935	0.0668571	0
	29820	8.28333	-0.216906	-0.0668807	-0.0437164		5.71558	1.76234	1.15195	0	0.342935	0.10574	0.0691169	0
	29880	8.3	-0.217794	-0.06624	-0.0440121		5.73896	1.74545	1.15974	0	0.344338	0.104727	0.0695844	0
	29940	8.31667	-0.218829	-0.065205	-0.0345		5.76623	1.71818	0.909091	0	0.345974	0.103091	0.0545455	0
	30000	8.33333	-0.219765	-0.06762	-0.0315921		5.79091	1.78182	0.832468	0	0.347455	0.106909	0.0499481	0
	30060	8.35	-0.220701	-0.0687536	-0.0360771		5.81558	1.81169	0.950649	0	0.348935	0.108701	0.057039	0
	30120	8.36667	-0.221046	-0.0713657	-0.0362743		5.82468	1.88052	0.955844	0	0.349481	0.112831	0.0573506	0
	30180	8.38333	-0.221391	-0.0676693	-0.0388371		5.83377	1.78312	1.02338	0	0.350026	0.106987	0.0614026	0
	30240	8.4	-0.221441	-0.0694929	-0.0410057		5.83506	1.83117	1.08052	0	0.350104	0.10987	0.0648312	0
	30300	8.41667	-0.22149	-0.0670779	-0.0419421		5.83636	1.76753	1.10519	0	0.350182	0.106052	0.0663117	0
	30360	8.43333	-0.222969	-0.0654514	-0.0406114		5.87532	1.72468	1.07013	0	0.352519	0.103481	0.0642078	0
	30420	8.45	-0.223806	-0.0682607	-0.040365		5.8974	1.7987	1.06364	0	0.353844	0.107922	0.0638182	0
	30480	8.46667	-0.223954	-0.0686057	-0.0418436		5.9013	1.80779	1.1026	0	0.354078	0.108468	0.0661558	0
	30540	8.48333	-0.224546	-0.0676693	-0.0429279		5.91688	1.78312	1.13117	0	0.355013	0.106987	0.0678701	0
	30600	8.5	-0.227109	-0.0747171	-0.0413507		5.98442	1.96883	1.08961	0	0.359065	0.11813	0.0653766	0
	30660	8.51667	-0.225384	-0.0774771	-0.0406114		5.93896	2.04156	1.07013	0	0.356338	0.122494	0.0642078	0
	30720	8.53333	-0.218681	-0.0727457	-0.0436179		5.76234	1.91688	1.14935	0	0.34574	0.115013	0.068961	0
	30780	8.55	-0.211337	-0.0638743	-0.0426814		5.56883	1.68312	1.12468	0	0.33413	0.100987	0.0674805	0
	30840	8.56667	-0.212668	-0.0638743	-0.0399707		5.6039	1.68312	1.05325	0	0.336234	0.100987	0.0631948	0
	30900	8.58333	-0.213999	-0.0660921	-0.0422379		5.63896	1.74156	1.11299	0	0.338338	0.104494	0.0667792	0
	30960	8.6	-0.215379	-0.0651064	-0.0416957		5.67532	1.71558	1.0987	0	0.340519	0.102935	0.0659221	0
	31020	8.61667	-0.216069	-0.0649586	-0.0443571		5.69351	1.71169	1.16883	0	0.34161	0.102701	0.0701299	0
	31080	8.63333	-0.217054	-0.06762	-0.0452936		5.71948	1.78182	1.19351	0	0.343169	0.106909	0.0716104	0
	31140	8.65	-0.217991	-0.0680143	-0.0451457		5.74416	1.79221	1.18961	0	0.344649	0.107532	0.0713766	0
	31200	8.66667	-0.218385	-0.0685564	-0.0434207		5.75455	1.80649	1.14416	0	0.345273	0.10839	0.0686494	0
	31260	8.68333	-0.218779	-0.0705771	-0.0452443		5.76494	1.85974	1.19221	0	0.345896	0.111584	0.0715325	0
	31320	8.7	-0.218533	-0.0663386	-0.0440121		5.75844	1.74805	1.15974	0	0.345506	0.104883	0.0695844	0
	31380	8.71667	-0.218484	-0.0670286	-0.0447021		5.75714	1.76623	1.17792	0	0.345429	0.105974	0.0706753	0
	31440	8.73333	-0.218878	-0.0661907	-0.0439136		5.76753	1.74416	1.15714	0	0.346052	0.104649	0.0694286	0
	31500	8.75	-0.220406	-0.0665357	-0.0442586		5.80779	1.75325	1.16623	0	0.348468	0.105195	0.069974	0
	31560	8.76667	-0.221194	-0.067965	-0.0426321		5.82857	1.79091	1.12338	0	0.349714	0.107455	0.0674026	0
	31620	8.78333	-0.221145	-0.0673736	-0.0405621		5.82727	1.77532	1.06883	0	0.349636	0.106519	0.0641299	0
	31680	8.8	-0.22218	-0.0722529	-0.0412029		5.85455	1.9039	1.08571	0	0.351273	0.114234	0.0651429	0
	31740	8.81667	-0.224151	-0.0751114	-0.0409071		5.90649	1.97922	1.07792	0	0.35439	0.118753	0.0646753	0
	31800	8.83333	-0.219272	-0.0774771	-0.04209		5.77792	2.04156	1.10909	0	0.346675	0.122494	0.0665455	0
	31860	8.85	-0.209267	-0.0616071	-0.0423364		5.51429	1.62338	1.11558	0	0.330857	0.0974026	0.0669351	0
	31920	8.86667	-0.210105	-0.0636771	-0.0443571		5.53636	1.67792	1.16883	0	0.332182	0.100675	0.0701299	0
	31980	8.88333	-0.211485	-0.0647121	-0.0449486		5.57273	1.70519	1.18442	0	0.334364	0.102312	0.0710649	0
	32040	8.9	-0.212569	-0.0657471	-0.045195		5.6013	1.73247	1.19091	0	0.336078	0.103948	0.0714545	0
	32100	8.91667	-0.2139	-0.0650079	-0.0430264		5.63636	1.71299	1.13377	0	0.338182	0.102779	0.068026	0
	32160	8.93333	-0.215132	-0.0655993	-0.0433221		5.66883	1.72857	1.14156	0	0.34013	0.103714	0.0684935	0
	32220	8.95	-0.216167	-0.0677186	-0.043815		5.6961	1.78442	1.15455	0	0.341766	0.107065	0.0692727	0
	32280	8.96667	-0.216266	-0.0676693	-0.0437657		5.6987	1.78312	1.15325	0	0.341922	0.106987	0.0691948	0
	32340	8.98333	-0.216069	-0.0673736	-0.0422871		5.69351	1.77532	1.11429	0	0.34161	0.106519	0.0668571	0
	32400	9	-0.215822	-0.0684086	-0.0415479		5.68701	1.8026	1.09481	0	0.341221	0.108156	0.0656883	0
	32460	9.01667	-0.216167	-0.067965	-0.04209		5.6961	1.79091	1.10909	0	0.341766	0.107455	0.0665455	0
	32520	9.03333	-0.216414	-0.0635293	-0.041745		5.7026	1.67403	1.1	0	0.342156	0.100442	0.066	0
	32580	9.05	-0.217744	-0.06555	-0.0420407		5.73766	1.72727	1.10779	0	0.34426	0.103636	0.0664675	0
	32640	9.06667	-0.218631	-0.0664371	-0.0412029		5.76104	1.75065	1.08571	0	0.345662	0.105039	0.0651429	0
	32700	9.08333	-0.218878	-0.0668314	-0.0423364		5.76753	1.76104	1.11558	0	0.346052	0.105662	0.0669351	0
	32760	9.1	-0.219223	-0.0684086	-0.0453429		5.77662	1.8026	1.19481	0	0.346597	0.108156	0.0716883	0
	32820	9.11667	-0.219371	-0.0675214	-0.0436671		5.78052	1.77922	1.15065	0	0.346831	0.106753	0.069039	0
	32880	9.13333	-0.218779	-0.0668807	-0.04485		5.76494	1.76234	1.18182	0	0.345896	0.10574	0.0709091	0
	32940	9.15	-0.21873	-0.067275	-0.0448007		5.76364	1.77273	1.18052	0	0.345818	0.106364	0.0708312	0
	33000	9.16667	-0.218779	-0.0684579	-0.0460329		5.76494	1.8039	1.21299	0	0.345896	0.108234	0.0727792	0
	33060	9.18333	-0.217843	-0.0675214	-0.0446036		5.74026	1.77922	1.17532	0	0.344416	0.106753	0.0705195	0
	33120	9.2	-0.217843	-0.0685564	-0.0441107		5.74026	1.80649	1.16234	0	0.344416	0.10839	0.0697403	0
	33180	9.21667	-0.217399	-0.0676693	-0.0431743		5.72857	1.78312	1.13766	0	0.343714	0.106987	0.0682597	0
	33240	9.23333	-0.216463	-0.0673243	-0.0432236		5.7039	1.77403	1.13896	0	0.342234	0.106442	0.0683377	0
	33300	9.25	-0.215871	-0.0680143	-0.042435		5.68831	1.79221	1.11818	0	0.341299	0.107532	0.0670909	0
	33360	9.26667	-0.216069	-0.0673243	-0.044505		5.69351	1.77403	1.17273	0	0.34161	0.106442	0.0703636	0
	33420	9.28333	-0.215674	-0.0668807	-0.0433714		5.68312	1.76234	1.14286	0	0.340987	0.10574	0.0685714	0
	33480	9.3	-0.215526	-0.0673736	-0.0424843		5.67922	1.77532	1.11948	0	0.340753	0.106519	0.0671688	0
	33540	9.31667	-0.21528	-0.0681129	-0.0425829		5.67273	1.79481	1.12208	0	0.340364	0.107688	0.0673247	0
	33600	9.33333	-0.214984	-0.0677679	-0.0437164		5.66494	1.78571	1.15195	0	0.339896	0.107143	0.0691169	0
	33660	9.35	-0.214442	-0.0685071	-0.0429771		5.65065	1.80519	1.13247	0	0.339039	0.108312	0.0679481	0
	33720	9.36667	-0.214097	-0.0678171	-0.0436671		5.64156	1.78701	1.15065	0	0.338494	0.107221	0.069039	0
	33780	9.38333	-0.213752	-0.0652543	-0.0449979		5.63247	1.71948	1.18571	0	0.337948	0.103169	0.0711429	0
	33840	9.4	-0.214689	-0.0650571	-0.04278		5.65714	1.71429	1.12727	0	0.339429	0.102857	0.0676364	0
	33900	9.41667	-0.215921	-0.0657964	-0.0411536		5.68961	1.73377	1.08442	0	0.341377	0.104026	0.0650649	0
	33960	9.43333	-0.216611	-0.0671271	-0.0404636		5.70779	1.76883	1.06623	0	0.342468	0.10613	0.063974	0
	34020	9.45	-0.216906	-0.0670286	-0.0413507		5.71558	1.76623	1.08961	0	0.342935	0.105974	0.0653766	0
	34080	9.46667	-0.219223	-0.0767871	-0.0413014		5.77662	2.02338	1.08831	0	0.346597	0.121403	0.0652987	0
	34140	9.48333	-0.216808	-0.0734357	-0.0418929		5.71299	1.93506	1.1039	0	0.342779	0.116104	0.0662338	0
	34200	9.5	-0.210105	-0.0667329	-0.04071		5.53636	1.75844	1.07273	0	0.332182	0.105506	0.0643636	0
	34260	9.51667	-0.204979	-0.0625436	-0.0411043		5.4013	1.64805	1.08312	0	0.324078	0.0988831	0.064987	0
	34320	9.53333	-0.206458	-0.065205	-0.043125		5.44026	1.71818	1.13636	0	0.326416	0.103091	0.0681818	0
	34380	9.55	-0.207493	-0.0643671	-0.0404636		5.46753	1.6961	1.06623	0	0.328052	0.101766	0.063974	0
	34440	9.56667	-0.208183	-0.0656979	-0.0392807		5.48571	1.73117	1.03506	0	0.329143	0.10387	0.0621039	0
	34500	9.58333	-0.208626	-0.0635293	-0.0409071		5.4974	1.67403	1.07792	0	0.329844	0.100442	0.0646753	0
	34560	9.6	-0.209218	-0.0667329	-0.0404636		5.51299	1.75844	1.06623	0	0.330779	0.105506	0.063974	0
	34620	9.61667	-0.209415	-0.0670779	-0.0414986		5.51818	1.76753	1.09351	0	0.331091	0.106052	0.0656104	0
	34680	9.63333	-0.209661	-0.0683593	-0.0421393		5.52468	1.8013	1.11039	0	0.331481	0.108078	0.0666234	0
	34740	9.65	-0.209612	-0.0677186	-0.0419914		5.52338	1.78442	1.10649	0	0.331403	0.107065	0.0663896	0
	34800	9.66667	-0.209366	-0.0662893	-0.0416957		5.51688	1.74675	1.0987	0	0.331013	0.104805	0.0659221	0
	34860	9.68333	-0.209514	-0.065205	-0.0416957		5.52078	1.71818	1.0987	0	0.331247	0.103091	0.0659221	0
	34920	9.7	-0.210204	-0.0647614	-0.0408579		5.53896	1.70649	1.07662	0	0.332338	0.10239	0.0645974	0
	34980	9.71667	-0.211189	-0.064515	-0.0406114		5.56494	1.7	1.07013	0	0.333896	0.102	0.0642078	0
	35040	9.73333	-0.212224	-0.06624	-0.0398721		5.59221	1.74545	1.05065	0	0.335532	0.104727	0.063039	0
	35100	9.75	-0.212224	-0.0666343	-0.0397736		5.59221	1.75584	1.04805	0	0.335532	0.105351	0.0628831	0
	35160	9.76667	-0.212569	-0.0670779	-0.039675		5.6013	1.76753	1.04545	0	0.336078	0.106052	0.0627273	0
	35220	9.78333	-0.212323	-0.0659936	-0.0415479		5.59481	1.73896	1.09481	0	0.335688	0.104338	0.0656883	0
	35280	9.8	-0.212421	-0.0677186	-0.0418436		5.5974	1.78442	1.1026	0	0.335844	0.107065	0.0661558	0
	35340	9.81667	-0.211978	-0.0671764	-0.0423364		5.58571	1.77013	1.11558	0	0.335143	0.106208	0.0669351	0
	35400	9.83333	-0.212027	-0.0664371	-0.0435193		5.58701	1.75065	1.14675	0	0.335221	0.105039	0.0688052	0
	35460	9.85	-0.212027	-0.0667329	-0.0433714		5.58701	1.75844	1.14286	0	0.335221	0.105506	0.0685714	0
	35520	9.86667	-0.211584	-0.0667329	-0.0439629		5.57532	1.75844	1.15844	0	0.334519	0.105506	0.0695065	0
	35580	9.88333	-0.211337	-0.0668314	-0.0442093		5.56883	1.76104	1.16494	0	0.33413	0.105662	0.0698961	0
	35640	9.9	-0.210943	-0.0681129	-0.0422871		5.55844	1.79481	1.11429	0	0.333506	0.107688	0.0668571	0
	35700	9.91667	-0.210746	-0.0663879	-0.0421886		5.55325	1.74935	1.11169	0	0.333195	0.104961	0.0667013	0
	35760	9.93333	-0.21045	-0.0659936	-0.0423857		5.54545	1.73896	1.11688	0	0.332727	0.104338	0.067013	0
	35820	9.95	-0.210154	-0.0670779	-0.0399707		5.53766	1.76753	1.05325	0	0.33226	0.106052	0.0631948	0
	35880	9.96667	-0.210056	-0.0677679	-0.0396257		5.53506	1.78571	1.04416	0	0.332104	0.107143	0.0626494	0
	35940	9.98333	-0.209366	-0.0686057	-0.0410057		5.51688	1.80779	1.08052	0	0.331013	0.108468	0.0648312	0
	36000	10	-0.209021	-0.0667821	-0.0420407		5.50779	1.75974	1.10779	0	0.330468	0.105584	0.0664675	0
	36060	10.0167	-0.208577	-0.0675214	-0.0411536		5.4961	1.77922	1.08442	0	0.329766	0.106753	0.0650649	0
	36120	10.0333	-0.208134	-0.0640714	-0.04002		5.48442	1.68831	1.05455	0	0.329065	0.101299	0.0632727	0
	36180	10.05	-0.208676	-0.0650079	-0.0409564		5.4987	1.71299	1.07922	0	0.329922	0.102779	0.0647532	0
	36240	10.0667	-0.209464	-0.0655007	-0.0436671		5.51948	1.72597	1.15065	0	0.331169	0.103558	0.069039	0
	36300	10.0833	-0.209661	-0.0660429	-0.04554		5.52468	1.74026	1.2	0	0.331481	0.104416	0.072	0
	36360	10.1	-0.210006	-0.0669793	-0.0433714		5.53377	1.76494	1.14286	0	0.332026	0.105896	0.0685714	0
	36420	10.1167	-0.212766	-0.0735343	-0.0398721		5.60649	1.93766	1.05065	0	0.33639	0.11626	0.063039	0
	36480	10.1333	-0.211584	-0.0746186	-0.0395271		5.57532	1.96623	1.04156	0	0.334519	0.117974	0.0624935	0
	36540	10.15	-0.20562	-0.0680143	-0.0387386		5.41818	1.79221	1.02078	0	0.325091	0.107532	0.0612468	0
	36600	10.1667	-0.198819	-0.0622971	-0.041745		5.23896	1.64156	1.1	0	0.314338	0.0984935	0.066	0
	36660	10.1833	-0.200199	-0.0621	-0.0414493		5.27532	1.63636	1.09221	0	0.316519	0.0981818	0.0655325	0
	36720	10.2	-0.201579	-0.0634307	-0.0415479		5.31169	1.67143	1.09481	0	0.318701	0.100286	0.0656883	0
	36780	10.2167	-0.202466	-0.0639236	-0.0415479		5.33506	1.68442	1.09481	0	0.320104	0.101065	0.0656883	0
	36840	10.2333	-0.203402	-0.064515	-0.04071		5.35974	1.7	1.07273	0	0.321584	0.102	0.0643636	0
	36900	10.25	-0.203698	-0.06417	-0.0394286		5.36753	1.69091	1.03896	0	0.322052	0.101455	0.0623377	0
	36960	10.2667	-0.204536	-0.06693	-0.0395764		5.38961	1.76364	1.04286	0	0.323377	0.105818	0.0625714	0
	37020	10.2833	-0.204388	-0.06693	-0.03864		5.38571	1.76364	1.01818	0	0.323143	0.105818	0.0610909	0
	37080	10.3	-0.204092	-0.066585	-0.0384429		5.37792	1.75455	1.01299	0	0.322675	0.105273	0.0607792	0
	37140	10.3167	-0.203846	-0.066585	-0.0379993		5.37143	1.75455	1.0013	0	0.322286	0.105273	0.0600779	0
	37200	10.3333	-0.204388	-0.065205	-0.0385907		5.38571	1.71818	1.01688	0	0.323143	0.103091	0.061013	0
	37260	10.35	-0.204388	-0.0623957	-0.0381964		5.38571	1.64416	1.00649	0	0.323143	0.0986494	0.0603896	0
	37320	10.3667	-0.205226	-0.0637757	-0.0380979		5.40779	1.68052	1.0039	0	0.324468	0.100831	0.0602338	0
	37380	10.3833	-0.206507	-0.0651064	-0.0353871		5.44156	1.71558	0.932468	0	0.326494	0.102935	0.0559481	0
	37440	10.4	-0.206951	-0.0663879	-0.0353871		5.45325	1.74935	0.932468	0	0.327195	0.104961	0.0559481	0
	37500	10.4167	-0.207049	-0.0655993	-0.0370136		5.45584	1.72857	0.975325	0	0.327351	0.103714	0.0585195	0
	37560	10.4333	-0.206951	-0.0657471	-0.0385907		5.45325	1.73247	1.01688	0	0.327195	0.103948	0.061013	0
	37620	10.45	-0.206507	-0.0666343	-0.0397243		5.44156	1.75584	1.04675	0	0.326494	0.105351	0.0628052	0
	37680	10.4667	-0.206803	-0.0663879	-0.04002		5.44935	1.74935	1.05455	0	0.326961	0.104961	0.0632727	0
	37740	10.4833	-0.206359	-0.0657964	-0.0387386		5.43766	1.73377	1.02078	0	0.32626	0.104026	0.0612468	0
	37800	10.5	-0.206704	-0.0673736	-0.038295		5.44675	1.77532	1.00909	0	0.326805	0.106519	0.0605455	0
	37860	10.5167	-0.206014	-0.0654021	-0.0385414		5.42857	1.72338	1.01558	0	0.325714	0.103403	0.0609351	0
	37920	10.5333	-0.206064	-0.067275	-0.0369643		5.42987	1.77273	0.974026	0	0.325792	0.106364	0.0584416	0
	37980	10.55	-0.205176	-0.0654021	-0.0369643		5.40649	1.72338	0.974026	0	0.32439	0.103403	0.0584416	0
	38040	10.5667	-0.20493	-0.0661907	-0.0366686		5.4	1.74416	0.966234	0	0.324	0.104649	0.057974	0
	38100	10.5833	-0.204141	-0.0636771	-0.036915		5.37922	1.67792	0.972727	0	0.322753	0.100675	0.0583636	0
	38160	10.6	-0.203796	-0.067275	-0.0363236		5.37013	1.77273	0.957143	0	0.322208	0.106364	0.0574286	0
	38220	10.6167	-0.203747	-0.067965	-0.0366193		5.36883	1.79091	0.964935	0	0.32213	0.107455	0.0578961	0
	38280	10.6333	-0.203451	-0.0656979	-0.0374079		5.36104	1.73117	0.985714	0	0.321662	0.10387	0.0591429	0
	38340	10.65	-0.203402	-0.0681129	-0.0379993		5.35974	1.79481	1.0013	0	0.321584	0.107688	0.0600779	0
	38400	10.6667	-0.202564	-0.0663386	-0.0394779		5.33766	1.74805	1.04026	0	0.32026	0.104883	0.0624156	0
	38460	10.6833	-0.202811	-0.0631843	-0.0402171		5.34416	1.66494	1.05974	0	0.320649	0.0998961	0.0635844	0
	38520	10.7	-0.203106	-0.0643671	-0.0412521		5.35195	1.6961	1.08701	0	0.321117	0.101766	0.0652208	0
	38580	10.7167	-0.204043	-0.0639236	-0.0419421		5.37662	1.68442	1.10519	0	0.322597	0.101065	0.0663117	0
	38640	10.7333	-0.204634	-0.0655993	-0.0416957		5.39221	1.72857	1.0987	0	0.323532	0.103714	0.0659221	0
	38700	10.75	-0.204684	-0.065895	-0.0401679		5.39351	1.73636	1.05844	0	0.32361	0.104182	0.0635065	0
	38760	10.7667	-0.204979	-0.0677679	-0.0395764		5.4013	1.78571	1.04286	0	0.324078	0.107143	0.0625714	0
	38820	10.7833	-0.204585	-0.0660429	-0.0392314		5.39091	1.74026	1.03377	0	0.323455	0.104416	0.062026	0
	38880	10.8	-0.20424	-0.065205	-0.0377036		5.38182	1.71818	0.993506	0	0.322909	0.103091	0.0596104	0
	38940	10.8167	-0.203895	-0.0659936	-0.037605		5.37273	1.73896	0.990909	0	0.322364	0.104338	0.0594545	0
	39000	10.8333	-0.204092	-0.067275	-0.0375557		5.37792	1.77273	0.98961	0	0.322675	0.106364	0.0593766	0
	39060	10.85	-0.203649	-0.06624	-0.0368164		5.36623	1.74545	0.97013	0	0.321974	0.104727	0.0582078	0
	39120	10.8667	-0.203846	-0.0643179	-0.0373093		5.37143	1.69481	0.983117	0	0.322286	0.101688	0.058987	0
	39180	10.8833	-0.203353	-0.0665357	-0.03726		5.35844	1.75325	0.981818	0	0.321506	0.105195	0.0589091	0
	39240	10.9	-0.203402	-0.0666836	-0.0378021		5.35974	1.75714	0.996104	0	0.321584	0.105429	0.0597662	0
	39300	10.9167	-0.202909	-0.06624	-0.0391329		5.34675	1.74545	1.03117	0	0.320805	0.104727	0.0618701	0
	39360	10.9333	-0.202515	-0.0666343	-0.0408086		5.33636	1.75584	1.07532	0	0.320182	0.105351	0.0645195	0
	39420	10.95	-0.202219	-0.0663879	-0.0412029		5.32857	1.74935	1.08571	0	0.319714	0.104961	0.0651429	0
	39480	10.9667	-0.201431	-0.0669793	-0.0414493		5.30779	1.76494	1.09221	0	0.318468	0.105896	0.0655325	0
	39540	10.9833	-0.200987	-0.0673736	-0.0406607		5.2961	1.77532	1.07143	0	0.317766	0.106519	0.0642857	0
	39600	11	-0.200691	-0.0664864	-0.0397243		5.28831	1.75195	1.04675	0	0.317299	0.105117	0.0628052	0
	39660	11.0167	-0.200001	-0.0657471	-0.0390343		5.27013	1.73247	1.02857	0	0.316208	0.103948	0.0617143	0
	39720	11.0333	-0.199706	-0.062445	-0.0379007		5.26234	1.64545	0.998701	0	0.31574	0.0987273	0.0599221	0
	39780	11.05	-0.200889	-0.0643179	-0.0373093		5.29351	1.69481	0.983117	0	0.31761	0.101688	0.058987	0
	39840	11.0667	-0.201332	-0.065205	-0.03726		5.30519	1.71818	0.981818	0	0.318312	0.103091	0.0589091	0
	39900	11.0833	-0.20217	-0.0653036	-0.03726		5.32727	1.72078	0.981818	0	0.319636	0.103247	0.0589091	0
	39960	11.1	-0.202318	-0.0661414	-0.0378021		5.33117	1.74286	0.996104	0	0.31987	0.104571	0.0597662	0
	40020	11.1167	-0.202219	-0.0664864	-0.0370136		5.32857	1.75195	0.975325	0	0.319714	0.105117	0.0585195	0
	40080	11.1333	-0.201825	-0.0657471	-0.0368657		5.31818	1.73247	0.971429	0	0.319091	0.103948	0.0582857	0
	40140	11.15	-0.201924	-0.0666836	-0.0381471		5.32078	1.75714	1.00519	0	0.319247	0.105429	0.0603117	0
	40200	11.1667	-0.201726	-0.065205	-0.0399707		5.31558	1.71818	1.05325	0	0.318935	0.103091	0.0631948	0
	40260	11.1833	-0.201628	-0.0660429	-0.04071		5.31299	1.74026	1.07273	0	0.318779	0.104416	0.0643636	0
	40320	11.2	-0.201036	-0.0670779	-0.04209		5.2974	1.76753	1.10909	0	0.317844	0.106052	0.0665455	0
	40380	11.2167	-0.201135	-0.0653529	-0.0417943		5.3	1.72208	1.1013	0	0.318	0.103325	0.0660779	0
	40440	11.2333	-0.201283	-0.0655993	-0.0411536		5.3039	1.72857	1.08442	0	0.318234	0.103714	0.0650649	0
	40500	11.25	-0.2001	-0.0671271	-0.0396257		5.27273	1.76883	1.04416	0	0.316364	0.10613	0.0626494	0
	40560	11.2667	-0.200051	-0.0643179	-0.0391329		5.27143	1.69481	1.03117	0	0.316286	0.101688	0.0618701	0
	40620	11.2833	-0.199706	-0.0663386	-0.0383936		5.26234	1.74805	1.01169	0	0.31574	0.104883	0.0607013	0
	40680	11.3	-0.199361	-0.0656979	-0.0378021		5.25325	1.73117	0.996104	0	0.315195	0.10387	0.0597662	0
	40740	11.3167	-0.199262	-0.0677679	-0.0380979		5.25065	1.78571	1.0039	0	0.315039	0.107143	0.0602338	0
	40800	11.3333	-0.19872	-0.06762	-0.0373093		5.23636	1.78182	0.983117	0	0.314182	0.106909	0.058987	0
	40860	11.35	-0.198326	-0.0660921	-0.0376543		5.22597	1.74156	0.992208	0	0.313558	0.104494	0.0595325	0
	40920	11.3667	-0.198129	-0.0647614	-0.0379007		5.22078	1.70649	0.998701	0	0.313247	0.10239	0.0599221	0
	40980	11.3833	-0.198523	-0.0621986	-0.0379007		5.23117	1.63896	0.998701	0	0.31387	0.0983377	0.0599221	0
	41040	11.4	-0.199262	-0.0638743	-0.0383936		5.25065	1.68312	1.01169	0	0.315039	0.100987	0.0607013	0
	41100	11.4167	-0.199903	-0.0649586	-0.0405129		5.26753	1.71169	1.06753	0	0.316052	0.102701	0.0640519	0
	41160	11.4333	-0.199952	-0.0653529	-0.0417943		5.26883	1.72208	1.1013	0	0.31613	0.103325	0.0660779	0
	41220	11.45	-0.202909	-0.0725979	-0.0421886		5.34675	1.91299	1.11169	0	0.320805	0.114779	0.0667013	0
	41280	11.4667	-0.202121	-0.0738793	-0.0417943		5.32597	1.94675	1.1013	0	0.319558	0.116805	0.0660779	0
	41340	11.4833	-0.194876	-0.0650079	-0.0406607		5.13506	1.71299	1.07143	0	0.308104	0.102779	0.0642857	0
	41400	11.5	-0.189947	-0.0622479	-0.0398229		5.00519	1.64026	1.04935	0	0.300312	0.0984156	0.062961	0
	41460	11.5167	-0.191031	-0.0617057	-0.0395271		5.03377	1.62597	1.04156	0	0.302026	0.0975584	0.0624935	0
	41520	11.5333	-0.192017	-0.0618536	-0.0384921		5.05974	1.62987	1.01429	0	0.303584	0.0977922	0.0608571	0
	41580	11.55	-0.193101	-0.0639236	-0.037605		5.08831	1.68442	0.990909	0	0.305299	0.101065	0.0594545	0
	41640	11.5667	-0.193594	-0.0639236	-0.0372107		5.1013	1.68442	0.980519	0	0.306078	0.101065	0.0588312	0
	41700	11.5833	-0.194235	-0.0644164	-0.0371614		5.11818	1.6974	0.979221	0	0.307091	0.101844	0.0587532	0
	41760	11.6	-0.19458	-0.065205	-0.0372107		5.12727	1.71818	0.980519	0	0.307636	0.103091	0.0588312	0
	41820	11.6167	-0.19389	-0.0668807	-0.0349436		5.10909	1.76234	0.920779	0	0.306545	0.10574	0.0552468	0
	41880	11.6333	-0.193693	-0.0639236	-0.0349436		5.1039	1.68442	0.920779	0	0.306234	0.101065	0.0552468	0
	41940	11.65	-0.193791	-0.06486	-0.0361264		5.10649	1.70909	0.951948	0	0.30639	0.102545	0.0571169	0
	42000	11.6667	-0.194087	-0.0660429	-0.0391329		5.11429	1.74026	1.03117	0	0.306857	0.104416	0.0618701	0
	42060	11.6833	-0.194038	-0.0616564	-0.0406114		5.11299	1.62468	1.07013	0	0.306779	0.0974805	0.0642078	0
	42120	11.7	-0.19458	-0.0619029	-0.0406114		5.12727	1.63117	1.07013	0	0.307636	0.0978701	0.0642078	0
	42180	11.7167	-0.195615	-0.0634307	-0.0422379		5.15455	1.67143	1.11299	0	0.309273	0.100286	0.0667792	0
	42240	11.7333	-0.195615	-0.0636279	-0.04209		5.15455	1.67662	1.10909	0	0.309273	0.100597	0.0665455	0
	42300	11.75	-0.195714	-0.0653036	-0.0402664		5.15714	1.72078	1.06104	0	0.309429	0.103247	0.0636623	0
	42360	11.7667	-0.196059	-0.0666343	-0.0393793		5.16623	1.75584	1.03766	0	0.309974	0.105351	0.0622597	0
	42420	11.7833	-0.195861	-0.0643671	-0.0386893		5.16104	1.6961	1.01948	0	0.309662	0.101766	0.0611688	0
	42480	11.8	-0.195861	-0.06417	-0.0384429		5.16104	1.69091	1.01299	0	0.309662	0.101455	0.0607792	0
	42540	11.8167	-0.19596	-0.0657964	-0.0375064		5.16364	1.73377	0.988312	0	0.309818	0.104026	0.0592987	0
	42600	11.8333	-0.194728	-0.0647614	-0.0367671		5.13117	1.70649	0.968831	0	0.30787	0.10239	0.0581299	0
	42660	11.85	-0.194481	-0.063135	-0.0376543		5.12468	1.66364	0.992208	0	0.307481	0.0998182	0.0595325	0
	42720	11.8667	-0.194284	-0.0642686	-0.0376543		5.11948	1.69351	0.992208	0	0.307169	0.10161	0.0595325	0
	42780	11.8833	-0.193841	-0.065895	-0.038295		5.10779	1.73636	1.00909	0	0.306468	0.104182	0.0605455	0
	42840	11.9	-0.193791	-0.0639729	-0.0377036		5.10649	1.68571	0.993506	0	0.30639	0.101143	0.0596104	0
	42900	11.9167	-0.193742	-0.0648107	-0.0399214		5.10519	1.70779	1.05195	0	0.306312	0.102468	0.0631169	0
	42960	11.9333	-0.193496	-0.06486	-0.0392807		5.0987	1.70909	1.03506	0	0.305922	0.102545	0.0621039	0
	43020	11.95	-0.193151	-0.0658457	-0.0388371		5.08961	1.73506	1.02338	0	0.305377	0.104104	0.0614026	0
	43080	11.9667	-0.192707	-0.0650571	-0.0387386		5.07792	1.71429	1.02078	0	0.304675	0.102857	0.0612468	0
	43140	11.9833	-0.192806	-0.063825	-0.0380979		5.08052	1.68182	1.0039	0	0.304831	0.100909	0.0602338	0
	43200	12	-0.192313	-0.0607693	-0.038985		5.06753	1.6013	1.02727	0	0.304052	0.0960779	0.0616364	0
	43260	12.0167	-0.193249	-0.0649586	-0.0399214		5.09221	1.71169	1.05195	0	0.305532	0.102701	0.0631169	0
	43320	12.0333	-0.193348	-0.0625929	-0.0415971		5.09481	1.64935	1.0961	0	0.305688	0.098961	0.0657662	0
	43380	12.05	-0.193101	-0.0652543	-0.042435		5.08831	1.71948	1.11818	0	0.305299	0.103169	0.0670909	0
	43440	12.0667	-0.193151	-0.0630364	-0.04416		5.08961	1.66104	1.16364	0	0.305377	0.0996623	0.0698182	0
	43500	12.0833	-0.19251	-0.0636771	-0.0407593		5.07273	1.67792	1.07403	0	0.304364	0.100675	0.0644416	0
	43560	12.1	-0.191524	-0.06486	-0.0401679		5.04675	1.70909	1.05844	0	0.302805	0.102545	0.0635065	0
	43620	12.1167	-0.19182	-0.06555	-0.0395764		5.05455	1.72727	1.04286	0	0.303273	0.103636	0.0625714	0
	43680	12.1333	-0.191081	-0.0615086	-0.0388864		5.03506	1.62078	1.02468	0	0.302104	0.0972468	0.0614805	0
	43740	12.15	-0.190637	-0.0641207	-0.0381471		5.02338	1.68961	1.00519	0	0.301403	0.101377	0.0603117	0
	43800	12.1667	-0.190046	-0.0622479	-0.0379993		5.00779	1.64026	1.0013	0	0.300468	0.0984156	0.0600779	0
	43860	12.1833	-0.189849	-0.0640221	-0.0368164		5.0026	1.68701	0.97013	0	0.300156	0.101221	0.0582078	0
	43920	12.2	-0.189898	-0.0658457	-0.0371614		5.0039	1.73506	0.979221	0	0.300234	0.104104	0.0587532	0
	43980	12.2167	-0.190095	-0.0669793	-0.03726		5.00909	1.76494	0.981818	0	0.300545	0.105896	0.0589091	0
	44040	12.2333	-0.18975	-0.0640714	-0.0378514		5	1.68831	0.997403	0	0.3	0.101299	0.0598442	0
	44100	12.25	-0.189356	-0.0636279	-0.039675		4.98961	1.67662	1.04545	0	0.299377	0.100597	0.0627273	0
	44160	12.2667	-0.188912	-0.0595371	-0.0433221		4.97792	1.56883	1.14156	0	0.298675	0.0941299	0.0684935	0
	44220	12.2833	-0.189553	-0.0635293	-0.0456879		4.99481	1.67403	1.2039	0	0.299688	0.100442	0.0722338	0
	44280	12.3	-0.190095	-0.061755	-0.04623		5.00909	1.62727	1.21818	0	0.300545	0.0976364	0.0730909	0
	44340	12.3167	-0.190046	-0.0632336	-0.0447021		5.00779	1.66623	1.17792	0	0.300468	0.099974	0.0706753	0
	44400	12.3333	-0.188814	-0.0625436	-0.0432236		4.97532	1.64805	1.13896	0	0.298519	0.0988831	0.0683377	0
	44460	12.35	-0.188567	-0.0628393	-0.0422379		4.96883	1.65584	1.11299	0	0.29813	0.0993506	0.0667792	0
	44520	12.3667	-0.188321	-0.06279	-0.0413014		4.96234	1.65455	1.08831	0	0.29774	0.0992727	0.0652987	0
	44580	12.3833	-0.187828	-0.0626421	-0.0384429		4.94935	1.65065	1.01299	0	0.296961	0.099039	0.0607792	0
	44640	12.4	-0.187089	-0.0617057	-0.0392807		4.92987	1.62597	1.03506	0	0.295792	0.0975584	0.0621039	0
	44700	12.4167	-0.186645	-0.0620507	-0.0399707		4.91818	1.63506	1.05325	0	0.295091	0.0981039	0.0631948	0
	44760	12.4333	-0.186645	-0.0626914	-0.038985		4.91818	1.65195	1.02727	0	0.295091	0.0991169	0.0616364	0
	44820	12.45	-0.186201	-0.0653036	-0.0388371		4.90649	1.72078	1.02338	0	0.29439	0.103247	0.0614026	0
	44880	12.4667	-0.185906	-0.0644657	-0.0384921		4.8987	1.6987	1.01429	0	0.293922	0.101922	0.0608571	0
	44940	12.4833	-0.186004	-0.0621	-0.0391329		4.9013	1.63636	1.03117	0	0.294078	0.0981818	0.0618701	0
	45000	12.5	-0.185413	-0.0609171	-0.0418436		4.88571	1.60519	1.1026	0	0.293143	0.0963117	0.0661558	0
	45060	12.5167	-0.184969	-0.0614593	-0.0436671		4.87403	1.61948	1.15065	0	0.292442	0.0971688	0.069039	0
	45120	12.5333	-0.185807	-0.0626914	-0.0423364		4.8961	1.65195	1.11558	0	0.293766	0.0991169	0.0669351	0
	45180	12.55	-0.185807	-0.0591921	-0.042435		4.8961	1.55974	1.11818	0	0.293766	0.0935844	0.0670909	0
	45240	12.5667	-0.185955	-0.061065	-0.0418929		4.9	1.60909	1.1039	0	0.294	0.0965455	0.0662338	0
	45300	12.5833	-0.185659	-0.0603257	-0.0418436		4.89221	1.58961	1.1026	0	0.293532	0.0953766	0.0661558	0
	45360	12.6	-0.185314	-0.0625436	-0.03933		4.88312	1.64805	1.03636	0	0.292987	0.0988831	0.0621818	0
	45420	12.6167	-0.184969	-0.0631843	-0.0396257		4.87403	1.66494	1.04416	0	0.292442	0.0998961	0.0626494	0
	45480	12.6333	-0.183688	-0.061065	-0.0393793		4.84026	1.60909	1.03766	0	0.290416	0.0965455	0.0622597	0
	45540	12.65	-0.182949	-0.0636771	-0.0383443		4.82078	1.67792	1.01039	0	0.289247	0.100675	0.0606234	0
	45600	12.6667	-0.183146	-0.0595864	-0.0386893		4.82597	1.57013	1.01948	0	0.289558	0.0942078	0.0611688	0
	45660	12.6833	-0.182554	-0.06141	-0.0376543		4.81039	1.61818	0.992208	0	0.288623	0.0970909	0.0595325	0
	45720	12.7	-0.182209	-0.0625929	-0.0387879		4.8013	1.64935	1.02208	0	0.288078	0.098961	0.0613247	0
	45780	12.7167	-0.181864	-0.0624943	-0.0378514		4.79221	1.64675	0.997403	0	0.287532	0.0988052	0.0598442	0
	45840	12.7333	-0.18147	-0.062445	-0.039675		4.78182	1.64545	1.04545	0	0.286909	0.0987273	0.0627273	0
	45900	12.75	-0.181174	-0.0602271	-0.0412521		4.77403	1.58701	1.08701	0	0.286442	0.0952208	0.0652208	0
	45960	12.7667	-0.181026	-0.0582557	-0.0418929		4.77013	1.53506	1.1039	0	0.286208	0.0921039	0.0662338	0
	46020	12.7833	-0.181667	-0.0586993	-0.043125		4.78701	1.54675	1.13636	0	0.287221	0.0928052	0.0681818	0
	46080	12.8	-0.18216	-0.05934	-0.0419914		4.8	1.56364	1.10649	0	0.288	0.0938182	0.0663896	0
	46140	12.8167	-0.181815	-0.060375	-0.0466736		4.79091	1.59091	1.22987	0	0.287455	0.0954545	0.0737922	0
	46200	12.8333	-0.181421	-0.0611636	-0.0470186		4.78052	1.61169	1.23896	0	0.286831	0.0967013	0.0743377	0
	46260	12.85	-0.180879	-0.0599314	-0.0446529		4.76623	1.57922	1.17662	0	0.285974	0.0947532	0.0705974	0
	46320	12.8667	-0.180681	-0.0599807	-0.0440121		4.76104	1.58052	1.15974	0	0.285662	0.0948312	0.0695844	0
	46380	12.8833	-0.180829	-0.0619521	-0.0426321		4.76494	1.63247	1.12338	0	0.285896	0.0979481	0.0674026	0
	46440	12.9	-0.179696	-0.0594879	-0.0438643		4.73506	1.56753	1.15584	0	0.284104	0.0940519	0.0693506	0
	46500	12.9167	-0.179597	-0.0587979	-0.0572207		4.73247	1.54935	1.50779	0	0.283948	0.092961	0.0904675	0
	46560	12.9333	-0.179449	-0.0606707	-0.0602764		4.72857	1.5987	1.58831	0	0.283714	0.0959221	0.0952987	0
	46620	12.95	-0.179154	-0.0633814	-0.0533764		4.72078	1.67013	1.40649	0	0.283247	0.100208	0.0843896	0
	46680	12.9667	-0.178759	-0.0600793	-0.04899		4.71039	1.58312	1.29091	0	0.282623	0.094987	0.0774545	0
	46740	12.9833	-0.178365	-0.0602764	-0.0542636		4.7	1.58831	1.42987	0	0.282	0.0952987	0.0857922	0
	46800	13	-0.178266	-0.060375	-0.0529329		4.6974	1.59091	1.39481	0	0.281844	0.0954545	0.0836883	0
	46860	13.0167	-0.177429	-0.0573686	-0.0512079		4.67532	1.51169	1.34935	0	0.280519	0.0907013	0.080961	0
	46920	13.0333	-0.178513	-0.0588471	-0.0501236		4.7039	1.55065	1.32078	0	0.282234	0.093039	0.0792468	0
	46980	13.05	-0.17871	-0.0578121	-0.0499757		4.70909	1.52338	1.31688	0	0.282545	0.0914026	0.079013	0
	47040	13.0667	-0.178661	-0.0577136	-0.0533271		4.70779	1.52078	1.40519	0	0.282468	0.0912468	0.0843117	0
	47100	13.0833	-0.178611	-0.059685	-0.0490886		4.70649	1.57273	1.29351	0	0.28239	0.0943636	0.0776104	0
	47160	13.1	-0.178266	-0.0598329	-0.0478071		4.6974	1.57662	1.25974	0	0.281844	0.0945974	0.0755844	0
	47220	13.1167	-0.177527	-0.0592414	-0.0482507		4.67792	1.56104	1.27143	0	0.280675	0.0936623	0.0762857	0
	47280	13.1333	-0.176985	-0.0594386	-0.0475114		4.66364	1.56623	1.25195	0	0.279818	0.093974	0.0751169	0
	47340	13.15	-0.17664	-0.0599314	-0.0463286		4.65455	1.57922	1.22078	0	0.279273	0.0947532	0.0732468	0
	47400	13.1667	-0.176492	-0.0571221	-0.046575		4.65065	1.50519	1.22727	0	0.279039	0.0903117	0.0736364	0
	47460	13.1833	-0.176196	-0.0613114	-0.0460329		4.64286	1.61558	1.21299	0	0.278571	0.0969351	0.0727792	0
	47520	13.2	-0.175901	-0.0612129	-0.0467229		4.63506	1.61299	1.23117	0	0.278104	0.0967792	0.0738701	0
	47580	13.2167	-0.176196	-0.0599807	-0.0473143		4.64286	1.58052	1.24675	0	0.278571	0.0948312	0.0748052	0
	47640	13.2333	-0.175506	-0.0602271	-0.0445543		4.62468	1.58701	1.17403	0	0.277481	0.0952208	0.0704416	0
	47700	13.25	-0.17526	-0.0602764	-0.0491871		4.61818	1.58831	1.2961	0	0.277091	0.0952987	0.0777662	0
	47760	13.2667	-0.174964	-0.0557914	-0.0474129		4.61039	1.47013	1.24935	0	0.276623	0.0882078	0.074961	0
	47820	13.2833	-0.175704	-0.0577629	-0.0471664		4.62987	1.52208	1.24286	0	0.277792	0.0913247	0.0745714	0
	47880	13.3	-0.176147	-0.0580586	-0.0470186		4.64156	1.52987	1.23896	0	0.278494	0.0917922	0.0743377	0
	47940	13.3167	-0.175999	-0.0584529	-0.047265		4.63766	1.54026	1.24545	0	0.27826	0.0924156	0.0747273	0
	48000	13.3333	-0.175506	-0.0591429	-0.0446036		4.62468	1.55844	1.17532	0	0.277481	0.0935065	0.0705195	0
	48060	13.35	-0.175161	-0.0594879	-0.0446529		4.61558	1.56753	1.17662	0	0.276935	0.0940519	0.0705974	0
	48120	13.3667	-0.174028	-0.058995	-0.0460329		4.58571	1.55455	1.21299	0	0.275143	0.0932727	0.0727792	0
	48180	13.3833	-0.173535	-0.0584529	-0.0461807		4.57273	1.54026	1.21688	0	0.274364	0.0924156	0.073013	0
	48240	13.4	-0.173239	-0.0588964	-0.0444064		4.56494	1.55195	1.17013	0	0.273896	0.0931169	0.0702078	0
	48300	13.4167	-0.173091	-0.0595371	-0.0450471		4.56104	1.56883	1.18701	0	0.273662	0.0941299	0.0712208	0
	48360	13.4333	-0.172944	-0.059685	-0.0456386		4.55714	1.57273	1.2026	0	0.273429	0.0943636	0.0721558	0
	48420	13.45	-0.172697	-0.0591429	-0.0463779		4.55065	1.55844	1.22208	0	0.273039	0.0935065	0.0733247	0
	48480	13.4667	-0.172254	-0.0595371	-0.0452443		4.53896	1.56883	1.19221	0	0.272338	0.0941299	0.0715325	0
	48540	13.4833	-0.17181	-0.0597343	-0.0464764		4.52727	1.57403	1.22468	0	0.271636	0.0944416	0.0734805	0
	48600	13.5	-0.171317	-0.0589457	-0.0464764		4.51429	1.55325	1.22468	0	0.270857	0.0931948	0.0734805	0
	48660	13.5167	-0.171219	-0.0550029	-0.0482507		4.51169	1.44935	1.27143	0	0.270701	0.086961	0.0762857	0
	48720	13.5333	-0.172254	-0.0562843	-0.0464271		4.53896	1.48312	1.22338	0	0.272338	0.088987	0.0734026	0
	48780	13.55	-0.172352	-0.056235	-0.0462793		4.54156	1.48182	1.21948	0	0.272494	0.0889091	0.0731688	0
	48840	13.5667	-0.172599	-0.0575164	-0.0453429		4.54805	1.51558	1.19481	0	0.272883	0.0909351	0.0716883	0
	48900	13.5833	-0.173141	-0.0582557	-0.0425336		4.56234	1.53506	1.12078	0	0.27374	0.0921039	0.0672468	0
	48960	13.6	-0.172845	-0.0577629	-0.0444557		4.55455	1.52208	1.17143	0	0.273273	0.0913247	0.0702857	0
	49020	13.6167	-0.171711	-0.0573686	-0.0437164		4.52468	1.51169	1.15195	0	0.271481	0.0907013	0.0691169	0
	49080	13.6333	-0.171021	-0.0580093	-0.0466736		4.50649	1.52857	1.22987	0	0.27039	0.0917143	0.0737922	0
	49140	13.65	-0.170775	-0.0579107	-0.0454414		4.5	1.52597	1.1974	0	0.27	0.0915584	0.0718442	0
	49200	13.6667	-0.170874	-0.0604736	-0.0446529		4.5026	1.59351	1.17662	0	0.270156	0.0956104	0.0705974	0
	49260	13.6833	-0.170529	-0.06141	-0.0446529		4.49351	1.61818	1.17662	0	0.26961	0.0970909	0.0705974	0
	49320	13.7	-0.170381	-0.0560379	-0.0444064		4.48961	1.47662	1.17013	0	0.269377	0.0885974	0.0702078	0
	49380	13.7167	-0.170184	-0.0600793	-0.0464764		4.48442	1.58312	1.22468	0	0.269065	0.094987	0.0734805	0
	49440	13.7333	-0.169592	-0.0578121	-0.0446529		4.46883	1.52338	1.17662	0	0.26813	0.0914026	0.0705974	0
	49500	13.75	-0.168754	-0.0552986	-0.0462793		4.44675	1.45714	1.21948	0	0.266805	0.0874286	0.0731688	0
	49560	13.7667	-0.168409	-0.0582064	-0.0471664		4.43766	1.53377	1.24286	0	0.26626	0.092026	0.0745714	0
	49620	13.7833	-0.168311	-0.0573686	-0.0461807		4.43506	1.51169	1.21688	0	0.266104	0.0907013	0.073013	0
	49680	13.8	-0.168163	-0.0576643	-0.0468707		4.43117	1.51948	1.23506	0	0.26587	0.0911688	0.0741039	0
	49740	13.8167	-0.167424	-0.0564814	-0.043125		4.41169	1.48831	1.13636	0	0.264701	0.0892987	0.0681818	0
	49800	13.8333	-0.167867	-0.0570236	-0.0457864		4.42338	1.5026	1.20649	0	0.265403	0.0901558	0.0723896	0
	49860	13.85	-0.167522	-0.0539679	-0.0452443		4.41429	1.42208	1.19221	0	0.264857	0.0853247	0.0715325	0
	49920	13.8667	-0.168114	-0.0571221	-0.0462793		4.42987	1.50519	1.21948	0	0.265792	0.0903117	0.0731688	0
	49980	13.8833	-0.16836	-0.0557914	-0.04485		4.43636	1.47013	1.18182	0	0.266182	0.0882078	0.0709091	0
	50040	13.9	-0.168064	-0.0570236	-0.0443079		4.42857	1.5026	1.16753	0	0.265714	0.0901558	0.0700519	0
	50100	13.9167	-0.167769	-0.0565307	-0.0412029		4.42078	1.48961	1.08571	0	0.265247	0.0893766	0.0651429	0
	50160	13.9333	-0.167177	-0.0560379	-0.0432236		4.40519	1.47662	1.13896	0	0.264312	0.0885974	0.0683377	0
	50220	13.95	-0.166635	-0.056235	-0.0448007		4.39091	1.48182	1.18052	0	0.263455	0.0889091	0.0708312	0
	50280	13.9667	-0.166487	-0.05727	-0.0428786		4.38701	1.50909	1.12987	0	0.263221	0.0905455	0.0677922	0
	50340	13.9833	-0.165797	-0.056235	-0.0449486		4.36883	1.48182	1.18442	0	0.26213	0.0889091	0.0710649	0
	50400	14	-0.165551	-0.0567771	-0.0443571		4.36234	1.4961	1.16883	0	0.26174	0.0897662	0.0701299	0
	50460	14.0167	-0.165846	-0.0586007	-0.0437164		4.37013	1.54416	1.15195	0	0.262208	0.0926494	0.0691169	0
	50520	14.0333	-0.165846	-0.0578614	-0.0443079		4.37013	1.52468	1.16753	0	0.262208	0.0914805	0.0700519	0
	50580	14.05	-0.165403	-0.0568264	-0.0456386		4.35844	1.4974	1.2026	0	0.261506	0.0898442	0.0721558	0
	50640	14.0667	-0.164664	-0.0570729	-0.0426814		4.33896	1.5039	1.12468	0	0.260338	0.0902338	0.0674805	0
	50700	14.0833	-0.164713	-0.0563336	-0.0454414		4.34026	1.48442	1.1974	0	0.260416	0.0890649	0.0718442	0
	50760	14.1	-0.164417	-0.053475	-0.0466243		4.33247	1.40909	1.22857	0	0.259948	0.0845455	0.0737143	0
	50820	14.1167	-0.165206	-0.0535243	-0.0459343		4.35325	1.41039	1.21039	0	0.261195	0.0846234	0.0726234	0
	50880	14.1333	-0.165501	-0.0573686	-0.0460821		4.36104	1.51169	1.21429	0	0.261662	0.0907013	0.0728571	0
	50940	14.15	-0.165206	-0.0549043	-0.0445543		4.35325	1.44675	1.17403	0	0.261195	0.0868052	0.0704416	0
	51000	14.1667	-0.164713	-0.0567771	-0.0429771		4.34026	1.4961	1.13247	0	0.260416	0.0897662	0.0679481	0
	51060	14.1833	-0.164762	-0.0564321	-0.0414493		4.34156	1.48701	1.09221	0	0.260494	0.0892208	0.0655325	0
	51120	14.2	-0.164614	-0.055545	-0.0450964		4.33766	1.46364	1.18831	0	0.26026	0.0878182	0.0712987	0
	51180	14.2167	-0.164121	-0.0571221	-0.0428786		4.32468	1.50519	1.12987	0	0.259481	0.0903117	0.0677922	0
	51240	14.2333	-0.163629	-0.0556929	-0.0433714		4.31169	1.46753	1.14286	0	0.258701	0.0880519	0.0685714	0
	51300	14.25	-0.163579	-0.0540664	-0.0437657		4.31039	1.42468	1.15325	0	0.258623	0.0854805	0.0691948	0
	51360	14.2667	-0.163333	-0.056925	-0.0454907		4.3039	1.5	1.1987	0	0.258234	0.09	0.0719221	0
	51420	14.2833	-0.163185	-0.0592907	-0.0447514		4.3	1.56234	1.17922	0	0.258	0.0937403	0.0707532	0
	51480	14.3	-0.16284	-0.057615	-0.0454414		4.29091	1.51818	1.1974	0	0.257455	0.0910909	0.0718442	0
	51540	14.3167	-0.162446	-0.056925	-0.0412029		4.28052	1.5	1.08571	0	0.256831	0.09	0.0651429	0
	51600	14.3333	-0.162396	-0.0571221	-0.0462793		4.27922	1.50519	1.21948	0	0.256753	0.0903117	0.0731688	0
	51660	14.35	-0.162347	-0.0552986	-0.0475607		4.27792	1.45714	1.25325	0	0.256675	0.0874286	0.0751948	0
	51720	14.3667	-0.162347	-0.0528836	-0.045195		4.27792	1.39351	1.19091	0	0.256675	0.0836104	0.0714545	0
	51780	14.3833	-0.163037	-0.0539679	-0.0457371		4.2961	1.42208	1.20519	0	0.257766	0.0853247	0.0723117	0
	51840	14.4	-0.163234	-0.05589	-0.0449486		4.3013	1.47273	1.18442	0	0.258078	0.0883636	0.0710649	0
	51900	14.4167	-0.163333	-0.0559393	-0.04416		4.3039	1.47403	1.16364	0	0.258234	0.0884416	0.0698182	0
	51960	14.4333	-0.162988	-0.0559886	-0.0405621		4.29481	1.47532	1.06883	0	0.257688	0.0885195	0.0641299	0
	52020	14.45	-0.162298	-0.0563336	-0.0443571		4.27662	1.48442	1.16883	0	0.256597	0.0890649	0.0701299	0
	52080	14.4667	-0.161706	-0.05589	-0.0424843		4.26104	1.47273	1.11948	0	0.255662	0.0883636	0.0671688	0
	52140	14.4833	-0.161706	-0.057615	-0.0453429		4.26104	1.51818	1.19481	0	0.255662	0.0910909	0.0716883	0
	52200	14.5	-0.162002	-0.0556929	-0.0450964		4.26883	1.46753	1.18831	0	0.25613	0.0880519	0.0712987	0
	52260	14.5167	-0.161756	-0.05727	-0.045195		4.26234	1.50909	1.19091	0	0.25574	0.0905455	0.0714545	0
	52320	14.5333	-0.161066	-0.0575657	-0.0451457		4.24416	1.51688	1.18961	0	0.254649	0.091013	0.0713766	0
	52380	14.55	-0.160819	-0.0573193	-0.0440121		4.23766	1.51039	1.15974	0	0.25426	0.0906234	0.0695844	0
	52440	14.5667	-0.16008	-0.0557421	-0.0438643		4.21818	1.46883	1.15584	0	0.253091	0.0881299	0.0693506	0
	52500	14.5833	-0.16008	-0.0564814	-0.0440614		4.21818	1.48831	1.16104	0	0.253091	0.0892987	0.0696623	0
	52560	14.6	-0.159636	-0.0551507	-0.0461807		4.20649	1.45325	1.21688	0	0.25239	0.0871948	0.073013	0
	52620	14.6167	-0.159439	-0.0512571	-0.0461807		4.2013	1.35065	1.21688	0	0.252078	0.081039	0.073013	0
	52680	14.6333	-0.160524	-0.0533764	-0.044505		4.22987	1.40649	1.17273	0	0.253792	0.0843896	0.0703636	0
	52740	14.65	-0.160918	-0.0544607	-0.0455893		4.24026	1.43506	1.2013	0	0.254416	0.0861039	0.0720779	0
	52800	14.6667	-0.16077	-0.0559886	-0.0447021		4.23636	1.47532	1.17792	0	0.254182	0.0885195	0.0706753	0
	52860	14.6833	-0.160671	-0.0559393	-0.04209		4.23377	1.47403	1.10909	0	0.254026	0.0884416	0.0665455	0
	52920	14.7	-0.160326	-0.0565307	-0.0436179		4.22468	1.48961	1.14935	0	0.253481	0.0893766	0.068961	0
	52980	14.7167	-0.159489	-0.0549043	-0.0449979		4.2026	1.44675	1.18571	0	0.252156	0.0868052	0.0711429	0
	53040	14.7333	-0.159242	-0.0561364	-0.0459343		4.1961	1.47922	1.21039	0	0.251766	0.0887532	0.0726234	0
	53100	14.75	-0.159193	-0.0547071	-0.0441107		4.19481	1.44156	1.16234	0	0.251688	0.0864935	0.0697403	0
	53160	14.7667	-0.158848	-0.0578614	-0.0456879		4.18571	1.52468	1.2039	0	0.251143	0.0914805	0.0722338	0
	53220	14.7833	-0.158946	-0.0574179	-0.0434207		4.18831	1.51299	1.14416	0	0.251299	0.0907792	0.0686494	0
	53280	14.8	-0.158552	-0.0567279	-0.0449979		4.17792	1.49481	1.18571	0	0.250675	0.0896883	0.0711429	0
	53340	14.8167	-0.158503	-0.0570729	-0.0447514		4.17662	1.5039	1.17922	0	0.250597	0.0902338	0.0707532	0
	53400	14.8333	-0.158059	-0.0560871	-0.0430264		4.16494	1.47792	1.13377	0	0.249896	0.0886753	0.068026	0
	53460	14.85	-0.158552	-0.0552986	-0.0449486		4.17792	1.45714	1.18442	0	0.250675	0.0874286	0.0710649	0
	53520	14.8667	-0.157911	-0.05244	-0.0483		4.16104	1.38182	1.27273	0	0.249662	0.0829091	0.0763636	0
	53580	14.8833	-0.158552	-0.054165	-0.045195		4.17792	1.42727	1.19091	0	0.250675	0.0856364	0.0714545	0
	53640	14.9	-0.158848	-0.05382	-0.04623		4.18571	1.41818	1.21818	0	0.251143	0.0850909	0.0730909	0
	53700	14.9167	-0.159193	-0.0551507	-0.0436671		4.19481	1.45325	1.15065	0	0.251688	0.0871948	0.069039	0
	53760	14.9333	-0.159144	-0.0567279	-0.0413507		4.19351	1.49481	1.08961	0	0.25161	0.0896883	0.0653766	0
	53820	14.95	-0.158996	-0.054165	-0.0452936		4.18961	1.42727	1.19351	0	0.251377	0.0856364	0.0716104	0
	53880	14.9667	-0.158601	-0.0547564	-0.0443079		4.17922	1.44286	1.16753	0	0.250753	0.0865714	0.0700519	0
	53940	14.9833	-0.158158	-0.0569743	-0.0448993		4.16753	1.5013	1.18312	0	0.250052	0.0900779	0.070987	0
	54000	15	-0.157616	-0.056235	-0.0447514		4.15325	1.48182	1.17922	0	0.249195	0.0889091	0.0707532	0
	54060	15.0167	-0.157369	-0.0547564	-0.0447021		4.14675	1.44286	1.17792	0	0.248805	0.0865714	0.0706753	0
	54120	15.0333	-0.157419	-0.05796	-0.0453429		4.14805	1.52727	1.19481	0	0.248883	0.0916364	0.0716883	0
	54180	15.05	-0.157221	-0.0566786	-0.0460821		4.14286	1.49351	1.21429	0	0.248571	0.0896104	0.0728571	0
	54240	15.0667	-0.156729	-0.0557914	-0.0445543		4.12987	1.47013	1.17403	0	0.247792	0.0882078	0.0704416	0
	54300	15.0833	-0.156384	-0.0569743	-0.0436179		4.12078	1.5013	1.14935	0	0.247247	0.0900779	0.068961	0
	54360	15.1	-0.156186	-0.0552	-0.0436671		4.11558	1.45455	1.15065	0	0.246935	0.0872727	0.069039	0
	54420	15.1167	-0.15594	-0.0524893	-0.04761		4.10909	1.38312	1.25455	0	0.246545	0.082987	0.0752727	0
	54480	15.1333	-0.156679	-0.0544114	-0.0470679		4.12857	1.43377	1.24026	0	0.247714	0.086026	0.0744156	0
	54540	15.15	-0.157616	-0.0545593	-0.0449486		4.15325	1.43766	1.18442	0	0.249195	0.0862597	0.0710649	0
	54600	15.1667	-0.157419	-0.0542143	-0.0453429		4.14805	1.42857	1.19481	0	0.248883	0.0857143	0.0716883	0
	54660	15.1833	-0.157271	-0.0552	-0.0418436		4.14416	1.45455	1.1026	0	0.248649	0.0872727	0.0661558	0
	54720	15.2	-0.15663	-0.0536721	-0.0443079		4.12727	1.41429	1.16753	0	0.247636	0.0848571	0.0700519	0
	54780	15.2167	-0.156729	-0.0556929	-0.0435686		4.12987	1.46753	1.14805	0	0.247792	0.0880519	0.0688831	0
	54840	15.2333	-0.156236	-0.0551014	-0.0460821		4.11688	1.45195	1.21429	0	0.247013	0.0871169	0.0728571	0
	54900	15.25	-0.155595	-0.0553479	-0.0457371		4.1	1.45844	1.20519	0	0.246	0.0875065	0.0723117	0
	54960	15.2667	-0.155694	-0.054165	-0.0456879		4.1026	1.42727	1.2039	0	0.246156	0.0856364	0.0722338	0
	55020	15.2833	-0.155349	-0.0565307	-0.0448007		4.09351	1.48961	1.18052	0	0.24561	0.0893766	0.0708312	0
	55080	15.3	-0.155546	-0.0560871	-0.0454907		4.0987	1.47792	1.1987	0	0.245922	0.0886753	0.0719221	0
	55140	15.3167	-0.155102	-0.0573193	-0.046575		4.08701	1.51039	1.22727	0	0.245221	0.0906234	0.0736364	0
	55200	15.3333	-0.155053	-0.0552986	-0.0445543		4.08571	1.45714	1.17403	0	0.245143	0.0874286	0.0704416	0
	55260	15.35	-0.154806	-0.0547564	-0.0440614		4.07922	1.44286	1.16104	0	0.244753	0.0865714	0.0696623	0
	55320	15.3667	-0.154708	-0.0545593	-0.0459836		4.07662	1.43766	1.21169	0	0.244597	0.0862597	0.0727013	0
	55380	15.3833	-0.154363	-0.0514543	-0.0465257		4.06753	1.35584	1.22597	0	0.244052	0.0813506	0.0735584	0
	55440	15.4	-0.155201	-0.0551014	-0.0456879		4.08961	1.45195	1.2039	0	0.245377	0.0871169	0.0722338	0
	55500	15.4167	-0.155792	-0.0537707	-0.0458357		4.10519	1.41688	1.20779	0	0.246312	0.085013	0.0724675	0
	55560	15.4333	-0.155792	-0.0540664	-0.04485		4.10519	1.42468	1.18182	0	0.246312	0.0854805	0.0709091	0
	55620	15.45	-0.155694	-0.0544607	-0.0445543		4.1026	1.43506	1.17403	0	0.246156	0.0861039	0.0704416	0
	55680	15.4667	-0.155053	-0.0543129	-0.0442586		4.08571	1.43117	1.16623	0	0.245143	0.0858701	0.069974	0
	55740	15.4833	-0.154806	-0.0543129	-0.04554		4.07922	1.43117	1.2	0	0.244753	0.0858701	0.072	0
	55800	15.5	-0.15456	-0.0568264	-0.0442093		4.07273	1.4974	1.16494	0	0.244364	0.0898442	0.0698961	0
	55860	15.5167	-0.154511	-0.0538693	-0.0444557		4.07143	1.41948	1.17143	0	0.244286	0.0851688	0.0702857	0
	55920	15.5333	-0.154757	-0.056235	-0.0453429		4.07792	1.48182	1.19481	0	0.244675	0.0889091	0.0716883	0
	55980	15.55	-0.154314	-0.0591921	-0.0454907		4.06623	1.55974	1.1987	0	0.243974	0.0935844	0.0719221	0
	56040	15.5667	-0.154264	-0.0535736	-0.0463779		4.06494	1.41169	1.22208	0	0.243896	0.0847013	0.0733247	0
	56100	15.5833	-0.153919	-0.0547071	-0.0456879		4.05584	1.44156	1.2039	0	0.243351	0.0864935	0.0722338	0
	56160	15.6	-0.153722	-0.05451	-0.0441107		4.05065	1.43636	1.16234	0	0.243039	0.0861818	0.0697403	0
	56220	15.6167	-0.153032	-0.0524893	-0.0456879		4.03247	1.38312	1.2039	0	0.241948	0.082987	0.0722338	0
	56280	15.6333	-0.152391	-0.0543129	-0.048645		4.01558	1.43117	1.28182	0	0.240935	0.0858701	0.0769091	0
	56340	15.65	-0.152391	-0.0552986	-0.0450471		4.01558	1.45714	1.18701	0	0.240935	0.0874286	0.0712208	0
	56400	15.6667	-0.152096	-0.0535243	-0.0471664		4.00779	1.41039	1.24286	0	0.240468	0.0846234	0.0745714	0
	56460	15.6833	-0.15249	-0.0541157	-0.0462793		4.01818	1.42597	1.21948	0	0.241091	0.0855584	0.0731688	0
	56520	15.7	-0.152194	-0.0535243	-0.0436179		4.01039	1.41039	1.14935	0	0.240623	0.0846234	0.068961	0
	56580	15.7167	-0.1518	-0.0520457	-0.0459343		4	1.37143	1.21039	0	0.24	0.0822857	0.0726234	0
	56640	15.7333	-0.152441	-0.0522429	-0.04485		4.01688	1.37662	1.18182	0	0.241013	0.0825974	0.0709091	0
	56700	15.75	-0.152539	-0.0523907	-0.0471664		4.01948	1.38052	1.24286	0	0.241169	0.0828312	0.0745714	0
	56760	15.7667	-0.153525	-0.05382	-0.0462793		4.04545	1.41818	1.21948	0	0.242727	0.0850909	0.0731688	0
	56820	15.7833	-0.153722	-0.0539186	-0.0428786		4.05065	1.42078	1.12987	0	0.243039	0.0852468	0.0677922	0
	56880	15.8	-0.153032	-0.05313	-0.0435193		4.03247	1.4	1.14675	0	0.241948	0.084	0.0688052	0
	56940	15.8167	-0.153032	-0.0546579	-0.0459836		4.03247	1.44026	1.21169	0	0.241948	0.0864156	0.0727013	0
	57000	15.8333	-0.15249	-0.0549043	-0.0447021		4.01818	1.44675	1.17792	0	0.241091	0.0868052	0.0706753	0
	57060	15.85	-0.151209	-0.0540664	-0.0456386		3.98442	1.42468	1.2026	0	0.239065	0.0854805	0.0721558	0
	57120	15.8667	-0.151258	-0.0518486	-0.0452443		3.98571	1.36623	1.19221	0	0.239143	0.081974	0.0715325	0
	57180	15.8833	-0.150913	-0.05589	-0.0457864		3.97662	1.47273	1.20649	0	0.238597	0.0883636	0.0723896	0
	57240	15.9	-0.150814	-0.0553971	-0.0453921		3.97403	1.45974	1.1961	0	0.238442	0.0875844	0.0717662	0
	57300	15.9167	-0.15111	-0.0561364	-0.0452936		3.98182	1.47922	1.19351	0	0.238909	0.0887532	0.0716104	0
	57360	15.9333	-0.150864	-0.0538693	-0.0471171		3.97532	1.41948	1.24156	0	0.238519	0.0851688	0.0744935	0
	57420	15.95	-0.150469	-0.0521443	-0.0453921		3.96494	1.37403	1.1961	0	0.237896	0.0824416	0.0717662	0
	57480	15.9667	-0.150371	-0.0533764	-0.0438643		3.96234	1.40649	1.15584	0	0.23774	0.0843896	0.0693506	0
	57540	15.9833	-0.150519	-0.0515036	-0.0464271		3.96623	1.35714	1.22338	0	0.237974	0.0814286	0.0734026	0
	57600	16	-0.15111	-0.0522921	-0.046575		3.98182	1.37792	1.22727	0	0.238909	0.0826753	0.0736364	0
	57660	16.0167	-0.151701	-0.0529329	-0.0467229		3.9974	1.39481	1.23117	0	0.239844	0.0836883	0.0738701	0
	57720	16.0333	-0.151603	-0.0533764	-0.0452443		3.99481	1.40649	1.19221	0	0.239688	0.0843896	0.0715325	0
	57780	16.05	-0.151603	-0.0536229	-0.0446529		3.99481	1.41299	1.17662	0	0.239688	0.0847792	0.0705974	0
	57840	16.0667	-0.151603	-0.0549536	-0.0420407		3.99481	1.44805	1.10779	0	0.239688	0.0868831	0.0664675	0
	57900	16.0833	-0.151209	-0.0544114	-0.0465257		3.98442	1.43377	1.22597	0	0.239065	0.086026	0.0735584	0
	57960	16.1	-0.150666	-0.0540664	-0.0442093		3.97013	1.42468	1.16494	0	0.238208	0.0854805	0.0698961	0
	58020	16.1167	-0.150519	-0.0528836	-0.0463779		3.96623	1.39351	1.22208	0	0.237974	0.0836104	0.0733247	0
	58080	16.1333	-0.150223	-0.0531793	-0.044505		3.95844	1.4013	1.17273	0	0.237506	0.0840779	0.0703636	0
	58140	16.15	-0.149927	-0.0555943	-0.046575		3.95065	1.46494	1.22727	0	0.237039	0.0878961	0.0736364	0
	58200	16.1667	-0.149927	-0.0554957	-0.0447514		3.95065	1.46234	1.17922	0	0.237039	0.0877403	0.0707532	0
	58260	16.1833	-0.149385	-0.0532779	-0.0468707		3.93636	1.4039	1.23506	0	0.236182	0.0842338	0.0741039	0
	58320	16.2	-0.148941	-0.0531793	-0.0454907		3.92468	1.4013	1.1987	0	0.235481	0.0840779	0.0719221	0
	58380	16.2167	-0.149139	-0.0537707	-0.0460329		3.92987	1.41688	1.21299	0	0.235792	0.085013	0.0727792	0
	58440	16.2333	-0.149139	-0.0499757	-0.045195		3.92987	1.31688	1.19091	0	0.235792	0.079013	0.0714545	0
	58500	16.25	-0.150321	-0.0537707	-0.0458357		3.96104	1.41688	1.20779	0	0.237662	0.085013	0.0724675	0
	58560	16.2667	-0.150716	-0.05313	-0.0477086		3.97143	1.4	1.25714	0	0.238286	0.084	0.0754286	0
	58620	16.2833	-0.150272	-0.0526864	-0.0456879		3.95974	1.38831	1.2039	0	0.237584	0.0832987	0.0722338	0
	58680	16.3	-0.150617	-0.0537707	-0.0471664		3.96883	1.41688	1.24286	0	0.23813	0.085013	0.0745714	0
	58740	16.3167	-0.150075	-0.0533271	-0.0485957		3.95455	1.40519	1.28052	0	0.237273	0.0843117	0.0768312	0
	58800	16.3333	-0.149631	-0.0538693	-0.04416		3.94286	1.41948	1.16364	0	0.236571	0.0851688	0.0698182	0
	58860	16.35	-0.149089	-0.05451	-0.0466736		3.92857	1.43636	1.22987	0	0.235714	0.0861818	0.0737922	0
	58920	16.3667	-0.149139	-0.0516514	-0.0459836		3.92987	1.36104	1.21169	0	0.235792	0.0816623	0.0727013	0
	58980	16.3833	-0.149188	-0.0540664	-0.0422871		3.93117	1.42468	1.11429	0	0.23587	0.0854805	0.0668571	0
	59040	16.4	-0.149139	-0.0566786	-0.0443571		3.92987	1.49351	1.16883	0	0.235792	0.0896104	0.0701299	0
	59100	16.4167	-0.148843	-0.0550521	-0.0462793		3.92208	1.45065	1.21948	0	0.235325	0.087039	0.0731688	0
	59160	16.4333	-0.148547	-0.0541157	-0.0460821		3.91429	1.42597	1.21429	0	0.234857	0.0855584	0.0728571	0
	59220	16.45	-0.148449	-0.0551507	-0.0457371		3.91169	1.45325	1.20519	0	0.234701	0.0871948	0.0723117	0
	59280	16.4667	-0.148991	-0.0528836	-0.0473636		3.92597	1.39351	1.24805	0	0.235558	0.0836104	0.0748831	0
	59340	16.4833	-0.148399	-0.0508136	-0.0463779		3.91039	1.33896	1.22208	0	0.234623	0.0803377	0.0733247	0
	59400	16.5	-0.149484	-0.0525879	-0.0464271		3.93896	1.38571	1.22338	0	0.236338	0.0831429	0.0734026	0
	59460	16.5167	-0.149631	-0.0530807	-0.04623		3.94286	1.3987	1.21818	0	0.236571	0.0839221	0.0730909	0
	59520	16.5333	-0.149582	-0.0521936	-0.0439136		3.94156	1.37532	1.15714	0	0.236494	0.0825195	0.0694286	0
	59580	16.55	-0.149631	-0.0541157	-0.0456386		3.94286	1.42597	1.2026	0	0.236571	0.0855584	0.0721558	0
	59640	16.5667	-0.149336	-0.0537214	-0.0483986		3.93506	1.41558	1.27532	0	0.236104	0.0849351	0.0765195	0
	59700	16.5833	-0.148794	-0.053475	-0.0465257		3.92078	1.40909	1.22597	0	0.235247	0.0845455	0.0735584	0
	59760	16.6	-0.148695	-0.0537707	-0.0472157		3.91818	1.41688	1.24416	0	0.235091	0.085013	0.0746494	0
	59820	16.6167	-0.148449	-0.0543621	-0.0464764		3.91169	1.43247	1.22468	0	0.234701	0.0859481	0.0734805	0
	59880	16.6333	-0.148892	-0.0540664	-0.043125		3.92338	1.42468	1.13636	0	0.235403	0.0854805	0.0681818	0
	59940	16.65	-0.148449	-0.0553479	-0.0445543		3.91169	1.45844	1.17403	0	0.234701	0.0875065	0.0704416	0
	60000	16.6667	-0.148547	-0.0549043	-0.0463779		3.91429	1.44675	1.22208	0	0.234857	0.0868052	0.0733247	0
	60060	16.6833	-0.148301	-0.0550029	-0.0464764		3.90779	1.44935	1.22468	0	0.234468	0.086961	0.0734805	0
	60120	16.7	-0.148202	-0.0531793	-0.0453921		3.90519	1.4013	1.1961	0	0.234312	0.0840779	0.0717662	0
	60180	16.7167	-0.147561	-0.0537707	-0.0467229		3.88831	1.41688	1.23117	0	0.233299	0.085013	0.0738701	0
	60240	16.7333	-0.147857	-0.0511093	-0.0454907		3.8961	1.34675	1.1987	0	0.233766	0.0808052	0.0719221	0
	60300	16.75	-0.148646	-0.05244	-0.0457864		3.91688	1.38182	1.20649	0	0.235013	0.0829091	0.0723896	0
	60360	16.7667	-0.149188	-0.051405	-0.0457371		3.93117	1.35455	1.20519	0	0.23587	0.0812727	0.0723117	0
	60420	16.7833	-0.150075	-0.0540664	-0.0459343		3.95455	1.42468	1.21039	0	0.237273	0.0854805	0.0726234	0
	60480	16.8	-0.149533	-0.0537707	-0.0444064		3.94026	1.41688	1.17013	0	0.236416	0.085013	0.0702078	0
	60540	16.8167	-0.149385	-0.053475	-0.0447514		3.93636	1.40909	1.17922	0	0.236182	0.0845455	0.0707532	0
	60600	16.8333	-0.149631	-0.0542636	-0.0498279		3.94286	1.42987	1.31299	0	0.236571	0.0857922	0.0787792	0
	60660	16.85	-0.148892	-0.0551014	-0.0475607		3.92338	1.45195	1.25325	0	0.235403	0.0871169	0.0751948	0
	60720	16.8667	-0.148449	-0.0532779	-0.0453429		3.91169	1.4039	1.19481	0	0.234701	0.0842338	0.0716883	0
	60780	16.8833	-0.148744	-0.053475	-0.04692		3.91948	1.40909	1.23636	0	0.235169	0.0845455	0.0741818	0
	60840	16.9	-0.148399	-0.0551014	-0.04347		3.91039	1.45195	1.14545	0	0.234623	0.0871169	0.0687273	0
	60900	16.9167	-0.148498	-0.0559393	-0.0457371		3.91299	1.47403	1.20519	0	0.234779	0.0884416	0.0723117	0
	60960	16.9333	-0.147906	-0.0547564	-0.0456386		3.8974	1.44286	1.2026	0	0.233844	0.0865714	0.0721558	0
	61020	16.95	-0.147857	-0.053475	-0.0458357		3.8961	1.40909	1.20779	0	0.233766	0.0845455	0.0724675	0
	61080	16.9667	-0.14766	-0.0544607	-0.0450471		3.89091	1.43506	1.18701	0	0.233455	0.0861039	0.0712208	0
	61140	16.9833	-0.148005	-0.0519964	-0.0453429		3.9	1.37013	1.19481	0	0.234	0.0822078	0.0716883	0
	61200	17	-0.148843	-0.051405	-0.0477086		3.92208	1.35455	1.25714	0	0.235325	0.0812727	0.0754286	0
	61260	17.0167	-0.148892	-0.0524893	-0.0457864		3.92338	1.38312	1.20649	0	0.235403	0.082987	0.0723896	0
	61320	17.0333	-0.149089	-0.0534257	-0.0465257		3.92857	1.40779	1.22597	0	0.235714	0.0844675	0.0735584	0
	61380	17.05	-0.148843	-0.0539679	-0.0467229		3.92208	1.42208	1.23117	0	0.235325	0.0853247	0.0738701	0
	61440	17.0667	-0.149139	-0.0542143	-0.0422871		3.92987	1.42857	1.11429	0	0.235792	0.0857143	0.0668571	0
	61500	17.0833	-0.148892	-0.05382	-0.0460821		3.92338	1.41818	1.21429	0	0.235403	0.0850909	0.0728571	0
	61560	17.1	-0.148251	-0.0544114	-0.0483493		3.90649	1.43377	1.27403	0	0.23439	0.086026	0.0764416	0
	61620	17.1167	-0.147808	-0.0534257	-0.0472157		3.89481	1.40779	1.24416	0	0.233688	0.0844675	0.0746494	0
	61680	17.1333	-0.147759	-0.0542143	-0.0460329		3.89351	1.42857	1.21299	0	0.23361	0.0857143	0.0727792	0
	61740	17.15	-0.148054	-0.0548057	-0.0482507		3.9013	1.44416	1.27143	0	0.234078	0.0866494	0.0762857	0
	61800	17.1667	-0.14766	-0.0553971	-0.041055		3.89091	1.45974	1.08182	0	0.233455	0.0875844	0.0649091	0
	61860	17.1833	-0.147414	-0.0549536	-0.0461314		3.88442	1.44805	1.21558	0	0.233065	0.0868831	0.0729351	0
	61920	17.2	-0.147414	-0.053475	-0.0450471		3.88442	1.40909	1.18701	0	0.233065	0.0845455	0.0712208	0
	61980	17.2167	-0.147266	-0.0533764	-0.0465257		3.88052	1.40649	1.22597	0	0.232831	0.0843896	0.0735584	0
	62040	17.2333	-0.147216	-0.0510107	-0.0468707		3.87922	1.34416	1.23506	0	0.232753	0.0806494	0.0741039	0
	62100	17.25	-0.149237	-0.0527357	-0.0462793		3.93247	1.38961	1.21948	0	0.235948	0.0833766	0.0731688	0
	62160	17.2667	-0.149286	-0.052785	-0.0455893		3.93377	1.39091	1.2013	0	0.236026	0.0834545	0.0720779	0
	62220	17.2833	-0.149237	-0.0531793	-0.04692		3.93247	1.4013	1.23636	0	0.235948	0.0840779	0.0741818	0
	62280	17.3	-0.149089	-0.053475	-0.0460329		3.92857	1.40909	1.21299	0	0.235714	0.0845455	0.0727792	0
	62340	17.3167	-0.148991	-0.0545593	-0.045195		3.92597	1.43766	1.19091	0	0.235558	0.0862597	0.0714545	0
	62400	17.3333	-0.148991	-0.0537707	-0.0449979		3.92597	1.41688	1.18571	0	0.235558	0.085013	0.0711429	0
	62460	17.35	-0.148596	-0.0543129	-0.04554		3.91558	1.43117	1.2	0	0.234935	0.0858701	0.072	0
	62520	17.3667	-0.148005	-0.0546579	-0.047265		3.9	1.44026	1.24545	0	0.234	0.0864156	0.0747273	0
	62580	17.3833	-0.147759	-0.0509614	-0.0482507		3.89351	1.34286	1.27143	0	0.23361	0.0805714	0.0762857	0
	62640	17.4	-0.147463	-0.0551014	-0.04623		3.88571	1.45195	1.21818	0	0.233143	0.0871169	0.0730909	0
	62700	17.4167	-0.147611	-0.0556436	-0.045195		3.88961	1.46623	1.19091	0	0.233377	0.087974	0.0714545	0
	62760	17.4333	-0.147709	-0.0522429	-0.0429279		3.89221	1.37662	1.13117	0	0.233532	0.0825974	0.0678701	0
	62820	17.45	-0.147759	-0.0539186	-0.0464271		3.89351	1.42078	1.22338	0	0.23361	0.0852468	0.0734026	0
	62880	17.4667	-0.147216	-0.0568757	-0.0458357		3.87922	1.4987	1.20779	0	0.232753	0.0899221	0.0724675	0
	62940	17.4833	-0.146871	-0.0514543	-0.0461807		3.87013	1.35584	1.21688	0	0.232208	0.0813506	0.073013	0
	63000	17.5	-0.146625	-0.0547071	-0.0452443		3.86364	1.44156	1.19221	0	0.231818	0.0864935	0.0715325	0
	63060	17.5167	-0.146428	-0.0544114	-0.046575		3.85844	1.43377	1.22727	0	0.231506	0.086026	0.0736364	0
	63120	17.5333	-0.146083	-0.0530807	-0.0453921		3.84935	1.3987	1.1961	0	0.230961	0.0839221	0.0717662	0
	63180	17.55	-0.146034	-0.0544607	-0.0446529		3.84805	1.43506	1.17662	0	0.230883	0.0861039	0.0705974	0
	63240	17.5667	-0.145738	-0.0518979	-0.0467229		3.84026	1.36753	1.23117	0	0.230416	0.0820519	0.0738701	0
	63300	17.5833	-0.146329	-0.0512571	-0.0459836		3.85584	1.35065	1.21169	0	0.231351	0.081039	0.0727013	0
	63360	17.6	-0.14628	-0.0515529	-0.0461807		3.85455	1.35844	1.21688	0	0.231273	0.0815065	0.073013	0
	63420	17.6167	-0.147069	-0.05382	-0.0459836		3.87532	1.41818	1.21169	0	0.232519	0.0850909	0.0727013	0
	63480	17.6333	-0.147266	-0.0538693	-0.0492857		3.88052	1.41948	1.2987	0	0.232831	0.0851688	0.0779221	0
	63540	17.65	-0.147315	-0.05313	-0.047265		3.88182	1.4	1.24545	0	0.232909	0.084	0.0747273	0
	63600	17.6667	-0.146625	-0.0527357	-0.0448007		3.86364	1.38961	1.18052	0	0.231818	0.0833766	0.0708312	0
	63660	17.6833	-0.146428	-0.0525386	-0.0467721		3.85844	1.38442	1.23247	0	0.231506	0.0830649	0.0739481	0
	63720	17.7	-0.146576	-0.0552	-0.0427307		3.86234	1.45455	1.12597	0	0.23174	0.0872727	0.0675584	0
	63780	17.7167	-0.146034	-0.0517007	-0.0454907		3.84805	1.36234	1.1987	0	0.230883	0.0817403	0.0719221	0
	63840	17.7333	-0.146132	-0.0525879	-0.0461314		3.85065	1.38571	1.21558	0	0.231039	0.0831429	0.0729351	0
	63900	17.75	-0.14628	-0.0533271	-0.0433714		3.85455	1.40519	1.14286	0	0.231273	0.0843117	0.0685714	0
	63960	17.7667	-0.146329	-0.0553971	-0.04692		3.85584	1.45974	1.23636	0	0.231351	0.0875844	0.0741818	0
	64020	17.7833	-0.145984	-0.0537707	-0.04623		3.84675	1.41688	1.21818	0	0.230805	0.085013	0.0730909	0
	64080	17.8	-0.145836	-0.05382	-0.0460329		3.84286	1.41818	1.21299	0	0.230571	0.0850909	0.0727792	0
	64140	17.8167	-0.145836	-0.0536229	-0.0476593		3.84286	1.41299	1.25584	0	0.230571	0.0847792	0.0753506	0
	64200	17.8333	-0.145541	-0.0537214	-0.0459836		3.83506	1.41558	1.21169	0	0.230104	0.0849351	0.0727013	0
	64260	17.85	-0.145541	-0.0503207	-0.04347		3.83506	1.32597	1.14545	0	0.230104	0.0795584	0.0687273	0
	64320	17.8667	-0.146428	-0.0521936	-0.04416		3.85844	1.37532	1.16364	0	0.231506	0.0825195	0.0698182	0
	64380	17.8833	-0.147167	-0.052095	-0.0473143		3.87792	1.37273	1.24675	0	0.232675	0.0823636	0.0748052	0
	64440	17.9	-0.147019	-0.0516514	-0.0485464		3.87403	1.36104	1.27922	0	0.232442	0.0816623	0.0767532	0
	64500	17.9167	-0.147216	-0.0539679	-0.0455893		3.87922	1.42208	1.2013	0	0.232753	0.0853247	0.0720779	0
	64560	17.9333	-0.146625	-0.0521936	-0.0463286		3.86364	1.37532	1.22078	0	0.231818	0.0825195	0.0732468	0
	64620	17.95	-0.146625	-0.0532779	-0.0454414		3.86364	1.4039	1.1974	0	0.231818	0.0842338	0.0718442	0
	64680	17.9667	-0.145738	-0.054165	-0.0427307		3.84026	1.42727	1.12597	0	0.230416	0.0856364	0.0675584	0
	64740	17.9833	-0.145738	-0.0529821	-0.0472157		3.84026	1.3961	1.24416	0	0.230416	0.0837662	0.0746494	0
	64800	18	-0.145738	-0.0532779	-0.0462793		3.84026	1.4039	1.21948	0	0.230416	0.0842338	0.0731688	0
	64860	18.0167	-0.145639	-0.0542143	-0.0468214		3.83766	1.42857	1.23377	0	0.23026	0.0857143	0.074026	0
	64920	18.0333	-0.145689	-0.05451	-0.0443079		3.83896	1.43636	1.16753	0	0.230338	0.0861818	0.0700519	0
	64980	18.05	-0.145245	-0.053475	-0.0459836		3.82727	1.40909	1.21169	0	0.229636	0.0845455	0.0727013	0
	65040	18.0667	-0.145097	-0.0534257	-0.0481029		3.82338	1.40779	1.26753	0	0.229403	0.0844675	0.0760519	0
	65100	18.0833	-0.144949	-0.0529821	-0.0457864		3.81948	1.3961	1.20649	0	0.229169	0.0837662	0.0723896	0
	65160	18.1	-0.145196	-0.0502221	-0.0453429		3.82597	1.32338	1.19481	0	0.229558	0.0794026	0.0716883	0
	65220	18.1167	-0.146428	-0.0520457	-0.0454414		3.85844	1.37143	1.1974	0	0.231506	0.0822857	0.0718442	0
	65280	18.1333	-0.146477	-0.05244	-0.0445543		3.85974	1.38182	1.17403	0	0.231584	0.0829091	0.0704416	0
	65340	18.15	-0.146724	-0.0525386	-0.0480043		3.86623	1.38442	1.26494	0	0.231974	0.0830649	0.0758961	0
	65400	18.1667	-0.146625	-0.0540664	-0.0464764		3.86364	1.42468	1.22468	0	0.231818	0.0854805	0.0734805	0
	65460	18.1833	-0.146132	-0.0525879	-0.0469693		3.85065	1.38571	1.23766	0	0.231039	0.0831429	0.0742597	0
	65520	18.2	-0.146231	-0.0532779	-0.0452443		3.85325	1.4039	1.19221	0	0.231195	0.0842338	0.0715325	0
	65580	18.2167	-0.145836	-0.0530314	-0.0447514		3.84286	1.3974	1.17922	0	0.230571	0.0838442	0.0707532	0
	65640	18.2333	-0.145541	-0.0524893	-0.0455893		3.83506	1.38312	1.2013	0	0.230104	0.082987	0.0720779	0
	65700	18.25	-0.145393	-0.0533271	-0.0464764		3.83117	1.40519	1.22468	0	0.22987	0.0843117	0.0734805	0
	65760	18.2667	-0.145393	-0.0566293	-0.0474621		3.83117	1.49221	1.25065	0	0.22987	0.0895325	0.075039	0
	65820	18.2833	-0.145294	-0.0555943	-0.0456386		3.82857	1.46494	1.2026	0	0.229714	0.0878961	0.0721558	0
	65880	18.3	-0.144999	-0.0537707	-0.0444064		3.82078	1.41688	1.17013	0	0.229247	0.085013	0.0702078	0
	65940	18.3167	-0.145639	-0.0545593	-0.0419914		3.83766	1.43766	1.10649	0	0.23026	0.0862597	0.0663896	0
	66000	18.3333	-0.144851	-0.0531793	-0.0468707		3.81688	1.4013	1.23506	0	0.229013	0.0840779	0.0741039	0
	66060	18.35	-0.144654	-0.0508136	-0.0456386		3.81169	1.33896	1.2026	0	0.228701	0.0803377	0.0721558	0
	66120	18.3667	-0.145294	-0.0511586	-0.0478071		3.82857	1.34805	1.25974	0	0.229714	0.0808831	0.0755844	0
	66180	18.3833	-0.145984	-0.0523414	-0.0454907		3.84675	1.37922	1.1987	0	0.230805	0.0827532	0.0719221	0
	66240	18.4	-0.146477	-0.0532286	-0.046575		3.85974	1.4026	1.22727	0	0.231584	0.0841558	0.0736364	0
	66300	18.4167	-0.146674	-0.0537214	-0.0454907		3.86494	1.41558	1.1987	0	0.231896	0.0849351	0.0719221	0
	66360	18.4333	-0.146231	-0.0529329	-0.0453429		3.85325	1.39481	1.19481	0	0.231195	0.0836883	0.0716883	0
	66420	18.45	-0.146329	-0.0557421	-0.0463286		3.85584	1.46883	1.22078	0	0.231351	0.0881299	0.0732468	0
	66480	18.4667	-0.146132	-0.0540171	-0.0453921		3.85065	1.42338	1.1961	0	0.231039	0.0854026	0.0717662	0
	66540	18.4833	-0.145639	-0.0540171	-0.0440614		3.83766	1.42338	1.16104	0	0.23026	0.0854026	0.0696623	0
	66600	18.5	-0.145738	-0.0548057	-0.0460329		3.84026	1.44416	1.21299	0	0.230416	0.0866494	0.0727792	0
	66660	18.5167	-0.146231	-0.0546579	-0.0486943		3.85325	1.44026	1.28312	0	0.231195	0.0864156	0.076987	0
	66720	18.5333	-0.14559	-0.0542636	-0.0468214		3.83636	1.42987	1.23377	0	0.230182	0.0857922	0.074026	0
	66780	18.55	-0.145442	-0.0540171	-0.0457371		3.83247	1.42338	1.20519	0	0.229948	0.0854026	0.0723117	0
	66840	18.5667	-0.145344	-0.0546579	-0.04761		3.82987	1.44026	1.25455	0	0.229792	0.0864156	0.0752727	0
	66900	18.5833	-0.14559	-0.0540171	-0.0423364		3.83636	1.42338	1.11558	0	0.230182	0.0854026	0.0669351	0
	66960	18.6	-0.145344	-0.0499264	-0.0445543		3.82987	1.31558	1.17403	0	0.229792	0.0789351	0.0704416	0
	67020	18.6167	-0.146379	-0.052785	-0.0474129		3.85714	1.39091	1.24935	0	0.231429	0.0834545	0.074961	0
	67080	18.6333	-0.14697	-0.0527357	-0.0464764		3.87273	1.38961	1.22468	0	0.232364	0.0833766	0.0734805	0
	67140	18.65	-0.146773	-0.0539186	-0.04554		3.86753	1.42078	1.2	0	0.232052	0.0852468	0.072	0
	67200	18.6667	-0.146674	-0.0535736	-0.045195		3.86494	1.41169	1.19091	0	0.231896	0.0847013	0.0714545	0
	67260	18.6833	-0.146576	-0.0526371	-0.0466736		3.86234	1.38701	1.22987	0	0.23174	0.0832208	0.0737922	0
	67320	18.7	-0.146724	-0.0536721	-0.0446529		3.86623	1.41429	1.17662	0	0.231974	0.0848571	0.0705974	0
	67380	18.7167	-0.146773	-0.0544114	-0.0482507		3.86753	1.43377	1.27143	0	0.232052	0.086026	0.0762857	0
	67440	18.7333	-0.145984	-0.0534257	-0.0459343		3.84675	1.40779	1.21039	0	0.230805	0.0844675	0.0726234	0
	67500	18.75	-0.145836	-0.0539186	-0.0432729		3.84286	1.42078	1.14026	0	0.230571	0.0852468	0.0684156	0
	67560	18.7667	-0.145787	-0.0557914	-0.0456386		3.84156	1.47013	1.2026	0	0.230494	0.0882078	0.0721558	0
	67620	18.7833	-0.145935	-0.0557421	-0.0477086		3.84545	1.46883	1.25714	0	0.230727	0.0881299	0.0754286	0
	67680	18.8	-0.146477	-0.0547071	-0.0464764		3.85974	1.44156	1.22468	0	0.231584	0.0864935	0.0734805	0
	67740	18.8167	-0.146231	-0.0545593	-0.0472157		3.85325	1.43766	1.24416	0	0.231195	0.0862597	0.0746494	0
	67800	18.8333	-0.145639	-0.0545593	-0.0456386		3.83766	1.43766	1.2026	0	0.23026	0.0862597	0.0721558	0
	67860	18.85	-0.145541	-0.0504686	-0.0437657		3.83506	1.32987	1.15325	0	0.230104	0.0797922	0.0691948	0
	67920	18.8667	-0.146132	-0.0540171	-0.0453429		3.85065	1.42338	1.19481	0	0.231039	0.0854026	0.0716883	0
	67980	18.8833	-0.147512	-0.0545593	-0.0456879		3.88701	1.43766	1.2039	0	0.233221	0.0862597	0.0722338	0
	68040	18.9	-0.147463	-0.0557914	-0.0455893		3.88571	1.47013	1.2013	0	0.233143	0.0882078	0.0720779	0
	68100	18.9167	-0.146871	-0.0528343	-0.0454907		3.87013	1.39221	1.1987	0	0.232208	0.0835325	0.0719221	0
	68160	18.9333	-0.146674	-0.0537214	-0.0462793		3.86494	1.41558	1.21948	0	0.231896	0.0849351	0.0731688	0
	68220	18.95	-0.146379	-0.0542143	-0.0453429		3.85714	1.42857	1.19481	0	0.231429	0.0857143	0.0716883	0
	68280	18.9667	-0.146625	-0.0554464	-0.0463779		3.86364	1.46104	1.22208	0	0.231818	0.0876623	0.0733247	0
	68340	18.9833	-0.146083	-0.053475	-0.04623		3.84935	1.40909	1.21818	0	0.230961	0.0845455	0.0730909	0
	68400	19	-0.145984	-0.0554464	-0.0457371		3.84675	1.46104	1.20519	0	0.230805	0.0876623	0.0723117	0
	68460	19.0167	-0.145738	-0.0538693	-0.04347		3.84026	1.41948	1.14545	0	0.230416	0.0851688	0.0687273	0
	68520	19.0333	-0.145886	-0.0536229	-0.044505		3.84416	1.41299	1.17273	0	0.230649	0.0847792	0.0703636	0
	68580	19.05	-0.146083	-0.0559393	-0.0477086		3.84935	1.47403	1.25714	0	0.230961	0.0884416	0.0754286	0
	68640	19.0667	-0.146674	-0.0548057	-0.0472157		3.86494	1.44416	1.24416	0	0.231896	0.0866494	0.0746494	0
	68700	19.0833	-0.146773	-0.05658	-0.0466243		3.86753	1.49091	1.22857	0	0.232052	0.0894545	0.0737143	0
	68760	19.1	-0.146231	-0.0548057	-0.0467229		3.85325	1.44416	1.23117	0	0.231195	0.0866494	0.0738701	0
	68820	19.1167	-0.145935	-0.0515529	-0.0450471		3.84545	1.35844	1.18701	0	0.230727	0.0815065	0.0712208	0
	68880	19.1333	-0.147167	-0.05451	-0.04416		3.87792	1.43636	1.16364	0	0.232675	0.0861818	0.0698182	0
	68940	19.15	-0.147266	-0.0532779	-0.0451457		3.88052	1.4039	1.18961	0	0.232831	0.0842338	0.0713766	0
	69000	19.1667	-0.147956	-0.053475	-0.0464271		3.8987	1.40909	1.22338	0	0.233922	0.0845455	0.0734026	0
	69060	19.1833	-0.148202	-0.0546086	-0.0457371		3.90519	1.43896	1.20519	0	0.234312	0.0863377	0.0723117	0
	69120	19.2	-0.14835	-0.0549043	-0.0457371		3.90909	1.44675	1.20519	0	0.234545	0.0868052	0.0723117	0
	69180	19.2167	-0.14835	-0.0556436	-0.0463286		3.90909	1.46623	1.22078	0	0.234545	0.087974	0.0732468	0
	69240	19.2333	-0.148547	-0.0568264	-0.0450471		3.91429	1.4974	1.18701	0	0.234857	0.0898442	0.0712208	0
	69300	19.25	-0.148251	-0.0550521	-0.0485957		3.90649	1.45065	1.28052	0	0.23439	0.087039	0.0768312	0
	69360	19.2667	-0.148104	-0.0543621	-0.0457864		3.9026	1.43247	1.20649	0	0.234156	0.0859481	0.0723896	0
	69420	19.2833	-0.147216	-0.0543621	-0.0443571		3.87922	1.43247	1.16883	0	0.232753	0.0859481	0.0701299	0
	69480	19.3	-0.146822	-0.0542636	-0.043815		3.86883	1.42987	1.15455	0	0.23213	0.0857922	0.0692727	0
	69540	19.3167	-0.147512	-0.0575164	-0.0482014		3.88701	1.51558	1.27013	0	0.233221	0.0909351	0.0762078	0
	69600	19.3333	-0.146921	-0.0564321	-0.0459836		3.87143	1.48701	1.21169	0	0.232286	0.0892208	0.0727013	0
	69660	19.35	-0.146773	-0.0566786	-0.0480043		3.86753	1.49351	1.26494	0	0.232052	0.0896104	0.0758961	0
	69720	19.3667	-0.146329	-0.0552	-0.0471664		3.85584	1.45455	1.24286	0	0.231351	0.0872727	0.0745714	0
	69780	19.3833	-0.146576	-0.054165	-0.0421886		3.86234	1.42727	1.11169	0	0.23174	0.0856364	0.0667013	0
	69840	19.4	-0.147118	-0.052785	-0.0444064		3.87662	1.39091	1.17013	0	0.232597	0.0834545	0.0702078	0
	69900	19.4167	-0.148153	-0.0552	-0.0462793		3.9039	1.45455	1.21948	0	0.234234	0.0872727	0.0731688	0
	69960	19.4333	-0.148251	-0.0562843	-0.04623		3.90649	1.48312	1.21818	0	0.23439	0.088987	0.0730909	0
	70020	19.45	-0.14766	-0.0547564	-0.0468214		3.89091	1.44286	1.23377	0	0.233455	0.0865714	0.074026	0
	70080	19.4667	-0.148202	-0.0557421	-0.0457864		3.90519	1.46883	1.20649	0	0.234312	0.0881299	0.0723896	0
	70140	19.4833	-0.147463	-0.0550521	-0.0448993		3.88571	1.45065	1.18312	0	0.233143	0.087039	0.070987	0
	70200	19.5	-0.147118	-0.0552986	-0.0471171		3.87662	1.45714	1.24156	0	0.232597	0.0874286	0.0744935	0
	70260	19.5167	-0.146871	-0.0544114	-0.04416		3.87013	1.43377	1.16364	0	0.232208	0.086026	0.0698182	0
	70320	19.5333	-0.146231	-0.0561857	-0.047955		3.85325	1.48052	1.26364	0	0.231195	0.0888312	0.0758182	0
	70380	19.55	-0.145787	-0.0549043	-0.0452443		3.84156	1.44675	1.19221	0	0.230494	0.0868052	0.0715325	0
	70440	19.5667	-0.146034	-0.0574671	-0.0438643		3.84805	1.51429	1.15584	0	0.230883	0.0908571	0.0693506	0
	70500	19.5833	-0.146477	-0.0552493	-0.0481029		3.85974	1.45584	1.26753	0	0.231584	0.0873506	0.0760519	0
	70560	19.6	-0.146231	-0.0572207	-0.0461314		3.85325	1.50779	1.21558	0	0.231195	0.0904675	0.0729351	0
	70620	19.6167	-0.145689	-0.0556929	-0.0477086		3.83896	1.46753	1.25714	0	0.230338	0.0880519	0.0754286	0
	70680	19.6333	-0.146034	-0.0543621	-0.0457864		3.84805	1.43247	1.20649	0	0.230883	0.0859481	0.0723896	0
	70740	19.65	-0.146034	-0.0532286	-0.0428293		3.84805	1.4026	1.12857	0	0.230883	0.0841558	0.0677143	0
	70800	19.6667	-0.146329	-0.0539679	-0.0450964		3.85584	1.42208	1.18831	0	0.231351	0.0853247	0.0712987	0
	70860	19.6833	-0.147611	-0.0544114	-0.0444064		3.88961	1.43377	1.17013	0	0.233377	0.086026	0.0702078	0
	70920	19.7	-0.147808	-0.0551507	-0.0463779		3.89481	1.45325	1.22208	0	0.233688	0.0871948	0.0733247	0
	70980	19.7167	-0.147216	-0.0548057	-0.04623		3.87922	1.44416	1.21818	0	0.232753	0.0866494	0.0730909	0
	71040	19.7333	-0.147019	-0.0551507	-0.04554		3.87403	1.45325	1.2	0	0.232442	0.0871948	0.072	0
	71100	19.75	-0.146921	-0.0557421	-0.0451457		3.87143	1.46883	1.18961	0	0.232286	0.0881299	0.0713766	0
	71160	19.7667	-0.146329	-0.0557914	-0.0464764		3.85584	1.47013	1.22468	0	0.231351	0.0882078	0.0734805	0
	71220	19.7833	-0.145689	-0.0537707	-0.0471664		3.83896	1.41688	1.24286	0	0.230338	0.085013	0.0745714	0
	71280	19.8	-0.145935	-0.0553479	-0.045885		3.84545	1.45844	1.20909	0	0.230727	0.0875065	0.0725455	0
	71340	19.8167	-0.144801	-0.0548057	-0.0450471		3.81558	1.44416	1.18701	0	0.228935	0.0866494	0.0712208	0
	71400	19.8333	-0.144999	-0.0554957	-0.0457371		3.82078	1.46234	1.20519	0	0.229247	0.0877403	0.0723117	0
	71460	19.85	-0.1449	-0.0561364	-0.0468707		3.81818	1.47922	1.23506	0	0.229091	0.0887532	0.0741039	0
	71520	19.8667	-0.145689	-0.0555943	-0.0467229		3.83896	1.46494	1.23117	0	0.230338	0.0878961	0.0738701	0
	71580	19.8833	-0.145048	-0.0566786	-0.0463286		3.82208	1.49351	1.22078	0	0.229325	0.0896104	0.0732468	0
	71640	19.9	-0.144999	-0.0551014	-0.0465257		3.82078	1.45195	1.22597	0	0.229247	0.0871169	0.0735584	0
	71700	19.9167	-0.144752	-0.0528343	-0.0473143		3.81429	1.39221	1.24675	0	0.228857	0.0835325	0.0748052	0
	71760	19.9333	-0.144851	-0.0538693	-0.0488914		3.81688	1.41948	1.28831	0	0.229013	0.0851688	0.0772987	0
	71820	19.95	-0.146034	-0.0554957	-0.047265		3.84805	1.46234	1.24545	0	0.230883	0.0877403	0.0747273	0
	71880	19.9667	-0.146428	-0.0553971	-0.0440121		3.85844	1.45974	1.15974	0	0.231506	0.0875844	0.0695844	0
	71940	19.9833	-0.146231	-0.053475	-0.0435193		3.85325	1.40909	1.14675	0	0.231195	0.0845455	0.0688052	0
	72000	20	-0.145984	-0.0556929	-0.04692		3.84675	1.46753	1.23636	0	0.230805	0.0880519	0.0741818	0
	72060	20.0167	-0.145984	-0.0555943	-0.0475114		3.84675	1.46494	1.25195	0	0.230805	0.0878961	0.0751169	0
	72120	20.0333	-0.146231	-0.054855	-0.0449486		3.85325	1.44545	1.18442	0	0.231195	0.0867273	0.0710649	0
	72180	20.05	-0.146181	-0.0552493	-0.0465257		3.85195	1.45584	1.22597	0	0.231117	0.0873506	0.0735584	0
	72240	20.0667	-0.145393	-0.0548057	-0.046575		3.83117	1.44416	1.22727	0	0.22987	0.0866494	0.0736364	0
	72300	20.0833	-0.144111	-0.0546579	-0.0471664		3.7974	1.44026	1.24286	0	0.227844	0.0864156	0.0745714	0
	72360	20.1	-0.144358	-0.0536721	-0.0448007		3.8039	1.41429	1.18052	0	0.228234	0.0848571	0.0708312	0
	72420	20.1167	-0.144654	-0.05658	-0.0461314		3.81169	1.49091	1.21558	0	0.228701	0.0894545	0.0729351	0
	72480	20.1333	-0.144555	-0.0557421	-0.0471171		3.80909	1.46883	1.24156	0	0.228545	0.0881299	0.0744935	0
	72540	20.15	-0.144604	-0.0551507	-0.0448007		3.81039	1.45325	1.18052	0	0.228623	0.0871948	0.0708312	0
	72600	20.1667	-0.144703	-0.0563336	-0.0490886		3.81299	1.48442	1.29351	0	0.228779	0.0890649	0.0776104	0
	72660	20.1833	-0.144456	-0.0565307	-0.0478071		3.80649	1.48961	1.25974	0	0.22839	0.0893766	0.0755844	0
	72720	20.2	-0.144506	-0.05175	-0.0470186		3.80779	1.36364	1.23896	0	0.228468	0.0818182	0.0743377	0
	72780	20.2167	-0.145886	-0.0556436	-0.0474621		3.84416	1.46623	1.25065	0	0.230649	0.087974	0.075039	0
	72840	20.2333	-0.146132	-0.0553971	-0.0442586		3.85065	1.45974	1.16623	0	0.231039	0.0875844	0.069974	0
	72900	20.25	-0.146526	-0.055545	-0.0468214		3.86104	1.46364	1.23377	0	0.231662	0.0878182	0.074026	0
	72960	20.2667	-0.145787	-0.0551507	-0.0464271		3.84156	1.45325	1.22338	0	0.230494	0.0871948	0.0734026	0
	73020	20.2833	-0.145294	-0.0543621	-0.0455893		3.82857	1.43247	1.2013	0	0.229714	0.0859481	0.0720779	0
	73080	20.3	-0.145344	-0.0553971	-0.0454907		3.82987	1.45974	1.1987	0	0.229792	0.0875844	0.0719221	0
	73140	20.3167	-0.145294	-0.056235	-0.0471664		3.82857	1.48182	1.24286	0	0.229714	0.0889091	0.0745714	0
	73200	20.3333	-0.145344	-0.0547564	-0.0469693		3.82987	1.44286	1.23766	0	0.229792	0.0865714	0.0742597	0
	73260	20.35	-0.144013	-0.055545	-0.0462793		3.79481	1.46364	1.21948	0	0.227688	0.0878182	0.0731688	0
	73320	20.3667	-0.143766	-0.05175	-0.0471171		3.78831	1.36364	1.24156	0	0.227299	0.0818182	0.0744935	0
	73380	20.3833	-0.144013	-0.0554464	-0.0480043		3.79481	1.46104	1.26494	0	0.227688	0.0876623	0.0758961	0
	73440	20.4	-0.144309	-0.0554464	-0.0464271		3.8026	1.46104	1.22338	0	0.228156	0.0876623	0.0734026	0
	73500	20.4167	-0.144604	-0.0565307	-0.0474129		3.81039	1.48961	1.24935	0	0.228623	0.0893766	0.074961	0
	73560	20.4333	-0.144358	-0.0554464	-0.0474621		3.8039	1.46104	1.25065	0	0.228234	0.0876623	0.075039	0
	73620	20.45	-0.144013	-0.0559886	-0.0481029		3.79481	1.47532	1.26753	0	0.227688	0.0885195	0.0760519	0
	73680	20.4667	-0.143914	-0.0523907	-0.0489407		3.79221	1.38052	1.28961	0	0.227532	0.0828312	0.0773766	0
	73740	20.4833	-0.145393	-0.05382	-0.0487929		3.83117	1.41818	1.28571	0	0.22987	0.0850909	0.0771429	0
	73800	20.5	-0.146181	-0.0568264	-0.0470186		3.85195	1.4974	1.23896	0	0.231117	0.0898442	0.0743377	0
	73860	20.5167	-0.145886	-0.0553971	-0.04485		3.84416	1.45974	1.18182	0	0.230649	0.0875844	0.0709091	0
	73920	20.5333	-0.145393	-0.0540171	-0.047955		3.83117	1.42338	1.26364	0	0.22987	0.0854026	0.0758182	0
	73980	20.55	-0.145393	-0.05658	-0.0457864		3.83117	1.49091	1.20649	0	0.22987	0.0894545	0.0723896	0
	74040	20.5667	-0.144703	-0.0562843	-0.04692		3.81299	1.48312	1.23636	0	0.228779	0.088987	0.0741818	0
	74100	20.5833	-0.144309	-0.0533764	-0.0474129		3.8026	1.40649	1.24935	0	0.228156	0.0843896	0.074961	0
	74160	20.6	-0.144358	-0.0551014	-0.0458357		3.8039	1.45195	1.20779	0	0.228234	0.0871169	0.0724675	0
	74220	20.6167	-0.143914	-0.056925	-0.0473143		3.79221	1.5	1.24675	0	0.227532	0.09	0.0748052	0
	74280	20.6333	-0.143668	-0.053475	-0.0483986		3.78571	1.40909	1.27532	0	0.227143	0.0845455	0.0765195	0
	74340	20.65	-0.143964	-0.0552	-0.0495321		3.79351	1.45455	1.30519	0	0.22761	0.0872727	0.0783117	0
	74400	20.6667	-0.144111	-0.0554957	-0.0487929		3.7974	1.46234	1.28571	0	0.227844	0.0877403	0.0771429	0
	74460	20.6833	-0.144161	-0.0557421	-0.0490393		3.7987	1.46883	1.29221	0	0.227922	0.0881299	0.0775325	0
	74520	20.7	-0.14421	-0.0570236	-0.0484479		3.8	1.5026	1.27662	0	0.228	0.0901558	0.0765974	0
	74580	20.7167	-0.14421	-0.0564321	-0.0489407		3.8	1.48701	1.28961	0	0.228	0.0892208	0.0773766	0
	74640	20.7333	-0.144309	-0.0520457	-0.0492364		3.8026	1.37143	1.2974	0	0.228156	0.0822857	0.0778442	0
	74700	20.75	-0.144654	-0.0552493	-0.0511093		3.81169	1.45584	1.34675	0	0.228701	0.0873506	0.0808052	0
	74760	20.7667	-0.145491	-0.0556436	-0.0486943		3.83377	1.46623	1.28312	0	0.230026	0.087974	0.076987	0
	74820	20.7833	-0.145294	-0.0551507	-0.0487436		3.82857	1.45325	1.28442	0	0.229714	0.0871948	0.0770649	0
	74880	20.8	-0.145344	-0.0539679	-0.0477086		3.82987	1.42208	1.25714	0	0.229792	0.0853247	0.0754286	0
	74940	20.8167	-0.145689	-0.0560871	-0.0477579		3.83896	1.47792	1.25844	0	0.230338	0.0886753	0.0755065	0
	75000	20.8333	-0.145245	-0.0565307	-0.0467229		3.82727	1.48961	1.23117	0	0.229636	0.0893766	0.0738701	0
	75060	20.85	-0.145442	-0.0564814	-0.0489407		3.83247	1.48831	1.28961	0	0.229948	0.0892987	0.0773766	0
	75120	20.8667	-0.1449	-0.0546579	-0.0471664		3.81818	1.44026	1.24286	0	0.229091	0.0864156	0.0745714	0
	75180	20.8833	-0.144111	-0.0535736	-0.0488914		3.7974	1.41169	1.28831	0	0.227844	0.0847013	0.0772987	0
	75240	20.9	-0.143964	-0.054855	-0.0484971		3.79351	1.44545	1.27792	0	0.22761	0.0867273	0.0766753	0
	75300	20.9167	-0.14421	-0.0546579	-0.0505179		3.8	1.44026	1.33117	0	0.228	0.0864156	0.0798701	0
	75360	20.9333	-0.144161	-0.05796	-0.0501729		3.7987	1.52727	1.32208	0	0.227922	0.0916364	0.0793247	0
	75420	20.95	-0.144161	-0.05658	-0.0477579		3.7987	1.49091	1.25844	0	0.227922	0.0894545	0.0755065	0
	75480	20.9667	-0.144259	-0.0567279	-0.0495321		3.8013	1.49481	1.30519	0	0.228078	0.0896883	0.0783117	0
	75540	20.9833	-0.143914	-0.0539186	-0.0497786		3.79221	1.42078	1.31169	0	0.227532	0.0852468	0.0787013	0
	75600	21	-0.143865	-0.0542143	-0.0518486		3.79091	1.42857	1.36623	0	0.227455	0.0857143	0.081974	0
	75660	21.0167	-0.144604	-0.0547071	-0.051405		3.81039	1.44156	1.35455	0	0.228623	0.0864935	0.0812727	0
	75720	21.0333	-0.145294	-0.0549043	-0.0513557		3.82857	1.44675	1.35325	0	0.229714	0.0868052	0.0811948	0
	75780	21.05	-0.145738	-0.0544607	-0.0517007		3.84026	1.43506	1.36234	0	0.230416	0.0861039	0.0817403	0
	75840	21.0667	-0.145344	-0.0555943	-0.0473636		3.82987	1.46494	1.24805	0	0.229792	0.0878961	0.0748831	0
	75900	21.0833	-0.144999	-0.0544114	-0.0495814		3.82078	1.43377	1.30649	0	0.229247	0.086026	0.0783896	0
	75960	21.1	-0.1449	-0.0565307	-0.0482014		3.81818	1.48961	1.27013	0	0.229091	0.0893766	0.0762078	0
	76020	21.1167	-0.144358	-0.0557421	-0.0474621		3.8039	1.46883	1.25065	0	0.228234	0.0881299	0.075039	0
	76080	21.1333	-0.144358	-0.0551014	-0.05037		3.8039	1.45195	1.32727	0	0.228234	0.0871169	0.0796364	0
	76140	21.15	-0.144703	-0.0568264	-0.0483986		3.81299	1.4974	1.27532	0	0.228779	0.0898442	0.0765195	0
	76200	21.1667	-0.143274	-0.0545593	-0.0512079		3.77532	1.43766	1.34935	0	0.226519	0.0862597	0.080961	0
	76260	21.1833	-0.143471	-0.0542636	-0.0516514		3.78052	1.42987	1.36104	0	0.226831	0.0857922	0.0816623	0
	76320	21.2	-0.143964	-0.0561857	-0.0513064		3.79351	1.48052	1.35195	0	0.22761	0.0888312	0.0811169	0
	76380	21.2167	-0.143569	-0.0566786	-0.0517007		3.78312	1.49351	1.36234	0	0.226987	0.0896104	0.0817403	0
	76440	21.2333	-0.14421	-0.0539186	-0.0521443		3.8	1.42078	1.37403	0	0.228	0.0852468	0.0824416	0
	76500	21.25	-0.14421	-0.0563336	-0.0506164		3.8	1.48442	1.33377	0	0.228	0.0890649	0.080026	0
	76560	21.2667	-0.144111	-0.0565307	-0.0537214		3.7974	1.48961	1.41558	0	0.227844	0.0893766	0.0849351	0
	76620	21.2833	-0.143914	-0.0536229	-0.0537214		3.79221	1.41299	1.41558	0	0.227532	0.0847792	0.0849351	0
	76680	21.3	-0.143274	-0.0547071	-0.0523414		3.77532	1.44156	1.37922	0	0.226519	0.0864935	0.0827532	0
	76740	21.3167	-0.143668	-0.0577136	-0.05382		3.78571	1.52078	1.41818	0	0.227143	0.0912468	0.0850909	0
	76800	21.3333	-0.143569	-0.0559393	-0.052095		3.78312	1.47403	1.37273	0	0.226987	0.0884416	0.0823636	0
	76860	21.35	-0.143224	-0.0556436	-0.0520457		3.77403	1.46623	1.37143	0	0.226442	0.087974	0.0822857	0
	76920	21.3667	-0.143372	-0.0536721	-0.0580093		3.77792	1.41429	1.52857	0	0.226675	0.0848571	0.0917143	0
	76980	21.3833	-0.142879	-0.0525386	-0.0543129		3.76494	1.38442	1.43117	0	0.225896	0.0830649	0.0858701	0
	77040	21.4	-0.143372	-0.0538693	-0.0580093		3.77792	1.41948	1.52857	0	0.226675	0.0851688	0.0917143	0
	77100	21.4167	-0.143717	-0.0530807	-0.0502714		3.78701	1.3987	1.32468	0	0.227221	0.0839221	0.0794805	0
	77160	21.4333	-0.144259	-0.0548057	-0.0499757		3.8013	1.44416	1.31688	0	0.228078	0.0866494	0.079013	0
	77220	21.45	-0.144506	-0.0549043	-0.0584529		3.80779	1.44675	1.54026	0	0.228468	0.0868052	0.0924156	0
	77280	21.4667	-0.144949	-0.0551014	-0.0561857		3.81948	1.45195	1.48052	0	0.229169	0.0871169	0.0888312	0
	77340	21.4833	-0.144703	-0.0550521	-0.0591921		3.81299	1.45065	1.55974	0	0.228779	0.087039	0.0935844	0
	77400	21.5	-0.144703	-0.0553971	-0.0611143		3.81299	1.45974	1.61039	0	0.228779	0.0875844	0.0966234	0
	77460	21.5167	-0.144456	-0.0546086	-0.0621986		3.80649	1.43896	1.63896	0	0.22839	0.0863377	0.0983377	0
	77520	21.5333	-0.145245	-0.0555943	-0.0615086		3.82727	1.46494	1.62078	0	0.229636	0.0878961	0.0972468	0
	77580	21.55	-0.144309	-0.0549536	-0.0497293		3.8026	1.44805	1.31039	0	0.228156	0.0868831	0.0786234	0
	77640	21.5667	-0.14421	-0.0559886	-0.04761		3.8	1.47532	1.25455	0	0.228	0.0885195	0.0752727	0
	77700	21.5833	-0.144259	-0.0568264	-0.0484971		3.8013	1.4974	1.27792	0	0.228078	0.0898442	0.0766753	0
	77760	21.6	-0.144358	-0.05589	-0.0504686		3.8039	1.47273	1.32987	0	0.228234	0.0883636	0.0797922	0
	77820	21.6167	-0.144161	-0.0563336	-0.0530314		3.7987	1.48442	1.3974	0	0.227922	0.0890649	0.0838442	0
	77880	21.6333	-0.143865	-0.0549536	-0.0515529		3.79091	1.44805	1.35844	0	0.227455	0.0868831	0.0815065	0
	77940	21.65	-0.143421	-0.0520457	-0.0545593		3.77922	1.37143	1.43766	0	0.226753	0.0822857	0.0862597	0
	78000	21.6667	-0.14421	-0.0532779	-0.0569743		3.8	1.4039	1.5013	0	0.228	0.0842338	0.0900779	0
	78060	21.6833	-0.145097	-0.0533271	-0.0584529		3.82338	1.40519	1.54026	0	0.229403	0.0843117	0.0924156	0
	78120	21.7	-0.145393	-0.0559393	-0.0575164		3.83117	1.47403	1.51558	0	0.22987	0.0884416	0.0909351	0
	78180	21.7167	-0.145393	-0.0559393	-0.0551507		3.83117	1.47403	1.45325	0	0.22987	0.0884416	0.0871948	0
	78240	21.7333	-0.145196	-0.0538693	-0.0554957		3.82597	1.41948	1.46234	0	0.229558	0.0851688	0.0877403	0
	78300	21.75	-0.145738	-0.0577629	-0.0536721		3.84026	1.52208	1.41429	0	0.230416	0.0913247	0.0848571	0
	78360	21.7667	-0.144801	-0.0542636	-0.0581079		3.81558	1.42987	1.53117	0	0.228935	0.0857922	0.0918701	0
	78420	21.7833	-0.144407	-0.0552	-0.0602764		3.80519	1.45455	1.58831	0	0.228312	0.0872727	0.0952987	0
	78480	21.8	-0.144161	-0.05589	-0.0636279		3.7987	1.47273	1.67662	0	0.227922	0.0883636	0.100597	0
	78540	21.8167	-0.143619	-0.0552493	-0.0670286		3.78442	1.45584	1.76623	0	0.227065	0.0873506	0.105974	0
	78600	21.8333	-0.143766	-0.0561857	-0.0643179		3.78831	1.48052	1.69481	0	0.227299	0.0888312	0.101688	0
	78660	21.85	-0.144161	-0.0568757	-0.0650079		3.7987	1.4987	1.71299	0	0.227922	0.0899221	0.102779	0
	78720	21.8667	-0.143964	-0.0555943	-0.050025		3.79351	1.46494	1.31818	0	0.22761	0.0878961	0.0790909	0
	78780	21.8833	-0.144161	-0.0560871	-0.0475607		3.7987	1.47792	1.25325	0	0.227922	0.0886753	0.0751948	0
	78840	21.9	-0.144161	-0.05589	-0.0517007		3.7987	1.47273	1.36234	0	0.227922	0.0883636	0.0817403	0
	78900	21.9167	-0.144062	-0.054165	-0.0539679		3.7961	1.42727	1.42208	0	0.227766	0.0856364	0.0853247	0
	78960	21.9333	-0.144111	-0.053475	-0.0543621		3.7974	1.40909	1.43247	0	0.227844	0.0845455	0.0859481	0
	79020	21.95	-0.145097	-0.054165	-0.0535243		3.82338	1.42727	1.41039	0	0.229403	0.0856364	0.0846234	0
	79080	21.9667	-0.145935	-0.0567771	-0.0561364		3.84545	1.4961	1.47922	0	0.230727	0.0897662	0.0887532	0
	79140	21.9833	-0.145886	-0.054165	-0.0586007		3.84416	1.42727	1.54416	0	0.230649	0.0856364	0.0926494	0
	79200	22	-0.145491	-0.0572207	-0.0598329		3.83377	1.50779	1.57662	0	0.230026	0.0904675	0.0945974	0
	79260	22.0167	-0.144555	-0.0537214	-0.0600793		3.80909	1.41558	1.58312	0	0.228545	0.0849351	0.094987	0
	79320	22.0333	-0.144752	-0.0569743	-0.0599807		3.81429	1.5013	1.58052	0	0.228857	0.0900779	0.0948312	0
	79380	22.05	-0.1449	-0.0561857	-0.0568264		3.81818	1.48052	1.4974	0	0.229091	0.0888312	0.0898442	0
	79440	22.0667	-0.144506	-0.0552	-0.0604243		3.80779	1.45455	1.59221	0	0.228468	0.0872727	0.0955325	0
	79500	22.0833	-0.143126	-0.0546086	-0.061065		3.77143	1.43896	1.60909	0	0.226286	0.0863377	0.0965455	0
	79560	22.1	-0.143372	-0.055545	-0.0613114		3.77792	1.46364	1.61558	0	0.226675	0.0878182	0.0969351	0
	79620	22.1167	-0.143274	-0.0557914	-0.0688521		3.77532	1.47013	1.81429	0	0.226519	0.0882078	0.108857	0
	79680	22.1333	-0.143569	-0.056235	-0.0691479		3.78312	1.48182	1.82208	0	0.226987	0.0889091	0.109325	0
	79740	22.15	-0.144013	-0.0552986	-0.0662893		3.79481	1.45714	1.74675	0	0.227688	0.0874286	0.104805	0
	79800	22.1667	-0.144161	-0.0553479	-0.0632829		3.7987	1.45844	1.66753	0	0.227922	0.0875065	0.100052	0
	79860	22.1833	-0.143816	-0.05727	-0.0492857		3.78961	1.50909	1.2987	0	0.227377	0.0905455	0.0779221	0
	79920	22.2	-0.143569	-0.0516514	-0.05313		3.78312	1.36104	1.4	0	0.226987	0.0816623	0.084	0
	79980	22.2167	-0.144358	-0.0552	-0.0554957		3.8039	1.45455	1.46234	0	0.228234	0.0872727	0.0877403	0
	80040	22.2333	-0.145097	-0.0551014	-0.057615		3.82338	1.45195	1.51818	0	0.229403	0.0871169	0.0910909	0
	80100	22.25	-0.1449	-0.0546579	-0.0573193		3.81818	1.44026	1.51039	0	0.229091	0.0864156	0.0906234	0
	80160	22.2667	-0.144949	-0.0550521	-0.0537214		3.81948	1.45065	1.41558	0	0.229169	0.087039	0.0849351	0
	80220	22.2833	-0.145048	-0.0556929	-0.0594879		3.82208	1.46753	1.56753	0	0.229325	0.0880519	0.0940519	0
	80280	22.3	-0.144309	-0.0554957	-0.0602271		3.8026	1.46234	1.58701	0	0.228156	0.0877403	0.0952208	0
	80340	22.3167	-0.144358	-0.0566786	-0.063825		3.8039	1.49351	1.68182	0	0.228234	0.0896104	0.100909	0
	80400	22.3333	-0.143717	-0.0539186	-0.0616564		3.78701	1.42078	1.62468	0	0.227221	0.0852468	0.0974805	0
	80460	22.35	-0.143964	-0.0561364	-0.06003		3.79351	1.47922	1.58182	0	0.22761	0.0887532	0.0949091	0
	80520	22.3667	-0.143224	-0.0556436	-0.05865		3.77403	1.46623	1.54545	0	0.226442	0.087974	0.0927273	0
	80580	22.3833	-0.143372	-0.0552986	-0.0632336		3.77792	1.45714	1.66623	0	0.226675	0.0874286	0.099974	0
	80640	22.4	-0.143619	-0.0560379	-0.0622479		3.78442	1.47662	1.64026	0	0.227065	0.0885974	0.0984156	0
	80700	22.4167	-0.143717	-0.0566786	-0.0630857		3.78701	1.49351	1.66234	0	0.227221	0.0896104	0.0997403	0
	80760	22.4333	-0.14352	-0.0570236	-0.072105		3.78182	1.5026	1.9	0	0.226909	0.0901558	0.114	0
	80820	22.45	-0.143372	-0.05382	-0.0683593		3.77792	1.41818	1.8013	0	0.226675	0.0850909	0.108078	0
	80880	22.4667	-0.143865	-0.0525879	-0.0684579		3.79091	1.38571	1.8039	0	0.227455	0.0831429	0.108234	0
	80940	22.4833	-0.143668	-0.0540664	-0.0606214		3.78571	1.42468	1.5974	0	0.227143	0.0854805	0.0958442	0
	81000	22.5	-0.144752	-0.0555943	-0.0499757		3.81429	1.46494	1.31688	0	0.228857	0.0878961	0.079013	0
	81060	22.5167	-0.144456	-0.055545	-0.0566293		3.80649	1.46364	1.49221	0	0.22839	0.0878182	0.0895325	0
	81120	22.5333	-0.14421	-0.0540664	-0.0592907		3.8	1.42468	1.56234	0	0.228	0.0854805	0.0937403	0
	81180	22.55	-0.144604	-0.0565307	-0.0561857		3.81039	1.48961	1.48052	0	0.228623	0.0893766	0.0888312	0
	81240	22.5667	-0.144407	-0.0559886	-0.05589		3.80519	1.47532	1.47273	0	0.228312	0.0885195	0.0883636	0
	81300	22.5833	-0.143914	-0.0543621	-0.0573193		3.79221	1.43247	1.51039	0	0.227532	0.0859481	0.0906234	0
	81360	22.6	-0.143816	-0.0560871	-0.06072		3.78961	1.47792	1.6	0	0.227377	0.0886753	0.096	0
	81420	22.6167	-0.143175	-0.0540664	-0.06348		3.77273	1.42468	1.67273	0	0.226364	0.0854805	0.100364	0
	81480	22.6333	-0.142682	-0.0555943	-0.061755		3.75974	1.46494	1.62727	0	0.225584	0.0878961	0.0976364	0
	81540	22.65	-0.142978	-0.0560871	-0.06141		3.76753	1.47792	1.61818	0	0.226052	0.0886753	0.0970909	0
	81600	22.6667	-0.143175	-0.05658	-0.0597343		3.77273	1.49091	1.57403	0	0.226364	0.0894545	0.0944416	0
	81660	22.6833	-0.143274	-0.0568757	-0.0612621		3.77532	1.4987	1.61429	0	0.226519	0.0899221	0.0968571	0
	81720	22.7	-0.143323	-0.055545	-0.0635293		3.77662	1.46364	1.67403	0	0.226597	0.0878182	0.100442	0
	81780	22.7167	-0.142879	-0.0561364	-0.0626421		3.76494	1.47922	1.65065	0	0.225896	0.0887532	0.099039	0
	81840	22.7333	-0.142879	-0.0537214	-0.0672257		3.76494	1.41558	1.77143	0	0.225896	0.0849351	0.106286	0
	81900	22.75	-0.142879	-0.0522921	-0.0706757		3.76494	1.37792	1.86234	0	0.225896	0.0826753	0.11174	0
	81960	22.7667	-0.143717	-0.0532779	-0.0685564		3.78701	1.4039	1.80649	0	0.227221	0.0842338	0.10839	0
	82020	22.7833	-0.144506	-0.056235	-0.0674721		3.80779	1.48182	1.77792	0	0.228468	0.0889091	0.106675	0
	82080	22.8	-0.144555	-0.0546579	-0.0657471		3.80909	1.44026	1.73247	0	0.228545	0.0864156	0.103948	0
	82140	22.8167	-0.143816	-0.0559393	-0.0530314		3.78961	1.47403	1.3974	0	0.227377	0.0884416	0.0838442	0
	82200	22.8333	-0.144111	-0.0572207	-0.054165		3.7974	1.50779	1.42727	0	0.227844	0.0904675	0.0856364	0
	82260	22.85	-0.143323	-0.0543621	-0.057615		3.77662	1.43247	1.51818	0	0.226597	0.0859481	0.0910909	0
	82320	22.8667	-0.143372	-0.0556436	-0.0592414		3.77792	1.46623	1.56104	0	0.226675	0.087974	0.0936623	0
	82380	22.8833	-0.142731	-0.0541157	-0.0588964		3.76104	1.42597	1.55195	0	0.225662	0.0855584	0.0931169	0
	82440	22.9	-0.141696	-0.0552	-0.056925		3.73377	1.45455	1.5	0	0.224026	0.0872727	0.09	0
	82500	22.9167	-0.141746	-0.054855	-0.0595864		3.73506	1.44545	1.57013	0	0.224104	0.0867273	0.0942078	0
	82560	22.9333	-0.141746	-0.0564814	-0.0646136		3.73506	1.48831	1.7026	0	0.224104	0.0892987	0.102156	0
	82620	22.95	-0.14214	-0.0561857	-0.0637757		3.74545	1.48052	1.68052	0	0.224727	0.0888312	0.100831	0
	82680	22.9667	-0.142041	-0.0556929	-0.0633321		3.74286	1.46753	1.66883	0	0.224571	0.0880519	0.10013	0
	82740	22.9833	-0.141746	-0.0549043	-0.0633321		3.73506	1.44675	1.66883	0	0.224104	0.0868052	0.10013	0
	82800	23	-0.141894	-0.0552493	-0.0642686		3.73896	1.45584	1.69351	0	0.224338	0.0873506	0.10161	0
	82860	23.0167	-0.141844	-0.0515036	-0.06693		3.73766	1.35714	1.76364	0	0.22426	0.0814286	0.105818	0
	82920	23.0333	-0.143076	-0.053475	-0.0650571		3.77013	1.40909	1.71429	0	0.226208	0.0845455	0.102857	0
	82980	23.05	-0.143126	-0.0544114	-0.0706757		3.77143	1.43377	1.86234	0	0.226286	0.086026	0.11174	0
	83040	23.0667	-0.143224	-0.0537707	-0.0741257		3.77403	1.41688	1.95325	0	0.226442	0.085013	0.117195	0
	83100	23.0833	-0.143274	-0.05382	-0.072105		3.77532	1.41818	1.9	0	0.226519	0.0850909	0.114	0
	83160	23.1	-0.143372	-0.0574671	-0.0708729		3.77792	1.51429	1.86753	0	0.226675	0.0908571	0.112052	0
	83220	23.1167	-0.142682	-0.0542143	-0.0666836		3.75974	1.42857	1.75714	0	0.225584	0.0857143	0.105429	0
	83280	23.1333	-0.143027	-0.05727	-0.0677679		3.76883	1.50909	1.78571	0	0.22613	0.0905455	0.107143	0
	83340	23.15	-0.142436	-0.0557421	-0.0587979		3.75325	1.46883	1.54935	0	0.225195	0.0881299	0.092961	0
	83400	23.1667	-0.141992	-0.05451	-0.0541157		3.74156	1.43636	1.42597	0	0.224494	0.0861818	0.0855584	0
	83460	23.1833	-0.140859	-0.0544607	-0.0567279		3.71169	1.43506	1.49481	0	0.222701	0.0861039	0.0896883	0
	83520	23.2	-0.141204	-0.0552986	-0.0604736		3.72078	1.45714	1.59351	0	0.223247	0.0874286	0.0956104	0
	83580	23.2167	-0.141696	-0.0573686	-0.0597343		3.73377	1.51169	1.57403	0	0.224026	0.0907013	0.0944416	0
	83640	23.2333	-0.141943	-0.0556929	-0.0608679		3.74026	1.46753	1.6039	0	0.224416	0.0880519	0.0962338	0
	83700	23.25	-0.141302	-0.0563336	-0.05934		3.72338	1.48442	1.56364	0	0.223403	0.0890649	0.0938182	0
	83760	23.2667	-0.140859	-0.0553479	-0.0650571		3.71169	1.45844	1.71429	0	0.222701	0.0875065	0.102857	0
	83820	23.2833	-0.14076	-0.0505179	-0.0667821		3.70909	1.33117	1.75974	0	0.222545	0.0798701	0.105584	0
	83880	23.3	-0.141943	-0.0541157	-0.0661414		3.74026	1.42597	1.74286	0	0.224416	0.0855584	0.104571	0
	83940	23.3167	-0.142633	-0.0552	-0.0659936		3.75844	1.45455	1.73896	0	0.225506	0.0872727	0.104338	0
	84000	23.3333	-0.142584	-0.0556436	-0.0643179		3.75714	1.46623	1.69481	0	0.225429	0.087974	0.101688	0
	84060	23.35	-0.142091	-0.0535243	-0.0674721		3.74416	1.41039	1.77792	0	0.224649	0.0846234	0.106675	0
	84120	23.3667	-0.141992	-0.0552	-0.067275		3.74156	1.45455	1.77273	0	0.224494	0.0872727	0.106364	0
	84180	23.3833	-0.141844	-0.0550029	-0.0683593		3.73766	1.44935	1.8013	0	0.22426	0.086961	0.108078	0
	84240	23.4	-0.142091	-0.0566786	-0.0775264		3.74416	1.49351	2.04286	0	0.224649	0.0896104	0.122571	0
	84300	23.4167	-0.141401	-0.0547564	-0.0738793		3.72597	1.44286	1.94675	0	0.223558	0.0865714	0.116805	0
	84360	23.4333	-0.140908	-0.0549536	-0.0706264		3.71299	1.44805	1.86104	0	0.222779	0.0868831	0.111662	0
	84420	23.45	-0.140218	-0.0530314	-0.069345		3.69481	1.3974	1.82727	0	0.221688	0.0838442	0.109636	0
	84480	23.4667	-0.140563	-0.0530314	-0.0686057		3.7039	1.3974	1.80779	0	0.222234	0.0838442	0.108468	0
	84540	23.4833	-0.140464	-0.0597836	-0.0635786		3.7013	1.57532	1.67532	0	0.222078	0.0945195	0.100519	0
	84600	23.5	-0.141105	-0.0551507	-0.0528343		3.71818	1.45325	1.39221	0	0.223091	0.0871948	0.0835325	0
	84660	23.5167	-0.141154	-0.0560379	-0.060375		3.71948	1.47662	1.59091	0	0.223169	0.0885974	0.0954545	0
	84720	23.5333	-0.141795	-0.054165	-0.0596357		3.73636	1.42727	1.57143	0	0.224182	0.0856364	0.0942857	0
	84780	23.55	-0.141204	-0.0551014	-0.0637757		3.72078	1.45195	1.68052	0	0.223247	0.0871169	0.100831	0
	84840	23.5667	-0.140366	-0.0541157	-0.06348		3.6987	1.42597	1.67273	0	0.221922	0.0855584	0.100364	0
	84900	23.5833	-0.140464	-0.05589	-0.0592414		3.7013	1.47273	1.56104	0	0.222078	0.0883636	0.0936623	0
	84960	23.6	-0.140316	-0.0559886	-0.0653036		3.6974	1.47532	1.72078	0	0.221844	0.0885195	0.103247	0
	85020	23.6167	-0.140169	-0.0556929	-0.0693943		3.69351	1.46753	1.82857	0	0.22161	0.0880519	0.109714	0
	85080	23.6333	-0.140267	-0.0542143	-0.0663386		3.6961	1.42857	1.74805	0	0.221766	0.0857143	0.104883	0
	85140	23.65	-0.139922	-0.0523907	-0.06693		3.68701	1.38052	1.76364	0	0.221221	0.0828312	0.105818	0
	85200	23.6667	-0.140859	-0.052095	-0.0682607		3.71169	1.37273	1.7987	0	0.222701	0.0823636	0.107922	0
	85260	23.6833	-0.141795	-0.0548057	-0.068655		3.73636	1.44416	1.80909	0	0.224182	0.0866494	0.108545	0
	85320	23.7	-0.141006	-0.0540171	-0.0681129		3.71558	1.42338	1.79481	0	0.222935	0.0854026	0.107688	0
	85380	23.7167	-0.14145	-0.0560871	-0.0705771		3.72727	1.47792	1.85974	0	0.223636	0.0886753	0.111584	0
	85440	23.7333	-0.140415	-0.05382	-0.0774771		3.7	1.41818	2.04156	0	0.222	0.0850909	0.122494	0
	85500	23.75	-0.140464	-0.05451	-0.0770336		3.7013	1.43636	2.02987	0	0.222078	0.0861818	0.121792	0
	85560	23.7667	-0.140957	-0.0550029	-0.0727457		3.71429	1.44935	1.91688	0	0.222857	0.086961	0.115013	0
	85620	23.7833	-0.140464	-0.0562843	-0.0711686		3.7013	1.48312	1.87532	0	0.222078	0.088987	0.112519	0
	85680	23.8	-0.140464	-0.0559886	-0.0704786		3.7013	1.47532	1.85714	0	0.222078	0.0885195	0.111429	0
	85740	23.8167	-0.139626	-0.0542636	-0.06624		3.67922	1.42987	1.74545	0	0.220753	0.0857922	0.104727	0
	85800	23.8333	-0.139725	-0.0547071	-0.0564814		3.68182	1.44156	1.48831	0	0.220909	0.0864935	0.0892987	0
	85860	23.85	-0.140021	-0.0553479	-0.0596357		3.68961	1.45844	1.57143	0	0.221377	0.0875065	0.0942857	0
	85920	23.8667	-0.140366	-0.0552	-0.0622479		3.6987	1.45455	1.64026	0	0.221922	0.0872727	0.0984156	0
	85980	23.8833	-0.140169	-0.05658	-0.0646629		3.69351	1.49091	1.7039	0	0.22161	0.0894545	0.102234	0
	86040	23.9	-0.140119	-0.0552493	-0.0619029		3.69221	1.45584	1.63117	0	0.221532	0.0873506	0.0978701	0
	86100	23.9167	-0.139577	-0.052095	-0.0592907		3.67792	1.37273	1.56234	0	0.220675	0.0823636	0.0937403	0
	86160	23.9333	-0.140415	-0.0521936	-0.0619029		3.7	1.37532	1.63117	0	0.222	0.0825195	0.0978701	0
	86220	23.95	-0.141746	-0.0557421	-0.0675214		3.73506	1.46883	1.77922	0	0.224104	0.0881299	0.106753	0
	86280	23.9667	-0.142041	-0.0543621	-0.06969		3.74286	1.43247	1.83636	0	0.224571	0.0859481	0.110182	0
	86340	23.9833	-0.141746	-0.0547071	-0.0688029		3.73506	1.44156	1.81299	0	0.224104	0.0864935	0.108779	0
	86400	24	-0.141795	-0.0560379	-0.0687043		3.73636	1.47662	1.81039	0	0.224182	0.0885974	0.108623	0
	86460	24.0167	-0.141351	-0.0544114	-0.0690493		3.72468	1.43377	1.81948	0	0.223481	0.086026	0.109169	0
	86520	24.0333	-0.14145	-0.0559886	-0.0709714		3.72727	1.47532	1.87013	0	0.223636	0.0885195	0.112208	0
	86580	24.05	-0.141746	-0.0558407	-0.0692464		3.73506	1.47143	1.82468	0	0.224104	0.0882857	0.109481	0
	86640	24.0667	-0.141056	-0.0548057	-0.0761464		3.71688	1.44416	2.00649	0	0.223013	0.0866494	0.12039	0
	86700	24.0833	-0.141154	-0.0549043	-0.0768364		3.71948	1.44675	2.02468	0	0.223169	0.0868052	0.121481	0
	86760	24.1	-0.140366	-0.0539186	-0.0723514		3.6987	1.42078	1.90649	0	0.221922	0.0852468	0.11439	0
	86820	24.1167	-0.140464	-0.0554957	-0.0716121		3.7013	1.46234	1.88701	0	0.222078	0.0877403	0.113221	0
	86880	24.1333	-0.141056	-0.0575164	-0.070035		3.71688	1.51558	1.84545	0	0.223013	0.0909351	0.110727	0
	86940	24.15	-0.141598	-0.0573193	-0.0659936		3.73117	1.51039	1.73896	0	0.22387	0.0906234	0.104338	0
	87000	24.1667	-0.141154	-0.0566293	-0.0563829		3.71948	1.49221	1.48571	0	0.223169	0.0895325	0.0891429	0
	87060	24.1833	-0.141204	-0.054165	-0.0630364		3.72078	1.42727	1.66104	0	0.223247	0.0856364	0.0996623	0
	87120	24.2	-0.141253	-0.0522429	-0.06348		3.72208	1.37662	1.67273	0	0.223325	0.0825974	0.100364	0
	87180	24.2167	-0.142584	-0.05451	-0.063135		3.75714	1.43636	1.66364	0	0.225429	0.0861818	0.0998182	0
	87240	24.2333	-0.14283	-0.0546579	-0.0621493		3.76364	1.44026	1.63766	0	0.225818	0.0864156	0.0982597	0
	87300	24.25	-0.143126	-0.0545593	-0.0595371		3.77143	1.43766	1.56883	0	0.226286	0.0862597	0.0941299	0
	87360	24.2667	-0.14352	-0.0555943	-0.0680636		3.78182	1.46494	1.79351	0	0.226909	0.0878961	0.10761	0
	87420	24.2833	-0.14352	-0.0560379	-0.0689014		3.78182	1.47662	1.81558	0	0.226909	0.0885974	0.108935	0
	87480	24.3	-0.143224	-0.0554464	-0.0676693		3.77403	1.46104	1.78312	0	0.226442	0.0876623	0.106987	0
	87540	24.3167	-0.143372	-0.0563336	-0.0667329		3.77792	1.48442	1.75844	0	0.226675	0.0890649	0.105506	0
	87600	24.3333	-0.143224	-0.0562843	-0.0678171		3.77403	1.48312	1.78701	0	0.226442	0.088987	0.107221	0
	87660	24.35	-0.143175	-0.0552	-0.0681129		3.77273	1.45455	1.79481	0	0.226364	0.0872727	0.107688	0
	87720	24.3667	-0.143471	-0.0584529	-0.0679157		3.78052	1.54026	1.78961	0	0.226831	0.0924156	0.107377	0
	87780	24.3833	-0.143224	-0.0553479	-0.0664371		3.77403	1.45844	1.75065	0	0.226442	0.0875065	0.105039	0
	87840	24.4	-0.143668	-0.0563829	-0.0735836		3.78571	1.48571	1.93896	0	0.227143	0.0891429	0.116338	0
	87900	24.4167	-0.143816	-0.057615	-0.0748157		3.78961	1.51818	1.97143	0	0.227377	0.0910909	0.118286	0
	87960	24.4333	-0.144161	-0.0590443	-0.0699857		3.7987	1.55584	1.84416	0	0.227922	0.0933506	0.110649	0
	88020	24.45	-0.144062	-0.0571221	-0.0719079		3.7961	1.50519	1.89481	0	0.227766	0.0903117	0.113688	0
	88080	24.4667	-0.143766	-0.05451	-0.0609664		3.78831	1.43636	1.60649	0	0.227299	0.0861818	0.0963896	0
	88140	24.4833	-0.144506	-0.0545593	-0.0602764		3.80779	1.43766	1.58831	0	0.228468	0.0862597	0.0952987	0
	88200	24.5	-0.145442	-0.0557421	-0.0616564		3.83247	1.46883	1.62468	0	0.229948	0.0881299	0.0974805	0
	88260	24.5167	-0.145935	-0.0543129	-0.060375		3.84545	1.43117	1.59091	0	0.230727	0.0858701	0.0954545	0
	88320	24.5333	-0.146871	-0.0557914	-0.0630364		3.87013	1.47013	1.66104	0	0.232208	0.0882078	0.0996623	0
	88380	24.55	-0.146576	-0.0571221	-0.05796		3.86234	1.50519	1.52727	0	0.23174	0.0903117	0.0916364	0
	88440	24.5667	-0.147167	-0.0566786	-0.0592907		3.87792	1.49351	1.56234	0	0.232675	0.0896104	0.0937403	0
	88500	24.5833	-0.147512	-0.0570729	-0.0644164		3.88701	1.5039	1.6974	0	0.233221	0.0902338	0.101844	0
	88560	24.6	-0.14766	-0.0563336	-0.0650079		3.89091	1.48442	1.71299	0	0.233455	0.0890649	0.102779	0
	88620	24.6167	-0.148202	-0.0590443	-0.0651064		3.90519	1.55584	1.71558	0	0.234312	0.0933506	0.102935	0
	88680	24.6333	-0.14904	-0.0567279	-0.0639729		3.92727	1.49481	1.68571	0	0.235636	0.0896883	0.101143	0
	88740	24.65	-0.149385	-0.0582557	-0.0611143		3.93636	1.53506	1.61039	0	0.236182	0.0921039	0.0966234	0
	88800	24.6667	-0.150223	-0.0578121	-0.0621		3.95844	1.52338	1.63636	0	0.237506	0.0914026	0.0981818	0
	88860	24.6833	-0.150814	-0.0593893	-0.064515		3.97403	1.56494	1.7	0	0.238442	0.0938961	0.102	0
	88920	24.7	-0.150913	-0.0604736	-0.0642193		3.97662	1.59351	1.69221	0	0.238597	0.0956104	0.101532	0
	88980	24.7167	-0.151209	-0.0615579	-0.0733864		3.98442	1.62208	1.93377	0	0.239065	0.0973247	0.116026	0
	89040	24.7333	-0.151603	-0.0593893	-0.0727457		3.99481	1.56494	1.91688	0	0.239688	0.0938961	0.115013	0
	89100	24.75	-0.150666	-0.055545	-0.0664864		3.97013	1.46364	1.75195	0	0.238208	0.0878182	0.105117	0
	89160	24.7667	-0.151997	-0.0582064	-0.0670779		4.00519	1.53377	1.76753	0	0.240312	0.092026	0.106052	0
	89220	24.7833	-0.152194	-0.0577629	-0.0540664		4.01039	1.52208	1.42468	0	0.240623	0.0913247	0.0854805	0
	89280	24.8	-0.152293	-0.05658	-0.0626914		4.01299	1.49091	1.65195	0	0.240779	0.0894545	0.0991169	0
	89340	24.8167	-0.152441	-0.0602271	-0.0595864		4.01688	1.58701	1.57013	0	0.241013	0.0952208	0.0942078	0
	89400	24.8333	-0.152539	-0.0580093	-0.0604243		4.01948	1.52857	1.59221	0	0.241169	0.0917143	0.0955325	0
	89460	24.85	-0.152687	-0.0567279	-0.056235		4.02338	1.49481	1.48182	0	0.241403	0.0896883	0.0889091	0
	89520	24.8667	-0.152983	-0.0597836	-0.0571714		4.03117	1.57532	1.50649	0	0.24187	0.0945195	0.0903896	0
	89580	24.8833	-0.153279	-0.0597343	-0.0611636		4.03896	1.57403	1.61169	0	0.242338	0.0944416	0.0967013	0
	89640	24.9	-0.15318	-0.0609664	-0.0622479		4.03636	1.60649	1.64026	0	0.242182	0.0963896	0.0984156	0
	89700	24.9167	-0.15387	-0.059685	-0.0634307		4.05455	1.57273	1.67143	0	0.243273	0.0943636	0.100286	0
	89760	24.9333	-0.153279	-0.0612129	-0.0613114		4.03896	1.61299	1.61558	0	0.242338	0.0967792	0.0969351	0
	89820	24.95	-0.153919	-0.05934	-0.0578614		4.05584	1.56364	1.52468	0	0.243351	0.0938182	0.0914805	0
	89880	24.9667	-0.15456	-0.0614593	-0.0598329		4.07273	1.61948	1.57662	0	0.244364	0.0971688	0.0945974	0
	89940	24.9833	-0.154412	-0.0618536	-0.0619029		4.06883	1.62987	1.63117	0	0.24413	0.0977922	0.0978701	0
	90000	25	-0.154363	-0.0603257	-0.0599807		4.06753	1.58961	1.58052	0	0.244052	0.0953766	0.0948312	0
	90060	25.0167	-0.15387	-0.0577629	-0.0643179		4.05455	1.52208	1.69481	0	0.243273	0.0913247	0.101688	0
	90120	25.0333	-0.153673	-0.0581079	-0.0706757		4.04935	1.53117	1.86234	0	0.242961	0.0918701	0.11174	0
	90180	25.05	-0.154905	-0.0573686	-0.0710207		4.08182	1.51169	1.87143	0	0.244909	0.0907013	0.112286	0
	90240	25.0667	-0.155595	-0.0608679	-0.0642193		4.1	1.6039	1.69221	0	0.246	0.0962338	0.101532	0
	90300	25.0833	-0.155644	-0.0575164	-0.0542143		4.1013	1.51558	1.42857	0	0.246078	0.0909351	0.0857143	0
	90360	25.1	-0.155841	-0.0602764	-0.0586993		4.10649	1.58831	1.54675	0	0.24639	0.0952987	0.0928052	0
	90420	25.1167	-0.15594	-0.0590443	-0.0559393		4.10909	1.55584	1.47403	0	0.246545	0.0933506	0.0884416	0
	90480	25.1333	-0.156384	-0.0602271	-0.0598821		4.12078	1.58701	1.57792	0	0.247247	0.0952208	0.0946753	0
	90540	25.15	-0.156236	-0.0612621	-0.0578121		4.11688	1.61429	1.52338	0	0.247013	0.0968571	0.0914026	0
	90600	25.1667	-0.15594	-0.0599807	-0.0546086		4.10909	1.58052	1.43896	0	0.246545	0.0948312	0.0863377	0
	90660	25.1833	-0.156137	-0.0608186	-0.0560379		4.11429	1.6026	1.47662	0	0.246857	0.0961558	0.0885974	0
	90720	25.2	-0.156088	-0.0590936	-0.0611636		4.11299	1.55714	1.61169	0	0.246779	0.0934286	0.0967013	0
	90780	25.2167	-0.156285	-0.0616071	-0.0594386		4.11818	1.62338	1.56623	0	0.247091	0.0974026	0.093974	0
	90840	25.2333	-0.156384	-0.0602764	-0.0599314		4.12078	1.58831	1.57922	0	0.247247	0.0952987	0.0947532	0
	90900	25.25	-0.156778	-0.0615579	-0.0584529		4.13117	1.62208	1.54026	0	0.24787	0.0973247	0.0924156	0
	90960	25.2667	-0.157172	-0.062445	-0.0587486		4.14156	1.64545	1.54805	0	0.248494	0.0987273	0.0928831	0
	91020	25.2833	-0.157566	-0.062445	-0.0594386		4.15195	1.64545	1.56623	0	0.249117	0.0987273	0.093974	0
	91080	25.3	-0.157221	-0.0610157	-0.0616071		4.14286	1.60779	1.62338	0	0.248571	0.0964675	0.0974026	0
	91140	25.3167	-0.156729	-0.0570236	-0.0623464		4.12987	1.5026	1.64286	0	0.247792	0.0901558	0.0985714	0
	91200	25.3333	-0.158355	-0.0579107	-0.0693943		4.17273	1.52597	1.82857	0	0.250364	0.0915584	0.109714	0
	91260	25.35	-0.1587	-0.0598329	-0.0689014		4.18182	1.57662	1.81558	0	0.250909	0.0945974	0.108935	0
	91320	25.3667	-0.158848	-0.0588471	-0.0655007		4.18571	1.55065	1.72597	0	0.251143	0.093039	0.103558	0
	91380	25.3833	-0.159144	-0.0606214	-0.0642193		4.19351	1.5974	1.69221	0	0.25161	0.0958442	0.101532	0
	91440	25.4	-0.159439	-0.0610157	-0.0519964		4.2013	1.60779	1.37013	0	0.252078	0.0964675	0.0822078	0
	91500	25.4167	-0.159883	-0.06141	-0.0588964		4.21299	1.61818	1.55195	0	0.252779	0.0970909	0.0931169	0
	91560	25.4333	-0.159489	-0.060375	-0.0540664		4.2026	1.59091	1.42468	0	0.252156	0.0954545	0.0854805	0
	91620	25.45	-0.159193	-0.0601286	-0.0553479		4.19481	1.58442	1.45844	0	0.251688	0.0950649	0.0875065	0
	91680	25.4667	-0.159686	-0.06141	-0.0561364		4.20779	1.61818	1.47922	0	0.252468	0.0970909	0.0887532	0
	91740	25.4833	-0.159932	-0.0621493	-0.05451		4.21429	1.63766	1.43636	0	0.252857	0.0982597	0.0861818	0
	91800	25.5	-0.160228	-0.0615579	-0.0585021		4.22208	1.62208	1.54156	0	0.253325	0.0973247	0.0924935	0
	91860	25.5167	-0.16077	-0.0625929	-0.0606214		4.23636	1.64935	1.5974	0	0.254182	0.098961	0.0958442	0
	91920	25.5333	-0.161805	-0.0648107	-0.0606707		4.26364	1.70779	1.5987	0	0.255818	0.102468	0.0959221	0
	91980	25.55	-0.160967	-0.0626421	-0.0597343		4.24156	1.65065	1.57403	0	0.254494	0.099039	0.0944416	0
	92040	25.5667	-0.161312	-0.0654514	-0.0570729		4.25065	1.72468	1.5039	0	0.255039	0.103481	0.0902338	0
	92100	25.5833	-0.161115	-0.0601286	-0.0597836		4.24545	1.58442	1.57532	0	0.254727	0.0950649	0.0945195	0
	92160	25.6	-0.161608	-0.0613607	-0.059685		4.25844	1.61688	1.57273	0	0.255506	0.097013	0.0943636	0
	92220	25.6167	-0.162347	-0.0622479	-0.0614593		4.27792	1.64026	1.61948	0	0.256675	0.0984156	0.0971688	0
	92280	25.6333	-0.162791	-0.0612129	-0.0634307		4.28961	1.61299	1.67143	0	0.257377	0.0967792	0.100286	0
	92340	25.65	-0.163185	-0.0611143	-0.069		4.3	1.61039	1.81818	0	0.258	0.0966234	0.109091	0
	92400	25.6667	-0.163974	-0.0624943	-0.0675214		4.32078	1.64675	1.77922	0	0.259247	0.0988052	0.106753	0
	92460	25.6833	-0.164811	-0.0647614	-0.0664371		4.34286	1.70649	1.75065	0	0.260571	0.10239	0.105039	0
	92520	25.7	-0.164269	-0.0624943	-0.054855		4.32857	1.64675	1.44545	0	0.259714	0.0988052	0.0867273	0
	92580	25.7167	-0.164614	-0.06141	-0.0587486		4.33766	1.61818	1.54805	0	0.26026	0.0970909	0.0928831	0
	92640	25.7333	-0.1656	-0.0616071	-0.0551014		4.36364	1.62338	1.45195	0	0.261818	0.0974026	0.0871169	0
	92700	25.75	-0.165945	-0.0625929	-0.0571221		4.37273	1.64935	1.50519	0	0.262364	0.098961	0.0903117	0
	92760	25.7667	-0.166191	-0.0625436	-0.0543621		4.37922	1.64805	1.43247	0	0.262753	0.0988831	0.0859481	0
	92820	25.7833	-0.16629	-0.0628886	-0.0515036		4.38182	1.65714	1.35714	0	0.262909	0.0994286	0.0814286	0
	92880	25.8	-0.167029	-0.0628393	-0.0558407		4.4013	1.65584	1.47143	0	0.264078	0.0993506	0.0882857	0
	92940	25.8167	-0.167769	-0.0646629	-0.0577136		4.42078	1.7039	1.52078	0	0.265247	0.102234	0.0912468	0
	93000	25.8333	-0.168163	-0.0652543	-0.058305		4.43117	1.71948	1.53636	0	0.26587	0.103169	0.0921818	0
	93060	25.85	-0.167719	-0.0641207	-0.0591921		4.41948	1.68961	1.55974	0	0.265169	0.101377	0.0935844	0
	93120	25.8667	-0.167571	-0.0631843	-0.05658		4.41558	1.66494	1.49091	0	0.264935	0.0998961	0.0894545	0
	93180	25.8833	-0.167374	-0.0637757	-0.0567279		4.41039	1.68052	1.49481	0	0.264623	0.100831	0.0896883	0
	93240	25.9	-0.167424	-0.06279	-0.0573686		4.41169	1.65455	1.51169	0	0.264701	0.0992727	0.0907013	0
	93300	25.9167	-0.168311	-0.064515	-0.058305		4.43506	1.7	1.53636	0	0.266104	0.102	0.0921818	0
	93360	25.9333	-0.168705	-0.0650571	-0.0605721		4.44545	1.71429	1.5961	0	0.266727	0.102857	0.0957662	0
	93420	25.95	-0.168508	-0.0636771	-0.0649093		4.44026	1.67792	1.71039	0	0.266416	0.100675	0.102623	0
	93480	25.9667	-0.168261	-0.0623957	-0.0675707		4.43377	1.64416	1.78052	0	0.266026	0.0986494	0.106831	0
	93540	25.9833	-0.168557	-0.0635786	-0.0661414		4.44156	1.67532	1.74286	0	0.266494	0.100519	0.104571	0
	93600	26	-0.16905	-0.0649093	-0.0591429		4.45455	1.71039	1.55844	0	0.267273	0.102623	0.0935065	0
	93660	26.0167	-0.169296	-0.0636279	-0.0511586		4.46104	1.67662	1.34805	0	0.267662	0.100597	0.0808831	0
	93720	26.0333	-0.169641	-0.0649093	-0.0573193		4.47013	1.71039	1.51039	0	0.268208	0.102623	0.0906234	0
	93780	26.05	-0.16974	-0.0655007	-0.05313		4.47273	1.72597	1.4	0	0.268364	0.103558	0.084	0
	93840	26.0667	-0.169888	-0.06624	-0.0539679		4.47662	1.74545	1.42208	0	0.268597	0.104727	0.0853247	0
	93900	26.0833	-0.17043	-0.0649586	-0.0544114		4.49091	1.71169	1.43377	0	0.269455	0.102701	0.086026	0
	93960	26.1	-0.16974	-0.0621493	-0.0534257		4.47273	1.63766	1.40779	0	0.268364	0.0982597	0.0844675	0
	94020	26.1167	-0.170331	-0.0622479	-0.056235		4.48831	1.64026	1.48182	0	0.269299	0.0984156	0.0889091	0
	94080	26.1333	-0.171859	-0.06348	-0.0571221		4.52857	1.67273	1.50519	0	0.271714	0.100364	0.0903117	0
	94140	26.15	-0.171564	-0.0638743	-0.0582557		4.52078	1.68312	1.53506	0	0.271247	0.100987	0.0921039	0
	94200	26.1667	-0.171613	-0.0625929	-0.0570729		4.52208	1.64935	1.5039	0	0.271325	0.098961	0.0902338	0
	94260	26.1833	-0.172352	-0.0635293	-0.0544607		4.54156	1.67403	1.43506	0	0.272494	0.100442	0.0861039	0
	94320	26.2	-0.172845	-0.06417	-0.0564321		4.55455	1.69091	1.48701	0	0.273273	0.101455	0.0892208	0
	94380	26.2167	-0.173929	-0.0658457	-0.0577629		4.58312	1.73506	1.52208	0	0.274987	0.104104	0.0913247	0
	94440	26.2333	-0.173683	-0.0655993	-0.0574671		4.57662	1.72857	1.51429	0	0.274597	0.103714	0.0908571	0
	94500	26.25	-0.174126	-0.0644657	-0.0595371		4.58831	1.6987	1.56883	0	0.275299	0.101922	0.0941299	0
	94560	26.2667	-0.174373	-0.0647614	-0.067965		4.59481	1.70649	1.79091	0	0.275688	0.10239	0.107455	0
	94620	26.2833	-0.174915	-0.0670286	-0.06555		4.60909	1.76623	1.72727	0	0.276545	0.105974	0.103636	0
	94680	26.3	-0.175654	-0.0654514	-0.0648107		4.62857	1.72468	1.70779	0	0.277714	0.103481	0.102468	0
	94740	26.3167	-0.175408	-0.0643671	-0.0506164		4.62208	1.6961	1.33377	0	0.277325	0.101766	0.080026	0
	94800	26.3333	-0.175309	-0.0674229	-0.0551507		4.61948	1.77662	1.45325	0	0.277169	0.106597	0.0871948	0
	94860	26.35	-0.176492	-0.0668807	-0.0535243		4.65065	1.76234	1.41039	0	0.279039	0.10574	0.0846234	0
	94920	26.3667	-0.176344	-0.0684086	-0.0540171		4.64675	1.8026	1.42338	0	0.278805	0.108156	0.0854026	0
	94980	26.3833	-0.176443	-0.0687536	-0.0548057		4.64935	1.81169	1.44416	0	0.278961	0.108701	0.0866494	0
	95040	26.4	-0.176788	-0.0714643	-0.0504193		4.65844	1.88312	1.32857	0	0.279506	0.112987	0.0797143	0
	95100	26.4167	-0.175753	-0.0641207	-0.0548057		4.63117	1.68961	1.44416	0	0.27787	0.101377	0.0866494	0
	95160	26.4333	-0.177034	-0.0679157	-0.05658		4.66494	1.78961	1.49091	0	0.279896	0.107377	0.0894545	0
	95220	26.45	-0.177478	-0.0651064	-0.0568264		4.67662	1.71558	1.4974	0	0.280597	0.102935	0.0898442	0
	95280	26.4667	-0.177626	-0.0646629	-0.0570236		4.68052	1.7039	1.5026	0	0.280831	0.102234	0.0901558	0
	95340	26.4833	-0.178266	-0.0663879	-0.0555943		4.6974	1.74935	1.46494	0	0.281844	0.104961	0.0878961	0
	95400	26.5	-0.178069	-0.0662893	-0.0556436		4.69221	1.74675	1.46623	0	0.281532	0.104805	0.087974	0
	95460	26.5167	-0.178513	-0.0690986	-0.0564814		4.7039	1.82078	1.48831	0	0.282234	0.109247	0.0892987	0
	95520	26.5333	-0.178661	-0.0660429	-0.0576643		4.70779	1.74026	1.51948	0	0.282468	0.104416	0.0911688	0
	95580	26.55	-0.179055	-0.0662893	-0.0567279		4.71818	1.74675	1.49481	0	0.283091	0.104805	0.0896883	0
	95640	26.5667	-0.179696	-0.0691479	-0.06279		4.73506	1.82208	1.65455	0	0.284104	0.109325	0.0992727	0
	95700	26.5833	-0.179893	-0.0671764	-0.0680143		4.74026	1.77013	1.79221	0	0.284416	0.106208	0.107532	0
	95760	26.6	-0.18009	-0.0664864	-0.0651064		4.74545	1.75195	1.71558	0	0.284727	0.105117	0.102935	0
	95820	26.6167	-0.180139	-0.0659936	-0.0590443		4.74675	1.73896	1.55584	0	0.284805	0.104338	0.0933506	0
	95880	26.6333	-0.180189	-0.07038	-0.0520457		4.74805	1.85455	1.37143	0	0.284883	0.111273	0.0822857	0
	95940	26.65	-0.18078	-0.0674721	-0.0528343		4.76364	1.77792	1.39221	0	0.285818	0.106675	0.0835325	0
	96000	26.6667	-0.181322	-0.0682607	-0.0539186		4.77792	1.7987	1.42078	0	0.286675	0.107922	0.0852468	0
	96060	26.6833	-0.181766	-0.0677186	-0.0530807		4.78961	1.78442	1.3987	0	0.287377	0.107065	0.0839221	0
	96120	26.7	-0.182653	-0.068655	-0.0507643		4.81299	1.80909	1.33766	0	0.288779	0.108545	0.0802597	0
	96180	26.7167	-0.183392	-0.0690493	-0.0517007		4.83247	1.81948	1.36234	0	0.289948	0.109169	0.0817403	0
	96240	26.7333	-0.183244	-0.0679157	-0.05451		4.82857	1.78961	1.43636	0	0.289714	0.107377	0.0861818	0
	96300	26.75	-0.18354	-0.0687043	-0.0565307		4.83636	1.81039	1.48961	0	0.290182	0.108623	0.0893766	0
	96360	26.7667	-0.184476	-0.0663879	-0.05727		4.86104	1.74935	1.50909	0	0.291662	0.104961	0.0905455	0
	96420	26.7833	-0.184871	-0.0657471	-0.0554957		4.87143	1.73247	1.46234	0	0.292286	0.103948	0.0877403	0
	96480	26.8	-0.184871	-0.0657964	-0.054165		4.87143	1.73377	1.42727	0	0.292286	0.104026	0.0856364	0
	96540	26.8167	-0.185462	-0.067275	-0.054165		4.88701	1.77273	1.42727	0	0.293221	0.106364	0.0856364	0
	96600	26.8333	-0.186251	-0.0656486	-0.0573686		4.90779	1.72987	1.51169	0	0.294468	0.103792	0.0907013	0
	96660	26.85	-0.187236	-0.0694436	-0.0569743		4.93377	1.82987	1.5013	0	0.296026	0.109792	0.0900779	0
	96720	26.8667	-0.188124	-0.0683593	-0.0575657		4.95714	1.8013	1.51688	0	0.297429	0.108078	0.091013	0
	96780	26.8833	-0.189504	-0.0682114	-0.066585		4.99351	1.7974	1.75455	0	0.29961	0.107844	0.105273	0
	96840	26.9	-0.189602	-0.0697393	-0.0649586		4.9961	1.83766	1.71169	0	0.299766	0.11026	0.102701	0
	96900	26.9167	-0.190046	-0.0680143	-0.0630857		5.00779	1.79221	1.66234	0	0.300468	0.107532	0.0997403	0
	96960	26.9333	-0.190144	-0.06762	-0.0512571		5.01039	1.78182	1.35065	0	0.300623	0.106909	0.081039	0
	97020	26.95	-0.191229	-0.0711193	-0.0518979		5.03896	1.87403	1.36753	0	0.302338	0.112442	0.0820519	0
	97080	26.9667	-0.191623	-0.069	-0.0554957		5.04935	1.81818	1.46234	0	0.302961	0.109091	0.0877403	0
	97140	26.9833	-0.192165	-0.0692957	-0.0517993		5.06364	1.82597	1.36494	0	0.303818	0.109558	0.0818961	0
	97200	27	-0.192658	-0.0701829	-0.05244		5.07662	1.84935	1.38182	0	0.304597	0.110961	0.0829091	0
	97260	27.0167	-0.192855	-0.0723514	-0.0491379		5.08182	1.90649	1.29481	0	0.304909	0.11439	0.0776883	0
	97320	27.0333	-0.193249	-0.0676693	-0.053475		5.09221	1.78312	1.40909	0	0.305532	0.106987	0.0845455	0
	97380	27.05	-0.193791	-0.0711193	-0.0559393		5.10649	1.87403	1.47403	0	0.30639	0.112442	0.0884416	0
	97440	27.0667	-0.194235	-0.0698871	-0.0567771		5.11818	1.84156	1.4961	0	0.307091	0.110494	0.0897662	0
	97500	27.0833	-0.194481	-0.0705771	-0.0554957		5.12468	1.85974	1.46234	0	0.307481	0.111584	0.0877403	0
	97560	27.1	-0.195714	-0.0726964	-0.0543621		5.15714	1.91558	1.43247	0	0.309429	0.114935	0.0859481	0
	97620	27.1167	-0.195861	-0.0739779	-0.0536721		5.16104	1.94935	1.41429	0	0.309662	0.116961	0.0848571	0
	97680	27.1333	-0.196009	-0.072105	-0.0560871		5.16494	1.9	1.47792	0	0.309896	0.114	0.0886753	0
	97740	27.15	-0.196059	-0.0733371	-0.0554957		5.16623	1.93247	1.46234	0	0.309974	0.115948	0.0877403	0
	97800	27.1667	-0.196108	-0.0715629	-0.05589		5.16753	1.88571	1.47273	0	0.310052	0.113143	0.0883636	0
	97860	27.1833	-0.195171	-0.0692957	-0.062445		5.14286	1.82597	1.64545	0	0.308571	0.109558	0.0987273	0
	97920	27.2	-0.195714	-0.0706264	-0.06624		5.15714	1.86104	1.74545	0	0.309429	0.111662	0.104727	0
	97980	27.2167	-0.196551	-0.06762	-0.0619521		5.17922	1.78182	1.63247	0	0.310753	0.106909	0.0979481	0
	98040	27.2333	-0.196749	-0.0691479	-0.0574671		5.18442	1.82208	1.51429	0	0.311065	0.109325	0.0908571	0
	98100	27.25	-0.19734	-0.0722529	-0.0518979		5.2	1.9039	1.36753	0	0.312	0.114234	0.0820519	0
	98160	27.2667	-0.197537	-0.0706757	-0.0538693		5.20519	1.86234	1.41948	0	0.312312	0.11174	0.0851688	0
	98220	27.2833	-0.197882	-0.07176	-0.0536229		5.21429	1.89091	1.41299	0	0.312857	0.113455	0.0847792	0
	98280	27.3	-0.198276	-0.0723514	-0.0535243		5.22468	1.90649	1.41039	0	0.313481	0.11439	0.0846234	0
	98340	27.3167	-0.198375	-0.0704293	-0.0483		5.22727	1.85584	1.27273	0	0.313636	0.111351	0.0763636	0
	98400	27.3333	-0.198572	-0.0721543	-0.0504193		5.23247	1.9013	1.32857	0	0.313948	0.114078	0.0797143	0
	98460	27.35	-0.198474	-0.0711686	-0.0554957		5.22987	1.87532	1.46234	0	0.313792	0.112519	0.0877403	0
	98520	27.3667	-0.198917	-0.0705279	-0.0549043		5.24156	1.85844	1.44675	0	0.314494	0.111506	0.0868052	0
	98580	27.3833	-0.198326	-0.0717107	-0.0547564		5.22597	1.88961	1.44286	0	0.313558	0.113377	0.0865714	0
	98640	27.4	-0.199213	-0.070725	-0.0552493		5.24935	1.86364	1.45584	0	0.314961	0.111818	0.0873506	0
	98700	27.4167	-0.199509	-0.0701829	-0.0529329		5.25714	1.84935	1.39481	0	0.315429	0.110961	0.0836883	0
	98760	27.4333	-0.199804	-0.0719571	-0.053475		5.26494	1.8961	1.40909	0	0.315896	0.113766	0.0845455	0
	98820	27.45	-0.199854	-0.0708236	-0.0549536		5.26623	1.86623	1.44805	0	0.315974	0.111974	0.0868831	0
	98880	27.4667	-0.200248	-0.0725486	-0.054855		5.27662	1.91169	1.44545	0	0.316597	0.114701	0.0867273	0
	98940	27.4833	-0.201431	-0.0725486	-0.0580586		5.30779	1.91169	1.52987	0	0.318468	0.114701	0.0917922	0
	99000	27.5	-0.201036	-0.07314	-0.0652543		5.2974	1.92727	1.71948	0	0.317844	0.115636	0.103169	0
	99060	27.5167	-0.201283	-0.0728936	-0.0659443		5.3039	1.92078	1.73766	0	0.318234	0.115247	0.10426	0
	99120	27.5333	-0.201332	-0.07314	-0.0614593		5.30519	1.92727	1.61948	0	0.318312	0.115636	0.0971688	0
	99180	27.55	-0.203649	-0.0673736	-0.0485464		5.36623	1.77532	1.27922	0	0.321974	0.106519	0.0767532	0
	99240	27.5667	-0.204437	-0.0700843	-0.0530807		5.38701	1.84675	1.3987	0	0.323221	0.110805	0.0839221	0
	99300	27.5833	-0.204684	-0.070035	-0.052785		5.39351	1.84545	1.39091	0	0.32361	0.110727	0.0834545	0
	99360	27.6	-0.204536	-0.0691479	-0.0529329		5.38961	1.82208	1.39481	0	0.323377	0.109325	0.0836883	0
	99420	27.6167	-0.204634	-0.068655	-0.0502714		5.39221	1.80909	1.32468	0	0.323532	0.108545	0.0794805	0
	99480	27.6333	-0.20562	-0.0695914	-0.0481521		5.41818	1.83377	1.26883	0	0.325091	0.110026	0.0761299	0
	99540	27.65	-0.206359	-0.07383	-0.0521443		5.43766	1.94545	1.37403	0	0.32626	0.116727	0.0824416	0
	99600	27.6667	-0.206162	-0.0715136	-0.0547564		5.43247	1.88442	1.44286	0	0.325948	0.113065	0.0865714	0
	99660	27.6833	-0.205719	-0.06969	-0.0560871		5.42078	1.83636	1.47792	0	0.325247	0.110182	0.0886753	0
	99720	27.7	-0.205817	-0.07176	-0.0549043		5.42338	1.89091	1.44675	0	0.325403	0.113455	0.0868052	0
	99780	27.7167	-0.206113	-0.070725	-0.053475		5.43117	1.86364	1.40909	0	0.32587	0.111818	0.0845455	0
	99840	27.7333	-0.206113	-0.0705771	-0.0523907		5.43117	1.85974	1.38052	0	0.32587	0.111584	0.0828312	0
	99900	27.75	-0.206211	-0.0700843	-0.0543621		5.43377	1.84675	1.43247	0	0.326026	0.110805	0.0859481	0
	99960	27.7667	-0.206507	-0.0723514	-0.05451		5.44156	1.90649	1.43636	0	0.326494	0.11439	0.0861818	0
	100020	27.7833	-0.206655	-0.0729921	-0.0552		5.44545	1.92338	1.45455	0	0.326727	0.115403	0.0872727	0
	100080	27.8	-0.206162	-0.0687043	-0.0623464		5.43247	1.81039	1.64286	0	0.325948	0.108623	0.0985714	0
	100140	27.8167	-0.206803	-0.0699364	-0.0630364		5.44935	1.84286	1.66104	0	0.326961	0.110571	0.0996623	0
	100200	27.8333	-0.206754	-0.0722529	-0.0643671		5.44805	1.9039	1.6961	0	0.326883	0.114234	0.101766	0
	100260	27.85	-0.206852	-0.0715629	-0.0529821		5.45065	1.88571	1.3961	0	0.327039	0.113143	0.0837662	0
	100320	27.8667	-0.206507	-0.0723021	-0.0500743		5.44156	1.90519	1.31948	0	0.326494	0.114312	0.0791688	0
	100380	27.8833	-0.206803	-0.0716121	-0.0534257		5.44935	1.88701	1.40779	0	0.326961	0.113221	0.0844675	0
	100440	27.9	-0.206754	-0.0740764	-0.0513557		5.44805	1.95195	1.35325	0	0.326883	0.117117	0.0811948	0
	100500	27.9167	-0.207739	-0.0711193	-0.052095		5.47403	1.87403	1.37273	0	0.328442	0.112442	0.0823636	0
	100560	27.9333	-0.206507	-0.0712179	-0.0499264		5.44156	1.87662	1.31558	0	0.326494	0.112597	0.0789351	0
	100620	27.95	-0.206409	-0.0677186	-0.0511586		5.43896	1.78442	1.34805	0	0.326338	0.107065	0.0808831	0
	100680	27.9667	-0.207444	-0.070725	-0.0527357		5.46623	1.86364	1.38961	0	0.327974	0.111818	0.0833766	0
	100740	27.9833	-0.208232	-0.0681129	-0.0549043		5.48701	1.79481	1.44675	0	0.329221	0.107688	0.0868052	0
	100800	28	-0.208626	-0.07038	-0.0551507		5.4974	1.85455	1.45325	0	0.329844	0.111273	0.0871948	0
	100860	28.0167	-0.209021	-0.0719571	-0.0544114		5.50779	1.8961	1.43377	0	0.330468	0.113766	0.086026	0
	100920	28.0333	-0.209267	-0.070725	-0.0522429		5.51429	1.86364	1.37662	0	0.330857	0.111818	0.0825974	0
	100980	28.05	-0.209366	-0.0715136	-0.0529329		5.51688	1.88442	1.39481	0	0.331013	0.113065	0.0836883	0
	101040	28.0667	-0.209218	-0.0706757	-0.0546086		5.51299	1.86234	1.43896	0	0.330779	0.11174	0.0863377	0
	101100	28.0833	-0.209661	-0.0708729	-0.0550029		5.52468	1.86753	1.44935	0	0.331481	0.112052	0.086961	0
	101160	28.1	-0.209267	-0.0706264	-0.0587486		5.51429	1.86104	1.54805	0	0.330857	0.111662	0.0928831	0
	101220	28.1167	-0.209514	-0.0727457	-0.0642193		5.52078	1.91688	1.69221	0	0.331247	0.115013	0.101532	0
	101280	28.1333	-0.209514	-0.0716614	-0.0632829		5.52078	1.88831	1.66753	0	0.331247	0.113299	0.100052	0
	101340	28.15	-0.209563	-0.0714643	-0.0553971		5.52208	1.88312	1.45974	0	0.331325	0.112987	0.0875844	0
	101400	28.1667	-0.210253	-0.0709714	-0.050715		5.54026	1.87013	1.33636	0	0.332416	0.112208	0.0801818	0
	101460	28.1833	-0.209218	-0.0709714	-0.051405		5.51299	1.87013	1.35455	0	0.330779	0.112208	0.0812727	0
	101520	28.2	-0.209514	-0.0725486	-0.051405		5.52078	1.91169	1.35455	0	0.331247	0.114701	0.0812727	0
	101580	28.2167	-0.209366	-0.0690493	-0.0522921		5.51688	1.81948	1.37792	0	0.331013	0.109169	0.0826753	0
	101640	28.2333	-0.209366	-0.0711193	-0.0492364		5.51688	1.87403	1.2974	0	0.331013	0.112442	0.0778442	0
	101700	28.25	-0.209366	-0.0717107	-0.0506164		5.51688	1.88961	1.33377	0	0.331013	0.113377	0.080026	0
	101760	28.2667	-0.210204	-0.0721543	-0.0523907		5.53896	1.9013	1.38052	0	0.332338	0.114078	0.0828312	0
	101820	28.2833	-0.210401	-0.0731893	-0.0548057		5.54416	1.92857	1.44416	0	0.332649	0.115714	0.0866494	0
	101880	28.3	-0.210105	-0.07245	-0.0546579		5.53636	1.90909	1.44026	0	0.332182	0.114545	0.0864156	0
	101940	28.3167	-0.210105	-0.0733371	-0.0541157		5.53636	1.93247	1.42597	0	0.332182	0.115948	0.0855584	0
	102000	28.3333	-0.209563	-0.0672257	-0.05313		5.52208	1.77143	1.4	0	0.331325	0.106286	0.084	0
	102060	28.35	-0.210746	-0.0706757	-0.0529329		5.55325	1.86234	1.39481	0	0.333195	0.11174	0.0836883	0
	102120	28.3667	-0.210549	-0.0700843	-0.0544607		5.54805	1.84675	1.43506	0	0.332883	0.110805	0.0861039	0
	102180	28.3833	-0.210746	-0.069	-0.0543621		5.55325	1.81818	1.43247	0	0.333195	0.109091	0.0859481	0
	102240	28.4	-0.211386	-0.0706757	-0.0570236		5.57013	1.86234	1.5026	0	0.334208	0.11174	0.0901558	0
	102300	28.4167	-0.211485	-0.0709221	-0.0635786		5.57273	1.86883	1.67532	0	0.334364	0.11213	0.100519	0
	102360	28.4333	-0.211929	-0.0711686	-0.0633814		5.58442	1.87532	1.67013	0	0.335065	0.112519	0.100208	0
	102420	28.45	-0.211485	-0.0706757	-0.0590936		5.57273	1.86234	1.55714	0	0.334364	0.11174	0.0934286	0
	102480	28.4667	-0.21114	-0.0699857	-0.0490886		5.56364	1.84416	1.29351	0	0.333818	0.110649	0.0776104	0
	102540	28.4833	-0.21183	-0.0711193	-0.0533271		5.58182	1.87403	1.40519	0	0.334909	0.112442	0.0843117	0
	102600	28.5	-0.212668	-0.07038	-0.0513064		5.6039	1.85455	1.35195	0	0.336234	0.111273	0.0811169	0
	102660	28.5167	-0.212816	-0.0717107	-0.0528343		5.60779	1.88961	1.39221	0	0.336468	0.113377	0.0835325	0
	102720	28.5333	-0.212421	-0.0702814	-0.050025		5.5974	1.85195	1.31818	0	0.335844	0.111117	0.0790909	0
	102780	28.55	-0.212569	-0.072795	-0.0494829		5.6013	1.91818	1.3039	0	0.336078	0.115091	0.0782338	0
	102840	28.5667	-0.212372	-0.0700843	-0.052785		5.5961	1.84675	1.39091	0	0.335766	0.110805	0.0834545	0
	102900	28.5833	-0.212865	-0.0726471	-0.0530314		5.60909	1.91429	1.3974	0	0.336545	0.114857	0.0838442	0
	102960	28.6	-0.212569	-0.0702321	-0.0537707		5.6013	1.85065	1.41688	0	0.336078	0.111039	0.085013	0
	103020	28.6167	-0.212569	-0.0736329	-0.05382		5.6013	1.94026	1.41818	0	0.336078	0.116416	0.0850909	0
	103080	28.6333	-0.212372	-0.0728443	-0.0530807		5.5961	1.91948	1.3987	0	0.335766	0.115169	0.0839221	0
	103140	28.65	-0.212027	-0.0696407	-0.0522921		5.58701	1.83506	1.37792	0	0.335221	0.110104	0.0826753	0
	103200	28.6667	-0.212471	-0.0718586	-0.0537214		5.5987	1.89351	1.41558	0	0.335922	0.11361	0.0849351	0
	103260	28.6833	-0.211929	-0.0737314	-0.0546086		5.58442	1.94286	1.43896	0	0.335065	0.116571	0.0863377	0
	103320	28.7	-0.212126	-0.0733371	-0.0544114		5.58961	1.93247	1.43377	0	0.335377	0.115948	0.086026	0
	103380	28.7167	-0.212471	-0.0718093	-0.0639729		5.5987	1.89221	1.68571	0	0.335922	0.113532	0.101143	0
	103440	28.7333	-0.211682	-0.0692957	-0.0628393		5.57792	1.82597	1.65584	0	0.334675	0.109558	0.0993506	0
	103500	28.75	-0.212126	-0.0706757	-0.0610157		5.58961	1.86234	1.60779	0	0.335377	0.11174	0.0964675	0
	103560	28.7667	-0.212619	-0.068655	-0.0501236		5.6026	1.80909	1.32078	0	0.336156	0.108545	0.0792468	0
	103620	28.7833	-0.213851	-0.0715136	-0.0517993		5.63506	1.88442	1.36494	0	0.338104	0.113065	0.0818961	0
	103680	28.8	-0.213062	-0.0729921	-0.0512079		5.61429	1.92338	1.34935	0	0.336857	0.115403	0.080961	0
	103740	28.8167	-0.21528	-0.0795964	-0.0500743		5.67273	2.0974	1.31948	0	0.340364	0.125844	0.0791688	0
	103800	28.8333	-0.211239	-0.0802371	-0.0523907		5.56623	2.11429	1.38052	0	0.333974	0.126857	0.0828312	0
	103860	28.85	-0.204191	-0.0768857	-0.0478564		5.38052	2.02597	1.26104	0	0.322831	0.121558	0.0756623	0
	103920	28.8667	-0.194432	-0.063135	-0.0517007		5.12338	1.66364	1.36234	0	0.307403	0.0998182	0.0817403	0
	103980	28.8833	-0.195812	-0.0646136	-0.0545593		5.15974	1.7026	1.43766	0	0.309584	0.102156	0.0862597	0
	104040	28.9	-0.197882	-0.0640714	-0.05451		5.21429	1.68831	1.43636	0	0.312857	0.101299	0.0861818	0
	104100	28.9167	-0.199607	-0.065895	-0.0546086		5.25974	1.73636	1.43896	0	0.315584	0.104182	0.0863377	0
	104160	28.9333	-0.201332	-0.0659443	-0.0517007		5.30519	1.73766	1.36234	0	0.318312	0.10426	0.0817403	0
	104220	28.95	-0.202515	-0.0659443	-0.0518486		5.33636	1.73766	1.36623	0	0.320182	0.10426	0.081974	0
	104280	28.9667	-0.204634	-0.0687536	-0.0542143		5.39221	1.81169	1.42857	0	0.323532	0.108701	0.0857143	0
	104340	28.9833	-0.206261	-0.0699857	-0.0539186		5.43506	1.84416	1.42078	0	0.326104	0.110649	0.0852468	0
	104400	29	-0.207345	-0.0723021	-0.0546579		5.46364	1.90519	1.44026	0	0.327818	0.114312	0.0864156	0
	104460	29.0167	-0.207493	-0.07038	-0.0597836		5.46753	1.85455	1.57532	0	0.328052	0.111273	0.0945195	0
	104520	29.0333	-0.207739	-0.0671271	-0.0648107		5.47403	1.76883	1.70779	0	0.328442	0.10613	0.102468	0
	104580	29.05	-0.209711	-0.0679157	-0.0614593		5.52597	1.78961	1.61948	0	0.331558	0.107377	0.0971688	0
	104640	29.0667	-0.210204	-0.070035	-0.0548057		5.53896	1.84545	1.44416	0	0.332338	0.110727	0.0866494	0
	104700	29.0833	-0.211041	-0.0699364	-0.0518979		5.56104	1.84286	1.36753	0	0.333662	0.110571	0.0820519	0
	104760	29.1	-0.210992	-0.0686057	-0.0499264		5.55974	1.80779	1.31558	0	0.333584	0.108468	0.0789351	0
	104820	29.1167	-0.21321	-0.0780193	-0.0517993		5.61818	2.05584	1.36494	0	0.337091	0.123351	0.0818961	0
	104880	29.1333	-0.211534	-0.08142	-0.052095		5.57403	2.14545	1.37273	0	0.334442	0.128727	0.0823636	0
	104940	29.15	-0.204141	-0.074865	-0.0471664		5.37922	1.97273	1.24286	0	0.322753	0.118364	0.0745714	0
	105000	29.1667	-0.195319	-0.0655007	-0.0505671		5.14675	1.72597	1.33247	0	0.308805	0.103558	0.0799481	0
	105060	29.1833	-0.192806	-0.0647121	-0.0533271		5.08052	1.70519	1.40519	0	0.304831	0.102312	0.0843117	0
	105120	29.2	-0.194531	-0.0637264	-0.0540171		5.12597	1.67922	1.42338	0	0.307558	0.100753	0.0854026	0
	105180	29.2167	-0.196798	-0.0657964	-0.0533764		5.18571	1.73377	1.40649	0	0.311143	0.104026	0.0843896	0
	105240	29.2333	-0.198227	-0.0650079	-0.0533271		5.22338	1.71299	1.40519	0	0.313403	0.102779	0.0843117	0
	105300	29.25	-0.198917	-0.0640714	-0.0512571		5.24156	1.68831	1.35065	0	0.314494	0.101299	0.081039	0
	105360	29.2667	-0.201431	-0.066585	-0.053475		5.30779	1.75455	1.40909	0	0.318468	0.105273	0.0845455	0
	105420	29.2833	-0.203698	-0.06831	-0.0535243		5.36753	1.8	1.41039	0	0.322052	0.108	0.0846234	0
	105480	29.3	-0.205521	-0.0701829	-0.0542143		5.41558	1.84935	1.42857	0	0.324935	0.110961	0.0857143	0
	105540	29.3167	-0.205965	-0.0671764	-0.0563336		5.42727	1.77013	1.48442	0	0.325636	0.106208	0.0890649	0
	105600	29.3333	-0.206359	-0.0686057	-0.0631843		5.43766	1.80779	1.66494	0	0.32626	0.108468	0.0998961	0
	105660	29.35	-0.207641	-0.0664864	-0.06348		5.47143	1.75195	1.67273	0	0.328286	0.105117	0.100364	0
	105720	29.3667	-0.209514	-0.0686057	-0.0591429		5.52078	1.80779	1.55844	0	0.331247	0.108468	0.0935065	0
	105780	29.3833	-0.211041	-0.0673736	-0.0475607		5.56104	1.77532	1.25325	0	0.333662	0.106519	0.0751948	0
	105840	29.4	-0.211337	-0.0701336	-0.0543621		5.56883	1.84805	1.43247	0	0.33413	0.110883	0.0859481	0
	105900	29.4167	-0.212027	-0.0754071	-0.05244		5.58701	1.98701	1.38182	0	0.335221	0.119221	0.0829091	0
	105960	29.4333	-0.211682	-0.0795471	-0.049335		5.57792	2.0961	1.3	0	0.334675	0.125766	0.078	0
	106020	29.45	-0.205078	-0.0773786	-0.0490886		5.4039	2.03896	1.29351	0	0.324234	0.122338	0.0776104	0
	106080	29.4667	-0.196995	-0.067275	-0.049335		5.19091	1.77273	1.3	0	0.311455	0.106364	0.078	0
	106140	29.4833	-0.19182	-0.0628886	-0.0518486		5.05455	1.65714	1.36623	0	0.303273	0.0994286	0.081974	0
	106200	29.5	-0.194531	-0.0633814	-0.0532779		5.12597	1.67013	1.4039	0	0.307558	0.100208	0.0842338	0
	106260	29.5167	-0.195714	-0.0621493	-0.0537214		5.15714	1.63766	1.41558	0	0.309429	0.0982597	0.0849351	0
	106320	29.5333	-0.197537	-0.0659443	-0.0536721		5.20519	1.73766	1.41429	0	0.312312	0.10426	0.0848571	0
	106380	29.55	-0.198572	-0.0636771	-0.0521443		5.23247	1.67792	1.37403	0	0.313948	0.100675	0.0824416	0
	106440	29.5667	-0.200544	-0.0644164	-0.0526864		5.28442	1.6974	1.38831	0	0.317065	0.101844	0.0832987	0
	106500	29.5833	-0.202466	-0.0669793	-0.0538693		5.33506	1.76494	1.41948	0	0.320104	0.105896	0.0851688	0
	106560	29.6	-0.204141	-0.0688029	-0.0532779		5.37922	1.81299	1.4039	0	0.322753	0.108779	0.0842338	0
	106620	29.6167	-0.204733	-0.0679157	-0.0547071		5.39481	1.78961	1.44156	0	0.323688	0.107377	0.0864935	0
	106680	29.6333	-0.205669	-0.0680143	-0.0619029		5.41948	1.79221	1.63117	0	0.325169	0.107532	0.0978701	0
	106740	29.65	-0.206211	-0.0650571	-0.0652543		5.43377	1.71429	1.71948	0	0.326026	0.102857	0.103169	0
	106800	29.6667	-0.207986	-0.0673243	-0.0620507		5.48052	1.77403	1.63506	0	0.328831	0.106442	0.0981039	0
	106860	29.6833	-0.209366	-0.0704293	-0.0491871		5.51688	1.85584	1.2961	0	0.331013	0.111351	0.0777662	0
	106920	29.7	-0.209218	-0.0685071	-0.0508136		5.51299	1.80519	1.33896	0	0.330779	0.108312	0.0803377	0
	106980	29.7167	-0.208479	-0.0696407	-0.0523414		5.49351	1.83506	1.37922	0	0.32961	0.110104	0.0827532	0
	107040	29.7333	-0.211485	-0.07797	-0.051405		5.57273	2.05455	1.35455	0	0.334364	0.123273	0.0812727	0
	107100	29.75	-0.206704	-0.0750129	-0.0519964		5.44675	1.97662	1.37013	0	0.326805	0.118597	0.0822078	0
	107160	29.7667	-0.201135	-0.0764914	-0.0478071		5.3	2.01558	1.25974	0	0.318	0.120935	0.0755844	0
	107220	29.7833	-0.191179	-0.0616071	-0.0507643		5.03766	1.62338	1.33766	0	0.30226	0.0974026	0.0802597	0
	107280	29.8	-0.190539	-0.0645643	-0.0543621		5.02078	1.7013	1.43247	0	0.301247	0.102078	0.0859481	0
	107340	29.8167	-0.19251	-0.0596357	-0.0538693		5.07273	1.57143	1.41948	0	0.304364	0.0942857	0.0851688	0
	107400	29.8333	-0.19458	-0.0636279	-0.0534257		5.12727	1.67662	1.40779	0	0.307636	0.100597	0.0844675	0
	107460	29.85	-0.19596	-0.0649586	-0.0536721		5.16364	1.71169	1.41429	0	0.309818	0.102701	0.0848571	0
	107520	29.8667	-0.197192	-0.0628886	-0.0543621		5.1961	1.65714	1.43247	0	0.311766	0.0994286	0.0859481	0
	107580	29.8833	-0.2001	-0.0653529	-0.0523907		5.27273	1.72208	1.38052	0	0.316364	0.103325	0.0828312	0
	107640	29.9	-0.202269	-0.0669793	-0.0531793		5.32987	1.76494	1.4013	0	0.319792	0.105896	0.0840779	0
	107700	29.9167	-0.203501	-0.0677679	-0.0542636		5.36234	1.78571	1.42987	0	0.32174	0.107143	0.0857922	0
	107760	29.9333	-0.204289	-0.06831	-0.0626421		5.38312	1.8	1.65065	0	0.322987	0.108	0.099039	0
	107820	29.95	-0.204733	-0.0661414	-0.0637757		5.39481	1.74286	1.68052	0	0.323688	0.104571	0.100831	0
	107880	29.9667	-0.206458	-0.065895	-0.0617057		5.44026	1.73636	1.62597	0	0.326416	0.104182	0.0975584	0
	107940	29.9833	-0.207641	-0.0675214	-0.0526371		5.47143	1.77922	1.38701	0	0.328286	0.106753	0.0832208	0
	108000	30	-0.207838	-0.06831	-0.0521936		5.47662	1.8	1.37532	0	0.328597	0.108	0.0825195	0
	108060	30.0167	-0.207739	-0.0668314	-0.0512079		5.47403	1.76104	1.34935	0	0.328442	0.105662	0.080961	0
	108120	30.0333	-0.210351	-0.0762943	-0.05244		5.54286	2.01039	1.38182	0	0.332571	0.120623	0.0829091	0
	108180	30.05	-0.208281	-0.0781179	-0.0508136		5.48831	2.05844	1.33896	0	0.329299	0.123506	0.0803377	0
	108240	30.0667	-0.201776	-0.0755057	-0.0502714		5.31688	1.98961	1.32468	0	0.319013	0.119377	0.0794805	0
	108300	30.0833	-0.193791	-0.0660429	-0.0512079		5.10649	1.74026	1.34935	0	0.30639	0.104416	0.080961	0
	108360	30.1	-0.189257	-0.0639729	-0.0538693		4.98701	1.68571	1.41948	0	0.299221	0.101143	0.0851688	0
	108420	30.1167	-0.190391	-0.0596357	-0.0540664		5.01688	1.57143	1.42468	0	0.301013	0.0942857	0.0854805	0
	108480	30.1333	-0.192411	-0.0634307	-0.0542143		5.07013	1.67143	1.42857	0	0.304208	0.100286	0.0857143	0
	108540	30.15	-0.194481	-0.0659936	-0.0542636		5.12468	1.73896	1.42987	0	0.307481	0.104338	0.0857922	0
	108600	30.1667	-0.196157	-0.06348	-0.0525879		5.16883	1.67273	1.38571	0	0.31013	0.100364	0.0831429	0
	108660	30.1833	-0.198424	-0.0630857	-0.0533764		5.22857	1.66234	1.40649	0	0.313714	0.0997403	0.0843896	0
	108720	30.2	-0.200297	-0.0660921	-0.0538693		5.27792	1.74156	1.41948	0	0.316675	0.104494	0.0851688	0
	108780	30.2167	-0.201726	-0.0681621	-0.0551507		5.31558	1.7961	1.45325	0	0.318935	0.107766	0.0871948	0
	108840	30.2333	-0.202712	-0.069	-0.0581079		5.34156	1.81818	1.53117	0	0.320494	0.109091	0.0918701	0
	108900	30.25	-0.202959	-0.0661907	-0.0653036		5.34805	1.74416	1.72078	0	0.320883	0.104649	0.103247	0
	108960	30.2667	-0.204043	-0.0655007	-0.0636771		5.37662	1.72597	1.67792	0	0.322597	0.103558	0.100675	0
	109020	30.2833	-0.205965	-0.0651557	-0.0577629		5.42727	1.71688	1.52208	0	0.325636	0.103013	0.0913247	0
	109080	30.3	-0.208429	-0.0745693	-0.0523414		5.49221	1.96494	1.37922	0	0.329532	0.117896	0.0827532	0
	109140	30.3167	-0.208577	-0.067275	-0.0512571		5.4961	1.77273	1.35065	0	0.329766	0.106364	0.081039	0
	109200	30.3333	-0.20838	-0.0691971	-0.0504686		5.49091	1.82338	1.32987	0	0.329455	0.109403	0.0797922	0
	109260	30.35	-0.20976	-0.0778714	-0.05244		5.52727	2.05195	1.38182	0	0.331636	0.123117	0.0829091	0
	109320	30.3667	-0.204141	-0.0767871	-0.0504193		5.37922	2.02338	1.32857	0	0.322753	0.121403	0.0797143	0
	109380	30.3833	-0.197784	-0.0708729	-0.0513064		5.21169	1.86753	1.35195	0	0.312701	0.112052	0.0811169	0
	109440	30.4	-0.189996	-0.0621986	-0.0531793		5.00649	1.63896	1.4013	0	0.30039	0.0983377	0.0840779	0
	109500	30.4167	-0.190539	-0.06072	-0.0551507		5.02078	1.6	1.45325	0	0.301247	0.096	0.0871948	0
	109560	30.4333	-0.192461	-0.0630364	-0.0543621		5.07143	1.66104	1.43247	0	0.304286	0.0996623	0.0859481	0
	109620	30.45	-0.19389	-0.0640714	-0.0551507		5.10909	1.68831	1.45325	0	0.306545	0.101299	0.0871948	0
	109680	30.4667	-0.195467	-0.0642193	-0.0532779		5.15065	1.69221	1.4039	0	0.309039	0.101532	0.0842338	0
	109740	30.4833	-0.197389	-0.0644164	-0.05313		5.2013	1.6974	1.4	0	0.312078	0.101844	0.084	0
	109800	30.5	-0.199804	-0.0653529	-0.0547071		5.26494	1.72208	1.44156	0	0.315896	0.103325	0.0864935	0
	109860	30.5167	-0.201135	-0.0671764	-0.0554464		5.3	1.77013	1.46104	0	0.318	0.106208	0.0876623	0
	109920	30.5333	-0.202367	-0.0678664	-0.0564321		5.33247	1.78831	1.48701	0	0.319948	0.107299	0.0892208	0
	109980	30.55	-0.202811	-0.0664371	-0.0654514		5.34416	1.75065	1.72468	0	0.320649	0.105039	0.103481	0
	110040	30.5667	-0.203994	-0.0650571	-0.06279		5.37532	1.71429	1.65455	0	0.322519	0.102857	0.0992727	0
	110100	30.5833	-0.205916	-0.0659443	-0.06072		5.42597	1.73766	1.6	0	0.325558	0.10426	0.096	0
	110160	30.6	-0.207246	-0.06831	-0.0470679		5.46104	1.8	1.24026	0	0.327662	0.108	0.0744156	0
	110220	30.6167	-0.20769	-0.0681129	-0.0532286		5.47273	1.79481	1.4026	0	0.328364	0.107688	0.0841558	0
	110280	30.6333	-0.206901	-0.0670779	-0.0516514		5.45195	1.76753	1.36104	0	0.327117	0.106052	0.0816623	0
	110340	30.65	-0.209366	-0.0781179	-0.054165		5.51688	2.05844	1.42727	0	0.331013	0.123506	0.0856364	0
	110400	30.6667	-0.205571	-0.0765407	-0.0532286		5.41688	2.01688	1.4026	0	0.325013	0.121013	0.0841558	0
	110460	30.6833	-0.199509	-0.0724993	-0.0495321		5.25714	1.91039	1.30519	0	0.315429	0.114623	0.0783117	0
	110520	30.7	-0.190539	-0.0621	-0.0535243		5.02078	1.63636	1.41039	0	0.301247	0.0981818	0.0846234	0
	110580	30.7167	-0.189011	-0.0636279	-0.0542636		4.98052	1.67662	1.42987	0	0.298831	0.100597	0.0857922	0
	110640	30.7333	-0.190933	-0.0604736	-0.0557914		5.03117	1.59351	1.47013	0	0.30187	0.0956104	0.0882078	0
	110700	30.75	-0.192609	-0.0643179	-0.0538693		5.07532	1.69481	1.41948	0	0.304519	0.101688	0.0851688	0
	110760	30.7667	-0.194383	-0.0643671	-0.05382		5.12208	1.6961	1.41818	0	0.307325	0.101766	0.0850909	0
	110820	30.7833	-0.194974	-0.0617057	-0.05313		5.13766	1.62597	1.4	0	0.30826	0.0975584	0.084	0
	110880	30.8	-0.197537	-0.0640221	-0.0546086		5.20519	1.68701	1.43896	0	0.312312	0.101221	0.0863377	0
	110940	30.8167	-0.19941	-0.0671764	-0.0547071		5.25455	1.77013	1.44156	0	0.315273	0.106208	0.0864935	0
	111000	30.8333	-0.200248	-0.0671764	-0.0548057		5.27662	1.77013	1.44416	0	0.316597	0.106208	0.0866494	0
	111060	30.85	-0.200839	-0.0670286	-0.0611143		5.29221	1.76623	1.61039	0	0.317532	0.105974	0.0966234	0
	111120	30.8667	-0.200938	-0.0645643	-0.0666343		5.29481	1.7013	1.75584	0	0.317688	0.102078	0.105351	0
	111180	30.8833	-0.203156	-0.0646136	-0.0627407		5.35325	1.7026	1.65325	0	0.321195	0.102156	0.0991948	0
	111240	30.9	-0.204979	-0.066585	-0.0522921		5.4013	1.75455	1.37792	0	0.324078	0.105273	0.0826753	0
	111300	30.9167	-0.205029	-0.0675214	-0.0525386		5.4026	1.77922	1.38442	0	0.324156	0.106753	0.0830649	0
	111360	30.9333	-0.204684	-0.0682114	-0.052095		5.39351	1.7974	1.37273	0	0.32361	0.107844	0.0823636	0
	111420	30.95	-0.205866	-0.0708729	-0.05313		5.42468	1.86753	1.4	0	0.325481	0.112052	0.084	0
	111480	30.9667	-0.205176	-0.0754071	-0.0525879		5.40649	1.98701	1.38571	0	0.32439	0.119221	0.0831429	0
	111540	30.9833	-0.200494	-0.0752593	-0.0497786		5.28312	1.98312	1.31169	0	0.316987	0.118987	0.0787013	0
	111600	31	-0.19182	-0.0651557	-0.0520457		5.05455	1.71688	1.37143	0	0.303273	0.103013	0.0822857	0
	111660	31.0167	-0.187039	-0.0628886	-0.05451		4.92857	1.65714	1.43636	0	0.295714	0.0994286	0.0861818	0
	111720	31.0333	-0.188715	-0.061065	-0.0550521		4.97273	1.60909	1.45065	0	0.298364	0.0965455	0.087039	0
	111780	31.05	-0.190637	-0.0631843	-0.0548057		5.02338	1.66494	1.44416	0	0.301403	0.0998961	0.0866494	0
	111840	31.0667	-0.192116	-0.0643671	-0.0537707		5.06234	1.6961	1.41688	0	0.30374	0.101766	0.085013	0
	111900	31.0833	-0.193151	-0.0617057	-0.0529329		5.08961	1.62597	1.39481	0	0.305377	0.0975584	0.0836883	0
	111960	31.1	-0.194974	-0.0638743	-0.0546086		5.13766	1.68312	1.43896	0	0.30826	0.100987	0.0863377	0
	112020	31.1167	-0.196798	-0.06555	-0.0553971		5.18571	1.72727	1.45974	0	0.311143	0.103636	0.0875844	0
	112080	31.1333	-0.197734	-0.06624	-0.0551507		5.21039	1.74545	1.45325	0	0.312623	0.104727	0.0871948	0
	112140	31.15	-0.199164	-0.0667329	-0.0580586		5.24805	1.75844	1.52987	0	0.314883	0.105506	0.0917922	0
	112200	31.1667	-0.199607	-0.06624	-0.0655007		5.25974	1.74545	1.72597	0	0.315584	0.104727	0.103558	0
	112260	31.1833	-0.199903	-0.0635293	-0.0648107		5.26753	1.67403	1.70779	0	0.316052	0.100442	0.102468	0
	112320	31.2	-0.20148	-0.0647614	-0.057615		5.30909	1.70649	1.51818	0	0.318545	0.10239	0.0910909	0
	112380	31.2167	-0.201726	-0.0646136	-0.0498279		5.31558	1.7026	1.31299	0	0.318935	0.102156	0.0787792	0
	112440	31.2333	-0.202416	-0.0668314	-0.0528343		5.33377	1.76104	1.39221	0	0.320026	0.105662	0.0835325	0
	112500	31.25	-0.202564	-0.0683593	-0.0535736		5.33766	1.8013	1.41169	0	0.32026	0.108078	0.0847013	0
	112560	31.2667	-0.204092	-0.0748157	-0.0524893		5.37792	1.97143	1.38312	0	0.322675	0.118286	0.082987	0
	112620	31.2833	-0.200051	-0.0759493	-0.0513557		5.27143	2.0013	1.35325	0	0.316286	0.120078	0.0811948	0
	112680	31.3	-0.192954	-0.0706264	-0.0502714		5.08442	1.86104	1.32468	0	0.305065	0.111662	0.0794805	0
	112740	31.3167	-0.185364	-0.0578614	-0.0533764		4.88442	1.52468	1.40649	0	0.293065	0.0914805	0.0843896	0
	112800	31.3333	-0.186546	-0.0620507	-0.0547071		4.91558	1.63506	1.44156	0	0.294935	0.0981039	0.0864935	0
	112860	31.35	-0.188518	-0.0620014	-0.0556929		4.96753	1.63377	1.46753	0	0.298052	0.098026	0.0880519	0
	112920	31.3667	-0.189799	-0.0617057	-0.0544114		5.0013	1.62597	1.43377	0	0.300078	0.0975584	0.086026	0
	112980	31.3833	-0.190982	-0.06417	-0.0534257		5.03247	1.69091	1.40779	0	0.301948	0.101455	0.0844675	0
	113040	31.4	-0.192264	-0.0618536	-0.0535243		5.06623	1.62987	1.41039	0	0.303974	0.0977922	0.0846234	0
	113100	31.4167	-0.193841	-0.0638743	-0.0544607		5.10779	1.68312	1.43506	0	0.306468	0.100987	0.0861039	0
	113160	31.4333	-0.194876	-0.0659936	-0.0555943		5.13506	1.73896	1.46494	0	0.308104	0.104338	0.0878961	0
	113220	31.45	-0.196108	-0.0661907	-0.0563829		5.16753	1.74416	1.48571	0	0.310052	0.104649	0.0891429	0
	113280	31.4667	-0.196256	-0.0655993	-0.0633814		5.17143	1.72857	1.67013	0	0.310286	0.103714	0.100208	0
	113340	31.4833	-0.197143	-0.0630364	-0.0642193		5.19481	1.66104	1.69221	0	0.311688	0.0996623	0.101532	0
	113400	31.5	-0.198917	-0.0633321	-0.0622971		5.24156	1.66883	1.64156	0	0.314494	0.10013	0.0984935	0
	113460	31.5167	-0.199952	-0.0664371	-0.0507643		5.26883	1.75065	1.33766	0	0.31613	0.105039	0.0802597	0
	113520	31.5333	-0.199311	-0.0655993	-0.0544607		5.25195	1.72857	1.43506	0	0.315117	0.103714	0.0861039	0
	113580	31.55	-0.199903	-0.0646629	-0.0513064		5.26753	1.7039	1.35195	0	0.316052	0.102234	0.0811169	0
	113640	31.5667	-0.202614	-0.0736329	-0.0514543		5.33896	1.94026	1.35584	0	0.320338	0.116416	0.0813506	0
	113700	31.5833	-0.200346	-0.0745693	-0.0537214		5.27922	1.96494	1.41558	0	0.316753	0.117896	0.0849351	0
	113760	31.6	-0.193989	-0.0728443	-0.0497786		5.11169	1.91948	1.31169	0	0.306701	0.115169	0.0787013	0
	113820	31.6167	-0.185659	-0.0599807	-0.0532286		4.89221	1.58052	1.4026	0	0.293532	0.0948312	0.0841558	0
	113880	31.6333	-0.183639	-0.0606707	-0.0549536		4.83896	1.5987	1.44805	0	0.290338	0.0959221	0.0868831	0
	113940	31.65	-0.185709	-0.0603257	-0.0553479		4.89351	1.58961	1.45844	0	0.29361	0.0953766	0.0875065	0
	114000	31.6667	-0.187335	-0.063135	-0.0553479		4.93636	1.66364	1.45844	0	0.296182	0.0998182	0.0875065	0
	114060	31.6833	-0.188961	-0.0622971	-0.05451		4.97922	1.64156	1.43636	0	0.298753	0.0984935	0.0861818	0
	114120	31.7	-0.189651	-0.0602271	-0.0518486		4.9974	1.58701	1.36623	0	0.299844	0.0952208	0.081974	0
	114180	31.7167	-0.191721	-0.061755	-0.0542636		5.05195	1.62727	1.42987	0	0.303117	0.0976364	0.0857922	0
	114240	31.7333	-0.192954	-0.0657964	-0.0547071		5.08442	1.73377	1.44156	0	0.305065	0.104026	0.0864935	0
	114300	31.75	-0.193841	-0.0653529	-0.0556436		5.10779	1.72208	1.46623	0	0.306468	0.103325	0.087974	0
	114360	31.7667	-0.194876	-0.066585	-0.0601286		5.13506	1.75455	1.58442	0	0.308104	0.105273	0.0950649	0
	114420	31.7833	-0.195516	-0.0643179	-0.0650079		5.15195	1.69481	1.71299	0	0.309117	0.101688	0.102779	0
	114480	31.8	-0.197241	-0.063135	-0.06279		5.1974	1.66364	1.65455	0	0.311844	0.0998182	0.0992727	0
	114540	31.8167	-0.198227	-0.0651064	-0.0539186		5.22338	1.71558	1.42078	0	0.313403	0.102935	0.0852468	0
	114600	31.8333	-0.198621	-0.0649586	-0.0517007		5.23377	1.71169	1.36234	0	0.314026	0.102701	0.0817403	0
	114660	31.85	-0.198276	-0.06555	-0.0529821		5.22468	1.72727	1.3961	0	0.313481	0.103636	0.0837662	0
	114720	31.8667	-0.199804	-0.0687536	-0.0522429		5.26494	1.81169	1.37662	0	0.315896	0.108701	0.0825974	0
	114780	31.8833	-0.200248	-0.0750129	-0.0523414		5.27662	1.97662	1.37922	0	0.316597	0.118597	0.0827532	0
	114840	31.9	-0.195861	-0.0728443	-0.0499264		5.16104	1.91948	1.31558	0	0.309662	0.115169	0.0789351	0
	114900	31.9167	-0.188469	-0.0646629	-0.0517007		4.96623	1.7039	1.36234	0	0.297974	0.102234	0.0817403	0
	114960	31.9333	-0.182653	-0.0601779	-0.0553479		4.81299	1.58571	1.45844	0	0.288779	0.0951429	0.0875065	0
	115020	31.95	-0.184033	-0.0613114	-0.0557421		4.84935	1.61558	1.46883	0	0.290961	0.0969351	0.0881299	0
	115080	31.9667	-0.185216	-0.0602764	-0.0535243		4.88052	1.58831	1.41039	0	0.292831	0.0952987	0.0846234	0
	115140	31.9833	-0.186497	-0.0618043	-0.0552		4.91429	1.62857	1.45455	0	0.294857	0.0977143	0.0872727	0
	115200	32	-0.187631	-0.0609171	-0.0527357		4.94416	1.60519	1.38961	0	0.296649	0.0963117	0.0833766	0
	115260	32.0167	-0.189602	-0.0621	-0.0531793		4.9961	1.63636	1.4013	0	0.299766	0.0981818	0.0840779	0
	115320	32.0333	-0.191426	-0.0647121	-0.0546086		5.04416	1.70519	1.43896	0	0.302649	0.102312	0.0863377	0
	115380	32.05	-0.192165	-0.0649586	-0.0559886		5.06364	1.71169	1.47532	0	0.303818	0.102701	0.0885195	0
	115440	32.0667	-0.192806	-0.0653529	-0.0575164		5.08052	1.72208	1.51558	0	0.304831	0.103325	0.0909351	0
	115500	32.0833	-0.193249	-0.0646629	-0.0632336		5.09221	1.7039	1.66623	0	0.305532	0.102234	0.099974	0
	115560	32.1	-0.194235	-0.0626914	-0.0617057		5.11818	1.65195	1.62597	0	0.307091	0.0991169	0.0975584	0
	115620	32.1167	-0.195566	-0.063135	-0.0543621		5.15325	1.66364	1.43247	0	0.309195	0.0998182	0.0859481	0
	115680	32.1333	-0.196502	-0.064515	-0.0512079		5.17792	1.7	1.34935	0	0.310675	0.102	0.080961	0
	115740	32.15	-0.196847	-0.0664371	-0.05244		5.18701	1.75065	1.38182	0	0.311221	0.105039	0.0829091	0
	115800	32.1667	-0.196551	-0.0657964	-0.0533271		5.17922	1.73377	1.40519	0	0.310753	0.104026	0.0843117	0
	115860	32.1833	-0.198424	-0.0741257	-0.0537707		5.22857	1.95325	1.41688	0	0.313714	0.117195	0.085013	0
	115920	32.2	-0.194481	-0.0737314	-0.0501729		5.12468	1.94286	1.32208	0	0.307481	0.116571	0.0793247	0
	115980	32.2167	-0.189405	-0.0686057	-0.0513557		4.99091	1.80779	1.35325	0	0.299455	0.108468	0.0811948	0
	116040	32.2333	-0.181273	-0.0572207	-0.0536229		4.77662	1.50779	1.41299	0	0.286597	0.0904675	0.0847792	0
	116100	32.25	-0.181914	-0.0589457	-0.054165		4.79351	1.55325	1.42727	0	0.28761	0.0931948	0.0856364	0
	116160	32.2667	-0.183491	-0.0600793	-0.0543129		4.83506	1.58312	1.43117	0	0.290104	0.094987	0.0858701	0
	116220	32.2833	-0.184772	-0.0619521	-0.0528343		4.86883	1.63247	1.39221	0	0.29213	0.0979481	0.0835325	0
	116280	32.3	-0.186054	-0.0619029	-0.0536721		4.9026	1.63117	1.41429	0	0.294156	0.0978701	0.0848571	0
	116340	32.3167	-0.187532	-0.0612129	-0.0519964		4.94156	1.61299	1.37013	0	0.296494	0.0967792	0.0822078	0
	116400	32.3333	-0.189405	-0.0630857	-0.0525386		4.99091	1.66234	1.38442	0	0.299455	0.0997403	0.0830649	0
	116460	32.35	-0.190243	-0.0656979	-0.0537707		5.01299	1.73117	1.41688	0	0.300779	0.10387	0.085013	0
	116520	32.3667	-0.190933	-0.0637264	-0.0541157		5.03117	1.67922	1.42597	0	0.30187	0.100753	0.0855584	0
	116580	32.3833	-0.191721	-0.0647121	-0.0592907		5.05195	1.70519	1.56234	0	0.303117	0.102312	0.0937403	0
	116640	32.4	-0.192362	-0.0615086	-0.06141		5.06883	1.62078	1.61818	0	0.30413	0.0972468	0.0970909	0
	116700	32.4167	-0.19389	-0.0621986	-0.0614593		5.10909	1.63896	1.61948	0	0.306545	0.0983377	0.0971688	0
	116760	32.4333	-0.194826	-0.0653036	-0.0493843		5.13377	1.72078	1.3013	0	0.308026	0.103247	0.0780779	0
	116820	32.45	-0.195319	-0.064515	-0.0517993		5.14675	1.7	1.36494	0	0.308805	0.102	0.0818961	0
	116880	32.4667	-0.194728	-0.0647614	-0.0521443		5.13117	1.70649	1.37403	0	0.30787	0.10239	0.0824416	0
	116940	32.4833	-0.197094	-0.0728936	-0.0502714		5.19351	1.92078	1.32468	0	0.31161	0.115247	0.0794805	0
	117000	32.5	-0.194334	-0.07383	-0.0509614		5.12078	1.94545	1.34286	0	0.307247	0.116727	0.0805714	0
	117060	32.5167	-0.189208	-0.0698871	-0.050025		4.98571	1.84156	1.31818	0	0.299143	0.110494	0.0790909	0
	117120	32.5333	-0.180928	-0.0582557	-0.0530807		4.76753	1.53506	1.3987	0	0.286052	0.0921039	0.0839221	0
	117180	32.55	-0.1794	-0.0637757	-0.0552493		4.72727	1.68052	1.45584	0	0.283636	0.100831	0.0873506	0
	117240	32.5667	-0.181174	-0.0595371	-0.0532779		4.77403	1.56883	1.4039	0	0.286442	0.0941299	0.0842338	0
	117300	32.5833	-0.182308	-0.0597343	-0.0534257		4.8039	1.57403	1.40779	0	0.288234	0.0944416	0.0844675	0
	117360	32.6	-0.183885	-0.0618043	-0.0534257		4.84545	1.62857	1.40779	0	0.290727	0.0977143	0.0844675	0
	117420	32.6167	-0.18423	-0.0587979	-0.0527357		4.85455	1.54935	1.38961	0	0.291273	0.092961	0.0833766	0
	117480	32.6333	-0.186596	-0.0625436	-0.0509121		4.91688	1.64805	1.34156	0	0.295013	0.0988831	0.0804935	0
	117540	32.65	-0.187828	-0.0640714	-0.0527357		4.94935	1.68831	1.38961	0	0.296961	0.101299	0.0833766	0
	117600	32.6667	-0.188764	-0.06417	-0.0532286		4.97403	1.69091	1.4026	0	0.298442	0.101455	0.0841558	0
	117660	32.6833	-0.189504	-0.0647121	-0.0537707		4.99351	1.70519	1.41688	0	0.29961	0.102312	0.085013	0
	117720	32.7	-0.189553	-0.0632829	-0.0583543		4.99481	1.66753	1.53766	0	0.299688	0.100052	0.0922597	0
	117780	32.7167	-0.191229	-0.06141	-0.0614593		5.03896	1.61818	1.61948	0	0.302338	0.0970909	0.0971688	0
	117840	32.7333	-0.192658	-0.0629871	-0.0586993		5.07662	1.65974	1.54675	0	0.304597	0.0995844	0.0928052	0
	117900	32.75	-0.193742	-0.064515	-0.0507643		5.10519	1.7	1.33766	0	0.306312	0.102	0.0802597	0
	117960	32.7667	-0.193348	-0.06486	-0.0509614		5.09481	1.70909	1.34286	0	0.305688	0.102545	0.0805714	0
	118020	32.7833	-0.19596	-0.0704786	-0.0499757		5.16364	1.85714	1.31688	0	0.309818	0.111429	0.079013	0
	118080	32.8	-0.194728	-0.0739286	-0.0494829		5.13117	1.94805	1.3039	0	0.30787	0.116883	0.0782338	0
	118140	32.8167	-0.189454	-0.0702321	-0.0509121		4.99221	1.85065	1.34156	0	0.299532	0.111039	0.0804935	0
	118200	32.8333	-0.18147	-0.0617057	-0.0507643		4.78182	1.62597	1.33766	0	0.286909	0.0975584	0.0802597	0
	118260	32.85	-0.177626	-0.0601779	-0.0532286		4.68052	1.58571	1.4026	0	0.280831	0.0951429	0.0841558	0
	118320	32.8667	-0.179154	-0.061065	-0.0532779		4.72078	1.60909	1.4039	0	0.283247	0.0965455	0.0842338	0
	118380	32.8833	-0.181322	-0.0599807	-0.0535736		4.77792	1.58052	1.41169	0	0.286675	0.0948312	0.0847013	0
	118440	32.9	-0.18285	-0.0606214	-0.0523414		4.81818	1.5974	1.37922	0	0.289091	0.0958442	0.0827532	0
	118500	32.9167	-0.183737	-0.0591429	-0.0520457		4.84156	1.55844	1.37143	0	0.290494	0.0935065	0.0822857	0
	118560	32.9333	-0.185758	-0.0618043	-0.0521443		4.89481	1.62857	1.37403	0	0.293688	0.0977143	0.0824416	0
	118620	32.95	-0.187483	-0.0638743	-0.0506657		4.94026	1.68312	1.33506	0	0.296416	0.100987	0.0801039	0
	118680	32.9667	-0.188814	-0.0644657	-0.0523414		4.97532	1.6987	1.37922	0	0.298519	0.101922	0.0827532	0
	118740	32.9833	-0.18975	-0.0640221	-0.0519964		5	1.68701	1.37013	0	0.3	0.101221	0.0822078	0
	118800	33	-0.189849	-0.0630857	-0.0539679		5.0026	1.66234	1.42208	0	0.300156	0.0997403	0.0853247	0
	118860	33.0167	-0.191278	-0.0619029	-0.0587979		5.04026	1.63117	1.54935	0	0.302416	0.0978701	0.092961	0
	118920	33.0333	-0.192214	-0.0628886	-0.0605229		5.06494	1.65714	1.59481	0	0.303896	0.0994286	0.0956883	0
	118980	33.05	-0.192855	-0.0637264	-0.0544607		5.08182	1.67922	1.43506	0	0.304909	0.100753	0.0861039	0
	119040	33.0667	-0.193101	-0.0632336	-0.0496307		5.08831	1.66623	1.30779	0	0.305299	0.099974	0.0784675	0
	119100	33.0833	-0.194629	-0.0670286	-0.0495321		5.12857	1.76623	1.30519	0	0.307714	0.105974	0.0783117	0
	119160	33.1	-0.196108	-0.0751114	-0.0496307		5.16753	1.97922	1.30779	0	0.310052	0.118753	0.0784675	0
	119220	33.1167	-0.190834	-0.0694436	-0.0501236		5.02857	1.82987	1.32078	0	0.301714	0.109792	0.0792468	0
	119280	33.1333	-0.184723	-0.0650079	-0.050715		4.86753	1.71299	1.33636	0	0.292052	0.102779	0.0801818	0
	119340	33.15	-0.177823	-0.0622971	-0.0505179		4.68571	1.64156	1.33117	0	0.281143	0.0984935	0.0798701	0
	119400	33.1667	-0.178217	-0.0590443	-0.0529821		4.6961	1.55584	1.3961	0	0.281766	0.0933506	0.0837662	0
	119460	33.1833	-0.1794	-0.0606214	-0.053475		4.72727	1.5974	1.40909	0	0.283636	0.0958442	0.0845455	0
	119520	33.2	-0.181076	-0.0610157	-0.05244		4.77143	1.60779	1.38182	0	0.286286	0.0964675	0.0829091	0
	119580	33.2167	-0.182111	-0.060375	-0.0512079		4.7987	1.59091	1.34935	0	0.287922	0.0954545	0.080961	0
	119640	33.2333	-0.183984	-0.0603257	-0.0532286		4.84805	1.58961	1.4026	0	0.290883	0.0953766	0.0841558	0
	119700	33.25	-0.1863	-0.0627407	-0.0494829		4.90909	1.65325	1.3039	0	0.294545	0.0991948	0.0782338	0
	119760	33.2667	-0.187581	-0.0640714	-0.0505671		4.94286	1.68831	1.33247	0	0.296571	0.101299	0.0799481	0
	119820	33.2833	-0.188271	-0.0635293	-0.0520457		4.96104	1.67403	1.37143	0	0.297662	0.100442	0.0822857	0
[truncated: 4,005 more rows]
