# Supplementary material for: Electrical output of bryophyte microbial fuel cell systems is sufficient to power a radio or an environmental sensor
Source: R Soc Open Sci. 2016 Oct 26;3(10):160249. doi: 10.1098/rsos.160249 (PMC5098967; doi:10.1098/rsos.160249)
Supplement: Supplementary Table 9. BryoMFC manuscript - Dark-Light 4 days Sterile Negative Control - Fig4b and d [file rsos160249supp10.xls]

## Sheet: Sheet1
µW m-2
											Negative Control
	day	Non-sterile	Non-sterile	Non-sterile	Non-sterile	Average	St Dv	St er		day	Non-sterile	Non-sterile	Non-sterile	Average	St Dv	St er
	0	0.576	0.321	0.109	0.341	0.33675	0.190942	0.0954711		0	0.1	0.1	0.15	0.116667	0.0288675	0.0204734
	7	0.432	0.741	0.181	0.423	0.44425	0.229465	0.114733		4	0.23	0.2	0.1	0.176667	0.0680686	0.0482756
	14	1.099	0.301	0.662	0.623	0.67125	0.327856	0.163928		11	0.21	0.27	0.11	0.196667	0.080829	0.0573256
	21	2.573	1.61	0.635	1.599	1.60425	0.791198	0.395599		18	0.31	0.35	0.24	0.3	0.0556776	0.0394877
	40	1.792	2.765	0.712	1.784	1.76325	0.838627	0.419314		22	0.32	0.33	0.44	0.363333	0.0665833	0.0472222
	47	3.714	2.39	1.08	2.451	2.40875	1.0757	0.53785		39	0.21	0.43	0.21	0.283333	0.127017	0.090083
	60	2.59	3.976	1.122	2.823	2.62775	1.17255	0.586274		46	0.44	0.39	0.23	0.353333	0.109697	0.077799
	67	3.204	2.321	1.221	2.255	2.25025	0.811177	0.405588		52	0.43	0.45	0.18	0.353333	0.150444	0.106698
										59	0.57	0.41	0.38	0.453333	0.102144	0.0724423
										63	0.55	0.59	0.43	0.523333	0.0832666	0.0590544
										70	0.59	0.55	0.63	0.59	0.04	0.0283688
											Negative Control
	day	Near-sterile	Near-sterile	Near-sterile	Near-sterile	Average	St Dv	St er		day	Near-sterile	Near-sterile	Near-sterile	Average	St Dv	St er
	0	0.111	0.009	0.008	0.011	0.03475	0.0508486	0.0254243		0	0.0468468	0.118195	0.0536537	0.0728987	0.0393756	0.0230266
	7	0.004	0.075	0.011	0.003	0.02325	0.0346831	0.0173415		4	0.0534535	0.141053	0.0638639	0.0861233	0.0478541	0.0279849
	14	0.112	0.041	0.539	0.059	0.18775	0.236098	0.118049		11	0.0552553	0.185714	0.0614615	0.10081	0.0735944	0.0430377
	21	0.017	0.103	0.114	0.003	0.05925	0.0573316	0.0286658		18	0.0894895	0.268271	0.107908	0.155223	0.0983346	0.0575056
	40	0.088	0.111	0.673	0.069	0.23525	0.292338	0.146169		22	0.103904	0.295038	0.101702	0.166881	0.110992	0.0649078
	47	0.127	0.071	0.086	0.668	0.238	0.287642	0.143821		39	0.0918919	0.291128	0.104705	0.162575	0.111514	0.0652131
	60	0.071	0.226	0.079	0.102	0.1195	0.0722057	0.0361029		46	0.117117	0.372932	0.139139	0.20973	0.141766	0.0829041
	67	0.045	0.134	0.104	0.033	0.079	0.0480347	0.0240174		52	0.12012	0.270827	0.138138	0.176362	0.0823039	0.0481309
	74	0.209	0.089	0.004	0.011	0.07825	0.0953008	0.0476504		59	0.144745	0.351278	0.159359	0.218461	0.115255	0.0674007
										63	0.154354	0.22	0.170571	0.181642	0.0341945	0.0199968
										70	0.039	0.033	0.046	0.0393333	0.00650641	0.00380492
