# Supplementary material for: Electrical output of bryophyte microbial fuel cell systems is sufficient to power a radio or an environmental sensor
Source: R Soc Open Sci. 2016 Oct 26;3(10):160249. doi: 10.1098/rsos.160249 (PMC5098967; doi:10.1098/rsos.160249)
Supplement: Supplementary Table 10. BryoMFC manuscript - MossFM - Fig6 [file rsos160249supp11.xls]

## Sheet: Sheet1
	Area	49	cm2												Area	49	cm2												Area	49	cm2												Area	49	cm2
	CH1						For external res.								CH2														CH3														CH4						For external res.
Index	(-mV)	uA	mV	mA m-2	mW m-2	for OCP)	mV	uA	kΩ					Index	(-mV)	uA	mV	mA m-2	mW m-2	for OCP)	For external res.							Index	(-mV)	uA	mV	mA m-2	mW m-2	for OCP)	For external res.							Index	(-mV)	uA	mV	mA m-2	mW m-2	for OCP)	mV
1	-0.600025	-421.25	600.025	0	0	0	1e-08	1000	1e-08					1	-0.600025	-36.5	600.025	0	0	0	mV	uA	kΩ					1	-0.600025	-65	600.025	0	0	0	mV	uA	kΩ					1	-0.600025	-84.625	600.025	0	0	0	1e-08
2	-0.599025	-372.813	599.025	0	0	0	1e-08	1000	1e-08	Max current (mA m-2)	40.0893			2	-0.599025	-30.1875	599.025	0	0	0	1e-08	1000	1e-08	Max current (mA m-2)	40.9311			2	-0.599025	-61.1875	599.025	0	0	0	1e-08	1000	1e-08	Max current (mA m-2)	30.9222			2	-0.599025	-74.625	599.025	0	0	0	1e-08
3	-0.598026	-337	598.026	0	0	0	1e-08	1000	1e-08	Peak power (mW m-2)	6.66484			3	-0.598026	-25.5	598.026	0	0	0	1e-08	1000	1e-08	Peak power (mW m-2)	6.54842			3	-0.598026	-58.625	598.026	0	0	0	1e-08	1000	1e-08	Peak power (mW m-2)	5.12673			3	-0.598026	-66.75	598.026	0	0	0	1e-08
4	-0.597027	-308.188	597.027	0	0	0	1e-08	1000	1e-08	Max current (uA)	196.438			4	-0.597027	-21.75	597.027	0	0	0	1e-08	1000	1e-08	Max current (uA)	200.563			4	-0.597027	-56.3125	597.027	0	0	0	1e-08	1000	1e-08	Max current (uA)	151.519			4	-0.597027	-60.1875	597.027	0	0	0	1e-08
5	-0.596027	-284	596.027	0	0	0	1e-08	1000	1e-08	Peak power (uW)	32.6577			5	-0.596027	-18.5	596.027	0	0	0	1e-08	1000	1e-08	Peak power (uW)	32.0872			5	-0.596027	-54.375	596.027	0	0	0	1e-08	1000	1e-08	Peak power (uW)	25.121			5	-0.596027	-54.3125	596.027	0	0	0	1e-08
6	-0.595028	-263.25	595.028	0	0	0	1e-08	1000	1e-08					6	-0.595028	-16.1813	595.028	0	0	0	1e-08	1000	1e-08					6	-0.595028	-52.5625	595.028	0	0	0	1e-08	1000	1e-08					6	-0.595028	-49.1875	595.028	0	0	0	1e-08
7	-0.594028	-245.063	594.029	0	0	0	1e-08	1000	1e-08					7	-0.594028	-13.8313	594.029	0	0	0	1e-08	1000	1e-08					7	-0.594028	-51	594.029	0	0	0	1e-08	1000	1e-08					7	-0.594028	-44.625	594.029	0	0	0	1e-08
8	-0.593029	-229	593.029	0	0	0	1e-08	1000	1e-08					8	-0.593029	-11.7563	593.029	0	0	0	1e-08	1000	1e-08					8	-0.593029	-49.125	593.029	0	0	0	1e-08	1000	1e-08					8	-0.593029	-40.25	593.029	0	0	0	1e-08
9	-0.59203	-214.688	592.03	0	0	0	1e-08	1000	1e-08					9	-0.59203	-9.91875	592.03	0	0	0	1e-08	1000	1e-08					9	-0.59203	-47.75	592.03	0	0	0	1e-08	1000	1e-08					9	-0.59203	-36.5	592.03	0	0	0	1e-08
10	-0.59103	-201.813	591.03	0	0	0	1e-08	1000	1e-08					10	-0.59103	-8.24375	591.03	0	0	0	1e-08	1000	1e-08					10	-0.59103	-46.125	591.03	0	0	0	1e-08	1000	1e-08					10	-0.59103	-32.9375	591.03	0	0	0	1e-08
11	-0.590031	-190.125	590.031	0	0	0	1e-08	1000	1e-08					11	-0.590031	-6.725	590.031	0	0	0	1e-08	1000	1e-08					11	-0.590031	-44.9375	590.031	0	0	0	1e-08	1000	1e-08					11	-0.590031	-29.6875	590.031	0	0	0	1e-08
12	-0.589032	-179.375	589.032	0	0	0	1e-08	1000	1e-08					12	-0.589032	-5.35	589.032	0	0	0	1e-08	1000	1e-08					12	-0.589032	-43.25	589.032	0	0	0	1e-08	1000	1e-08					12	-0.589032	-26.6625	589.032	0	0	0	1e-08
13	-0.588032	-169.625	588.032	0	0	0	1e-08	1000	1e-08					13	-0.588032	-4.0875	588.032	0	0	0	1e-08	1000	1e-08					13	-0.588032	-43.3438	588.032	0	0	0	1e-08	1000	1e-08					13	-0.588032	-23.775	588.032	0	0	0	1e-08
14	-0.587033	-160.562	587.033	0	0	0	1e-08	1000	1e-08					14	-0.587033	-2.9125	587.033	0	0	0	1e-08	1000	1e-08					14	-0.587033	-42.05	587.033	0	0	0	1e-08	1000	1e-08					14	-0.587033	-21.075	587.033	0	0	0	1e-08
15	-0.586033	-152.188	586.034	0	0	0	1e-08	1000	1e-08					15	-0.586033	-1.8125	586.034	0	0	0	1e-08	1000	1e-08					15	-0.586033	-40.7813	586.034	0	0	0	1e-08	1000	1e-08					15	-0.586033	-18.5688	586.034	0	0	0	1e-08
16	-0.585034	-144.438	585.034	0	0	0	1e-08	1000	1e-08					16	-0.585034	-0.80625	585.034	0	0	0	1e-08	1000	1e-08					16	-0.585034	-39.5625	585.034	0	0	0	1e-08	1000	1e-08					16	-0.585034	-16.1813	585.034	0	0	0	1e-08
17	-0.584035	-137.25	584.035	0	0	0	1e-08	1000	1e-08					17	-0.584035	0.1375	584.035	0.0280612	0.0163887	584.035	1e-08	1000	1e-08					17	-0.584035	-38.375	584.035	0	0	0	1e-08	1000	1e-08					17	-0.584035	-13.9438	584.035	0	0	0	1e-08
18	-0.583035	-130.438	583.035	0	0	0	1e-08	1000	1e-08					18	-0.583035	1.03188	583.035	0.210587	0.12278	583.035	1e-08	1000	1e-08					18	-0.583035	-37.2063	583.035	0	0	0	1e-08	1000	1e-08					18	-0.583035	-11.8	583.035	0	0	0	1e-08
19	-0.582036	-124.125	582.036	0	0	0	1e-08	1000	1e-08					19	-0.582036	1.86438	582.036	0.380485	0.221456	582.036	1e-08	1000	1e-08					19	-0.582036	-36.0688	582.036	0	0	0	1e-08	1000	1e-08					19	-0.582036	-9.7875	582.036	0	0	0	1e-08
20	-0.581037	-118.188	581.037	0	0	0	1e-08	1000	1e-08					20	-0.581037	2.66625	581.037	0.544133	0.316161	581.037	1e-08	1000	1e-08					20	-0.581037	-34.9563	581.037	0	0	0	1e-08	1000	1e-08					20	-0.581037	-7.86875	581.037	0	0	0	1e-08
21	-0.580037	-112.625	580.037	0	0	0	1e-08	1000	1e-08					21	-0.580037	3.44688	580.037	0.703444	0.408024	580.037	1e-08	1000	1e-08					21	-0.580037	-33.9	580.037	0	0	0	1e-08	1000	1e-08					21	-0.580037	-6.025	580.037	0	0	0	1e-08
22	-0.579038	-107.438	579.038	0	0	0	1e-08	1000	1e-08					22	-0.579038	4.1625	579.038	0.84949	0.491887	579.038	1e-08	1000	1e-08					22	-0.579038	-32.8125	579.038	0	0	0	1e-08	1000	1e-08					22	-0.579038	-4.31875	579.038	0	0	0	1e-08
23	-0.578039	-102.438	578.038	0	0	0	1e-08	1000	1e-08					23	-0.578039	4.86875	578.038	0.993622	0.574352	578.038	1e-08	1000	1e-08					23	-0.578039	-31.8	578.038	0	0	0	1e-08	1000	1e-08					23	-0.578039	-2.65625	578.038	0	0	0	1e-08
24	-0.577039	-97.75	577.039	0	0	0	1e-08	1000	1e-08					24	-0.577039	5.53563	577.039	1.12972	0.651892	577.039	1e-08	1000	1e-08					24	-0.577039	-30.7625	577.039	0	0	0	1e-08	1000	1e-08					24	-0.577039	-1.04375	577.039	0	0	0	1e-08
25	-0.57604	-93.375	576.04	0	0	0	1e-08	1000	1e-08					25	-0.57604	6.17063	576.04	1.25931	0.725413	576.04	1e-08	1000	1e-08					25	-0.57604	-29.7813	576.04	0	0	0	1e-08	1000	1e-08					25	-0.57604	0.43125	576.04	0.0880102	0.0506974	576.04	1e-08
26	-0.57504	-89.125	575.04	0	0	0	1e-08	1000	1e-08					26	-0.57504	6.79063	575.04	1.38584	0.796915	575.04	1e-08	1000	1e-08					26	-0.57504	-28.7938	575.04	0	0	0	1e-08	1000	1e-08					26	-0.57504	1.8875	575.04	0.385204	0.221508	575.04	1e-08
27	-0.574041	-85.125	574.041	0	0	0	1e-08	1000	1e-08					27	-0.574041	7.37938	574.041	1.50599	0.864503	574.041	1e-08	1000	1e-08					27	-0.574041	-27.8313	574.041	0	0	0	1e-08	1000	1e-08					27	-0.574041	3.30313	574.041	0.674107	0.386965	574.041	1e-08
28	-0.573042	-81.375	573.042	0	0	0	1e-08	1000	1e-08					28	-0.573042	7.9525	573.042	1.62296	0.930023	573.042	1e-08	1000	1e-08					28	-0.573042	-26.9	573.042	0	0	0	1e-08	1000	1e-08					28	-0.573042	4.61563	573.042	0.941964	0.539785	573.042	1e-08
29	-0.572042	-77.875	572.042	0	0	0	1e-08	1000	1e-08					29	-0.572042	8.5	572.042	1.73469	0.992318	572.042	1e-08	1000	1e-08					29	-0.572042	-25.9688	572.042	0	0	0	1e-08	1000	1e-08					29	-0.572042	5.91625	572.042	1.2074	0.690683	572.042	1e-08
30	-0.571043	-74.375	571.043	0	0	0	1e-08	1000	1e-08					30	-0.571043	9.04	571.043	1.8449	1.05352	571.043	1e-08	1000	1e-08					30	-0.571043	-25.0563	571.043	0	0	0	1e-08	1000	1e-08					30	-0.571043	7.14813	571.043	1.4588	0.833038	571.043	1e-08
31	-0.570044	-71	570.043	0	0	0	1e-08	1000	1e-08					31	-0.570044	9.5725	570.043	1.95357	1.11362	570.043	1e-08	1000	1e-08					31	-0.570044	-24.1625	570.043	0	0	0	1e-08	1000	1e-08					31	-0.570044	8.34375	570.043	1.70281	0.970674	570.043	1e-08
32	-0.569044	-67.9375	569.044	0	0	0	1e-08	1000	1e-08					32	-0.569044	10.0544	569.044	2.05191	1.16763	569.044	1e-08	1000	1e-08					32	-0.569044	-23.2688	569.044	0	0	0	1e-08	1000	1e-08					32	-0.569044	9.51	569.044	1.94082	1.10441	569.044	1e-08
33	-0.568045	-64.9375	568.045	0	0	0	1e-08	1000	1e-08					33	-0.568045	10.5419	568.045	2.1514	1.22209	568.045	1e-08	1000	1e-08					33	-0.568045	-22.4188	568.045	0	0	0	1e-08	1000	1e-08					33	-0.568045	10.6275	568.045	2.16888	1.23202	568.045	1e-08
34	-0.567045	-62.0625	567.045	0	0	0	1e-08	1000	1e-08					34	-0.567045	11.035	567.045	2.25204	1.27701	567.045	1e-08	1000	1e-08					34	-0.567045	-21.5625	567.045	0	0	0	1e-08	1000	1e-08					34	-0.567045	11.7019	567.045	2.38814	1.35418	567.045	1e-08
35	-0.566046	-59.4375	566.046	0	0	0	1e-08	1000	1e-08					35	-0.566046	11.4744	566.046	2.34171	1.32552	566.046	1e-08	1000	1e-08					35	-0.566046	-20.7313	566.046	0	0	0	1e-08	1000	1e-08					35	-0.566046	12.7288	566.046	2.5977	1.47042	566.046	1e-08
36	-0.565047	-56.875	565.047	0	0	0	1e-08	1000	1e-08					36	-0.565047	11.9263	565.047	2.43393	1.37528	565.047	1e-08	1000	1e-08					36	-0.565047	-19.9125	565.047	0	0	0	1e-08	1000	1e-08					36	-0.565047	13.745	565.047	2.8051	1.58501	565.047	1e-08
37	-0.564047	-54.125	564.047	0	0	0	1e-08	1000	1e-08					37	-0.564047	12.3831	564.047	2.52717	1.42544	564.047	1e-08	1000	1e-08					37	-0.564047	-19.1063	564.047	0	0	0	1e-08	1000	1e-08					37	-0.564047	14.7431	564.047	3.0088	1.69711	564.047	1e-08
38	-0.563048	-51.875	563.048	0	0	0	1e-08	1000	1e-08					38	-0.563048	12.7975	563.048	2.61173	1.47053	563.048	1e-08	1000	1e-08					38	-0.563048	-18.3	563.048	0	0	0	1e-08	1000	1e-08					38	-0.563048	15.6619	563.048	3.1963	1.79967	563.048	1e-08
39	-0.562048	-49.5	562.048	0	0	0	1e-08	1000	1e-08					39	-0.562048	13.2175	562.048	2.69745	1.5161	562.048	1e-08	1000	1e-08					39	-0.562048	-17.5312	562.048	0	0	0	1e-08	1000	1e-08					39	-0.562048	16.5881	562.048	3.38533	1.90272	562.048	1e-08
40	-0.561049	-47.125	561.049	0	0	0	1e-08	1000	1e-08					40	-0.561049	13.6219	561.049	2.77997	1.5597	561.049	1e-08	1000	1e-08					40	-0.561049	-16.7625	561.049	0	0	0	1e-08	1000	1e-08					40	-0.561049	17.5375	561.049	3.57908	2.00804	561.049	1e-08
41	-0.56005	-45	560.05	0	0	0	1e-08	1000	1e-08					41	-0.56005	14.0275	560.05	2.86276	1.60329	560.05	1e-08	1000	1e-08					41	-0.56005	-15.9938	560.05	0	0	0	1e-08	1000	1e-08					41	-0.56005	18.35	560.05	3.7449	2.09733	560.05	1e-08
42	-0.55905	-42.9375	559.05	0	0	0	1e-08	1000	1e-08					42	-0.55905	14.4225	559.05	2.94337	1.64549	559.05	1e-08	1000	1e-08					42	-0.55905	-15.2438	559.05	0	0	0	1e-08	1000	1e-08					42	-0.55905	19.1875	559.05	3.91582	2.18914	559.05	1e-08
43	-0.558051	-40.9375	558.051	0	0	0	1e-08	1000	1e-08					43	-0.558051	14.815	558.051	3.02347	1.68725	558.051	1e-08	1000	1e-08					43	-0.558051	-14.5188	558.051	0	0	0	1e-08	1000	1e-08					43	-0.558051	20.0188	558.051	4.08546	2.27989	558.051	1e-08
44	-0.557052	-38.9375	557.052	0	0	0	1e-08	1000	1e-08					44	-0.557052	15.1944	557.052	3.10089	1.72736	557.052	1e-08	1000	1e-08					44	-0.557052	-13.7813	557.052	0	0	0	1e-08	1000	1e-08					44	-0.557052	20.8125	557.052	4.24745	2.36605	557.052	1e-08
45	-0.556052	-37.3063	556.052	0	0	0	1e-08	1000	1e-08					45	-0.556052	15.5594	556.052	3.17538	1.76568	556.052	1e-08	1000	1e-08					45	-0.556052	-13.0625	556.052	0	0	0	1e-08	1000	1e-08					45	-0.556052	21.5938	556.052	4.40689	2.45046	556.052	1e-08
46	-0.555053	-35.4875	555.053	0	0	0	1e-08	1000	1e-08					46	-0.555053	15.9256	555.053	3.25013	1.80399	555.053	1e-08	1000	1e-08					46	-0.555053	-12.3688	555.053	0	0	0	1e-08	1000	1e-08					46	-0.555053	22.3438	555.053	4.55995	2.53101	555.053	1e-08
47	-0.554053	-33.725	554.053	0	0	0	1e-08	1000	1e-08					47	-0.554053	16.325	554.053	3.33163	1.8459	554.053	1e-08	1000	1e-08					47	-0.554053	-11.6563	554.053	0	0	0	1e-08	1000	1e-08					47	-0.554053	23.0875	554.053	4.71174	2.61055	554.053	1e-08
48	-0.553054	-32.025	553.054	0	0	0	1e-08	1000	1e-08					48	-0.553054	16.6625	553.054	3.40051	1.88067	553.054	1e-08	1000	1e-08					48	-0.553054	-10.9688	553.054	0	0	0	1e-08	1000	1e-08					48	-0.553054	23.8188	553.054	4.86097	2.68838	553.054	1e-08
49	-0.552055	-30.3688	552.055	0	0	0	1e-08	1000	1e-08					49	-0.552055	17.0125	552.055	3.47194	1.9167	552.055	1e-08	1000	1e-08					49	-0.552055	-10.3	552.055	0	0	0	1e-08	1000	1e-08					49	-0.552055	24.5125	552.055	5.00255	2.76168	552.055	1e-08
50	-0.551055	-28.7688	551.055	0	0	0	1e-08	1000	1e-08					50	-0.551055	17.3813	551.055	3.54719	1.9547	551.055	1e-08	1000	1e-08					50	-0.551055	-9.63125	551.055	0	0	0	1e-08	1000	1e-08					50	-0.551055	25.2	551.055	5.14286	2.834	551.055	1e-08
51	-0.550056	-27.225	550.056	0	0	0	1e-08	1000	1e-08					51	-0.550056	17.6875	550.056	3.60969	1.98553	550.056	1e-08	1000	1e-08					51	-0.550056	-8.95625	550.056	0	0	0	1e-08	1000	1e-08					51	-0.550056	25.8	550.056	5.26531	2.89621	550.056	1e-08
52	-0.549057	-25.7	549.057	0	0	0	1e-08	1000	1e-08					52	-0.549057	18.0188	549.057	3.6773	2.01904	549.057	1e-08	1000	1e-08					52	-0.549057	-8.30625	549.057	0	0	0	1e-08	1000	1e-08					52	-0.549057	26.2625	549.057	5.35969	2.94278	549.057	1e-08
53	-0.548057	-24.225	548.057	0	0	0	1e-08	1000	1e-08					53	-0.548057	18.3563	548.057	3.74617	2.05312	548.057	1e-08	1000	1e-08					53	-0.548057	-7.65	548.057	0	0	0	1e-08	1000	1e-08					53	-0.548057	27.15	548.057	5.54082	3.03669	548.057	1e-08
54	-0.547058	-22.825	547.058	0	0	0	1e-08	1000	1e-08					54	-0.547058	18.6688	547.058	3.80995	2.08426	547.058	1e-08	1000	1e-08					54	-0.547058	-7	547.058	0	0	0	1e-08	1000	1e-08					54	-0.547058	27.4438	547.058	5.60077	3.06394	547.058	1e-08
55	-0.546059	-21.45	546.058	0	0	0	1e-08	1000	1e-08					55	-0.546059	18.9938	546.058	3.87628	2.11667	546.058	1e-08	1000	1e-08					55	-0.546059	-6.3875	546.058	0	0	0	1e-08	1000	1e-08					55	-0.546059	27.9	546.058	5.69388	3.10919	546.058	1e-08
56	-0.545059	-20.075	545.059	0	0	0	1e-08	1000	1e-08					56	-0.545059	19.3125	545.059	3.94133	2.14826	545.059	1e-08	1000	1e-08					56	-0.545059	-5.725	545.059	0	0	0	1e-08	1000	1e-08					56	-0.545059	29.0688	545.059	5.9324	3.23351	545.059	1e-08
57	-0.54406	-18.7812	544.06	0	0	0	1e-08	1000	1e-08					57	-0.54406	19.6188	544.06	4.00383	2.17832	544.06	1e-08	1000	1e-08					57	-0.54406	-5.11875	544.06	0	0	0	1e-08	1000	1e-08					57	-0.54406	29.6438	544.06	6.04975	3.29142	544.06	1e-08
58	-0.54306	-17.5063	543.06	0	0	0	1e-08	1000	1e-08					58	-0.54306	19.9375	543.06	4.06888	2.20965	543.06	1e-08	1000	1e-08					58	-0.54306	-4.5	543.06	0	0	0	1e-08	1000	1e-08					58	-0.54306	30.2125	543.06	6.16582	3.34841	543.06	1e-08
59	-0.542061	-16.2375	542.061	0	0	0	1e-08	1000	1e-08					59	-0.542061	20.2375	542.061	4.1301	2.23877	542.061	1e-08	1000	1e-08					59	-0.542061	-3.90625	542.061	0	0	0	1e-08	1000	1e-08					59	-0.542061	30.7813	542.061	6.28189	3.40517	542.061	1e-08
60	-0.541062	-15.0375	541.062	0	0	0	1e-08	1000	1e-08					60	-0.541062	20.525	541.062	4.18878	2.26639	541.062	1e-08	1000	1e-08					60	-0.541062	-3.30625	541.062	0	0	0	1e-08	1000	1e-08					60	-0.541062	31.0313	541.062	6.33291	3.42649	541.062	1e-08
61	-0.540062	-13.8563	540.062	0	0	0	1e-08	1000	1e-08					61	-0.540062	20.825	540.062	4.25	2.29526	540.062	1e-08	1000	1e-08					61	-0.540062	-2.7125	540.062	0	0	0	1e-08	1000	1e-08					61	-0.540062	31.8875	540.062	6.50765	3.51454	540.062	1e-08
62	-0.539063	-12.7	539.063	0	0	0	1e-08	1000	1e-08					62	-0.539063	21.125	539.063	4.31122	2.32402	539.063	1e-08	1000	1e-08					62	-0.539063	-2.1375	539.063	0	0	0	1e-08	1000	1e-08					62	-0.539063	32.4375	539.063	6.6199	3.56854	539.063	1e-08
63	-0.538064	-11.5813	538.063	0	0	0	1e-08	1000	1e-08					63	-0.538064	21.425	538.063	4.37245	2.35266	538.063	1e-08	1000	1e-08					63	-0.538064	-1.6175	538.063	0	0	0	1e-08	1000	1e-08					63	-0.538064	32.9313	538.063	6.72066	3.61614	538.063	1e-08
64	-0.537064	-10.4688	537.064	0	0	0	1e-08	1000	1e-08					64	-0.537064	21.6938	537.064	4.4273	2.37774	537.064	1e-08	1000	1e-08					64	-0.537064	-1.02938	537.064	0	0	0	1e-08	1000	1e-08					64	-0.537064	33.4813	537.064	6.83291	3.66971	537.064	1e-08
65	-0.536065	-9.3875	536.065	0	0	0	1e-08	1000	1e-08					65	-0.536065	21.975	536.065	4.48469	2.40409	536.065	1e-08	1000	1e-08					65	-0.536065	-0.481875	536.065	0	0	0	1e-08	1000	1e-08					65	-0.536065	33.9563	536.065	6.92985	3.71485	536.065	1e-08
66	-0.535065	-8.34375	535.065	0	0	0	1e-08	1000	1e-08					66	-0.535065	22.2875	535.065	4.54847	2.43373	535.065	1e-08	1000	1e-08					66	-0.535065	0.080625	535.065	0.0164541	0.00880401	535.065	1e-08	1000	1e-08					66	-0.535065	34.475	535.065	7.03571	3.76457	535.065	1e-08
67	-0.534066	-7.34375	534.066	0	0	0	1e-08	1000	1e-08					67	-0.534066	22.5563	534.066	4.60332	2.45847	534.066	1e-08	1000	1e-08					67	-0.534066	0.638125	534.066	0.13023	0.0695512	534.066	1e-08	1000	1e-08					67	-0.534066	34.025	534.066	6.94388	3.70849	534.066	1e-08
68	-0.533067	-6.3375	533.067	0	0	0	1e-08	1000	1e-08					68	-0.533067	22.8375	533.067	4.66071	2.48447	533.067	1e-08	1000	1e-08					68	-0.533067	1.18125	533.067	0.241071	0.128507	533.067	1e-08	1000	1e-08					68	-0.533067	35.425	533.067	7.22959	3.85385	533.067	1e-08
69	-0.532067	-5.3375	532.067	0	0	0	1e-08	1000	1e-08					69	-0.532067	23.125	532.067	4.71939	2.51103	532.067	1e-08	1000	1e-08					69	-0.532067	1.72188	532.067	0.351403	0.18697	532.067	1e-08	1000	1e-08					69	-0.532067	35.325	532.067	7.20918	3.83577	532.067	1e-08
70	-0.531068	-4.4	531.068	0	0	0	1e-08	1000	1e-08					70	-0.531068	23.3938	531.068	4.77423	2.53544	531.068	1e-08	1000	1e-08					70	-0.531068	2.2675	531.068	0.462755	0.245754	531.068	1e-08	1000	1e-08					70	-0.531068	36.3875	531.068	7.42602	3.94372	531.068	1e-08
71	-0.530069	-3.45	530.069	0	0	0	1e-08	1000	1e-08					71	-0.530069	23.6688	530.069	4.83036	2.56042	530.069	1e-08	1000	1e-08					71	-0.530069	2.78938	530.069	0.56926	0.301747	530.069	1e-08	1000	1e-08					71	-0.530069	36.8125	530.069	7.51276	3.98227	530.069	1e-08
72	-0.529069	-2.5	529.069	0	0	0	1e-08	1000	1e-08					72	-0.529069	23.9375	529.069	4.8852	2.58461	529.069	1e-08	1000	1e-08					72	-0.529069	3.32375	529.069	0.678316	0.358876	529.069	1e-08	1000	1e-08					72	-0.529069	37.3375	529.069	7.6199	4.03145	529.069	1e-08
73	-0.52807	-1.625	528.07	0	0	0	1e-08	1000	1e-08					73	-0.52807	24.2063	528.07	4.94005	2.60869	528.07	1e-08	1000	1e-08					73	-0.52807	3.84375	528.07	0.784439	0.414238	528.07	1e-08	1000	1e-08					73	-0.52807	37.225	528.07	7.59694	4.01171	528.07	1e-08
74	-0.52707	-0.74375	527.07	0	0	0	1e-08	1000	1e-08					74	-0.52707	24.4813	527.07	4.99617	2.63334	527.07	1e-08	1000	1e-08					74	-0.52707	4.36375	527.07	0.890561	0.469388	527.07	1e-08	1000	1e-08					74	-0.52707	37.9875	527.07	7.75255	4.08614	527.07	1e-08
75	-0.526071	0.126875	526.071	0.0258929	0.0136215	526.071	1e-08	1000	1e-08					75	-0.526071	24.75	526.071	5.05102	2.6572	526.071	1e-08	1000	1e-08					75	-0.526071	4.87188	526.071	0.99426	0.523051	526.071	1e-08	1000	1e-08					75	-0.526071	38.675	526.071	7.89286	4.1522	526.071	1e-08
76	-0.525072	0.9675	525.072	0.197449	0.103675	525.072	1e-08	1000	1e-08					76	-0.525072	25.0188	525.072	5.10587	2.68095	525.072	1e-08	1000	1e-08					76	-0.525072	5.38875	525.072	1.09974	0.577445	525.072	1e-08	1000	1e-08					76	-0.525072	39.1063	525.072	7.98087	4.19053	525.072	1e-08
77	-0.524072	1.82	524.072	0.371429	0.194655	524.072	1e-08	1000	1e-08					77	-0.524072	25.2688	524.072	5.15689	2.70258	524.072	1e-08	1000	1e-08					77	-0.524072	5.88	524.072	1.2	0.628887	524.072	1e-08	1000	1e-08					77	-0.524072	39.5563	524.072	8.0727	4.23068	524.072	1e-08
78	-0.523073	2.63563	523.073	0.537883	0.281352	523.073	1e-08	1000	1e-08					78	-0.523073	25.525	523.073	5.20918	2.72478	523.073	1e-08	1000	1e-08					78	-0.523073	6.37	523.073	1.3	0.679995	523.073	1e-08	1000	1e-08					78	-0.523073	39.1125	523.073	7.98214	4.17524	523.073	1e-08
79	-0.522073	3.42813	522.073	0.699617	0.365252	522.073	1e-08	1000	1e-08					79	-0.522073	25.8	522.073	5.26531	2.74888	522.073	1e-08	1000	1e-08					79	-0.522073	6.86375	522.073	1.40077	0.731302	522.073	1e-08	1000	1e-08					79	-0.522073	40.375	522.073	8.2398	4.30178	522.073	1e-08
80	-0.521074	4.22813	521.074	0.862883	0.449626	521.074	1e-08	1000	1e-08					80	-0.521074	26.0625	521.074	5.31888	2.77153	521.074	1e-08	1000	1e-08					80	-0.521074	7.36125	521.074	1.5023	0.782808	521.074	1e-08	1000	1e-08					80	-0.521074	40.8125	521.074	8.32908	4.34007	521.074	1e-08
81	-0.520075	5.00188	520.075	1.02079	0.530888	520.075	1e-08	1000	1e-08					81	-0.520075	26.3188	520.075	5.37117	2.79341	520.075	1e-08	1000	1e-08					81	-0.520075	7.83	520.075	1.59796	0.831058	520.075	1e-08	1000	1e-08					81	-0.520075	41.225	520.075	8.41327	4.37553	520.075	1e-08
82	-0.519075	5.7675	519.075	1.17704	0.610973	519.075	1e-08	1000	1e-08					82	-0.519075	26.5938	519.075	5.4273	2.81718	519.075	1e-08	1000	1e-08					82	-0.519075	8.31688	519.075	1.69732	0.881038	519.075	1e-08	1000	1e-08					82	-0.519075	41.6313	519.075	8.49617	4.41015	519.075	1e-08
83	-0.518076	6.51313	518.076	1.32921	0.688631	518.076	1e-08	1000	1e-08					83	-0.518076	26.8313	518.076	5.47577	2.83686	518.076	1e-08	1000	1e-08					83	-0.518076	8.79563	518.076	1.79503	0.92996	518.076	1e-08	1000	1e-08					83	-0.518076	41.975	518.076	8.56633	4.43801	518.076	1e-08
84	-0.517077	7.26188	517.077	1.48202	0.766316	517.077	1e-08	1000	1e-08					84	-0.517077	27.0813	517.077	5.52679	2.85777	517.077	1e-08	1000	1e-08					84	-0.517077	9.26375	517.077	1.89056	0.977565	517.077	1e-08	1000	1e-08					84	-0.517077	42.4438	517.077	8.66199	4.47891	517.077	1e-08
85	-0.516077	8.00688	516.077	1.63406	0.843299	516.077	1e-08	1000	1e-08					85	-0.516077	27.35	516.077	5.58163	2.88055	516.077	1e-08	1000	1e-08					85	-0.516077	9.73	516.077	1.98571	1.02478	516.077	1e-08	1000	1e-08					85	-0.516077	43.225	516.077	8.82143	4.55254	516.077	1e-08
86	-0.515078	8.6975	515.078	1.775	0.914263	515.078	1e-08	1000	1e-08					86	-0.515078	27.6	515.078	5.63265	2.90126	515.078	1e-08	1000	1e-08					86	-0.515078	10.1944	515.078	2.08048	1.07161	515.078	1e-08	1000	1e-08					86	-0.515078	43.1875	515.078	8.81378	4.53978	515.078	1e-08
87	-0.514078	9.41188	514.078	1.92079	0.987437	514.078	1e-08	1000	1e-08					87	-0.514078	27.8625	514.078	5.68622	2.92317	514.078	1e-08	1000	1e-08					87	-0.514078	10.6513	514.078	2.17372	1.11747	514.078	1e-08	1000	1e-08					87	-0.514078	43.725	514.078	8.92347	4.58736	514.078	1e-08
88	-0.513079	10.1331	513.079	2.06798	1.06104	513.079	1e-08	1000	1e-08					88	-0.513079	28.1188	513.079	5.73852	2.94432	513.079	1e-08	1000	1e-08					88	-0.513079	11.1256	513.079	2.27054	1.16496	513.079	1e-08	1000	1e-08					88	-0.513079	44.0438	513.079	8.98852	4.61182	513.079	1e-08
89	-0.51208	10.7938	512.08	2.20281	1.12801	512.08	1e-08	1000	1e-08					89	-0.51208	28.375	512.08	5.79082	2.96536	512.08	1e-08	1000	1e-08					89	-0.51208	11.5669	512.08	2.36059	1.20881	512.08	1e-08	1000	1e-08					89	-0.51208	44.3313	512.08	9.04719	4.63289	512.08	1e-08
90	-0.51108	11.4744	511.08	2.34171	1.1968	511.08	1e-08	1000	1e-08					90	-0.51108	28.6313	511.08	5.84311	2.9863	511.08	1e-08	1000	1e-08					90	-0.51108	12.0169	511.08	2.45242	1.25339	511.08	1e-08	1000	1e-08					90	-0.51108	44.7	511.08	9.12245	4.6623	511.08	1e-08
91	-0.510081	12.1613	510.081	2.48189	1.26596	510.081	1e-08	1000	1e-08					91	-0.510081	28.875	510.081	5.89286	3.00583	510.081	1e-08	1000	1e-08					91	-0.510081	12.4513	510.081	2.54107	1.29615	510.081	1e-08	1000	1e-08					91	-0.510081	44.9813	510.081	9.17985	4.68247	510.081	1e-08
92	-0.509082	12.7925	509.082	2.61071	1.32907	509.082	1e-08	1000	1e-08					92	-0.509082	29.1313	509.082	5.94515	3.02657	509.082	1e-08	1000	1e-08					92	-0.509082	12.9019	509.082	2.63304	1.34043	509.082	1e-08	1000	1e-08					92	-0.509082	45.4125	509.082	9.26786	4.7181	509.082	1e-08
93	-0.508082	13.44	508.082	2.74286	1.3936	508.082	1e-08	1000	1e-08					93	-0.508082	29.3813	508.082	5.99617	3.04655	508.082	1e-08	1000	1e-08					93	-0.508082	13.3419	508.082	2.72283	1.38342	508.082	1e-08	1000	1e-08					93	-0.508082	45.85	508.082	9.35714	4.7542	508.082	1e-08
94	-0.507083	14.0775	507.083	2.87296	1.45683	507.083	1e-08	1000	1e-08					94	-0.507083	29.6375	507.083	6.04847	3.06708	507.083	1e-08	1000	1e-08					94	-0.507083	13.7756	507.083	2.81135	1.42559	507.083	1e-08	1000	1e-08					94	-0.507083	46.1188	507.083	9.41199	4.77266	507.083	1e-08
95	-0.506084	14.7106	506.084	3.00217	1.51935	506.084	1e-08	1000	1e-08					95	-0.506084	29.9125	506.084	6.10459	3.08943	506.084	1e-08	1000	1e-08					95	-0.506084	14.2106	506.084	2.90013	1.46771	506.084	1e-08	1000	1e-08					95	-0.506084	46.5125	506.084	9.49235	4.80392	506.084	1e-08
96	-0.505084	15.3419	505.084	3.131	1.58142	505.084	1e-08	1000	1e-08					96	-0.505084	30.1438	505.084	6.15179	3.10717	505.084	1e-08	1000	1e-08					96	-0.505084	14.6606	505.084	2.99196	1.51119	505.084	1e-08	1000	1e-08					96	-0.505084	46.0875	505.084	9.40561	4.75063	505.084	1e-08
97	-0.504085	15.9594	504.085	3.25702	1.64181	504.085	1e-08	1000	1e-08					97	-0.504085	30.3938	504.085	6.20281	3.12674	504.085	1e-08	1000	1e-08					97	-0.504085	15.0725	504.085	3.07602	1.55058	504.085	1e-08	1000	1e-08					97	-0.504085	47.0688	504.085	9.60587	4.84217	504.085	1e-08
98	-0.503085	16.5875	503.085	3.3852	1.70305	503.085	1e-08	1000	1e-08					98	-0.503085	30.675	503.085	6.2602	3.14942	503.085	1e-08	1000	1e-08					98	-0.503085	15.5025	503.085	3.16378	1.59165	503.085	1e-08	1000	1e-08					98	-0.503085	47.6438	503.085	9.72321	4.89161	503.085	1e-08
99	-0.502086	17.1813	502.086	3.50638	1.7605	502.086	1e-08	1000	1e-08					99	-0.502086	30.9063	502.086	6.3074	3.16686	502.086	1e-08	1000	1e-08					99	-0.502086	15.9269	502.086	3.25038	1.63197	502.086	1e-08	1000	1e-08					99	-0.502086	48.0313	502.086	9.8023	4.9216	502.086	1e-08
100	-0.501087	17.775	501.087	3.62755	1.81772	501.087	1e-08	1000	1e-08					100	-0.501087	31.1625	501.087	6.35969	3.18676	501.087	1e-08	1000	1e-08					100	-0.501087	16.4062	501.087	3.34821	1.67775	501.087	1e-08	1000	1e-08					100	-0.501087	48.3938	501.087	9.87628	4.94887	501.087	1e-08
101	-0.500087	18.3813	500.087	3.75128	1.87597	500.087	1e-08	1000	1e-08					101	-0.500087	31.4313	500.087	6.41454	3.20783	500.087	1e-08	1000	1e-08					101	-0.500087	16.8188	500.087	3.4324	1.7165	500.087	1e-08	1000	1e-08					101	-0.500087	48.7813	500.087	9.95536	4.97855	500.087	1e-08
102	-0.499088	18.9375	499.088	3.8648	1.92887	499.088	1e-08	1000	1e-08					102	-0.499088	31.6688	499.088	6.46301	3.22561	499.088	1e-08	1000	1e-08					102	-0.499088	17.2375	499.088	3.51786	1.75572	499.088	1e-08	1000	1e-08					102	-0.499088	48.9313	499.088	9.98597	4.98388	499.088	1e-08
103	-0.498088	19.5188	498.089	3.98342	1.98409	498.089	1e-08	1000	1e-08					103	-0.498088	31.925	498.089	6.51531	3.2452	498.089	1e-08	1000	1e-08					103	-0.498088	17.6313	498.089	3.59821	1.79223	498.089	1e-08	1000	1e-08					103	-0.498088	49.05	498.089	10.0102	4.98597	498.089	1e-08
104	-0.497089	20.1188	497.089	4.10587	2.04098	497.089	1e-08	1000	1e-08					104	-0.497089	32.175	497.089	6.56633	3.26405	497.089	1e-08	1000	1e-08					104	-0.497089	18.05	497.089	3.68367	1.83111	497.089	1e-08	1000	1e-08					104	-0.497089	49.875	497.089	10.1786	5.05966	497.089	1e-08
105	-0.49609	20.6375	496.09	4.21173	2.0894	496.09	1e-08	1000	1e-08					105	-0.49609	32.4188	496.09	6.61607	3.28217	496.09	1e-08	1000	1e-08					105	-0.49609	18.4625	496.09	3.76786	1.8692	496.09	1e-08	1000	1e-08					105	-0.49609	49.8688	496.09	10.1773	5.04885	496.09	1e-08
106	-0.49509	21.1938	495.09	4.32526	2.14139	495.09	1e-08	1000	1e-08					106	-0.49509	32.6875	495.09	6.67092	3.30271	495.09	1e-08	1000	1e-08					106	-0.49509	18.8625	495.09	3.84949	1.90585	495.09	1e-08	1000	1e-08					106	-0.49509	50.5	495.09	10.3061	5.10246	495.09	1e-08
107	-0.494091	21.7563	494.091	4.44005	2.19379	494.091	1e-08	1000	1e-08					107	-0.494091	32.9438	494.091	6.72321	3.32188	494.091	1e-08	1000	1e-08					107	-0.494091	19.2563	494.091	3.92985	1.9417	494.091	1e-08	1000	1e-08					107	-0.494091	50.8625	494.091	10.3801	5.12872	494.091	1e-08
108	-0.493092	22.3	493.092	4.55102	2.24407	493.092	1e-08	1000	1e-08					108	-0.493092	33.1938	493.092	6.77424	3.34032	493.092	1e-08	1000	1e-08					108	-0.493092	19.6625	493.092	4.01276	1.97866	493.092	1e-08	1000	1e-08					108	-0.493092	51.1813	493.092	10.4452	5.15042	493.092	1e-08
109	-0.492092	22.8625	492.092	4.66582	2.29601	492.092	1e-08	1000	1e-08					109	-0.492092	33.4375	492.092	6.82398	3.35803	492.092	1e-08	1000	1e-08					109	-0.492092	20.0563	492.092	4.09311	2.01419	492.092	1e-08	1000	1e-08					109	-0.492092	51.5313	492.092	10.5166	5.17513	492.092	1e-08
110	-0.491093	23.3938	491.093	4.77423	2.34459	491.093	1e-08	1000	1e-08					110	-0.491093	33.6938	491.093	6.87628	3.37689	491.093	1e-08	1000	1e-08					110	-0.491093	20.45	491.093	4.17347	2.04956	491.093	1e-08	1000	1e-08					110	-0.491093	49.8125	491.093	10.1658	4.99236	491.093	1e-08
111	-0.490094	23.9188	490.094	4.88138	2.39233	490.094	1e-08	1000	1e-08					111	-0.490094	33.9563	490.094	6.92985	3.39627	490.094	1e-08	1000	1e-08					111	-0.490094	20.825	490.094	4.25	2.0829	490.094	1e-08	1000	1e-08					111	-0.490094	52.2625	490.094	10.6658	5.22725	490.094	1e-08
112	-0.489094	24.4563	489.094	4.99107	2.4411	489.094	1e-08	1000	1e-08					112	-0.489094	34.2063	489.094	6.98087	3.4143	489.094	1e-08	1000	1e-08					112	-0.489094	21.2313	489.094	4.33291	2.1192	489.094	1e-08	1000	1e-08					112	-0.489094	51.1375	489.094	10.4362	5.1043	489.094	1e-08
113	-0.488095	24.975	488.095	5.09694	2.48779	488.095	1e-08	1000	1e-08					113	-0.488095	34.4688	488.095	7.03444	3.43347	488.095	1e-08	1000	1e-08					113	-0.488095	21.6063	488.095	4.40944	2.15222	488.095	1e-08	1000	1e-08					113	-0.488095	52.95	488.095	10.8061	5.27441	488.095	1e-08
114	-0.487095	25.4938	487.095	5.20281	2.53426	487.095	1e-08	1000	1e-08					114	-0.487095	34.7563	487.095	7.09311	3.45502	487.095	1e-08	1000	1e-08					114	-0.487095	22.0063	487.095	4.49107	2.18758	487.095	1e-08	1000	1e-08					114	-0.487095	53.3063	487.095	10.8788	5.29903	487.095	1e-08
115	-0.486096	26.0063	486.096	5.3074	2.5799	486.096	1e-08	1000	1e-08					115	-0.486096	34.9813	486.096	7.13903	3.47025	486.096	1e-08	1000	1e-08					115	-0.486096	22.4	486.096	4.57143	2.22215	486.096	1e-08	1000	1e-08					115	-0.486096	53.6641	486.096	10.9519	5.32365	486.096	1e-08
116	-0.485097	26.525	485.097	5.41327	2.62596	485.097	1e-08	1000	1e-08					116	-0.485097	35.2313	485.097	7.19005	3.48787	485.097	1e-08	1000	1e-08					116	-0.485097	22.775	485.097	4.64796	2.25471	485.097	1e-08	1000	1e-08					116	-0.485097	54.0188	485.097	11.0242	5.34782	485.097	1e-08
117	-0.484097	27.05	484.097	5.52041	2.67241	484.097	1e-08	1000	1e-08					117	-0.484097	35.5063	484.097	7.24617	3.50785	484.097	1e-08	1000	1e-08					117	-0.484097	23.15	484.097	4.72449	2.28711	484.097	1e-08	1000	1e-08					117	-0.484097	54.3813	484.097	11.0982	5.37262	484.097	1e-08
118	-0.483098	27.5188	483.098	5.61607	2.71311	483.098	1e-08	1000	1e-08					118	-0.483098	35.7625	483.098	7.29847	3.52588	483.098	1e-08	1000	1e-08					118	-0.483098	23.5313	483.098	4.8023	2.31998	483.098	1e-08	1000	1e-08					118	-0.483098	54.6938	483.098	11.162	5.39233	483.098	1e-08
119	-0.482098	28.0188	482.099	5.71811	2.75669	482.099	1e-08	1000	1e-08					119	-0.482098	36.0312	482.099	7.35332	3.54502	482.099	1e-08	1000	1e-08					119	-0.482098	23.9	482.099	4.87755	2.35146	482.099	1e-08	1000	1e-08					119	-0.482098	55.0438	482.099	11.2334	5.41561	482.099	1e-08
120	-0.481099	28.5438	481.099	5.82526	2.80253	481.099	1e-08	1000	1e-08					120	-0.481099	36.3063	481.099	7.40944	3.56467	481.099	1e-08	1000	1e-08					120	-0.481099	24.2813	481.099	4.95536	2.38402	481.099	1e-08	1000	1e-08					120	-0.481099	55.4188	481.099	11.3099	5.44121	481.099	1e-08
121	-0.4801	29.0188	480.1	5.92219	2.84324	480.1	1e-08	1000	1e-08					121	-0.4801	36.5625	480.1	7.46173	3.58238	480.1	1e-08	1000	1e-08					121	-0.4801	24.6438	480.1	5.02934	2.41458	480.1	1e-08	1000	1e-08					121	-0.4801	55.75	480.1	11.3776	5.46236	480.1	1e-08
122	-0.4791	29.5125	479.1	6.02296	2.8856	479.1	1e-08	1000	1e-08					122	-0.4791	36.8313	479.1	7.51658	3.6012	479.1	1e-08	1000	1e-08					122	-0.4791	25.0125	479.1	5.10459	2.44561	479.1	1e-08	1000	1e-08					122	-0.4791	56.1	479.1	11.449	5.48521	479.1	1e-08
123	-0.478101	30.0188	478.101	6.12628	2.92898	478.101	1e-08	1000	1e-08					123	-0.478101	37.0938	478.101	7.57015	3.6193	478.101	1e-08	1000	1e-08					123	-0.478101	25.3688	478.101	5.1773	2.47527	478.101	1e-08	1000	1e-08					123	-0.478101	56.4688	478.101	11.5242	5.50975	478.101	1e-08
124	-0.477102	30.4813	477.102	6.22066	2.96789	477.102	1e-08	1000	1e-08					124	-0.477102	37.3563	477.102	7.62372	3.63729	477.102	1e-08	1000	1e-08					124	-0.477102	25.7375	477.102	5.25255	2.506	477.102	1e-08	1000	1e-08					124	-0.477102	56.8125	477.102	11.5944	5.5317	477.102	1e-08
125	-0.476102	30.9688	476.102	6.32015	3.00904	476.102	1e-08	1000	1e-08					125	-0.476102	37.6188	476.102	7.6773	3.65518	476.102	1e-08	1000	1e-08					125	-0.476102	26.0938	476.102	5.32526	2.53537	476.102	1e-08	1000	1e-08					125	-0.476102	57.1688	476.102	11.6671	5.55473	476.102	1e-08
126	-0.475103	31.45	475.103	6.41837	3.04939	475.103	1e-08	1000	1e-08					126	-0.475103	37.9	475.103	7.73469	3.67478	475.103	1e-08	1000	1e-08					126	-0.475103	26.45	475.103	5.39796	2.56459	475.103	1e-08	1000	1e-08					126	-0.475103	57.5188	475.103	11.7385	5.57701	475.103	1e-08
127	-0.474104	31.9125	474.103	6.51276	3.08772	474.103	1e-08	1000	1e-08					127	-0.474104	38.1875	474.103	7.79337	3.69486	474.103	1e-08	1000	1e-08					127	-0.474104	26.8125	474.103	5.47194	2.59427	474.103	1e-08	1000	1e-08					127	-0.474104	57.8688	474.103	11.8099	5.59914	474.103	1e-08
128	-0.473104	32.4	473.104	6.61225	3.12828	473.104	1e-08	1000	1e-08					128	-0.473104	38.4313	473.104	7.84311	3.71061	473.104	1e-08	1000	1e-08					128	-0.473104	27.1875	473.104	5.54847	2.625	473.104	1e-08	1000	1e-08					128	-0.473104	58.2438	473.104	11.8865	5.62354	473.104	1e-08
129	-0.472105	32.8813	472.105	6.71046	3.16804	472.105	1e-08	1000	1e-08					129	-0.472105	38.7063	472.105	7.89924	3.72927	472.105	1e-08	1000	1e-08					129	-0.472105	27.525	472.105	5.61735	2.65198	472.105	1e-08	1000	1e-08					129	-0.472105	58.6188	472.105	11.963	5.64779	472.105	1e-08
130	-0.471105	33.3438	471.105	6.80485	3.2058	471.105	1e-08	1000	1e-08					130	-0.471105	39	471.105	7.95918	3.74961	471.105	1e-08	1000	1e-08					130	-0.471105	27.8875	471.105	5.69133	2.68121	471.105	1e-08	1000	1e-08					130	-0.471105	58.9875	471.105	12.0383	5.67129	471.105	1e-08
131	-0.470106	33.7875	470.106	6.89541	3.24157	470.106	1e-08	1000	1e-08					131	-0.470106	39.2563	470.106	8.01148	3.76624	470.106	1e-08	1000	1e-08					131	-0.470106	28.2438	470.106	5.76403	2.70971	470.106	1e-08	1000	1e-08					131	-0.470106	59.3	470.106	12.102	5.68924	470.106	1e-08
132	-0.469107	34.2625	469.107	6.99235	3.28016	469.107	1e-08	1000	1e-08					132	-0.469107	39.4688	469.107	8.05485	3.77858	469.107	1e-08	1000	1e-08					132	-0.469107	28.5938	469.107	5.83546	2.73745	469.107	1e-08	1000	1e-08					132	-0.469107	59.7125	469.107	12.1862	5.71664	469.107	1e-08
133	-0.468107	34.7438	468.107	7.09056	3.31914	468.107	1e-08	1000	1e-08					133	-0.468107	39.8375	468.107	8.1301	3.80576	468.107	1e-08	1000	1e-08					133	-0.468107	28.9438	468.107	5.90689	2.76506	468.107	1e-08	1000	1e-08					133	-0.468107	60.075	468.107	12.2602	5.73909	468.107	1e-08
134	-0.467108	35.1813	467.108	7.17985	3.35376	467.108	1e-08	1000	1e-08					134	-0.467108	40.1125	467.108	8.18623	3.82385	467.108	1e-08	1000	1e-08					134	-0.467108	29.3	467.108	5.97959	2.79311	467.108	1e-08	1000	1e-08					134	-0.467108	60.4125	467.108	12.3291	5.75901	467.108	1e-08
135	-0.466108	35.6438	466.108	7.27424	3.39058	466.108	1e-08	1000	1e-08					135	-0.466108	40.4	466.108	8.2449	3.84302	466.108	1e-08	1000	1e-08					135	-0.466108	29.6375	466.108	6.04847	2.81924	466.108	1e-08	1000	1e-08					135	-0.466108	60.7875	466.108	12.4056	5.78236	466.108	1e-08
136	-0.465109	36.1375	465.109	7.375	3.43018	465.109	1e-08	1000	1e-08					136	-0.465109	40.6875	465.109	8.30357	3.86207	465.109	1e-08	1000	1e-08					136	-0.465109	29.9938	465.109	6.12117	2.84701	465.109	1e-08	1000	1e-08					136	-0.465109	61.1938	465.109	12.4885	5.80852	465.109	1e-08
137	-0.46411	36.5625	464.11	7.46173	3.46306	464.11	1e-08	1000	1e-08					137	-0.46411	40.9625	464.11	8.35969	3.87982	464.11	1e-08	1000	1e-08					137	-0.46411	30.3313	464.11	6.19005	2.87286	464.11	1e-08	1000	1e-08					137	-0.46411	61.5313	464.11	12.5574	5.82801	464.11	1e-08
138	-0.46311	37.0125	463.11	7.55357	3.49814	463.11	1e-08	1000	1e-08					138	-0.46311	41.2625	463.11	8.42092	3.89981	463.11	1e-08	1000	1e-08					138	-0.46311	30.675	463.11	6.2602	2.89917	463.11	1e-08	1000	1e-08					138	-0.46311	61.9313	463.11	12.639	5.85327	463.11	1e-08
139	-0.462111	37.4813	462.111	7.64923	3.5348	462.111	1e-08	1000	1e-08					139	-0.462111	41.55	462.111	8.47959	3.91851	462.111	1e-08	1000	1e-08					139	-0.462111	31.0125	462.111	6.32908	2.92474	462.111	1e-08	1000	1e-08					139	-0.462111	62.3	462.111	12.7143	5.87541	462.111	1e-08
140	-0.461112	37.9188	461.112	7.73852	3.56832	461.112	1e-08	1000	1e-08					140	-0.461112	41.8313	461.112	8.53699	3.93651	461.112	1e-08	1000	1e-08					140	-0.461112	31.3625	461.112	6.40051	2.95135	461.112	1e-08	1000	1e-08					140	-0.461112	62.6688	461.112	12.7895	5.89741	461.112	1e-08
141	-0.460112	38.3875	460.112	7.83418	3.6046	460.112	1e-08	1000	1e-08					141	-0.460112	42.1063	460.112	8.59311	3.9538	460.112	1e-08	1000	1e-08					141	-0.460112	31.7	460.112	6.46939	2.97664	460.112	1e-08	1000	1e-08					141	-0.460112	63.075	460.112	12.8724	5.92277	460.112	1e-08
142	-0.459113	38.8438	459.113	7.9273	3.63952	459.113	1e-08	1000	1e-08					142	-0.459113	42.3938	459.113	8.65179	3.97215	459.113	1e-08	1000	1e-08					142	-0.459113	32.0312	459.113	6.53699	3.00122	459.113	1e-08	1000	1e-08					142	-0.459113	63.4438	459.113	12.9477	5.94446	459.113	1e-08
143	-0.458114	39.275	458.113	8.01531	3.67192	458.113	1e-08	1000	1e-08					143	-0.458114	42.6938	458.113	8.71301	3.99155	458.113	1e-08	1000	1e-08					143	-0.458114	32.3688	458.113	6.60587	3.02624	458.113	1e-08	1000	1e-08					143	-0.458114	63.8	458.113	13.0204	5.96483	458.113	1e-08
144	-0.457114	39.725	457.114	8.10714	3.70589	457.114	1e-08	1000	1e-08					144	-0.457114	42.9625	457.114	8.76786	4.00791	457.114	1e-08	1000	1e-08					144	-0.457114	32.725	457.114	6.67857	3.05287	457.114	1e-08	1000	1e-08					144	-0.457114	64.2375	457.114	13.1097	5.99263	457.114	1e-08
145	-0.456115	40.15	456.115	8.19388	3.73735	456.115	1e-08	1000	1e-08					145	-0.456115	43.2563	456.115	8.82781	4.02649	456.115	1e-08	1000	1e-08					145	-0.456115	33.0563	456.115	6.74617	3.07703	456.115	1e-08	1000	1e-08					145	-0.456115	64.6125	456.115	13.1862	6.01443	456.115	1e-08
146	-0.455115	40.6063	455.115	8.28699	3.77154	455.115	1e-08	1000	1e-08					146	-0.455115	43.575	455.115	8.89286	4.04728	455.115	1e-08	1000	1e-08					146	-0.455115	33.3875	455.115	6.81378	3.10105	455.115	1e-08	1000	1e-08					146	-0.455115	64.9813	455.115	13.2615	6.0355	455.115	1e-08
147	-0.454116	41.0313	454.116	8.37373	3.80264	454.116	1e-08	1000	1e-08					147	-0.454116	43.8438	454.116	8.9477	4.0633	454.116	1e-08	1000	1e-08					147	-0.454116	33.7313	454.116	6.88393	3.1261	454.116	1e-08	1000	1e-08					147	-0.454116	65.4	454.116	13.3469	6.06106	454.116	1e-08
148	-0.453117	41.4938	453.117	8.46811	3.83704	453.117	1e-08	1000	1e-08					148	-0.453117	44.1375	453.117	9.00765	4.08152	453.117	1e-08	1000	1e-08					148	-0.453117	34.0563	453.117	6.95026	3.14928	453.117	1e-08	1000	1e-08					148	-0.453117	65.8	453.117	13.4286	6.08471	453.117	1e-08
149	-0.452117	41.95	452.117	8.56122	3.87068	452.117	1e-08	1000	1e-08					149	-0.452117	44.45	452.117	9.07143	4.10135	452.117	1e-08	1000	1e-08					149	-0.452117	34.3875	452.117	7.01786	3.17289	452.117	1e-08	1000	1e-08					149	-0.452117	66.2313	452.117	13.5166	6.11108	452.117	1e-08
150	-0.451118	42.3625	451.118	8.64541	3.9001	451.118	1e-08	1000	1e-08					150	-0.451118	44.7375	451.118	9.1301	4.11875	451.118	1e-08	1000	1e-08					150	-0.451118	34.7188	451.118	7.08546	3.19638	451.118	1e-08	1000	1e-08					150	-0.451118	66.6	451.118	13.5918	6.13152	451.118	1e-08
151	-0.450118	42.8063	450.118	8.73597	3.93222	450.118	1e-08	1000	1e-08					151	-0.450118	45.05	450.118	9.19388	4.13833	450.118	1e-08	1000	1e-08					151	-0.450118	35.0438	450.118	7.15179	3.21915	450.118	1e-08	1000	1e-08					151	-0.450118	67.0063	450.118	13.6747	6.15526	450.118	1e-08
152	-0.449119	43.2688	449.119	8.83036	3.96588	449.119	1e-08	1000	1e-08					152	-0.449119	45.35	449.119	9.2551	4.15664	449.119	1e-08	1000	1e-08					152	-0.449119	35.3875	449.119	7.22194	3.24351	449.119	1e-08	1000	1e-08					152	-0.449119	67.45	449.119	13.7653	6.18226	449.119	1e-08
153	-0.44812	43.675	448.12	8.91327	3.99421	448.12	1e-08	1000	1e-08					153	-0.44812	45.65	448.12	9.31633	4.17483	448.12	1e-08	1000	1e-08					153	-0.44812	35.7125	448.12	7.28827	3.26602	448.12	1e-08	1000	1e-08					153	-0.44812	67.8125	448.12	13.8393	6.20166	448.12	1e-08
154	-0.44712	44.1188	447.12	9.00383	4.02579	447.12	1e-08	1000	1e-08					154	-0.44712	45.9625	447.12	9.3801	4.19404	447.12	1e-08	1000	1e-08					154	-0.44712	36.0375	447.12	7.35459	3.28839	447.12	1e-08	1000	1e-08					154	-0.44712	68.2563	447.12	13.9298	6.22832	447.12	1e-08
155	-0.446121	44.5688	446.121	9.09566	4.05777	446.121	1e-08	1000	1e-08					155	-0.446121	46.2563	446.121	9.44005	4.21141	446.121	1e-08	1000	1e-08					155	-0.446121	36.3563	446.121	7.41964	3.31006	446.121	1e-08	1000	1e-08					155	-0.446121	68.6938	446.121	14.0191	6.25423	446.121	1e-08
156	-0.445122	44.9813	445.122	9.17985	4.08615	445.122	1e-08	1000	1e-08					156	-0.445122	46.5625	445.122	9.50255	4.22979	445.122	1e-08	1000	1e-08					156	-0.445122	36.675	445.122	7.48469	3.3316	445.122	1e-08	1000	1e-08					156	-0.445122	68.7812	445.122	14.037	6.24817	445.122	1e-08
157	-0.444122	45.425	444.122	9.27041	4.1172	444.122	1e-08	1000	1e-08					157	-0.444122	46.875	444.122	9.56633	4.24862	444.122	1e-08	1000	1e-08					157	-0.444122	36.9938	444.122	7.54975	3.35301	444.122	1e-08	1000	1e-08					157	-0.444122	69.5188	444.122	14.1875	6.30099	444.122	1e-08
158	-0.443123	45.85	443.123	9.35714	4.14636	443.123	1e-08	1000	1e-08					158	-0.443123	47.2	443.123	9.63265	4.26845	443.123	1e-08	1000	1e-08					158	-0.443123	37.325	443.123	7.61735	3.37542	443.123	1e-08	1000	1e-08					158	-0.443123	68.1313	443.123	13.9043	6.16133	443.123	1e-08
159	-0.442124	46.2813	442.123	9.44515	4.17592	442.123	1e-08	1000	1e-08					159	-0.442124	47.5313	442.123	9.70026	4.28871	442.123	1e-08	1000	1e-08					159	-0.442124	37.6562	442.123	7.68495	3.3977	442.123	1e-08	1000	1e-08					159	-0.442124	69.0438	442.123	14.0906	6.22977	442.123	1e-08
160	-0.441124	46.725	441.124	9.53571	4.20643	441.124	1e-08	1000	1e-08					160	-0.441124	47.8188	441.124	9.75893	4.3049	441.124	1e-08	1000	1e-08					160	-0.441124	37.9875	441.124	7.75255	3.41984	441.124	1e-08	1000	1e-08					160	-0.441124	70.2063	441.124	14.3278	6.32034	441.124	1e-08
161	-0.440125	47.15	440.125	9.62245	4.23508	440.125	1e-08	1000	1e-08					161	-0.440125	48.1313	440.125	9.8227	4.32322	440.125	1e-08	1000	1e-08					161	-0.440125	38.2938	440.125	7.81505	3.4396	440.125	1e-08	1000	1e-08					161	-0.440125	70.075	440.125	14.301	6.29423	440.125	1e-08
162	-0.439125	47.5875	439.125	9.71174	4.26467	439.125	1e-08	1000	1e-08					162	-0.439125	48.4813	439.125	9.89413	4.34477	439.125	1e-08	1000	1e-08					162	-0.439125	38.6188	439.125	7.88138	3.46091	439.125	1e-08	1000	1e-08					162	-0.439125	71.675	439.125	14.6276	6.42333	439.125	1e-08
163	-0.438126	48.0063	438.126	9.79719	4.29241	438.126	1e-08	1000	1e-08					163	-0.438126	48.775	438.126	9.95408	4.36114	438.126	1e-08	1000	1e-08					163	-0.438126	38.9438	438.126	7.9477	3.4821	438.126	1e-08	1000	1e-08					163	-0.438126	72.1562	438.126	14.7258	6.45174	438.126	1e-08
164	-0.437127	48.4438	437.127	9.88648	4.32164	437.127	1e-08	1000	1e-08					164	-0.437127	49.0938	437.127	10.0191	4.37963	437.127	1e-08	1000	1e-08					164	-0.437127	39.2625	437.127	8.01276	3.50259	437.127	1e-08	1000	1e-08					164	-0.437127	72.6375	437.127	14.824	6.47996	437.127	1e-08
165	-0.436127	48.8875	436.127	9.97704	4.35126	436.127	1e-08	1000	1e-08					165	-0.436127	49.4313	436.127	10.088	4.39966	436.127	1e-08	1000	1e-08					165	-0.436127	39.5813	436.127	8.07781	3.52295	436.127	1e-08	1000	1e-08					165	-0.436127	73.0563	436.127	14.9094	6.50241	436.127	1e-08
166	-0.435128	49.3	435.128	10.0612	4.37792	435.128	1e-08	1000	1e-08					166	-0.435128	49.7375	435.128	10.1505	4.41677	435.128	1e-08	1000	1e-08					166	-0.435128	39.9062	435.128	8.14413	3.54374	435.128	1e-08	1000	1e-08					166	-0.435128	73.5188	435.128	15.0038	6.52858	435.128	1e-08
167	-0.434128	49.7375	434.128	10.1505	4.40663	434.128	1e-08	1000	1e-08					167	-0.434128	50.0563	434.128	10.2156	4.43487	434.128	1e-08	1000	1e-08					167	-0.434128	40.2125	434.128	8.20663	3.56273	434.128	1e-08	1000	1e-08					167	-0.434128	73.525	434.128	15.0051	6.51414	434.128	1e-08
168	-0.433129	50.2125	433.129	10.2474	4.43847	433.129	1e-08	1000	1e-08					168	-0.433129	50.3813	433.129	10.2819	4.45338	433.129	1e-08	1000	1e-08					168	-0.433129	40.5375	433.129	8.27296	3.58326	433.129	1e-08	1000	1e-08					168	-0.433129	74.5	433.129	15.2041	6.58533	433.129	1e-08
169	-0.43213	50.5875	432.13	10.324	4.4613	432.13	1e-08	1000	1e-08					169	-0.43213	50.7063	432.13	10.3482	4.47177	432.13	1e-08	1000	1e-08					169	-0.43213	40.8438	432.13	8.33546	3.602	432.13	1e-08	1000	1e-08					169	-0.43213	74.9188	432.13	15.2895	6.60707	432.13	1e-08
170	-0.43113	51.0125	431.13	10.4107	4.48838	431.13	1e-08	1000	1e-08					170	-0.43113	51.0375	431.13	10.4158	4.49058	431.13	1e-08	1000	1e-08					170	-0.43113	41.1688	431.13	8.40179	3.62227	431.13	1e-08	1000	1e-08					170	-0.43113	75.4	431.13	15.3878	6.63413	431.13	1e-08
171	-0.430131	51.4438	430.131	10.4987	4.51583	430.131	1e-08	1000	1e-08					171	-0.430131	51.35	430.131	10.4796	4.5076	430.131	1e-08	1000	1e-08					171	-0.430131	41.4813	430.131	8.46556	3.6413	430.131	1e-08	1000	1e-08					171	-0.430131	75.8641	430.131	15.4825	6.65949	430.131	1e-08
172	-0.429132	51.8688	429.132	10.5855	4.54256	429.132	1e-08	1000	1e-08					172	-0.429132	51.6813	429.132	10.5472	4.52613	429.132	1e-08	1000	1e-08					172	-0.429132	41.8125	429.132	8.53316	3.66185	429.132	1e-08	1000	1e-08					172	-0.429132	76.35	429.132	15.5816	6.68657	429.132	1e-08
173	-0.428132	52.3063	428.132	10.6747	4.5702	428.132	1e-08	1000	1e-08					173	-0.428132	52.0125	428.132	10.6148	4.54454	428.132	1e-08	1000	1e-08					173	-0.428132	42.1188	428.132	8.59566	3.68008	428.132	1e-08	1000	1e-08					173	-0.428132	76.7875	428.132	15.6709	6.70923	428.132	1e-08
174	-0.427133	52.7313	427.133	10.7615	4.59658	427.133	1e-08	1000	1e-08					174	-0.427133	52.35	427.133	10.6837	4.56335	427.133	1e-08	1000	1e-08					174	-0.427133	42.4313	427.133	8.65944	3.69873	427.133	1e-08	1000	1e-08					174	-0.427133	77.4563	427.133	15.8074	6.75186	427.133	1e-08
175	-0.426133	53.1438	426.134	10.8457	4.6217	426.134	1e-08	1000	1e-08					175	-0.426133	52.6875	426.134	10.7526	4.58202	426.134	1e-08	1000	1e-08					175	-0.426133	42.7438	426.134	8.72321	3.71725	426.134	1e-08	1000	1e-08					175	-0.426133	77.8375	426.134	15.8852	6.76922	426.134	1e-08
176	-0.425134	53.5875	425.134	10.9362	4.64936	425.134	1e-08	1000	1e-08					176	-0.425134	53.0188	425.134	10.8202	4.60002	425.134	1e-08	1000	1e-08					176	-0.425134	43.0688	425.134	8.78954	3.73673	425.134	1e-08	1000	1e-08					176	-0.425134	78.2812	425.134	15.9758	6.79184	425.134	1e-08
177	-0.424135	54.0188	424.135	11.0242	4.67576	424.135	1e-08	1000	1e-08					177	-0.424135	53.3625	424.135	10.8903	4.61896	424.135	1e-08	1000	1e-08					177	-0.424135	43.3688	424.135	8.85077	3.75392	424.135	1e-08	1000	1e-08					177	-0.424135	78.8125	424.135	16.0842	6.82186	424.135	1e-08
178	-0.423135	54.4438	423.135	11.111	4.70144	423.135	1e-08	1000	1e-08					178	-0.423135	53.7313	423.135	10.9656	4.63992	423.135	1e-08	1000	1e-08					178	-0.423135	43.6875	423.135	8.91582	3.7726	423.135	1e-08	1000	1e-08					178	-0.423135	79.3438	423.135	16.1926	6.85166	423.135	1e-08
179	-0.422136	54.8688	422.136	11.1977	4.72695	422.136	1e-08	1000	1e-08					179	-0.422136	54.05	422.136	11.0306	4.65642	422.136	1e-08	1000	1e-08					179	-0.422136	44.0125	422.136	8.98214	3.79169	422.136	1e-08	1000	1e-08					179	-0.422136	79.7688	422.136	16.2793	6.87209	422.136	1e-08
180	-0.421137	55.3063	421.137	11.287	4.75336	421.137	1e-08	1000	1e-08					180	-0.421137	54.3875	421.137	11.0995	4.6744	421.137	1e-08	1000	1e-08					180	-0.421137	44.3188	421.137	9.04464	3.80903	421.137	1e-08	1000	1e-08					180	-0.421137	80.15	421.137	16.3571	6.88859	421.137	1e-08
181	-0.420137	55.75	420.137	11.3776	4.78013	420.137	1e-08	1000	1e-08					181	-0.420137	54.75	420.137	11.1735	4.69439	420.137	1e-08	1000	1e-08					181	-0.420137	44.625	420.137	9.10714	3.82625	420.137	1e-08	1000	1e-08					181	-0.420137	80.6	420.137	16.449	6.91083	420.137	1e-08
182	-0.419138	56.1375	419.138	11.4566	4.80191	419.138	1e-08	1000	1e-08					182	-0.419138	55.0938	419.138	11.2436	4.71263	419.138	1e-08	1000	1e-08					182	-0.419138	44.9438	419.138	9.17219	3.84441	419.138	1e-08	1000	1e-08					182	-0.419138	81.4063	419.138	16.6135	6.96336	419.138	1e-08
183	-0.418139	56.5688	418.139	11.5446	4.82726	418.139	1e-08	1000	1e-08					183	-0.418139	55.45	418.139	11.3163	4.73179	418.139	1e-08	1000	1e-08					183	-0.418139	45.2438	418.139	9.23342	3.86085	418.139	1e-08	1000	1e-08					183	-0.418139	81.9063	418.139	16.7156	6.98942	418.139	1e-08
184	-0.417139	57.0313	417.139	11.639	4.8551	417.139	1e-08	1000	1e-08					184	-0.417139	55.7938	417.139	11.3865	4.74975	417.139	1e-08	1000	1e-08					184	-0.417139	45.5688	417.139	9.29975	3.87929	417.139	1e-08	1000	1e-08					184	-0.417139	82.4938	417.139	16.8355	7.02273	417.139	1e-08
185	-0.41614	57.425	416.14	11.7194	4.8769	416.14	1e-08	1000	1e-08					185	-0.41614	56.1438	416.14	11.4579	4.76809	416.14	1e-08	1000	1e-08					185	-0.41614	45.8813	416.14	9.36352	3.89653	416.14	1e-08	1000	1e-08					185	-0.41614	82.925	416.14	16.9235	7.04253	416.14	1e-08
186	-0.41514	57.8625	415.14	11.8087	4.90226	415.14	1e-08	1000	1e-08					186	-0.41514	56.5063	415.14	11.5319	4.78735	415.14	1e-08	1000	1e-08					186	-0.41514	46.1938	415.14	9.4273	3.91365	415.14	1e-08	1000	1e-08					186	-0.41514	83.825	415.14	17.1071	7.10187	415.14	1e-08
187	-0.414141	58.3063	414.141	11.8992	4.92796	414.141	1e-08	1000	1e-08					187	-0.414141	56.8563	414.141	11.6033	4.80541	414.141	1e-08	1000	1e-08					187	-0.414141	46.5125	414.141	9.49235	3.93117	414.141	1e-08	1000	1e-08					187	-0.414141	84.3	414.141	17.2041	7.12492	414.141	1e-08
188	-0.413142	58.7188	413.142	11.9834	4.95085	413.142	1e-08	1000	1e-08					188	-0.413142	57.2188	413.142	11.6773	4.82438	413.142	1e-08	1000	1e-08					188	-0.413142	46.825	413.142	9.55612	3.94803	413.142	1e-08	1000	1e-08					188	-0.413142	83.8188	413.142	17.1059	7.06715	413.142	1e-08
189	-0.412142	59.15	412.142	12.0714	4.97515	412.142	1e-08	1000	1e-08					189	-0.412142	57.575	412.142	11.75	4.84267	412.142	1e-08	1000	1e-08					189	-0.412142	47.1313	412.142	9.61862	3.96424	412.142	1e-08	1000	1e-08					189	-0.412142	84.4938	412.142	17.2436	7.10683	412.142	1e-08
190	-0.411143	59.5688	411.143	12.1569	4.99822	411.143	1e-08	1000	1e-08					190	-0.411143	57.9438	411.143	11.8253	4.86187	411.143	1e-08	1000	1e-08					190	-0.411143	47.4375	411.143	9.68112	3.98033	411.143	1e-08	1000	1e-08					190	-0.411143	85.725	411.143	17.4949	7.1929	411.143	1e-08
191	-0.410143	59.9938	410.144	12.2436	5.02164	410.144	1e-08	1000	1e-08					191	-0.410143	58.3063	410.144	11.8992	4.88039	410.144	1e-08	1000	1e-08					191	-0.410143	47.75	410.144	9.7449	3.99681	410.144	1e-08	1000	1e-08					191	-0.410143	86.275	410.144	17.6071	7.22146	410.144	1e-08
192	-0.409144	60.4375	409.144	12.3342	5.04646	409.144	1e-08	1000	1e-08					192	-0.409144	58.6563	409.144	11.9707	4.89773	409.144	1e-08	1000	1e-08					192	-0.409144	48.0625	409.144	9.80867	4.01316	409.144	1e-08	1000	1e-08					192	-0.409144	86.8625	409.144	17.727	7.25291	409.144	1e-08
193	-0.408145	60.8688	408.145	12.4222	5.07005	408.145	1e-08	1000	1e-08					193	-0.408145	59.0188	408.145	12.0446	4.91596	408.145	1e-08	1000	1e-08					193	-0.408145	48.3688	408.145	9.87117	4.02887	408.145	1e-08	1000	1e-08					193	-0.408145	87.4375	408.145	17.8444	7.28309	408.145	1e-08
194	-0.407145	61.2813	407.145	12.5064	5.09191	407.145	1e-08	1000	1e-08					194	-0.407145	59.3875	407.145	12.1199	4.93456	407.145	1e-08	1000	1e-08					194	-0.407145	48.6813	407.145	9.93495	4.04497	407.145	1e-08	1000	1e-08					194	-0.407145	87.9813	407.145	17.9554	7.31044	407.145	1e-08
195	-0.406146	61.7063	406.146	12.5931	5.11464	406.146	1e-08	1000	1e-08					195	-0.406146	59.7563	406.146	12.1952	4.95301	406.146	1e-08	1000	1e-08					195	-0.406146	49	406.146	10	4.06146	406.146	1e-08	1000	1e-08					195	-0.406146	88.4563	406.146	18.0523	7.33187	406.146	1e-08
196	-0.405147	62.1375	405.147	12.6811	5.13771	405.147	1e-08	1000	1e-08					196	-0.405147	60.1188	405.147	12.2691	4.9708	405.147	1e-08	1000	1e-08					196	-0.405147	49.3063	405.147	10.0625	4.07679	405.147	1e-08	1000	1e-08					196	-0.405147	89.2	405.147	18.2041	7.37532	405.147	1e-08
197	-0.404147	62.5875	404.147	12.773	5.16216	404.147	1e-08	1000	1e-08					197	-0.404147	60.4938	404.147	12.3457	4.98947	404.147	1e-08	1000	1e-08					197	-0.404147	49.6188	404.147	10.1263	4.09251	404.147	1e-08	1000	1e-08					197	-0.404147	89.7938	404.147	18.3253	7.4061	404.147	1e-08
198	-0.403148	63	403.148	12.8571	5.18333	403.148	1e-08	1000	1e-08					198	-0.403148	60.8688	403.148	12.4222	5.00798	403.148	1e-08	1000	1e-08					198	-0.403148	49.9375	403.148	10.1913	4.10861	403.148	1e-08	1000	1e-08					198	-0.403148	89.15	403.148	18.1939	7.33482	403.148	1e-08
199	-0.402149	63.4313	402.149	12.9452	5.20587	402.149	1e-08	1000	1e-08					199	-0.402149	61.2438	402.149	12.4987	5.02634	402.149	1e-08	1000	1e-08					199	-0.402149	50.2438	402.149	10.2538	4.12356	402.149	1e-08	1000	1e-08					199	-0.402149	90.9813	402.149	18.5676	7.46693	402.149	1e-08
200	-0.401149	63.8813	401.149	13.037	5.22978	401.149	1e-08	1000	1e-08					200	-0.401149	61.6188	401.149	12.5753	5.04455	401.149	1e-08	1000	1e-08					200	-0.401149	50.55	401.149	10.3163	4.13839	401.149	1e-08	1000	1e-08					200	-0.401149	91.5375	401.149	18.6811	7.49392	401.149	1e-08
201	-0.40015	64.3	400.15	13.1224	5.25095	400.15	1e-08	1000	1e-08					201	-0.40015	61.9875	400.15	12.6505	5.0621	400.15	1e-08	1000	1e-08					201	-0.40015	50.8625	400.15	10.3801	4.1536	400.15	1e-08	1000	1e-08					201	-0.40015	91.4313	400.15	18.6594	7.46657	400.15	1e-08
202	-0.39915	64.7313	399.15	13.2105	5.27296	399.15	1e-08	1000	1e-08					202	-0.39915	62.375	399.15	12.7296	5.08102	399.15	1e-08	1000	1e-08					202	-0.39915	51.1563	399.15	10.4401	4.16715	399.15	1e-08	1000	1e-08					202	-0.39915	92.75	399.15	18.9286	7.55535	399.15	1e-08
203	-0.398151	65.1813	398.151	13.3023	5.29632	398.151	1e-08	1000	1e-08					203	-0.398151	62.7563	398.151	12.8074	5.09928	398.151	1e-08	1000	1e-08					203	-0.398151	51.4688	398.151	10.5038	4.18211	398.151	1e-08	1000	1e-08					203	-0.398151	91.8125	398.151	18.7372	7.46025	398.151	1e-08
204	-0.397152	65.5938	397.152	13.3865	5.31646	397.152	1e-08	1000	1e-08					204	-0.397152	63.1375	397.152	12.8852	5.11738	397.152	1e-08	1000	1e-08					204	-0.397152	51.7875	397.152	10.5689	4.19745	397.152	1e-08	1000	1e-08					204	-0.397152	93.3375	397.152	19.0485	7.56513	397.152	1e-08
205	-0.396152	66.0375	396.152	13.477	5.33896	396.152	1e-08	1000	1e-08					205	-0.396152	63.5188	396.152	12.963	5.13533	396.152	1e-08	1000	1e-08					205	-0.396152	52.0938	396.152	10.6314	4.21164	396.152	1e-08	1000	1e-08					205	-0.396152	94.5063	396.152	19.287	7.64059	396.152	1e-08
206	-0.395153	66.4625	395.153	13.5638	5.35977	395.153	1e-08	1000	1e-08					206	-0.395153	63.8688	395.153	13.0344	5.1506	395.153	1e-08	1000	1e-08					206	-0.395153	52.3938	395.153	10.6926	4.22521	395.153	1e-08	1000	1e-08					206	-0.395153	95.2	395.153	19.4286	7.67726	395.153	1e-08
207	-0.394153	66.8813	394.154	13.6492	5.37989	394.154	1e-08	1000	1e-08					207	-0.394153	64.2625	394.154	13.1148	5.16924	394.154	1e-08	1000	1e-08					207	-0.394153	52.7063	394.154	10.7564	4.23966	394.154	1e-08	1000	1e-08					207	-0.394153	95.8063	394.154	19.5523	7.70661	394.154	1e-08
208	-0.393154	67.3188	393.154	13.7385	5.40136	393.154	1e-08	1000	1e-08					208	-0.393154	64.6313	393.154	13.1901	5.18572	393.154	1e-08	1000	1e-08					208	-0.393154	53.0313	393.154	10.8227	4.25499	393.154	1e-08	1000	1e-08					208	-0.393154	96.3875	393.154	19.6709	7.7337	393.154	1e-08
209	-0.392155	67.7563	392.155	13.8278	5.42264	392.155	1e-08	1000	1e-08					209	-0.392155	65.0188	392.155	13.2691	5.20355	392.155	1e-08	1000	1e-08					209	-0.392155	53.3313	392.155	10.8839	4.26819	392.155	1e-08	1000	1e-08					209	-0.392155	95.8125	392.155	19.5536	7.66803	392.155	1e-08
210	-0.391155	68.1875	391.155	13.9158	5.44325	391.155	1e-08	1000	1e-08					210	-0.391155	65.425	391.155	13.352	5.22272	391.155	1e-08	1000	1e-08					210	-0.391155	53.65	391.155	10.949	4.28275	391.155	1e-08	1000	1e-08					210	-0.391155	97.7125	391.155	19.9413	7.80016	391.155	1e-08
211	-0.390156	68.6125	390.156	14.0026	5.46318	390.156	1e-08	1000	1e-08					211	-0.390156	65.8	390.156	13.4286	5.23924	390.156	1e-08	1000	1e-08					211	-0.390156	53.9688	390.156	11.014	4.29719	390.156	1e-08	1000	1e-08					211	-0.390156	98.35	390.156	20.0714	7.83099	390.156	1e-08
212	-0.389157	69.0438	389.157	14.0906	5.48344	389.157	1e-08	1000	1e-08					212	-0.389157	66.1875	389.157	13.5077	5.25659	389.157	1e-08	1000	1e-08					212	-0.389157	54.2688	389.157	11.0753	4.31001	389.157	1e-08	1000	1e-08					212	-0.389157	98.9938	389.157	20.2028	7.86206	389.157	1e-08
213	-0.388157	69.4875	388.157	14.1811	5.50451	388.157	1e-08	1000	1e-08					213	-0.388157	66.5875	388.157	13.5893	5.27478	388.157	1e-08	1000	1e-08					213	-0.388157	54.5875	388.157	11.1403	4.32419	388.157	1e-08	1000	1e-08					213	-0.388157	99.65	388.157	20.3367	7.89385	388.157	1e-08
214	-0.387158	69.9125	387.158	14.2679	5.52391	387.158	1e-08	1000	1e-08					214	-0.387158	66.9688	387.158	13.6671	5.29132	387.158	1e-08	1000	1e-08					214	-0.387158	54.9	387.158	11.2041	4.33775	387.158	1e-08	1000	1e-08					214	-0.387158	100.219	387.158	20.4528	7.91847	387.158	1e-08
215	-0.386159	70.3438	386.159	14.3559	5.54364	386.159	1e-08	1000	1e-08					215	-0.386159	67.375	386.159	13.75	5.30968	386.159	1e-08	1000	1e-08					215	-0.386159	55.2063	386.159	11.2666	4.35069	386.159	1e-08	1000	1e-08					215	-0.386159	100.925	386.159	20.5969	7.95368	386.159	1e-08
216	-0.385159	70.7875	385.159	14.4464	5.56417	385.159	1e-08	1000	1e-08					216	-0.385159	67.7688	385.159	13.8304	5.32689	385.159	1e-08	1000	1e-08					216	-0.385159	55.525	385.159	11.3316	4.36448	385.159	1e-08	1000	1e-08					216	-0.385159	101.544	385.159	20.7232	7.98173	385.159	1e-08
217	-0.38416	71.2063	384.16	14.5319	5.58257	384.16	1e-08	1000	1e-08					217	-0.38416	68.1625	384.16	13.9107	5.34394	384.16	1e-08	1000	1e-08					217	-0.38416	55.825	384.16	11.3929	4.37668	384.16	1e-08	1000	1e-08					217	-0.38416	102.044	384.16	20.8253	8.00023	384.16	1e-08
218	-0.38316	71.6375	383.16	14.6199	5.60177	383.16	1e-08	1000	1e-08					218	-0.38316	68.5625	383.16	13.9923	5.36131	383.16	1e-08	1000	1e-08					218	-0.38316	56.1313	383.16	11.4554	4.38924	383.16	1e-08	1000	1e-08					218	-0.38316	102.925	383.16	21.0051	8.04832	383.16	1e-08
219	-0.382161	72.0875	382.161	14.7117	5.62225	382.161	1e-08	1000	1e-08					219	-0.382161	68.9625	382.161	14.074	5.37853	382.161	1e-08	1000	1e-08					219	-0.382161	56.4438	382.161	11.5191	4.40216	382.161	1e-08	1000	1e-08					219	-0.382161	103.588	382.161	21.1403	8.079	382.161	1e-08
220	-0.381162	72.4938	381.162	14.7946	5.63915	381.162	1e-08	1000	1e-08					220	-0.381162	69.3625	381.162	14.1556	5.39558	381.162	1e-08	1000	1e-08					220	-0.381162	56.7563	381.162	11.5829	4.41496	381.162	1e-08	1000	1e-08					220	-0.381162	104.231	381.162	21.2717	8.10795	381.162	1e-08
221	-0.380162	72.9375	380.162	14.8852	5.65879	380.162	1e-08	1000	1e-08					221	-0.380162	69.7625	380.162	14.2372	5.41246	380.162	1e-08	1000	1e-08					221	-0.380162	57.0625	380.162	11.6454	4.42715	380.162	1e-08	1000	1e-08					221	-0.380162	104.963	380.162	21.4209	8.14343	380.162	1e-08
222	-0.379163	73.3625	379.163	14.9719	5.6768	379.163	1e-08	1000	1e-08					222	-0.379163	70.1625	379.163	14.3189	5.42919	379.163	1e-08	1000	1e-08					222	-0.379163	57.3688	379.163	11.7079	4.4392	379.163	1e-08	1000	1e-08					222	-0.379163	105.281	379.163	21.486	8.14668	379.163	1e-08
223	-0.378163	73.8	378.163	15.0612	5.69561	378.163	1e-08	1000	1e-08					223	-0.378163	70.5813	378.163	14.4043	5.44719	378.163	1e-08	1000	1e-08					223	-0.378163	57.6813	378.163	11.7717	4.45162	378.163	1e-08	1000	1e-08					223	-0.378163	106.206	378.163	21.6747	8.1966	378.163	1e-08
224	-0.377164	74.2438	377.164	15.1518	5.71471	377.164	1e-08	1000	1e-08					224	-0.377164	70.975	377.164	14.4847	5.46311	377.164	1e-08	1000	1e-08					224	-0.377164	58	377.164	11.8367	4.46439	377.164	1e-08	1000	1e-08					224	-0.377164	107.056	377.164	21.8482	8.24036	377.164	1e-08
225	-0.376165	74.6813	376.165	15.2411	5.73315	376.165	1e-08	1000	1e-08					225	-0.376165	71.3813	376.165	14.5676	5.47982	376.165	1e-08	1000	1e-08					225	-0.376165	58.3	376.165	11.898	4.47559	376.165	1e-08	1000	1e-08					225	-0.376165	107.669	376.165	21.9732	8.26555	376.165	1e-08
226	-0.375165	75.1125	375.165	15.3291	5.75094	375.165	1e-08	1000	1e-08					226	-0.375165	71.8	375.165	14.6531	5.49732	375.165	1e-08	1000	1e-08					226	-0.375165	58.6188	375.165	11.963	4.48811	375.165	1e-08	1000	1e-08					226	-0.375165	108.375	375.165	22.1173	8.29766	375.165	1e-08
227	-0.374166	75.5312	374.166	15.4145	5.7676	374.166	1e-08	1000	1e-08					227	-0.374166	72.1938	374.166	14.7334	5.51274	374.166	1e-08	1000	1e-08					227	-0.374166	58.9375	374.166	12.0281	4.50049	374.166	1e-08	1000	1e-08					227	-0.374166	108.994	374.166	22.2436	8.32281	374.166	1e-08
228	-0.373167	75.975	373.167	15.5051	5.78599	373.167	1e-08	1000	1e-08					228	-0.373167	72.6063	373.167	14.8176	5.52944	373.167	1e-08	1000	1e-08					228	-0.373167	59.25	373.167	12.0918	4.51227	373.167	1e-08	1000	1e-08					228	-0.373167	109.775	373.167	22.4031	8.36008	373.167	1e-08
229	-0.372167	76.4125	372.167	15.5944	5.80372	372.167	1e-08	1000	1e-08					229	-0.372167	73.0312	372.167	14.9043	5.54691	372.167	1e-08	1000	1e-08					229	-0.372167	59.5625	372.167	12.1556	4.52392	372.167	1e-08	1000	1e-08					229	-0.372167	110.469	372.167	22.5446	8.39038	372.167	1e-08
230	-0.371168	76.8313	371.168	15.6798	5.81986	371.168	1e-08	1000	1e-08					230	-0.371168	73.4313	371.168	14.986	5.56231	371.168	1e-08	1000	1e-08					230	-0.371168	59.875	371.168	12.2194	4.53544	371.168	1e-08	1000	1e-08					230	-0.371168	111.156	371.168	22.685	8.41993	371.168	1e-08
231	-0.370169	77.2625	370.168	15.7679	5.83676	370.168	1e-08	1000	1e-08					231	-0.370169	73.85	370.168	15.0714	5.57897	370.168	1e-08	1000	1e-08					231	-0.370169	60.1875	370.168	12.2832	4.54684	370.168	1e-08	1000	1e-08					231	-0.370169	111.894	370.168	22.8355	8.45297	370.168	1e-08
232	-0.369169	77.7125	369.169	15.8597	5.85491	369.169	1e-08	1000	1e-08					232	-0.369169	74.2625	369.169	15.1556	5.59498	369.169	1e-08	1000	1e-08					232	-0.369169	60.5125	369.169	12.3495	4.55905	369.169	1e-08	1000	1e-08					232	-0.369169	112.769	369.169	23.014	8.49607	369.169	1e-08
233	-0.36817	78.125	368.17	15.9439	5.87005	368.17	1e-08	1000	1e-08					233	-0.36817	74.6688	368.17	15.2385	5.61036	368.17	1e-08	1000	1e-08					233	-0.36817	60.825	368.17	12.4133	4.57019	368.17	1e-08	1000	1e-08					233	-0.36817	113.369	368.17	23.1365	8.51815	368.17	1e-08
234	-0.36717	78.5625	367.17	16.0332	5.8869	367.17	1e-08	1000	1e-08					234	-0.36717	75.0875	367.17	15.324	5.62651	367.17	1e-08	1000	1e-08					234	-0.36717	61.1313	367.17	12.4758	4.58073	367.17	1e-08	1000	1e-08					234	-0.36717	113.969	367.17	23.2589	8.53999	367.17	1e-08
235	-0.366171	79.0063	366.171	16.1237	5.90404	366.171	1e-08	1000	1e-08					235	-0.366171	75.5063	366.171	15.4094	5.64249	366.171	1e-08	1000	1e-08					235	-0.366171	61.45	366.171	12.5408	4.59208	366.171	1e-08	1000	1e-08					235	-0.366171	114.738	366.171	23.4158	8.57419	366.171	1e-08
236	-0.365172	79.425	365.172	16.2092	5.91913	365.172	1e-08	1000	1e-08					236	-0.365172	75.9188	365.172	15.4936	5.65783	365.172	1e-08	1000	1e-08					236	-0.365172	61.7688	365.172	12.6059	4.6033	365.172	1e-08	1000	1e-08					236	-0.365172	115.481	365.172	23.5676	8.60622	365.172	1e-08
237	-0.364172	79.8688	364.172	16.2997	5.93592	364.172	1e-08	1000	1e-08					237	-0.364172	76.325	364.172	15.5765	5.67254	364.172	1e-08	1000	1e-08					237	-0.364172	62.0813	364.172	12.6696	4.61393	364.172	1e-08	1000	1e-08					237	-0.364172	116.156	364.172	23.7054	8.63284	364.172	1e-08
238	-0.363173	80.3	363.173	16.3878	5.95159	363.173	1e-08	1000	1e-08					238	-0.363173	76.7375	363.173	15.6607	5.68755	363.173	1e-08	1000	1e-08					238	-0.363173	62.3875	363.173	12.7321	4.62397	363.173	1e-08	1000	1e-08					238	-0.363173	116.913	363.173	23.8597	8.66519	363.173	1e-08
239	-0.362173	80.7313	362.173	16.4758	5.96709	362.173	1e-08	1000	1e-08					239	-0.362173	77.1625	362.173	15.7475	5.70331	362.173	1e-08	1000	1e-08					239	-0.362173	62.7063	362.173	12.7972	4.6348	362.173	1e-08	1000	1e-08					239	-0.362173	117.638	362.173	24.0077	8.69494	362.173	1e-08
240	-0.361174	81.1688	361.174	16.5651	5.98287	361.174	1e-08	1000	1e-08					240	-0.361174	77.575	361.174	15.8316	5.71798	361.174	1e-08	1000	1e-08					240	-0.361174	63.025	361.174	12.8622	4.64551	361.174	1e-08	1000	1e-08					240	-0.361174	118.375	361.174	24.1582	8.7253	361.174	1e-08
241	-0.360175	81.6063	360.175	16.6543	5.99847	360.175	1e-08	1000	1e-08					241	-0.360175	77.9875	360.175	15.9158	5.73248	360.175	1e-08	1000	1e-08					241	-0.360175	63.325	360.175	12.9235	4.65471	360.175	1e-08	1000	1e-08					241	-0.360175	119.113	360.175	24.3087	8.75537	360.175	1e-08
242	-0.359175	82.0438	359.175	16.7436	6.0139	359.175	1e-08	1000	1e-08					242	-0.359175	78.425	359.175	16.0051	5.74864	359.175	1e-08	1000	1e-08					242	-0.359175	63.6438	359.175	12.9885	4.66516	359.175	1e-08	1000	1e-08					242	-0.359175	119.831	359.175	24.4554	8.78376	359.175	1e-08
243	-0.358176	82.475	358.176	16.8316	6.02869	358.176	1e-08	1000	1e-08					243	-0.358176	78.8313	358.176	16.088	5.76234	358.176	1e-08	1000	1e-08					243	-0.358176	63.9688	358.176	13.0548	4.67593	358.176	1e-08	1000	1e-08					243	-0.358176	120.513	358.176	24.5944	8.80912	358.176	1e-08
244	-0.357177	82.9063	357.177	16.9196	6.0433	357.177	1e-08	1000	1e-08					244	-0.357177	79.2563	357.177	16.1747	5.77724	357.177	1e-08	1000	1e-08					244	-0.357177	64.2875	357.177	13.1199	4.68612	357.177	1e-08	1000	1e-08					244	-0.357177	121.338	357.177	24.7628	8.84468	357.177	1e-08
245	-0.356177	83.3438	356.177	17.0089	6.05819	356.177	1e-08	1000	1e-08					245	-0.356177	79.7	356.177	16.2653	5.79333	356.177	1e-08	1000	1e-08					245	-0.356177	64.6	356.177	13.1837	4.69573	356.177	1e-08	1000	1e-08					245	-0.356177	122.05	356.177	24.9082	8.87172	356.177	1e-08
246	-0.355178	83.7563	355.178	17.0931	6.0711	355.178	1e-08	1000	1e-08					246	-0.355178	80.125	355.178	16.352	5.80788	355.178	1e-08	1000	1e-08					246	-0.355178	64.9375	355.178	13.2526	4.70701	355.178	1e-08	1000	1e-08					246	-0.355178	122.819	355.178	25.0651	8.90255	355.178	1e-08
247	-0.354179	84.1938	354.178	17.1824	6.08564	354.178	1e-08	1000	1e-08					247	-0.354179	80.5563	354.178	16.4401	5.82271	354.178	1e-08	1000	1e-08					247	-0.354179	65.25	354.178	13.3163	4.71636	354.178	1e-08	1000	1e-08					247	-0.354179	123.531	354.178	25.2105	8.929	354.178	1e-08
248	-0.353179	84.65	353.179	17.2755	6.10135	353.179	1e-08	1000	1e-08					248	-0.353179	80.9813	353.179	16.5268	5.83692	353.179	1e-08	1000	1e-08					248	-0.353179	65.575	353.179	13.3827	4.72647	353.179	1e-08	1000	1e-08					248	-0.353179	124.313	353.179	25.3699	8.96012	353.179	1e-08
249	-0.35218	85.0813	352.18	17.3635	6.11508	352.18	1e-08	1000	1e-08					249	-0.35218	81.4063	352.18	16.6135	5.85095	352.18	1e-08	1000	1e-08					249	-0.35218	65.8813	352.18	13.4452	4.73511	352.18	1e-08	1000	1e-08					249	-0.35218	125.063	352.18	25.523	8.98867	352.18	1e-08
250	-0.35118	85.5188	351.18	17.4528	6.12908	351.18	1e-08	1000	1e-08					250	-0.35118	81.8438	351.18	16.7028	5.8657	351.18	1e-08	1000	1e-08					250	-0.35118	66.2063	351.18	13.5115	4.74497	351.18	1e-08	1000	1e-08					250	-0.35118	125.781	351.18	25.6696	9.01468	351.18	1e-08
251	-0.350181	85.9625	350.181	17.5434	6.14335	350.181	1e-08	1000	1e-08					251	-0.350181	82.2625	350.181	16.7883	5.87893	350.181	1e-08	1000	1e-08					251	-0.350181	66.525	350.181	13.5765	4.75424	350.181	1e-08	1000	1e-08					251	-0.350181	126.6	350.181	25.8367	9.04753	350.181	1e-08
252	-0.349182	86.3938	349.182	17.6314	6.15655	349.182	1e-08	1000	1e-08					252	-0.349182	82.6938	349.182	16.8763	5.89289	349.182	1e-08	1000	1e-08					252	-0.349182	66.85	349.182	13.6429	4.76384	349.182	1e-08	1000	1e-08					252	-0.349182	127.35	349.182	25.9898	9.07516	349.182	1e-08
253	-0.348182	86.8375	348.182	17.7219	6.17047	348.182	1e-08	1000	1e-08					253	-0.348182	83.125	348.182	16.9643	5.90666	348.182	1e-08	1000	1e-08					253	-0.348182	67.1688	348.182	13.7079	4.77285	348.182	1e-08	1000	1e-08					253	-0.348182	128.1	348.182	26.1429	9.10248	348.182	1e-08
254	-0.347183	87.2688	347.183	17.8099	6.18331	347.183	1e-08	1000	1e-08					254	-0.347183	83.5563	347.183	17.0523	5.92027	347.183	1e-08	1000	1e-08					254	-0.347183	67.4938	347.183	13.7742	4.78218	347.183	1e-08	1000	1e-08					254	-0.347183	128.881	347.183	26.3023	9.13171	347.183	1e-08
255	-0.346183	87.7	346.183	17.898	6.19598	346.183	1e-08	1000	1e-08					255	-0.346183	83.9938	346.183	17.1416	5.93413	346.183	1e-08	1000	1e-08					255	-0.346183	67.8188	346.183	13.8406	4.79137	346.183	1e-08	1000	1e-08					255	-0.346183	129.644	346.183	26.4579	9.15929	346.183	1e-08
256	-0.345184	88.1375	345.184	17.9872	6.20891	345.184	1e-08	1000	1e-08					256	-0.345184	84.4063	345.184	17.2258	5.94606	345.184	1e-08	1000	1e-08					256	-0.345184	68.1438	345.184	13.9069	4.80044	345.184	1e-08	1000	1e-08					256	-0.345184	130.381	345.184	26.6084	9.1848	345.184	1e-08
257	-0.344185	88.575	344.185	18.0765	6.22167	344.185	1e-08	1000	1e-08					257	-0.344185	84.8438	344.185	17.3151	5.95958	344.185	1e-08	1000	1e-08					257	-0.344185	68.45	344.185	13.9694	4.80805	344.185	1e-08	1000	1e-08					257	-0.344185	131.231	344.185	26.7819	9.21792	344.185	1e-08
258	-0.343185	89.0063	343.185	18.1645	6.23381	343.185	1e-08	1000	1e-08					258	-0.343185	85.2938	343.185	17.4069	5.97379	343.185	1e-08	1000	1e-08					258	-0.343185	68.7688	343.185	14.0344	4.81641	343.185	1e-08	1000	1e-08					258	-0.343185	131.944	343.185	26.9273	9.24106	343.185	1e-08
259	-0.342186	89.4375	342.186	18.2526	6.24577	342.186	1e-08	1000	1e-08					259	-0.342186	85.7188	342.186	17.4936	5.98607	342.186	1e-08	1000	1e-08					259	-0.342186	69.0938	342.186	14.1008	4.82508	342.186	1e-08	1000	1e-08					259	-0.342186	132.775	342.186	27.0969	9.27219	342.186	1e-08
260	-0.341187	89.875	341.187	18.3418	6.25799	341.187	1e-08	1000	1e-08					260	-0.341187	86.1563	341.187	17.5829	5.99905	341.187	1e-08	1000	1e-08					260	-0.341187	69.4125	341.187	14.1658	4.83319	341.187	1e-08	1000	1e-08					260	-0.341187	133.531	341.187	27.2513	9.29777	341.187	1e-08
261	-0.340187	90.3313	340.187	18.4349	6.27134	340.187	1e-08	1000	1e-08					261	-0.340187	86.6125	340.187	17.676	6.01316	340.187	1e-08	1000	1e-08					261	-0.340187	69.725	340.187	14.2296	4.84073	340.187	1e-08	1000	1e-08					261	-0.340187	134.288	340.187	27.4056	9.32304	340.187	1e-08
262	-0.339188	90.7563	339.188	18.5217	6.28233	339.188	1e-08	1000	1e-08					262	-0.339188	87.0438	339.188	17.764	6.02534	339.188	1e-08	1000	1e-08					262	-0.339188	70.0625	339.188	14.2985	4.84987	339.188	1e-08	1000	1e-08					262	-0.339188	135.05	339.188	27.5612	9.34843	339.188	1e-08
263	-0.338189	91.1938	338.188	18.611	6.29402	338.188	1e-08	1000	1e-08					263	-0.338189	87.4813	338.188	17.8533	6.03779	338.188	1e-08	1000	1e-08					263	-0.338189	70.375	338.188	14.3622	4.85715	338.188	1e-08	1000	1e-08					263	-0.338189	135.812	338.188	27.7168	9.37352	338.188	1e-08
264	-0.337189	91.6438	337.189	18.7028	6.30638	337.189	1e-08	1000	1e-08					264	-0.337189	87.9188	337.189	17.9426	6.05005	337.189	1e-08	1000	1e-08					264	-0.337189	70.7125	337.189	14.4311	4.86602	337.189	1e-08	1000	1e-08					264	-0.337189	136.619	337.189	27.8814	9.4013	337.189	1e-08
265	-0.33619	92.0688	336.19	18.7895	6.31685	336.19	1e-08	1000	1e-08					265	-0.33619	88.35	336.19	18.0306	6.06171	336.19	1e-08	1000	1e-08					265	-0.33619	71.025	336.19	14.4949	4.87304	336.19	1e-08	1000	1e-08					265	-0.33619	137.338	336.19	28.0281	9.42275	336.19	1e-08
266	-0.33519	92.5063	335.19	18.8788	6.328	335.19	1e-08	1000	1e-08					266	-0.33519	88.8	335.19	18.1224	6.07447	335.19	1e-08	1000	1e-08					266	-0.33519	71.3438	335.19	14.5599	4.88036	335.19	1e-08	1000	1e-08					266	-0.33519	138.175	335.19	28.199	9.45203	335.19	1e-08
267	-0.334191	92.9563	334.191	18.9707	6.33983	334.191	1e-08	1000	1e-08					267	-0.334191	89.25	334.191	18.2143	6.08705	334.191	1e-08	1000	1e-08					267	-0.334191	71.6813	334.191	14.6288	4.88882	334.191	1e-08	1000	1e-08					267	-0.334191	138.963	334.191	28.3597	9.47756	334.191	1e-08
268	-0.333192	93.3813	333.192	19.0574	6.34977	333.192	1e-08	1000	1e-08					268	-0.333192	89.6875	333.192	18.3036	6.0986	333.192	1e-08	1000	1e-08					268	-0.333192	72.0188	333.192	14.6977	4.89715	333.192	1e-08	1000	1e-08					268	-0.333192	139.119	333.192	28.3916	9.45984	333.192	1e-08
269	-0.332192	93.8313	332.192	19.1492	6.36123	332.192	1e-08	1000	1e-08					269	-0.332192	90.125	332.192	18.3929	6.10997	332.192	1e-08	1000	1e-08					269	-0.332192	72.3313	332.192	14.7615	4.90365	332.192	1e-08	1000	1e-08					269	-0.332192	140.513	332.192	28.676	9.52595	332.192	1e-08
270	-0.331193	94.275	331.193	19.2398	6.37208	331.193	1e-08	1000	1e-08					270	-0.331193	90.5625	331.193	18.4821	6.12116	331.193	1e-08	1000	1e-08					270	-0.331193	72.65	331.193	14.8265	4.91044	331.193	1e-08	1000	1e-08					270	-0.331193	141.25	331.193	28.8265	9.54714	331.193	1e-08
271	-0.330193	94.6875	330.193	19.324	6.38065	330.193	1e-08	1000	1e-08					271	-0.330193	91.0188	330.193	18.5753	6.13343	330.193	1e-08	1000	1e-08					271	-0.330193	72.975	330.193	14.8929	4.91753	330.193	1e-08	1000	1e-08					271	-0.330193	140.55	330.193	28.6837	9.47116	330.193	1e-08
272	-0.329194	95.1375	329.194	19.4158	6.39157	329.194	1e-08	1000	1e-08					272	-0.329194	91.45	329.194	18.6633	6.14384	329.194	1e-08	1000	1e-08					272	-0.329194	73.3125	329.194	14.9617	4.92531	329.194	1e-08	1000	1e-08					272	-0.329194	142.694	329.194	29.1212	9.58652	329.194	1e-08
273	-0.328195	95.5688	328.195	19.5038	6.40105	328.195	1e-08	1000	1e-08					273	-0.328195	91.8938	328.195	18.7538	6.15491	328.195	1e-08	1000	1e-08					273	-0.328195	73.6313	328.195	15.0268	4.93171	328.195	1e-08	1000	1e-08					273	-0.328195	143.663	328.195	29.3189	9.6223	328.195	1e-08
274	-0.327195	96.0063	327.195	19.5931	6.41078	327.195	1e-08	1000	1e-08					274	-0.327195	92.3563	327.195	18.8482	6.16705	327.195	1e-08	1000	1e-08					274	-0.327195	73.9563	327.195	15.0931	4.9384	327.195	1e-08	1000	1e-08					274	-0.327195	143.031	327.195	29.1901	9.55085	327.195	1e-08
275	-0.326196	96.4375	326.196	19.6811	6.4199	326.196	1e-08	1000	1e-08					275	-0.326196	92.7938	326.196	18.9375	6.17734	326.196	1e-08	1000	1e-08					275	-0.326196	74.2875	326.196	15.1607	4.94536	326.196	1e-08	1000	1e-08					275	-0.326196	145.263	326.196	29.6454	9.67021	326.196	1e-08
276	-0.325197	96.875	325.197	19.7704	6.42927	325.197	1e-08	1000	1e-08					276	-0.325197	93.2375	325.197	19.0281	6.18786	325.197	1e-08	1000	1e-08					276	-0.325197	74.6125	325.197	15.227	4.95178	325.197	1e-08	1000	1e-08					276	-0.325197	145.369	325.197	29.6671	9.64764	325.197	1e-08
277	-0.324197	97.3313	324.197	19.8635	6.4397	324.197	1e-08	1000	1e-08					277	-0.324197	93.7	324.197	19.1224	6.19945	324.197	1e-08	1000	1e-08					277	-0.324197	74.9375	324.197	15.2934	4.95807	324.197	1e-08	1000	1e-08					277	-0.324197	146.881	324.197	29.9758	9.71806	324.197	1e-08
278	-0.323198	97.75	323.198	19.949	6.44747	323.198	1e-08	1000	1e-08					278	-0.323198	94.1438	323.198	19.213	6.2096	323.198	1e-08	1000	1e-08					278	-0.323198	75.2688	323.198	15.361	4.96463	323.198	1e-08	1000	1e-08					278	-0.323198	147.5	323.198	30.102	9.72892	323.198	1e-08
279	-0.322198	98.1813	322.199	20.037	6.45589	322.199	1e-08	1000	1e-08					279	-0.322198	94.6	322.199	19.3061	6.2204	322.199	1e-08	1000	1e-08					279	-0.322198	75.5875	322.199	15.426	4.97024	322.199	1e-08	1000	1e-08					279	-0.322198	148.494	322.199	30.3048	9.76418	322.199	1e-08
280	-0.321199	98.6438	321.199	20.1314	6.46618	321.199	1e-08	1000	1e-08					280	-0.321199	95.0563	321.199	19.3992	6.23102	321.199	1e-08	1000	1e-08					280	-0.321199	75.9188	321.199	15.4936	4.97654	321.199	1e-08	1000	1e-08					280	-0.321199	148.55	321.199	30.3163	9.73758	321.199	1e-08
281	-0.3202	99.0563	320.2	20.2156	6.47302	320.2	1e-08	1000	1e-08					281	-0.3202	95.5063	320.2	19.4911	6.24104	320.2	1e-08	1000	1e-08					281	-0.3202	76.2438	320.2	15.5599	4.98229	320.2	1e-08	1000	1e-08					281	-0.3202	149.881	320.2	30.588	9.79428	320.2	1e-08
282	-0.3192	99.5	319.2	20.3061	6.48172	319.2	1e-08	1000	1e-08					282	-0.3192	95.9563	319.2	19.5829	6.25087	319.2	1e-08	1000	1e-08					282	-0.3192	76.5625	319.2	15.625	4.98751	319.2	1e-08	1000	1e-08					282	-0.3192	151.062	319.2	30.8291	9.84066	319.2	1e-08
283	-0.318201	99.9563	318.201	20.3992	6.49106	318.201	1e-08	1000	1e-08					283	-0.318201	96.4125	318.201	19.676	6.26093	318.201	1e-08	1000	1e-08					283	-0.318201	76.8813	318.201	15.6901	4.99259	318.201	1e-08	1000	1e-08					283	-0.318201	151.938	318.201	31.0077	9.86667	318.201	1e-08
284	-0.317202	100.369	317.202	20.4834	6.49737	317.202	1e-08	1000	1e-08					284	-0.317202	96.8625	317.202	19.7679	6.2704	317.202	1e-08	1000	1e-08					284	-0.317202	77.2063	317.202	15.7564	4.99795	317.202	1e-08	1000	1e-08					284	-0.317202	152.625	317.202	31.148	9.88018	317.202	1e-08
285	-0.316202	100.813	316.202	20.574	6.50554	316.202	1e-08	1000	1e-08					285	-0.316202	97.325	316.202	19.8622	6.28049	316.202	1e-08	1000	1e-08					285	-0.316202	77.5312	316.202	15.8227	5.00318	316.202	1e-08	1000	1e-08					285	-0.316202	153.375	316.202	31.301	9.89745	316.202	1e-08
286	-0.315203	101.244	315.203	20.662	6.51272	315.203	1e-08	1000	1e-08					286	-0.315203	97.7813	315.203	19.9554	6.28999	315.203	1e-08	1000	1e-08					286	-0.315203	77.8625	315.203	15.8903	5.00867	315.203	1e-08	1000	1e-08					286	-0.315203	154.25	315.203	31.4796	9.92246	315.203	1e-08
287	-0.314204	101.675	314.204	20.75	6.51972	314.204	1e-08	1000	1e-08					287	-0.314204	98.2438	314.204	20.0497	6.2997	314.204	1e-08	1000	1e-08					287	-0.314204	78.1875	314.204	15.9566	5.01363	314.204	1e-08	1000	1e-08					287	-0.314204	155	314.204	31.6327	9.93909	314.204	1e-08
288	-0.313204	102.119	313.204	20.8406	6.52735	313.204	1e-08	1000	1e-08					288	-0.313204	98.6875	313.204	20.1403	6.30803	313.204	1e-08	1000	1e-08					288	-0.313204	78.525	313.204	16.0255	5.01926	313.204	1e-08	1000	1e-08					288	-0.313204	156	313.204	31.8367	9.9714	313.204	1e-08
289	-0.312205	102.55	312.205	20.9286	6.534	312.205	1e-08	1000	1e-08					289	-0.312205	99.1438	312.205	20.2334	6.31697	312.205	1e-08	1000	1e-08					289	-0.312205	78.85	312.205	16.0918	5.02395	312.205	1e-08	1000	1e-08					289	-0.312205	156.875	312.205	32.0153	9.99533	312.205	1e-08
290	-0.311205	102.981	311.205	21.0166	6.54047	311.205	1e-08	1000	1e-08					290	-0.311205	99.6125	311.205	20.3291	6.32652	311.205	1e-08	1000	1e-08					290	-0.311205	79.1813	311.205	16.1594	5.0289	311.205	1e-08	1000	1e-08					290	-0.311205	157.5	311.205	32.1429	10.003	311.205	1e-08
291	-0.310206	103.413	310.206	21.1046	6.54677	310.206	1e-08	1000	1e-08					291	-0.310206	100.044	310.206	20.4171	6.3335	310.206	1e-08	1000	1e-08					291	-0.310206	79.525	310.206	16.2296	5.03452	310.206	1e-08	1000	1e-08					291	-0.310206	158.25	310.206	32.2959	10.0184	310.206	1e-08
292	-0.309207	103.85	309.207	21.1939	6.55329	309.207	1e-08	1000	1e-08					292	-0.309207	100.494	309.207	20.5089	6.3415	309.207	1e-08	1000	1e-08					292	-0.309207	79.8563	309.207	16.2972	5.0392	309.207	1e-08	1000	1e-08					292	-0.309207	159.125	309.207	32.4745	10.0413	309.207	1e-08
293	-0.308207	104.294	308.207	21.2844	6.56002	308.207	1e-08	1000	1e-08					293	-0.308207	100.969	308.207	20.6059	6.35088	308.207	1e-08	1000	1e-08					293	-0.308207	80.1938	308.207	16.3661	5.04414	308.207	1e-08	1000	1e-08					293	-0.308207	159.938	308.207	32.6403	10.06	308.207	1e-08
294	-0.307208	104.719	307.208	21.3712	6.56539	307.208	1e-08	1000	1e-08					294	-0.307208	101.413	307.208	20.6964	6.35811	307.208	1e-08	1000	1e-08					294	-0.307208	80.5313	307.208	16.435	5.04895	307.208	1e-08	1000	1e-08					294	-0.307208	160.688	307.208	32.7934	10.0744	307.208	1e-08
295	-0.306208	105.163	306.209	21.4617	6.57177	306.209	1e-08	1000	1e-08					295	-0.306208	101.869	306.209	20.7895	6.36593	306.209	1e-08	1000	1e-08					295	-0.306208	80.8563	306.209	16.5013	5.05283	306.209	1e-08	1000	1e-08					295	-0.306208	161.563	306.209	32.9719	10.0963	306.209	1e-08
296	-0.305209	105.619	305.209	21.5548	6.57874	305.209	1e-08	1000	1e-08					296	-0.305209	102.319	305.209	20.8814	6.37319	305.209	1e-08	1000	1e-08					296	-0.305209	81.2	305.209	16.5714	5.05775	305.209	1e-08	1000	1e-08					296	-0.305209	162.375	305.209	33.1378	10.1139	305.209	1e-08
297	-0.30421	106.019	304.21	21.6365	6.58203	304.21	1e-08	1000	1e-08					297	-0.30421	102.769	304.21	20.9732	6.38026	304.21	1e-08	1000	1e-08					297	-0.30421	81.5313	304.21	16.639	5.06176	304.21	1e-08	1000	1e-08					297	-0.30421	163.125	304.21	33.2908	10.1274	304.21	1e-08
298	-0.30321	106.456	303.21	21.7258	6.58748	303.21	1e-08	1000	1e-08					298	-0.30321	103.244	303.21	21.0702	6.38869	303.21	1e-08	1000	1e-08					298	-0.30321	81.8688	303.21	16.7079	5.06601	303.21	1e-08	1000	1e-08					298	-0.30321	164	303.21	33.4694	10.1483	303.21	1e-08
299	-0.302211	106.906	302.211	21.8176	6.59352	302.211	1e-08	1000	1e-08					299	-0.302211	103.719	302.211	21.1671	6.39693	302.211	1e-08	1000	1e-08					299	-0.302211	82.1938	302.211	16.7742	5.06936	302.211	1e-08	1000	1e-08					299	-0.302211	165	302.211	33.6735	10.1765	302.211	1e-08
300	-0.301212	107.338	301.212	21.9056	6.59822	301.212	1e-08	1000	1e-08					300	-0.301212	104.175	301.212	21.2602	6.40382	301.212	1e-08	1000	1e-08					300	-0.301212	82.5375	301.212	16.8444	5.07373	301.212	1e-08	1000	1e-08					300	-0.301212	165.625	301.212	33.801	10.1813	301.212	1e-08
301	-0.300212	107.781	300.212	21.9962	6.60352	300.212	1e-08	1000	1e-08					301	-0.300212	104.631	300.212	21.3533	6.41053	300.212	1e-08	1000	1e-08					301	-0.300212	82.8688	300.212	16.912	5.07719	300.212	1e-08	1000	1e-08					301	-0.300212	166.375	300.212	33.9541	10.1934	300.212	1e-08
302	-0.299213	108.213	299.213	22.0842	6.60787	299.213	1e-08	1000	1e-08					302	-0.299213	105.094	299.213	21.4477	6.41743	299.213	1e-08	1000	1e-08					302	-0.299213	83.1938	299.213	16.9783	5.08013	299.213	1e-08	1000	1e-08					302	-0.299213	167.188	299.213	34.1199	10.2091	299.213	1e-08
303	-0.298214	108.644	298.214	22.1722	6.61205	298.214	1e-08	1000	1e-08					303	-0.298214	105.556	298.214	21.5421	6.42414	298.214	1e-08	1000	1e-08					303	-0.298214	83.5313	298.214	17.0472	5.0837	298.214	1e-08	1000	1e-08					303	-0.298214	168.063	298.214	34.2985	10.2283	298.214	1e-08
304	-0.297214	109.081	297.214	22.2615	6.61643	297.214	1e-08	1000	1e-08					304	-0.297214	106.006	297.214	21.6339	6.42991	297.214	1e-08	1000	1e-08					304	-0.297214	83.8813	297.214	17.1186	5.0879	297.214	1e-08	1000	1e-08					304	-0.297214	169.063	297.214	34.5026	10.2546	297.214	1e-08
305	-0.296215	109.519	296.215	22.3508	6.62063	296.215	1e-08	1000	1e-08					305	-0.296215	106.475	296.215	21.7296	6.43663	296.215	1e-08	1000	1e-08					305	-0.296215	84.1938	296.215	17.1824	5.08968	296.215	1e-08	1000	1e-08					305	-0.296215	169.813	296.215	34.6556	10.2655	296.215	1e-08
306	-0.295215	109.956	295.215	22.4401	6.62465	295.215	1e-08	1000	1e-08					306	-0.295215	106.944	295.215	21.8253	6.44315	295.215	1e-08	1000	1e-08					306	-0.295215	84.525	295.215	17.25	5.09247	295.215	1e-08	1000	1e-08					306	-0.295215	170.563	295.215	34.8087	10.2761	295.215	1e-08
307	-0.294216	110.381	294.216	22.5268	6.62774	294.216	1e-08	1000	1e-08					307	-0.294216	107.381	294.216	21.9145	6.44761	294.216	1e-08	1000	1e-08					307	-0.294216	84.8625	294.216	17.3189	5.09549	294.216	1e-08	1000	1e-08					307	-0.294216	171.313	294.216	34.9617	10.2863	294.216	1e-08
308	-0.293217	110.819	293.217	22.6161	6.63141	293.217	1e-08	1000	1e-08					308	-0.293217	107.831	293.217	22.0064	6.45264	293.217	1e-08	1000	1e-08					308	-0.293217	85.1875	293.217	17.3852	5.09763	293.217	1e-08	1000	1e-08					308	-0.293217	172.25	293.217	35.1531	10.3075	293.217	1e-08
309	-0.292217	111.269	292.217	22.7079	6.63564	292.217	1e-08	1000	1e-08					309	-0.292217	108.3	292.217	22.102	6.4586	292.217	1e-08	1000	1e-08					309	-0.292217	85.525	292.217	17.4541	5.10038	292.217	1e-08	1000	1e-08					309	-0.292217	173.063	292.217	35.3189	10.3208	292.217	1e-08
310	-0.291218	111.681	291.218	22.7921	6.63747	291.218	1e-08	1000	1e-08					310	-0.291218	108.756	291.218	22.1952	6.46363	291.218	1e-08	1000	1e-08					310	-0.291218	85.8625	291.218	17.523	5.103	291.218	1e-08	1000	1e-08					310	-0.291218	173.938	291.218	35.4975	10.3375	291.218	1e-08
311	-0.290218	112.113	290.219	22.8801	6.64023	290.219	1e-08	1000	1e-08					311	-0.290218	109.231	290.219	22.2921	6.46958	290.219	1e-08	1000	1e-08					311	-0.290218	86.1875	290.219	17.5893	5.10474	290.219	1e-08	1000	1e-08					311	-0.290218	174.75	290.219	35.6633	10.3501	290.219	1e-08
312	-0.289219	112.569	289.219	22.9732	6.64429	289.219	1e-08	1000	1e-08					312	-0.289219	109.7	289.219	22.3878	6.47497	289.219	1e-08	1000	1e-08					312	-0.289219	86.5313	289.219	17.6594	5.10745	289.219	1e-08	1000	1e-08					312	-0.289219	175.438	289.219	35.8036	10.3551	289.219	1e-08
313	-0.28822	112.994	288.22	23.06	6.64633	288.22	1e-08	1000	1e-08					313	-0.28822	110.156	288.22	22.4809	6.47943	288.22	1e-08	1000	1e-08					313	-0.28822	86.8625	288.22	17.727	5.10928	288.22	1e-08	1000	1e-08					313	-0.28822	176.313	288.22	35.9821	10.3708	288.22	1e-08
314	-0.28722	113.431	287.22	23.1492	6.64893	287.22	1e-08	1000	1e-08					314	-0.28722	110.619	287.22	22.5753	6.48407	287.22	1e-08	1000	1e-08					314	-0.28722	87.2063	287.22	17.7972	5.11172	287.22	1e-08	1000	1e-08					314	-0.28722	177.188	287.22	36.1607	10.3861	287.22	1e-08
315	-0.286221	113.875	286.221	23.2398	6.65172	286.221	1e-08	1000	1e-08					315	-0.286221	111.081	286.221	22.6696	6.48853	286.221	1e-08	1000	1e-08					315	-0.286221	87.5375	286.221	17.8648	5.11328	286.221	1e-08	1000	1e-08					315	-0.286221	178	286.221	36.3265	10.3974	286.221	1e-08
316	-0.285222	114.294	285.222	23.3253	6.65287	285.222	1e-08	1000	1e-08					316	-0.285222	111.538	285.222	22.7628	6.49243	285.222	1e-08	1000	1e-08					316	-0.285222	87.8813	285.222	17.935	5.11544	285.222	1e-08	1000	1e-08					316	-0.285222	178.563	285.222	36.4413	10.3939	285.222	1e-08
317	-0.284222	114.738	284.222	23.4158	6.6553	284.222	1e-08	1000	1e-08					317	-0.284222	112.006	284.222	22.8584	6.49687	284.222	1e-08	1000	1e-08					317	-0.284222	88.2188	284.222	18.0038	5.11709	284.222	1e-08	1000	1e-08					317	-0.284222	179.5	284.222	36.6327	10.4118	284.222	1e-08
318	-0.283223	115.169	283.223	23.5038	6.65682	283.223	1e-08	1000	1e-08					318	-0.283223	112.481	283.223	22.9554	6.50148	283.223	1e-08	1000	1e-08					318	-0.283223	88.55	283.223	18.0714	5.11824	283.223	1e-08	1000	1e-08					318	-0.283223	180.5	283.223	36.8367	10.433	283.223	1e-08
319	-0.282224	115.6	282.224	23.5918	6.65817	282.224	1e-08	1000	1e-08					319	-0.282224	112.956	282.224	23.0523	6.5059	282.224	1e-08	1000	1e-08					319	-0.282224	88.8938	282.224	18.1416	5.11998	282.224	1e-08	1000	1e-08					319	-0.282224	181.25	282.224	36.9898	10.4394	282.224	1e-08
320	-0.281224	116.044	281.224	23.6824	6.66006	281.224	1e-08	1000	1e-08					320	-0.281224	113.413	281.224	23.1454	6.50905	281.224	1e-08	1000	1e-08					320	-0.281224	89.2375	281.224	18.2117	5.12158	281.224	1e-08	1000	1e-08					320	-0.281224	182.125	281.224	37.1684	10.4526	281.224	1e-08
321	-0.280225	116.488	280.225	23.773	6.66177	280.225	1e-08	1000	1e-08					321	-0.280225	113.881	280.225	23.2411	6.51272	280.225	1e-08	1000	1e-08					321	-0.280225	89.5625	280.225	18.2781	5.12197	280.225	1e-08	1000	1e-08					321	-0.280225	183.25	280.225	37.398	10.4798	280.225	1e-08
322	-0.279225	116.9	279.225	23.8571	6.66152	279.225	1e-08	1000	1e-08					322	-0.279225	114.369	279.225	23.3406	6.51728	279.225	1e-08	1000	1e-08					322	-0.279225	89.9	279.225	18.3469	5.12293	279.225	1e-08	1000	1e-08					322	-0.279225	183.688	279.225	37.4872	10.4674	279.225	1e-08
323	-0.278226	117.319	278.226	23.9426	6.66145	278.226	1e-08	1000	1e-08					323	-0.278226	114.831	278.226	23.4349	6.52021	278.226	1e-08	1000	1e-08					323	-0.278226	90.2375	278.226	18.4158	5.12376	278.226	1e-08	1000	1e-08					323	-0.278226	184.5	278.226	37.6531	10.4761	278.226	1e-08
324	-0.277227	117.75	277.227	24.0306	6.66193	277.227	1e-08	1000	1e-08					324	-0.277227	115.3	277.227	23.5306	6.52331	277.227	1e-08	1000	1e-08					324	-0.277227	90.575	277.227	18.4847	5.12445	277.227	1e-08	1000	1e-08					324	-0.277227	185.313	277.227	37.8189	10.4844	277.227	1e-08
325	-0.276227	118.206	276.227	24.1237	6.66363	276.227	1e-08	1000	1e-08					325	-0.276227	115.775	276.227	23.6276	6.52658	276.227	1e-08	1000	1e-08					325	-0.276227	90.9125	276.227	18.5536	5.125	276.227	1e-08	1000	1e-08					325	-0.276227	186.125	276.227	37.9847	10.4924	276.227	1e-08
326	-0.275228	118.625	275.228	24.2092	6.66304	275.228	1e-08	1000	1e-08					326	-0.275228	116.231	275.228	23.7207	6.52859	275.228	1e-08	1000	1e-08					326	-0.275228	91.25	275.228	18.6225	5.12542	275.228	1e-08	1000	1e-08					326	-0.275228	187.063	275.228	38.176	10.5071	275.228	1e-08
327	-0.274228	119.069	274.228	24.2997	6.66368	274.228	1e-08	1000	1e-08					327	-0.274228	116.688	274.228	23.8138	6.53042	274.228	1e-08	1000	1e-08					327	-0.274228	91.5875	274.228	18.6913	5.12569	274.228	1e-08	1000	1e-08					327	-0.274228	187.75	274.228	38.3163	10.5074	274.228	1e-08
328	-0.273229	119.525	273.229	24.3929	6.66484	273.229	273.229	119.525	2285.96					328	-0.273229	117.163	273.229	23.9107	6.5331	273.229	1e-08	1000	1e-08					328	-0.273229	91.9375	273.229	18.7628	5.12653	273.229	1e-08	1000	1e-08					328	-0.273229	188.625	273.229	38.4949	10.5179	273.229	1e-08
329	-0.27223	119.931	272.23	24.4758	6.66303	272.23	1e-08	1000	1e-08					329	-0.27223	117.638	272.23	24.0077	6.5356	272.23	1e-08	1000	1e-08					329	-0.27223	92.2375	272.23	18.824	5.12445	272.23	1e-08	1000	1e-08					329	-0.27223	189.375	272.23	38.648	10.5211	272.23	1e-08
330	-0.27123	120.363	271.23	24.5638	6.66244	271.23	1e-08	1000	1e-08					330	-0.27123	118.119	271.23	24.1059	6.53824	271.23	1e-08	1000	1e-08					330	-0.27123	92.6125	271.23	18.9005	5.12639	271.23	1e-08	1000	1e-08					330	-0.27123	190.188	271.23	38.8138	10.5275	271.23	1e-08
331	-0.270231	120.8	270.231	24.6531	6.66202	270.231	1e-08	1000	1e-08					331	-0.270231	118.594	270.231	24.2028	6.54035	270.231	1e-08	1000	1e-08					331	-0.270231	92.9563	270.231	18.9707	5.12646	270.231	1e-08	1000	1e-08					331	-0.270231	191.188	270.231	39.0179	10.5438	270.231	1e-08
332	-0.269232	121.225	269.232	24.7398	6.66074	269.232	1e-08	1000	1e-08					332	-0.269232	119.056	269.232	24.2972	6.54157	269.232	1e-08	1000	1e-08					332	-0.269232	93.3063	269.232	19.0421	5.12673	269.232	269.232	93.3063	2885.46					332	-0.269232	191.875	269.232	39.1582	10.5426	269.232	1e-08
333	-0.268232	121.669	268.232	24.8304	6.6603	268.232	1e-08	1000	1e-08					333	-0.268232	119.513	268.232	24.3903	6.54227	268.232	1e-08	1000	1e-08					333	-0.268232	93.6375	268.232	19.1097	5.12584	268.232	1e-08	1000	1e-08					333	-0.268232	192.625	268.232	39.3112	10.5445	268.232	1e-08
334	-0.267233	122.1	267.233	24.9184	6.65901	267.233	1e-08	1000	1e-08					334	-0.267233	119.981	267.233	24.486	6.54346	267.233	1e-08	1000	1e-08					334	-0.267233	93.9875	267.233	19.1811	5.12583	267.233	1e-08	1000	1e-08					334	-0.267233	193.438	267.233	39.477	10.5496	267.233	1e-08
335	-0.266234	122.513	266.233	25.0026	6.65652	266.233	1e-08	1000	1e-08					335	-0.266234	120.463	266.233	24.5842	6.54513	266.233	1e-08	1000	1e-08					335	-0.266234	94.3125	266.233	19.2475	5.12432	266.233	1e-08	1000	1e-08					335	-0.266234	194.313	266.233	39.6556	10.5577	266.233	1e-08
336	-0.265234	122.944	265.234	25.0906	6.65487	265.234	1e-08	1000	1e-08					336	-0.265234	120.919	265.234	24.6773	6.54526	265.234	1e-08	1000	1e-08					336	-0.265234	94.6563	265.234	19.3176	5.12369	265.234	1e-08	1000	1e-08					336	-0.265234	195.125	265.234	39.8214	10.562	265.234	1e-08
337	-0.264235	123.369	264.235	25.1773	6.65272	264.235	1e-08	1000	1e-08					337	-0.264235	121.406	264.235	24.7768	6.54689	264.235	1e-08	1000	1e-08					337	-0.264235	94.9875	264.235	19.3852	5.12225	264.235	1e-08	1000	1e-08					337	-0.264235	196.063	264.235	40.0128	10.5728	264.235	1e-08
338	-0.263235	123.8	263.235	25.2653	6.65072	263.235	1e-08	1000	1e-08					338	-0.263235	121.888	263.235	24.875	6.54798	263.235	1e-08	1000	1e-08					338	-0.263235	95.3375	263.235	19.4566	5.12167	263.235	1e-08	1000	1e-08					338	-0.263235	196.688	263.235	40.1403	10.5664	263.235	1e-08
339	-0.262236	124.231	262.236	25.3533	6.64855	262.236	1e-08	1000	1e-08					339	-0.262236	122.344	262.236	24.9681	6.54754	262.236	1e-08	1000	1e-08					339	-0.262236	95.6625	262.236	19.523	5.11962	262.236	1e-08	1000	1e-08					339	-0.262236	197.75	262.236	40.3571	10.5831	262.236	1e-08
340	-0.261237	124.669	261.237	25.4426	6.64654	261.237	1e-08	1000	1e-08					340	-0.261237	122.806	261.237	25.0625	6.54724	261.237	1e-08	1000	1e-08					340	-0.261237	95.9938	261.237	19.5906	5.11777	261.237	1e-08	1000	1e-08					340	-0.261237	198.563	261.237	40.523	10.5861	261.237	1e-08
341	-0.260237	125.106	260.237	25.5319	6.64435	260.237	1e-08	1000	1e-08					341	-0.260237	123.3	260.237	25.1633	6.54842	260.237	260.237	123.3	2110.6					341	-0.260237	96.3313	260.237	19.6594	5.11612	260.237	1e-08	1000	1e-08					341	-0.260237	199.188	260.237	40.6505	10.5788	260.237	1e-08
342	-0.259238	125.519	259.238	25.6161	6.64066	259.238	1e-08	1000	1e-08					342	-0.259238	123.75	259.238	25.2551	6.54708	259.238	1e-08	1000	1e-08					342	-0.259238	96.675	259.238	19.7296	5.11466	259.238	1e-08	1000	1e-08					342	-0.259238	200.438	259.238	40.9056	10.6043	259.238	1e-08
343	-0.258238	125.956	258.238	25.7054	6.63811	258.238	1e-08	1000	1e-08					343	-0.258238	124.238	258.238	25.3546	6.54753	258.238	1e-08	1000	1e-08					343	-0.258238	97.0125	258.238	19.7985	5.11273	258.238	1e-08	1000	1e-08					343	-0.258238	201	258.238	41.0204	10.593	258.238	1e-08
344	-0.257239	126.413	257.239	25.7985	6.63638	257.239	1e-08	1000	1e-08					344	-0.257239	124.713	257.239	25.4515	6.54713	257.239	1e-08	1000	1e-08					344	-0.257239	97.3563	257.239	19.8686	5.11099	257.239	1e-08	1000	1e-08					344	-0.257239	201.875	257.239	41.199	10.598	257.239	1e-08
345	-0.25624	126.819	256.24	25.8814	6.63184	256.24	1e-08	1000	1e-08					345	-0.25624	125.169	256.24	25.5446	6.54555	256.24	1e-08	1000	1e-08					345	-0.25624	97.6813	256.24	19.9349	5.10813	256.24	1e-08	1000	1e-08					345	-0.25624	202.625	256.24	41.352	10.596	256.24	1e-08
346	-0.25524	127.25	255.24	25.9694	6.62844	255.24	1e-08	1000	1e-08					346	-0.25524	125.644	255.24	25.6416	6.54477	255.24	1e-08	1000	1e-08					346	-0.25524	98.0188	255.24	20.0038	5.10578	255.24	1e-08	1000	1e-08					346	-0.25524	203.375	255.24	41.5051	10.5938	255.24	1e-08
347	-0.254241	127.694	254.241	26.06	6.62551	254.241	1e-08	1000	1e-08					347	-0.254241	126.113	254.241	25.7372	6.54346	254.241	1e-08	1000	1e-08					347	-0.254241	98.3563	254.241	20.0727	5.1033	254.241	1e-08	1000	1e-08					347	-0.254241	204.25	254.241	41.6837	10.5977	254.241	1e-08
348	-0.253242	128.094	253.242	26.1416	6.62014	253.242	1e-08	1000	1e-08					348	-0.253242	126.588	253.242	25.8342	6.54229	253.242	1e-08	1000	1e-08					348	-0.253242	98.7063	253.242	20.1441	5.10133	253.242	1e-08	1000	1e-08					348	-0.253242	205.063	253.242	41.8495	10.598	253.242	1e-08
349	-0.252242	128.538	252.242	26.2321	6.61686	252.242	1e-08	1000	1e-08					349	-0.252242	127.056	252.242	25.9298	6.5406	252.242	1e-08	1000	1e-08					349	-0.252242	99.0625	252.242	20.2168	5.09954	252.242	1e-08	1000	1e-08					349	-0.252242	206	252.242	42.0408	10.6045	252.242	1e-08
350	-0.251243	128.95	251.243	26.3163	6.61179	251.243	1e-08	1000	1e-08					350	-0.251243	127.531	251.243	26.0268	6.53905	251.243	1e-08	1000	1e-08					350	-0.251243	99.4	251.243	20.2857	5.09664	251.243	1e-08	1000	1e-08					350	-0.251243	206.875	251.243	42.2194	10.6073	251.243	251.243
351	-0.250244	129.375	250.244	26.4031	6.60719	250.244	1e-08	1000	1e-08					351	-0.250244	128.013	250.244	26.125	6.53761	250.244	1e-08	1000	1e-08					351	-0.250244	99.7438	250.244	20.3559	5.09392	250.244	1e-08	1000	1e-08					351	-0.250244	207.5	250.244	42.3469	10.597	250.244	1e-08
352	-0.249244	129.8	249.244	26.4898	6.60243	249.244	1e-08	1000	1e-08					352	-0.249244	128.481	249.244	26.2207	6.53535	249.244	1e-08	1000	1e-08					352	-0.249244	100.088	249.244	20.426	5.09107	249.244	1e-08	1000	1e-08					352	-0.249244	208.313	249.244	42.5128	10.5961	249.244	1e-08
353	-0.248245	130.231	248.245	26.5778	6.5978	248.245	1e-08	1000	1e-08					353	-0.248245	128.95	248.245	26.3163	6.53289	248.245	1e-08	1000	1e-08					353	-0.248245	100.406	248.245	20.4911	5.0868	248.245	1e-08	1000	1e-08					353	-0.248245	209.188	248.245	42.6913	10.5979	248.245	1e-08
354	-0.247245	130.656	247.245	26.6645	6.59269	247.245	1e-08	1000	1e-08					354	-0.247245	129.438	247.245	26.4158	6.53119	247.245	1e-08	1000	1e-08					354	-0.247245	100.756	247.245	20.5625	5.08398	247.245	1e-08	1000	1e-08					354	-0.247245	210.063	247.245	42.8699	10.5994	247.245	1e-08
355	-0.246246	131.081	246.246	26.7513	6.58739	246.246	1e-08	1000	1e-08					355	-0.246246	129.9	246.246	26.5102	6.52803	246.246	1e-08	1000	1e-08					355	-0.246246	101.1	246.246	20.6327	5.08071	246.246	1e-08	1000	1e-08					355	-0.246246	210.938	246.246	43.0485	10.6005	246.246	1e-08
356	-0.245247	131.506	245.247	26.838	6.58193	245.247	1e-08	1000	1e-08					356	-0.245247	130.375	245.247	26.6071	6.52531	245.247	1e-08	1000	1e-08					356	-0.245247	101.444	245.247	20.7028	5.07729	245.247	1e-08	1000	1e-08					356	-0.245247	211.75	245.247	43.2143	10.5982	245.247	1e-08
357	-0.244247	131.938	244.247	26.926	6.57661	244.247	1e-08	1000	1e-08					357	-0.244247	130.869	244.247	26.7079	6.52333	244.247	1e-08	1000	1e-08					357	-0.244247	101.788	244.247	20.773	5.07374	244.247	1e-08	1000	1e-08					357	-0.244247	212.5	244.247	43.3674	10.5924	244.247	1e-08
358	-0.243248	132.338	243.248	27.0077	6.56956	243.248	1e-08	1000	1e-08					358	-0.243248	131.338	243.248	26.8036	6.51991	243.248	1e-08	1000	1e-08					358	-0.243248	102.138	243.248	20.8444	5.07035	243.248	1e-08	1000	1e-08					358	-0.243248	213.25	243.248	43.5204	10.5862	243.248	1e-08
359	-0.242249	132.769	242.249	27.0957	6.56388	242.249	1e-08	1000	1e-08					359	-0.242249	131.819	242.249	26.9018	6.51692	242.249	1e-08	1000	1e-08					359	-0.242249	102.463	242.249	20.9107	5.06559	242.249	1e-08	1000	1e-08					359	-0.242249	214.125	242.249	43.699	10.586	242.249	1e-08
360	-0.241249	133.206	241.249	27.1849	6.55834	241.249	1e-08	1000	1e-08					360	-0.241249	132.3	241.249	27	6.51373	241.249	1e-08	1000	1e-08					360	-0.241249	102.813	241.249	20.9821	5.06192	241.249	1e-08	1000	1e-08					360	-0.241249	215.063	241.249	43.8903	10.5885	241.249	1e-08
361	-0.24025	133.6	240.25	27.2653	6.55048	240.25	1e-08	1000	1e-08					361	-0.24025	132.775	240.25	27.0969	6.51003	240.25	1e-08	1000	1e-08					361	-0.24025	103.144	240.25	21.0497	5.0572	240.25	1e-08	1000	1e-08					361	-0.24025	215.875	240.25	44.0561	10.5845	240.25	1e-08
362	-0.23925	134.019	239.25	27.3508	6.54368	239.25	1e-08	1000	1e-08					362	-0.23925	133.263	239.25	27.1964	6.50676	239.25	1e-08	1000	1e-08					362	-0.23925	103.5	239.25	21.1225	5.05355	239.25	1e-08	1000	1e-08					362	-0.23925	216.688	239.25	44.2219	10.5801	239.25	1e-08
363	-0.238251	134.444	238.251	27.4375	6.53701	238.251	1e-08	1000	1e-08					363	-0.238251	133.731	238.251	27.2921	6.50237	238.251	1e-08	1000	1e-08					363	-0.238251	103.838	238.251	21.1913	5.04885	238.251	1e-08	1000	1e-08					363	-0.238251	217.438	238.251	44.375	10.5724	238.251	1e-08
364	-0.237252	134.856	237.252	27.5217	6.52956	237.252	1e-08	1000	1e-08					364	-0.237252	134.2	237.252	27.3878	6.49779	237.252	1e-08	1000	1e-08					364	-0.237252	104.188	237.252	21.2628	5.04462	237.252	1e-08	1000	1e-08					364	-0.237252	218.25	237.252	44.5408	10.5674	237.252	1e-08
365	-0.236252	135.275	236.252	27.6071	6.52225	236.252	1e-08	1000	1e-08					365	-0.236252	134.669	236.252	27.4834	6.49302	236.252	1e-08	1000	1e-08					365	-0.236252	104.531	236.252	21.3329	5.03995	236.252	1e-08	1000	1e-08					365	-0.236252	219.125	236.252	44.7194	10.5651	236.252	1e-08
366	-0.235253	135.688	235.253	27.6913	6.51446	235.253	1e-08	1000	1e-08					366	-0.235253	135.144	235.253	27.5804	6.48836	235.253	1e-08	1000	1e-08					366	-0.235253	104.875	235.253	21.4031	5.03513	235.253	1e-08	1000	1e-08					366	-0.235253	220	235.253	44.898	10.5624	235.253	1e-08
367	-0.234254	136.1	234.254	27.7755	6.50651	234.254	1e-08	1000	1e-08					367	-0.234254	135.638	234.254	27.6811	6.4844	234.254	1e-08	1000	1e-08					367	-0.234254	105.219	234.254	21.4732	5.03018	234.254	1e-08	1000	1e-08					367	-0.234254	220.813	234.254	45.0638	10.5563	234.254	1e-08
368	-0.233254	136.525	233.254	27.8622	6.49898	233.254	1e-08	1000	1e-08					368	-0.233254	136.144	233.254	27.7844	6.48083	233.254	1e-08	1000	1e-08					368	-0.233254	105.569	233.254	21.5446	5.02538	233.254	1e-08	1000	1e-08					368	-0.233254	221.688	233.254	45.2424	10.553	233.254	1e-08
369	-0.232255	136.95	232.255	27.949	6.49129	232.255	1e-08	1000	1e-08					369	-0.232255	136.613	232.255	27.8801	6.47529	232.255	1e-08	1000	1e-08					369	-0.232255	105.894	232.255	21.611	5.01925	232.255	1e-08	1000	1e-08					369	-0.232255	222.438	232.255	45.3954	10.5433	232.255	1e-08
370	-0.231255	137.331	231.255	28.0268	6.48135	231.255	1e-08	1000	1e-08					370	-0.231255	137.106	231.255	27.9809	6.47073	231.255	1e-08	1000	1e-08					370	-0.231255	106.238	231.255	21.6811	5.01388	231.255	1e-08	1000	1e-08					370	-0.231255	223.188	231.255	45.5485	10.5333	231.255	1e-08
371	-0.230256	137.75	230.256	28.1122	6.47301	230.256	1e-08	1000	1e-08					371	-0.230256	137.562	230.256	28.074	6.4642	230.256	1e-08	1000	1e-08					371	-0.230256	106.594	230.256	21.7538	5.00895	230.256	1e-08	1000	1e-08					371	-0.230256	224.063	230.256	45.727	10.5289	230.256	1e-08
372	-0.229257	138.181	229.257	28.2003	6.4651	229.257	1e-08	1000	1e-08					372	-0.229257	138.044	229.257	28.1722	6.45866	229.257	1e-08	1000	1e-08					372	-0.229257	106.919	229.257	21.8202	5.00241	229.257	1e-08	1000	1e-08					372	-0.229257	224.938	229.257	45.9056	10.5242	229.257	1e-08
373	-0.228257	138.6	228.257	28.2857	6.45642	228.257	1e-08	1000	1e-08					373	-0.228257	138.525	228.257	28.2704	6.45293	228.257	1e-08	1000	1e-08					373	-0.228257	107.263	228.257	21.8903	4.99662	228.257	1e-08	1000	1e-08					373	-0.228257	225.813	228.257	46.0842	10.5191	228.257	1e-08
374	-0.227258	139	227.258	28.3673	6.4467	227.258	1e-08	1000	1e-08					374	-0.227258	138.988	227.258	28.3648	6.44612	227.258	1e-08	1000	1e-08					374	-0.227258	107.606	227.258	21.9605	4.99069	227.258	1e-08	1000	1e-08					374	-0.227258	226.5	227.258	46.2245	10.5049	227.258	1e-08
375	-0.226259	139.413	226.258	28.4515	6.4374	226.258	1e-08	1000	1e-08					375	-0.226259	139.469	226.258	28.463	6.44	226.258	1e-08	1000	1e-08					375	-0.226259	107.938	226.258	22.0281	4.98404	226.258	1e-08	1000	1e-08					375	-0.226259	227.313	226.258	46.3903	10.4962	226.258	1e-08
376	-0.225259	139.85	225.259	28.5408	6.42908	225.259	1e-08	1000	1e-08					376	-0.225259	139.95	225.259	28.5612	6.43368	225.259	1e-08	1000	1e-08					376	-0.225259	108.288	225.259	22.0995	4.97811	225.259	1e-08	1000	1e-08					376	-0.225259	228.188	225.259	46.5689	10.4901	225.259	1e-08
377	-0.22426	140.256	224.26	28.6237	6.41915	224.26	1e-08	1000	1e-08					377	-0.22426	140.431	224.26	28.6594	6.42716	224.26	1e-08	1000	1e-08					377	-0.22426	108.631	224.26	22.1696	4.97176	224.26	1e-08	1000	1e-08					377	-0.22426	229.063	224.26	46.7475	10.4836	224.26	1e-08
378	-0.22326	140.675	223.26	28.7092	6.40962	223.26	1e-08	1000	1e-08					378	-0.22326	140.913	223.26	28.7577	6.42045	223.26	1e-08	1000	1e-08					378	-0.22326	108.981	223.26	22.2411	4.96555	223.26	1e-08	1000	1e-08					378	-0.22326	229.938	223.26	46.926	10.4767	223.26	1e-08
379	-0.222261	141.106	222.261	28.7972	6.40049	222.261	1e-08	1000	1e-08					379	-0.222261	141.388	222.261	28.8546	6.41325	222.261	1e-08	1000	1e-08					379	-0.222261	109.325	222.261	22.3112	4.95892	222.261	1e-08	1000	1e-08					379	-0.222261	230.75	222.261	47.0918	10.4667	222.261	1e-08
380	-0.221262	141.506	221.262	28.8788	6.38978	221.262	1e-08	1000	1e-08					380	-0.221262	141.863	221.262	28.9515	6.40586	221.262	1e-08	1000	1e-08					380	-0.221262	109.681	221.262	22.3839	4.9527	221.262	1e-08	1000	1e-08					380	-0.221262	231.5	221.262	47.2449	10.4535	221.262	1e-08
381	-0.220262	141.925	220.262	28.9643	6.37974	220.262	1e-08	1000	1e-08					381	-0.220262	142.325	220.262	29.0459	6.39772	220.262	1e-08	1000	1e-08					381	-0.220262	110.019	220.262	22.4528	4.94551	220.262	1e-08	1000	1e-08					381	-0.220262	232.313	220.262	47.4107	10.4428	220.262	1e-08
382	-0.219263	142.331	219.263	29.0472	6.36897	219.263	1e-08	1000	1e-08					382	-0.219263	142.806	219.263	29.1441	6.39023	219.263	1e-08	1000	1e-08					382	-0.219263	110.35	219.263	22.5204	4.93789	219.263	1e-08	1000	1e-08					382	-0.219263	233.125	219.263	47.5765	10.4318	219.263	1e-08
383	-0.218263	142.738	218.263	29.1301	6.35804	218.263	1e-08	1000	1e-08					383	-0.218263	143.294	218.263	29.2436	6.38282	218.263	1e-08	1000	1e-08					383	-0.218263	110.7	218.263	22.5918	4.93097	218.263	1e-08	1000	1e-08					383	-0.218263	234.063	218.263	47.7679	10.426	218.263	1e-08
384	-0.217264	143.163	217.264	29.2168	6.34777	217.264	1e-08	1000	1e-08					384	-0.217264	143.756	217.264	29.338	6.3741	217.264	1e-08	1000	1e-08					384	-0.217264	111.069	217.264	22.6671	4.92475	217.264	1e-08	1000	1e-08					384	-0.217264	234.938	217.264	47.9464	10.417	217.264	1e-08
385	-0.216265	143.588	216.265	29.3036	6.33733	216.265	1e-08	1000	1e-08					385	-0.216265	144.225	216.265	29.4337	6.36547	216.265	1e-08	1000	1e-08					385	-0.216265	111.394	216.265	22.7334	4.91644	216.265	1e-08	1000	1e-08					385	-0.216265	235.75	216.265	48.1122	10.405	216.265	1e-08
386	-0.215265	143.994	215.265	29.3865	6.32589	215.265	1e-08	1000	1e-08					386	-0.215265	144.719	215.265	29.5344	6.35774	215.265	1e-08	1000	1e-08					386	-0.215265	111.744	215.265	22.8048	4.90909	215.265	1e-08	1000	1e-08					386	-0.215265	236.5	215.265	48.2653	10.3899	215.265	1e-08
387	-0.214266	144.406	214.266	29.4707	6.31456	214.266	1e-08	1000	1e-08					387	-0.214266	145.181	214.266	29.6288	6.34845	214.266	1e-08	1000	1e-08					387	-0.214266	112.088	214.266	22.875	4.90133	214.266	1e-08	1000	1e-08					387	-0.214266	237.25	214.266	48.4184	10.3744	214.266	1e-08
388	-0.213267	144.825	213.267	29.5561	6.30333	213.267	1e-08	1000	1e-08					388	-0.213267	145.656	213.267	29.7258	6.33951	213.267	1e-08	1000	1e-08					388	-0.213267	112.431	213.267	22.9452	4.89343	213.267	1e-08	1000	1e-08					388	-0.213267	238.125	213.267	48.5969	10.3641	213.267	1e-08
389	-0.212267	145.256	212.267	29.6441	6.29248	212.267	1e-08	1000	1e-08					389	-0.212267	146.138	212.267	29.824	6.33065	212.267	1e-08	1000	1e-08					389	-0.212267	112.763	212.267	23.0128	4.88485	212.267	1e-08	1000	1e-08					389	-0.212267	239.063	212.267	48.7883	10.3561	212.267	1e-08
390	-0.211268	145.65	211.268	29.7245	6.27983	211.268	1e-08	1000	1e-08					390	-0.211268	146.6	211.268	29.9184	6.32079	211.268	1e-08	1000	1e-08					390	-0.211268	113.113	211.268	23.0842	4.87695	211.268	1e-08	1000	1e-08					390	-0.211268	239.813	211.268	48.9413	10.3397	211.268	1e-08
391	-0.210268	146.069	210.268	29.81	6.26809	210.268	1e-08	1000	1e-08					391	-0.210268	147.088	210.268	30.0179	6.31181	210.268	1e-08	1000	1e-08					391	-0.210268	113.444	210.268	23.1518	4.86809	210.268	1e-08	1000	1e-08					391	-0.210268	240.563	210.268	49.0944	10.323	210.268	1e-08
392	-0.209269	146.5	209.269	29.898	6.25672	209.269	1e-08	1000	1e-08					392	-0.209269	147.562	209.269	30.1148	6.3021	209.269	1e-08	1000	1e-08					392	-0.209269	113.781	209.269	23.2207	4.85937	209.269	1e-08	1000	1e-08					392	-0.209269	241.375	209.269	49.2602	10.3086	209.269	1e-08
393	-0.20827	146.881	208.27	29.9758	6.24305	208.27	1e-08	1000	1e-08					393	-0.20827	148.038	208.27	30.2117	6.29219	208.27	1e-08	1000	1e-08					393	-0.20827	114.125	208.27	23.2908	4.85077	208.27	1e-08	1000	1e-08					393	-0.20827	242.188	208.27	49.426	10.2939	208.27	1e-08
394	-0.20727	147.288	207.27	30.0587	6.23027	207.27	1e-08	1000	1e-08					394	-0.20727	148.525	207.27	30.3112	6.28262	207.27	1e-08	1000	1e-08					394	-0.20727	114.469	207.27	23.361	4.84204	207.27	1e-08	1000	1e-08					394	-0.20727	243.063	207.27	49.6046	10.2816	207.27	1e-08
395	-0.206271	147.713	206.271	30.1454	6.21812	206.271	1e-08	1000	1e-08					395	-0.206271	149	206.271	30.4082	6.27232	206.271	1e-08	1000	1e-08					395	-0.206271	114.813	206.271	23.4311	4.83316	206.271	1e-08	1000	1e-08					395	-0.206271	244	206.271	49.7959	10.2715	206.271	1e-08
396	-0.205272	148.113	205.272	30.227	6.20475	205.272	1e-08	1000	1e-08					396	-0.205272	149.475	205.272	30.5051	6.26183	205.272	1e-08	1000	1e-08					396	-0.205272	115.15	205.272	23.5	4.82388	205.272	1e-08	1000	1e-08					396	-0.205272	244.75	205.272	49.949	10.2531	205.272	1e-08
397	-0.204272	148.538	204.272	30.3138	6.19226	204.272	1e-08	1000	1e-08					397	-0.204272	149.938	204.272	30.5995	6.25063	204.272	1e-08	1000	1e-08					397	-0.204272	115.494	204.272	23.5702	4.81473	204.272	1e-08	1000	1e-08					397	-0.204272	245.563	204.272	50.1148	10.2371	204.272	1e-08
398	-0.203273	148.956	203.273	30.3992	6.17934	203.273	1e-08	1000	1e-08					398	-0.203273	150.419	203.273	30.6977	6.24001	203.273	1e-08	1000	1e-08					398	-0.203273	115.825	203.273	23.6378	4.80492	203.273	1e-08	1000	1e-08					398	-0.203273	246.313	203.273	50.2679	10.2181	203.273	1e-08
399	-0.202273	149.35	202.273	30.4796	6.16521	202.273	1e-08	1000	1e-08					399	-0.202273	150.919	202.273	30.7997	6.22997	202.273	1e-08	1000	1e-08					399	-0.202273	116.169	202.273	23.7079	4.79548	202.273	1e-08	1000	1e-08					399	-0.202273	247.125	202.273	50.4337	10.2014	202.273	1e-08
400	-0.201274	149.769	201.274	30.5651	6.15195	201.274	1e-08	1000	1e-08					400	-0.201274	151.375	201.274	30.8929	6.21793	201.274	1e-08	1000	1e-08					400	-0.201274	116.538	201.274	23.7832	4.78694	201.274	1e-08	1000	1e-08					400	-0.201274	248	201.274	50.6122	10.1869	201.274	1e-08
401	-0.200275	150.175	200.275	30.648	6.13801	200.275	1e-08	1000	1e-08					401	-0.200275	151.85	200.275	30.9898	6.20648	200.275	1e-08	1000	1e-08					401	-0.200275	116.85	200.275	23.8469	4.77594	200.275	1e-08	1000	1e-08					401	-0.200275	248.875	200.275	50.7908	10.1721	200.275	1e-08
402	-0.199275	150.588	199.275	30.7321	6.12416	199.275	1e-08	1000	1e-08					402	-0.199275	152.356	199.275	31.0931	6.19609	199.275	1e-08	1000	1e-08					402	-0.199275	117.213	199.275	23.9209	4.76685	199.275	1e-08	1000	1e-08					402	-0.199275	249.75	199.275	50.9694	10.1569	199.275	1e-08
403	-0.198276	150.988	198.276	30.8138	6.10963	198.276	1e-08	1000	1e-08					403	-0.198276	152.856	198.276	31.1952	6.18525	198.276	1e-08	1000	1e-08					403	-0.198276	117.563	198.276	23.9923	4.75711	198.276	1e-08	1000	1e-08					403	-0.198276	250.438	198.276	51.1097	10.1338	198.276	1e-08
404	-0.197277	151.4	197.277	30.898	6.09544	197.277	1e-08	1000	1e-08					404	-0.197277	153.331	197.277	31.2921	6.1732	197.277	1e-08	1000	1e-08					404	-0.197277	117.894	197.277	24.0599	4.74647	197.277	1e-08	1000	1e-08					404	-0.197277	251.313	197.277	51.2883	10.118	197.277	1e-08
405	-0.196277	151.838	196.277	30.9872	6.08209	196.277	1e-08	1000	1e-08					405	-0.196277	153.812	196.277	31.3903	6.1612	196.277	1e-08	1000	1e-08					405	-0.196277	118.244	196.277	24.1314	4.73644	196.277	1e-08	1000	1e-08					405	-0.196277	252.125	196.277	51.4541	10.0993	196.277	1e-08
406	-0.195278	152.213	195.278	31.0638	6.06607	195.278	1e-08	1000	1e-08					406	-0.195278	154.288	195.278	31.4872	6.14876	195.278	1e-08	1000	1e-08					406	-0.195278	118.594	195.278	24.2028	4.72627	195.278	1e-08	1000	1e-08					406	-0.195278	253	195.278	51.6327	10.0827	195.278	1e-08
407	-0.194278	152.631	194.278	31.1492	6.05163	194.278	1e-08	1000	1e-08					407	-0.194278	154.769	194.278	31.5855	6.13638	194.278	1e-08	1000	1e-08					407	-0.194278	118.931	194.278	24.2717	4.71547	194.278	1e-08	1000	1e-08					407	-0.194278	253.875	194.278	51.8112	10.0658	194.278	1e-08
408	-0.193279	153.069	193.279	31.2385	6.03775	193.279	1e-08	1000	1e-08					408	-0.193279	155.256	193.279	31.685	6.12404	193.279	1e-08	1000	1e-08					408	-0.193279	119.3	193.279	24.3469	4.70575	193.279	1e-08	1000	1e-08					408	-0.193279	254.75	193.279	51.9898	10.0485	193.279	1e-08
409	-0.19228	153.456	192.28	31.3176	6.02174	192.28	1e-08	1000	1e-08					409	-0.19228	155.738	192.28	31.7832	6.11126	192.28	1e-08	1000	1e-08					409	-0.19228	119.644	192.28	24.4171	4.69491	192.28	1e-08	1000	1e-08					409	-0.19228	255.438	192.28	52.1301	10.0236	192.28	1e-08
410	-0.19128	153.875	191.28	31.4031	6.00679	191.28	1e-08	1000	1e-08					410	-0.19128	156.375	191.28	31.9133	6.10438	191.28	1e-08	1000	1e-08					410	-0.19128	119.963	191.28	24.4821	4.68295	191.28	1e-08	1000	1e-08					410	-0.19128	256.188	191.28	52.2832	10.0007	191.28	1e-08
411	-0.190281	154.3	190.281	31.4898	5.99191	190.281	1e-08	1000	1e-08					411	-0.190281	156.938	190.281	32.0281	6.09433	190.281	1e-08	1000	1e-08					411	-0.190281	120.331	190.281	24.5574	4.67281	190.281	1e-08	1000	1e-08					411	-0.190281	257.125	190.281	52.4745	9.9849	190.281	1e-08
412	-0.189282	154.706	189.282	31.5727	5.97613	189.282	1e-08	1000	1e-08					412	-0.189282	157.375	189.282	32.1173	6.07922	189.282	1e-08	1000	1e-08					412	-0.189282	120.675	189.282	24.6276	4.66154	189.282	1e-08	1000	1e-08					412	-0.189282	258	189.282	52.6531	9.96626	189.282	1e-08
413	-0.188282	155.113	188.282	31.6556	5.96019	188.282	1e-08	1000	1e-08					413	-0.188282	157.938	188.282	32.2321	6.06874	188.282	1e-08	1000	1e-08					413	-0.188282	121.025	188.282	24.699	4.65038	188.282	1e-08	1000	1e-08					413	-0.188282	258.812	188.282	52.8189	9.94486	188.282	1e-08
414	-0.187283	155.519	187.283	31.7385	5.94408	187.283	1e-08	1000	1e-08					414	-0.187283	158.25	187.283	32.2959	6.04847	187.283	1e-08	1000	1e-08					414	-0.187283	121.344	187.283	24.764	4.63788	187.283	1e-08	1000	1e-08					414	-0.187283	259.562	187.283	52.9719	9.92074	187.283	1e-08
415	-0.186283	155.938	186.284	31.824	5.92828	186.284	1e-08	1000	1e-08					415	-0.186283	158.875	186.284	32.4235	6.03996	186.284	1e-08	1000	1e-08					415	-0.186283	121.694	186.284	24.8355	4.62644	186.284	1e-08	1000	1e-08					415	-0.186283	260.312	186.284	53.125	9.89631	186.284	1e-08
416	-0.185284	156.562	185.284	31.9515	5.92011	185.284	1e-08	1000	1e-08					416	-0.185284	159.25	185.284	32.5	6.02173	185.284	1e-08	1000	1e-08					416	-0.185284	122.063	185.284	24.9107	4.61556	185.284	1e-08	1000	1e-08					416	-0.185284	261.188	185.284	53.3036	9.8763	185.284	1e-08
417	-0.184285	157.062	184.285	32.0536	5.90699	184.285	1e-08	1000	1e-08					417	-0.184285	159.875	184.285	32.6276	6.01276	184.285	1e-08	1000	1e-08					417	-0.184285	122.4	184.285	24.9796	4.60336	184.285	1e-08	1000	1e-08					417	-0.184285	262.125	184.285	53.4949	9.8583	184.285	1e-08
418	-0.183285	157.312	183.285	32.1046	5.8843	183.285	1e-08	1000	1e-08					418	-0.183285	160.25	183.285	32.7041	5.99418	183.285	1e-08	1000	1e-08					418	-0.183285	122.75	183.285	25.051	4.59149	183.285	1e-08	1000	1e-08					418	-0.183285	263	183.285	53.6735	9.83756	183.285	1e-08
419	-0.182286	157.938	182.286	32.2321	5.87547	182.286	1e-08	1000	1e-08					419	-0.182286	160.875	182.286	32.8316	5.98475	182.286	1e-08	1000	1e-08					419	-0.182286	123.088	182.286	25.1199	4.57901	182.286	1e-08	1000	1e-08					419	-0.182286	263.812	182.286	53.8393	9.81415	182.286	1e-08
420	-0.181287	158.188	181.287	32.2832	5.8525	181.287	1e-08	1000	1e-08					420	-0.181287	161.188	181.287	32.8954	5.9635	181.287	1e-08	1000	1e-08					420	-0.181287	123.425	181.287	25.1888	4.56639	181.287	1e-08	1000	1e-08					420	-0.181287	264.562	181.287	53.9923	9.78809	181.287	1e-08
421	-0.180287	158.75	180.287	32.398	5.84094	180.287	1e-08	1000	1e-08					421	-0.180287	161.813	180.287	33.023	5.95362	180.287	1e-08	1000	1e-08					421	-0.180287	123.781	180.287	25.2615	4.55432	180.287	1e-08	1000	1e-08					421	-0.180287	265.375	180.287	54.1582	9.76403	180.287	1e-08
422	-0.179288	159.062	179.288	32.4617	5.82	179.288	1e-08	1000	1e-08					422	-0.179288	162.188	179.288	33.0995	5.93434	179.288	1e-08	1000	1e-08					422	-0.179288	124.125	179.288	25.3316	4.54166	179.288	1e-08	1000	1e-08					422	-0.179288	266.188	179.288	54.324	9.73963	179.288	1e-08
423	-0.178288	159.438	178.288	32.5383	5.8012	178.288	1e-08	1000	1e-08					423	-0.178288	162.813	178.288	33.227	5.924	178.288	1e-08	1000	1e-08					423	-0.178288	124.463	178.288	25.4005	4.52862	178.288	1e-08	1000	1e-08					423	-0.178288	267.062	178.288	54.5026	9.71718	178.288	1e-08
424	-0.177289	160	177.289	32.6531	5.78903	177.289	1e-08	1000	1e-08					424	-0.177289	163.188	177.289	33.3036	5.90436	177.289	1e-08	1000	1e-08					424	-0.177289	124.813	177.289	25.4719	4.5159	177.289	1e-08	1000	1e-08					424	-0.177289	267.938	177.289	54.6811	9.69437	177.289	1e-08
425	-0.17629	160.25	176.29	32.7041	5.7654	176.29	1e-08	1000	1e-08					425	-0.17629	163.75	176.29	33.4184	5.89132	176.29	1e-08	1000	1e-08					425	-0.17629	125.138	176.29	25.5383	4.50214	176.29	1e-08	1000	1e-08					425	-0.17629	268.688	176.29	54.8342	9.66671	176.29	1e-08
426	-0.17529	160.813	175.29	32.8189	5.75283	175.29	1e-08	1000	1e-08					426	-0.17529	164.125	175.29	33.4949	5.87133	175.29	1e-08	1000	1e-08					426	-0.17529	125.488	175.29	25.6097	4.48913	175.29	1e-08	1000	1e-08					426	-0.17529	269.5	175.29	55	9.64097	175.29	1e-08
427	-0.174291	161.125	174.291	32.8827	5.73115	174.291	1e-08	1000	1e-08					427	-0.174291	164.75	174.291	33.6225	5.86009	174.291	1e-08	1000	1e-08					427	-0.174291	125.819	174.291	25.6773	4.47532	174.291	1e-08	1000	1e-08					427	-0.174291	270.312	174.291	55.1658	9.61491	174.291	1e-08
428	-0.173292	161.625	173.292	32.9847	5.71597	173.292	1e-08	1000	1e-08					428	-0.173292	165.063	173.292	33.6862	5.83754	173.292	1e-08	1000	1e-08					428	-0.173292	126.181	173.292	25.7513	4.46248	173.292	1e-08	1000	1e-08					428	-0.173292	271.125	173.292	55.3316	9.58851	173.292	1e-08
429	-0.172292	162.063	172.292	33.074	5.69839	172.292	1e-08	1000	1e-08					429	-0.172292	165.688	172.292	33.8138	5.82585	172.292	1e-08	1000	1e-08					429	-0.172292	126.525	172.292	25.8214	4.44883	172.292	1e-08	1000	1e-08					429	-0.172292	272	172.292	55.5102	9.56398	172.292	1e-08
430	-0.171293	162.438	171.293	33.1505	5.67845	171.293	1e-08	1000	1e-08					430	-0.171293	166.063	171.293	33.8903	5.80517	171.293	1e-08	1000	1e-08					430	-0.171293	126.85	171.293	25.8878	4.43439	171.293	1e-08	1000	1e-08					430	-0.171293	272.812	171.293	55.676	9.53691	171.293	1e-08
431	-0.170293	163	170.293	33.2653	5.66487	170.293	1e-08	1000	1e-08					431	-0.170293	166.688	170.293	34.0179	5.79302	170.293	1e-08	1000	1e-08					431	-0.170293	127.206	170.293	25.9605	4.4209	170.293	1e-08	1000	1e-08					431	-0.170293	273.688	170.293	55.8546	9.51167	170.293	1e-08
432	-0.169294	163.313	169.294	33.3291	5.64242	169.294	1e-08	1000	1e-08					432	-0.169294	167.063	169.294	34.0944	5.77198	169.294	1e-08	1000	1e-08					432	-0.169294	127.55	169.294	26.0306	4.40683	169.294	1e-08	1000	1e-08					432	-0.169294	274.5	169.294	56.0204	9.48392	169.294	1e-08
433	-0.168295	163.813	168.295	33.4311	5.62628	168.295	1e-08	1000	1e-08					433	-0.168295	167.625	168.295	34.2092	5.75723	168.295	1e-08	1000	1e-08					433	-0.168295	127.875	168.295	26.0969	4.39198	168.295	1e-08	1000	1e-08					433	-0.168295	275.188	168.295	56.1607	9.45156	168.295	1e-08
434	-0.167295	164.188	167.295	33.5077	5.60568	167.295	1e-08	1000	1e-08					434	-0.167295	168	167.295	34.2857	5.73584	167.295	1e-08	1000	1e-08					434	-0.167295	128.238	167.295	26.1709	4.37827	167.295	1e-08	1000	1e-08					434	-0.167295	276.125	167.295	56.352	9.42744	167.295	1e-08
435	-0.166296	164.688	166.296	33.6097	5.58916	166.296	1e-08	1000	1e-08					435	-0.166296	168.563	166.296	34.4005	5.72067	166.296	1e-08	1000	1e-08					435	-0.166296	128.606	166.296	26.2462	4.36463	166.296	1e-08	1000	1e-08					435	-0.166296	276.938	166.296	56.5179	9.39869	166.296	1e-08
436	-0.165297	165.063	165.297	33.6862	5.56822	165.297	1e-08	1000	1e-08					436	-0.165297	169	165.297	34.4898	5.70105	165.297	1e-08	1000	1e-08					436	-0.165297	128.944	165.297	26.3151	4.34979	165.297	1e-08	1000	1e-08					436	-0.165297	277.812	165.297	56.6964	9.37173	165.297	1e-08
437	-0.164297	165.563	164.297	33.7883	5.55132	164.297	1e-08	1000	1e-08					437	-0.164297	169.5	164.297	34.5918	5.68335	164.297	1e-08	1000	1e-08					437	-0.164297	129.288	164.297	26.3852	4.33502	164.297	1e-08	1000	1e-08					437	-0.164297	278.625	164.297	56.8622	9.34231	164.297	1e-08
438	-0.163298	166	163.298	33.8776	5.53213	163.298	1e-08	1000	1e-08					438	-0.163298	170	163.298	34.6939	5.66544	163.298	1e-08	1000	1e-08					438	-0.163298	129.631	163.298	26.4554	4.3201	163.298	1e-08	1000	1e-08					438	-0.163298	279.438	163.298	57.0281	9.31256	163.298	1e-08
439	-0.162299	166.375	162.299	33.9541	5.5107	162.299	1e-08	1000	1e-08					439	-0.162299	170.438	162.299	34.7832	5.64526	162.299	1e-08	1000	1e-08					439	-0.162299	129.975	162.299	26.5255	4.30505	162.299	1e-08	1000	1e-08					439	-0.162299	280.188	162.299	57.1811	9.28041	162.299	1e-08
440	-0.161299	167	161.299	34.0816	5.49734	161.299	1e-08	1000	1e-08					440	-0.161299	171	161.299	34.898	5.62901	161.299	1e-08	1000	1e-08					440	-0.161299	130.331	161.299	26.5982	4.29027	161.299	1e-08	1000	1e-08					440	-0.161299	281.062	161.299	57.3597	9.25207	161.299	1e-08
441	-0.1603	167.188	160.3	34.1199	5.46941	160.3	1e-08	1000	1e-08					441	-0.1603	171.438	160.3	34.9872	5.60845	160.3	1e-08	1000	1e-08					441	-0.1603	130.656	160.3	26.6645	4.27432	160.3	1e-08	1000	1e-08					441	-0.1603	281.938	160.3	57.5383	9.22337	160.3	1e-08
442	-0.1593	167.75	159.3	34.2347	5.4536	159.3	1e-08	1000	1e-08					442	-0.1593	171.938	159.3	35.0893	5.58974	159.3	1e-08	1000	1e-08					442	-0.1593	131.006	159.3	26.736	4.25905	159.3	1e-08	1000	1e-08					442	-0.1593	282.75	159.3	57.7041	9.19228	159.3	1e-08
443	-0.158301	168.188	158.301	34.324	5.43352	158.301	1e-08	1000	1e-08					443	-0.158301	172.375	158.301	35.1786	5.5688	158.301	1e-08	1000	1e-08					443	-0.158301	131.363	158.301	26.8087	4.24384	158.301	1e-08	1000	1e-08					443	-0.158301	283.5	158.301	57.8571	9.15884	158.301	1e-08
444	-0.157302	168.625	157.302	34.4133	5.41326	157.302	1e-08	1000	1e-08					444	-0.157302	172.938	157.302	35.2934	5.5517	157.302	1e-08	1000	1e-08					444	-0.157302	131.706	157.302	26.8788	4.22808	157.302	1e-08	1000	1e-08					444	-0.157302	284.438	157.302	58.0485	9.13112	157.302	1e-08
445	-0.156302	169.063	156.302	34.5026	5.39283	156.302	1e-08	1000	1e-08					445	-0.156302	173.375	156.302	35.3827	5.53039	156.302	1e-08	1000	1e-08					445	-0.156302	132.038	156.302	26.9464	4.21179	156.302	1e-08	1000	1e-08					445	-0.156302	285.312	156.302	58.227	9.10102	156.302	1e-08
446	-0.155303	169.5	155.303	34.5918	5.37221	155.303	1e-08	1000	1e-08					446	-0.155303	173.938	155.303	35.4975	5.51286	155.303	1e-08	1000	1e-08					446	-0.155303	132.388	155.303	27.0179	4.19595	155.303	1e-08	1000	1e-08					446	-0.155303	286.062	155.303	58.3801	9.0666	155.303	1e-08
447	-0.154304	170.063	154.304	34.7066	5.35536	154.304	1e-08	1000	1e-08					447	-0.154304	174.375	154.304	35.5867	5.49116	154.304	1e-08	1000	1e-08					447	-0.154304	132.738	154.304	27.0893	4.17997	154.304	1e-08	1000	1e-08					447	-0.154304	287	154.304	58.5714	9.03778	154.304	1e-08
448	-0.153304	170.375	153.304	34.7704	5.33045	153.304	1e-08	1000	1e-08					448	-0.153304	174.938	153.304	35.7015	5.47319	153.304	1e-08	1000	1e-08					448	-0.153304	133.1	153.304	27.1633	4.16424	153.304	1e-08	1000	1e-08					448	-0.153304	287.875	153.304	58.75	9.00662	153.304	1e-08
449	-0.152305	170.938	152.305	34.8852	5.31318	152.305	1e-08	1000	1e-08					449	-0.152305	175.25	152.305	35.7653	5.44723	152.305	1e-08	1000	1e-08					449	-0.152305	133.431	152.305	27.2309	4.14739	152.305	1e-08	1000	1e-08					449	-0.152305	288.625	152.305	58.9031	8.97122	152.305	1e-08
450	-0.151305	171.313	151.305	34.9617	5.2899	151.305	1e-08	1000	1e-08					450	-0.151305	175.875	151.305	35.8929	5.43078	151.305	1e-08	1000	1e-08					450	-0.151305	133.763	151.305	27.2985	4.13041	151.305	1e-08	1000	1e-08					450	-0.151305	289.375	151.305	59.0561	8.93551	151.305	1e-08
451	-0.150306	171.875	150.306	35.0765	5.27221	150.306	1e-08	1000	1e-08					451	-0.150306	176.25	150.306	35.9694	5.40642	150.306	1e-08	1000	1e-08					451	-0.150306	134.138	150.306	27.375	4.11463	150.306	1e-08	1000	1e-08					451	-0.150306	290.25	150.306	59.2347	8.90333	150.306	1e-08
452	-0.149307	172.188	149.307	35.1403	5.24668	149.307	1e-08	1000	1e-08					452	-0.149307	176.813	149.307	36.0842	5.38761	149.307	1e-08	1000	1e-08					452	-0.149307	134.494	149.307	27.4477	4.09812	149.307	1e-08	1000	1e-08					452	-0.149307	291.125	149.307	59.4133	8.87079	149.307	1e-08
453	-0.148307	172.813	148.307	35.2679	5.23048	148.307	1e-08	1000	1e-08					453	-0.148307	177.188	148.307	36.1607	5.36289	148.307	1e-08	1000	1e-08					453	-0.148307	134.844	148.307	27.5191	4.08129	148.307	1e-08	1000	1e-08					453	-0.148307	292	148.307	59.5918	8.8379	148.307	1e-08
454	-0.147308	173.125	147.308	35.3316	5.20463	147.308	1e-08	1000	1e-08					454	-0.147308	177.813	147.308	36.2883	5.34555	147.308	1e-08	1000	1e-08					454	-0.147308	135.225	147.308	27.5969	4.06525	147.308	1e-08	1000	1e-08					454	-0.147308	292.812	147.308	59.7577	8.80277	147.308	1e-08
455	-0.146309	173.688	146.309	35.4464	5.18611	146.309	1e-08	1000	1e-08					455	-0.146309	178.125	146.309	36.352	5.31861	146.309	1e-08	1000	1e-08					455	-0.146309	135.556	146.309	27.6645	4.04756	146.309	1e-08	1000	1e-08					455	-0.146309	293.625	146.309	59.9235	8.76731	146.309	1e-08
456	-0.145309	174.125	145.309	35.5357	5.16366	145.309	1e-08	1000	1e-08					456	-0.145309	178.813	145.309	36.4924	5.30267	145.309	1e-08	1000	1e-08					456	-0.145309	135.944	145.309	27.7436	4.0314	145.309	1e-08	1000	1e-08					456	-0.145309	294.438	145.309	60.0893	8.73152	145.309	1e-08
457	-0.14431	174.563	144.31	35.625	5.14104	144.31	1e-08	1000	1e-08					457	-0.14431	179.125	144.31	36.5561	5.27541	144.31	1e-08	1000	1e-08					457	-0.14431	136.263	144.31	27.8087	4.01306	144.31	1e-08	1000	1e-08					457	-0.14431	295.188	144.31	60.2423	8.69356	144.31	1e-08
458	-0.14331	175.063	143.31	35.727	5.12006	143.31	1e-08	1000	1e-08					458	-0.14331	179.75	143.31	36.6837	5.25715	143.31	1e-08	1000	1e-08					458	-0.14331	136.6	143.31	27.8776	3.99514	143.31	1e-08	1000	1e-08					458	-0.14331	296.125	143.31	60.4337	8.66077	143.31	1e-08
459	-0.142311	175.375	142.311	35.7908	5.09343	142.311	1e-08	1000	1e-08					459	-0.142311	180.125	142.311	36.7602	5.23138	142.311	1e-08	1000	1e-08					459	-0.142311	136.95	142.311	27.949	3.97745	142.311	1e-08	1000	1e-08					459	-0.142311	297	142.311	60.6122	8.62579	142.311	1e-08
460	-0.141312	176	141.312	35.9184	5.07568	141.312	1e-08	1000	1e-08					460	-0.141312	180.75	141.312	36.8878	5.21267	141.312	1e-08	1000	1e-08					460	-0.141312	137.312	141.312	28.023	3.95997	141.312	1e-08	1000	1e-08					460	-0.141312	297.812	141.312	60.7781	8.58865	141.312	1e-08
461	-0.140312	176.313	140.312	35.9821	5.04874	140.312	1e-08	1000	1e-08					461	-0.140312	181.063	140.312	36.9515	5.18475	140.312	1e-08	1000	1e-08					461	-0.140312	137.65	140.312	28.0918	3.94163	140.312	1e-08	1000	1e-08					461	-0.140312	298.625	140.312	60.9439	8.55118	140.312	1e-08
462	-0.139313	176.938	139.313	36.1097	5.03055	139.313	1e-08	1000	1e-08					462	-0.139313	181.688	139.313	37.0791	5.16559	139.313	1e-08	1000	1e-08					462	-0.139313	138.013	139.313	28.1658	3.92386	139.313	1e-08	1000	1e-08					462	-0.139313	299.438	139.313	61.1097	8.51337	139.313	1e-08
463	-0.138314	177.25	138.314	36.1735	5.00328	138.314	1e-08	1000	1e-08					463	-0.138314	182.063	138.314	37.1556	5.13912	138.314	1e-08	1000	1e-08					463	-0.138314	138.35	138.314	28.2347	3.90524	138.314	1e-08	1000	1e-08					463	-0.138314	300.312	138.314	61.2883	8.47699	138.314	1e-08
464	-0.137314	177.938	137.314	36.3138	4.98639	137.314	1e-08	1000	1e-08					464	-0.137314	182.625	137.314	37.2704	5.11775	137.314	1e-08	1000	1e-08					464	-0.137314	138.713	137.314	28.3087	3.88718	137.314	1e-08	1000	1e-08					464	-0.137314	301.188	137.314	61.4668	8.44026	137.314	1e-08
465	-0.136315	178.188	136.315	36.3648	4.95706	136.315	1e-08	1000	1e-08					465	-0.136315	183.063	136.315	37.3597	5.09268	136.315	1e-08	1000	1e-08					465	-0.136315	139.025	136.315	28.3725	3.86758	136.315	1e-08	1000	1e-08					465	-0.136315	302	136.315	61.6327	8.40144	136.315	1e-08
466	-0.135315	178.875	135.315	36.5051	4.9397	135.315	1e-08	1000	1e-08					466	-0.135315	183.688	135.315	37.4872	5.0726	135.315	1e-08	1000	1e-08					466	-0.135315	139.375	135.315	28.4439	3.84889	135.315	1e-08	1000	1e-08					466	-0.135315	302.875	135.315	61.8112	8.36401	135.315	1e-08
467	-0.134316	179.25	134.316	36.5816	4.9135	134.316	1e-08	1000	1e-08					467	-0.134316	184	134.316	37.551	5.0437	134.316	1e-08	1000	1e-08					467	-0.134316	139.725	134.316	28.5153	3.83006	134.316	1e-08	1000	1e-08					467	-0.134316	303.625	134.316	61.9643	8.32279	134.316	1e-08
468	-0.133317	179.875	133.317	36.7092	4.89394	133.317	1e-08	1000	1e-08					468	-0.133317	184.563	133.317	37.6658	5.02148	133.317	1e-08	1000	1e-08					468	-0.133317	140.069	133.317	28.5855	3.81092	133.317	1e-08	1000	1e-08					468	-0.133317	304.5	133.317	62.1429	8.28467	133.317	1e-08
469	-0.132317	180.25	132.317	36.7857	4.86739	132.317	1e-08	1000	1e-08					469	-0.132317	185	132.317	37.7551	4.99565	132.317	1e-08	1000	1e-08					469	-0.132317	140.4	132.317	28.6531	3.7913	132.317	1e-08	1000	1e-08					469	-0.132317	305.312	132.317	62.3087	8.24452	132.317	1e-08
470	-0.131318	180.813	131.318	36.9005	4.8457	131.318	1e-08	1000	1e-08					470	-0.131318	185.5	131.318	37.8571	4.97132	131.318	1e-08	1000	1e-08					470	-0.131318	140.738	131.318	28.7219	3.7717	131.318	1e-08	1000	1e-08					470	-0.131318	306.125	131.318	62.4745	8.20402	131.318	1e-08
471	-0.130319	181.188	130.319	36.977	4.81879	130.319	1e-08	1000	1e-08					471	-0.130319	186	130.319	37.9592	4.94678	130.319	1e-08	1000	1e-08					471	-0.130319	141.081	130.319	28.7921	3.75214	130.319	1e-08	1000	1e-08					471	-0.130319	307	130.319	62.6531	8.16485	130.319	1e-08
472	-0.129319	181.813	129.319	37.1046	4.79833	129.319	1e-08	1000	1e-08					472	-0.129319	186.438	129.319	38.0485	4.92039	129.319	1e-08	1000	1e-08					472	-0.129319	141.45	129.319	28.8673	3.7331	129.319	1e-08	1000	1e-08					472	-0.129319	307.875	129.319	62.8316	8.12533	129.319	1e-08
473	-0.12832	182.125	128.32	37.1684	4.76944	128.32	1e-08	1000	1e-08					473	-0.12832	186.938	128.32	38.1505	4.89547	128.32	1e-08	1000	1e-08					473	-0.12832	141.819	128.32	28.9426	3.71391	128.32	1e-08	1000	1e-08					473	-0.12832	308.688	128.32	62.9974	8.08382	128.32	1e-08
474	-0.12732	182.75	127.32	37.2959	4.74853	127.32	1e-08	1000	1e-08					474	-0.12732	187.438	127.32	38.2526	4.87033	127.32	1e-08	1000	1e-08					474	-0.12732	142.175	127.32	29.0153	3.69424	127.32	1e-08	1000	1e-08					474	-0.12732	309.562	127.32	63.176	8.0436	127.32	1e-08
475	-0.126321	183.125	126.321	37.3725	4.72093	126.321	1e-08	1000	1e-08					475	-0.126321	187.938	126.321	38.3546	4.84499	126.321	1e-08	1000	1e-08					475	-0.126321	142.475	126.321	29.0765	3.67298	126.321	1e-08	1000	1e-08					475	-0.126321	310.438	126.321	63.3546	8.00302	126.321	1e-08
476	-0.125322	183.75	125.322	37.5	4.69956	125.322	1e-08	1000	1e-08					476	-0.125322	188.313	125.322	38.4311	4.81625	125.322	1e-08	1000	1e-08					476	-0.125322	142.831	125.322	29.1492	3.65303	125.322	1e-08	1000	1e-08					476	-0.125322	311.125	125.322	63.4949	7.95728	125.322	1e-08
477	-0.124322	184.125	124.322	37.5765	4.6716	124.322	1e-08	1000	1e-08					477	-0.124322	188.938	124.322	38.5587	4.7937	124.322	1e-08	1000	1e-08					477	-0.124322	143.194	124.322	29.2232	3.6331	124.322	1e-08	1000	1e-08					477	-0.124322	312.125	124.322	63.699	7.9192	124.322	1e-08
478	-0.123323	184.75	123.323	37.7041	4.64978	123.323	1e-08	1000	1e-08					478	-0.123323	189.25	123.323	38.6225	4.76303	123.323	1e-08	1000	1e-08					478	-0.123323	143.544	123.323	29.2946	3.6127	123.323	1e-08	1000	1e-08					478	-0.123323	313	123.323	63.8776	7.87756	123.323	1e-08
479	-0.122324	185.125	122.323	37.7806	4.62146	122.323	1e-08	1000	1e-08					479	-0.122324	189.875	122.323	38.75	4.74004	122.323	1e-08	1000	1e-08					479	-0.122324	143.888	122.323	29.3648	3.592	122.323	1e-08	1000	1e-08					479	-0.122324	313.812	122.323	64.0434	7.83401	122.323	1e-08
480	-0.121324	185.688	121.324	37.8954	4.59763	121.324	1e-08	1000	1e-08					480	-0.121324	190.25	121.324	38.8265	4.71059	121.324	1e-08	1000	1e-08					480	-0.121324	144.25	121.324	29.4388	3.57163	121.324	1e-08	1000	1e-08					480	-0.121324	314.688	121.324	64.2219	7.79167	121.324	1e-08
481	-0.120325	186.125	120.325	37.9847	4.5705	120.325	1e-08	1000	1e-08					481	-0.120325	190.875	120.325	38.9541	4.68714	120.325	1e-08	1000	1e-08					481	-0.120325	144.562	120.325	29.5026	3.54989	120.325	1e-08	1000	1e-08					481	-0.120325	315.5	120.325	64.3878	7.74744	120.325	1e-08
482	-0.119325	186.75	119.325	38.1122	4.54776	119.325	1e-08	1000	1e-08					482	-0.119325	191.25	119.325	39.0306	4.65734	119.325	1e-08	1000	1e-08					482	-0.119325	144.913	119.325	29.574	3.52893	119.325	1e-08	1000	1e-08					482	-0.119325	316.312	119.325	64.5536	7.70288	119.325	1e-08
483	-0.118326	187.125	118.326	38.1888	4.51873	118.326	1e-08	1000	1e-08					483	-0.118326	191.875	118.326	39.1582	4.63343	118.326	1e-08	1000	1e-08					483	-0.118326	145.281	118.326	29.6492	3.50828	118.326	1e-08	1000	1e-08					483	-0.118326	317.125	118.326	64.7194	7.65799	118.326	1e-08
484	-0.117327	187.75	117.327	38.3163	4.49552	117.327	1e-08	1000	1e-08					484	-0.117327	192.188	117.327	39.2219	4.60178	117.327	1e-08	1000	1e-08					484	-0.117327	145.625	117.327	29.7194	3.48687	117.327	1e-08	1000	1e-08					484	-0.117327	318.062	117.327	64.9107	7.61575	117.327	1e-08
485	-0.116327	188.188	116.327	38.4056	4.46762	116.327	1e-08	1000	1e-08					485	-0.116327	192.813	116.327	39.3495	4.57742	116.327	1e-08	1000	1e-08					485	-0.116327	145.988	116.327	29.7934	3.46578	116.327	1e-08	1000	1e-08					485	-0.116327	318.938	116.327	65.0893	7.57166	116.327	1e-08
486	-0.115328	188.75	115.328	38.5204	4.44248	115.328	1e-08	1000	1e-08					486	-0.115328	193.125	115.328	39.4133	4.54545	115.328	1e-08	1000	1e-08					486	-0.115328	146.35	115.328	29.8673	3.44454	115.328	1e-08	1000	1e-08					486	-0.115328	319.688	115.328	65.2423	7.52426	115.328	1e-08
487	-0.114328	189.188	114.329	38.6097	4.41419	114.329	1e-08	1000	1e-08					487	-0.114328	193.813	114.329	39.5536	4.5221	114.329	1e-08	1000	1e-08					487	-0.114328	146.669	114.329	29.9324	3.42213	114.329	1e-08	1000	1e-08					487	-0.114328	320.5	114.329	65.4082	7.47802	114.329	1e-08
488	-0.113329	189.813	113.329	38.7372	4.39006	113.329	1e-08	1000	1e-08					488	-0.113329	194.125	113.329	39.6174	4.4898	113.329	1e-08	1000	1e-08					488	-0.113329	147.019	113.329	30.0038	3.40031	113.329	1e-08	1000	1e-08					488	-0.113329	321.375	113.329	65.5867	7.43289	113.329	1e-08
489	-0.11233	190.188	112.33	38.8138	4.35994	112.33	1e-08	1000	1e-08					489	-0.11233	194.75	112.33	39.7449	4.46454	112.33	1e-08	1000	1e-08					489	-0.11233	147.356	112.33	30.0727	3.37806	112.33	1e-08	1000	1e-08					489	-0.11233	322.25	112.33	65.7653	7.3874	112.33	1e-08
490	-0.11133	190.875	111.33	38.9541	4.33677	111.33	1e-08	1000	1e-08					490	-0.11133	195.125	111.33	39.8214	4.43334	111.33	1e-08	1000	1e-08					490	-0.11133	147.688	111.33	30.1403	3.35553	111.33	1e-08	1000	1e-08					490	-0.11133	323.063	111.33	65.9311	7.34014	111.33	1e-08
491	-0.110331	191.188	110.331	39.0179	4.30488	110.331	1e-08	1000	1e-08					491	-0.110331	195.688	110.331	39.9362	4.4062	110.331	1e-08	1000	1e-08					491	-0.110331	148.038	110.331	30.2117	3.33329	110.331	1e-08	1000	1e-08					491	-0.110331	323.938	110.331	66.1097	7.29395	110.331	1e-08
492	-0.109332	191.813	109.332	39.1454	4.27983	109.332	1e-08	1000	1e-08					492	-0.109332	196.125	109.332	40.0255	4.37605	109.332	1e-08	1000	1e-08					492	-0.109332	148.406	109.332	30.287	3.31133	109.332	1e-08	1000	1e-08					492	-0.109332	324.813	109.332	66.2883	7.2474	109.332	1e-08
493	-0.108332	192.188	108.332	39.2219	4.249	108.332	1e-08	1000	1e-08					493	-0.108332	196.75	108.332	40.1531	4.34987	108.332	1e-08	1000	1e-08					493	-0.108332	148.744	108.332	30.3559	3.28852	108.332	1e-08	1000	1e-08					493	-0.108332	325.625	108.332	66.4541	7.19912	108.332	1e-08
494	-0.107333	192.875	107.333	39.3622	4.22486	107.333	1e-08	1000	1e-08					494	-0.107333	197.063	107.333	40.2168	4.31659	107.333	1e-08	1000	1e-08					494	-0.107333	149.081	107.333	30.4247	3.26558	107.333	1e-08	1000	1e-08					494	-0.107333	326.5	107.333	66.6327	7.15188	107.333	1e-08
495	-0.106333	193.188	106.334	39.426	4.19231	106.334	1e-08	1000	1e-08					495	-0.106333	197.688	106.334	40.3444	4.28996	106.334	1e-08	1000	1e-08					495	-0.106333	149.438	106.334	30.4974	3.2429	106.334	1e-08	1000	1e-08					495	-0.106333	327.313	106.334	66.7985	7.10292	106.334	1e-08
496	-0.105334	193.938	105.334	39.5791	4.16903	105.334	1e-08	1000	1e-08					496	-0.105334	198.063	105.334	40.4209	4.2577	105.334	1e-08	1000	1e-08					496	-0.105334	149.8	105.334	30.5714	3.22021	105.334	1e-08	1000	1e-08					496	-0.105334	328.25	105.334	66.9898	7.05631	105.334	1e-08
497	-0.104335	194.313	104.335	39.6556	4.13746	104.335	1e-08	1000	1e-08					497	-0.104335	198.625	104.335	40.5357	4.22929	104.335	1e-08	1000	1e-08					497	-0.104335	150.131	104.335	30.639	3.19672	104.335	1e-08	1000	1e-08					497	-0.104335	329.125	104.335	67.1684	7.008	104.335	1e-08
498	-0.103335	194.938	103.335	39.7832	4.11101	103.335	1e-08	1000	1e-08					498	-0.103335	199.063	103.335	40.625	4.198	103.335	1e-08	1000	1e-08					498	-0.103335	150.481	103.335	30.7105	3.17348	103.335	1e-08	1000	1e-08					498	-0.103335	330	103.335	67.3469	6.95932	103.335	1e-08
499	-0.102336	195.313	102.336	39.8597	4.07908	102.336	1e-08	1000	1e-08					499	-0.102336	199.563	102.336	40.727	4.16784	102.336	1e-08	1000	1e-08					499	-0.102336	150.831	102.336	30.7819	3.1501	102.336	1e-08	1000	1e-08					499	-0.102336	330.938	102.336	67.5383	6.9116	102.336	1e-08
500	-0.101337	196	101.337	40	4.05346	101.337	1e-08	1000	1e-08					500	-0.101337	200	101.337	40.8163	4.13619	101.337	1e-08	1000	1e-08					500	-0.101337	151.169	101.337	30.8508	3.12631	101.337	1e-08	1000	1e-08					500	-0.101337	331.688	101.337	67.6913	6.85961	101.337	1e-08
501	-0.100337	196.438	100.337	40.0893	4.02245	100.337	1e-08	1000	1e-08					501	-0.100337	200.563	100.337	40.9311	4.10692	100.337	1e-08	1000	1e-08					501	-0.100337	151.519	100.337	30.9222	3.10265	100.337	1e-08	1000	1e-08					501	-0.100337	332.625	100.337	67.8827	6.81116	100.337	1e-08
502	-0.0993379	197	99.3379	40.2041	3.99379	99.3379	1e-08	1000	1e-08					502	-0.0993379	201	99.3379	41.0204	4.07488	99.3379	1e-08	1000	1e-08					502	-0.0993379	151.869	99.3379	30.9936	3.07884	99.3379	1e-08	1000	1e-08					502	-0.0993379	333.25	99.3379	68.0102	6.75599	99.3379	1e-08
503	-0.0983385	197.375	98.3385	40.2806	3.96114	98.3385	1e-08	1000	1e-08					503	-0.0983385	201.563	98.3385	41.1352	4.04517	98.3385	1e-08	1000	1e-08					503	-0.0983385	152.213	98.3385	31.0638	3.05477	98.3385	1e-08	1000	1e-08					503	-0.0983385	334.25	98.3385	68.2143	6.70809	98.3385	1e-08
504	-0.0973391	198.063	97.3391	40.4209	3.93454	97.3391	1e-08	1000	1e-08					504	-0.0973391	202	97.3391	41.2245	4.01276	97.3391	1e-08	1000	1e-08					504	-0.0973391	152.562	97.3391	31.1352	3.03067	97.3391	1e-08	1000	1e-08					504	-0.0973391	335.063	97.3391	68.3801	6.65606	97.3391	1e-08
505	-0.0963398	198.5	96.3397	40.5102	3.90274	96.3397	1e-08	1000	1e-08					505	-0.0963398	202.5	96.3397	41.3265	3.98139	96.3397	1e-08	1000	1e-08					505	-0.0963398	152.906	96.3397	31.2054	3.00632	96.3397	1e-08	1000	1e-08					505	-0.0963398	335.938	96.3397	68.5587	6.60493	96.3397	1e-08
506	-0.0953404	199.063	95.3404	40.625	3.8732	95.3404	1e-08	1000	1e-08					506	-0.0953404	203	95.3404	41.4286	3.94982	95.3404	1e-08	1000	1e-08					506	-0.0953404	153.263	95.3404	31.2781	2.98206	95.3404	1e-08	1000	1e-08					506	-0.0953404	336.875	95.3404	68.75	6.55465	95.3404	1e-08
507	-0.094341	199.563	94.341	40.727	3.84223	94.341	1e-08	1000	1e-08					507	-0.094341	203.438	94.341	41.5179	3.91684	94.341	1e-08	1000	1e-08					507	-0.094341	153.588	94.341	31.3444	2.95706	94.341	1e-08	1000	1e-08					507	-0.094341	337.75	94.341	68.9286	6.50279	94.341	1e-08
508	-0.0933416	200.125	93.3416	40.8418	3.81224	93.3416	1e-08	1000	1e-08					508	-0.0933416	203.938	93.3416	41.6199	3.88487	93.3416	1e-08	1000	1e-08					508	-0.0933416	153.931	93.3416	31.4145	2.93228	93.3416	1e-08	1000	1e-08					508	-0.0933416	338.563	93.3416	69.0944	6.44938	93.3416	1e-08
509	-0.0923423	200.688	92.3423	40.9566	3.78203	92.3423	1e-08	1000	1e-08					509	-0.0923423	204.375	92.3423	41.7092	3.85152	92.3423	1e-08	1000	1e-08					509	-0.0923423	154.269	92.3423	31.4834	2.90725	92.3423	1e-08	1000	1e-08					509	-0.0923423	339.438	92.3423	69.273	6.39682	92.3423	1e-08
510	-0.0913429	201.125	91.3429	41.0459	3.74925	91.3429	1e-08	1000	1e-08					510	-0.0913429	204.938	91.3429	41.824	3.82032	91.3429	1e-08	1000	1e-08					510	-0.0913429	154.613	91.3429	31.5536	2.88219	91.3429	1e-08	1000	1e-08					510	-0.0913429	340.5	91.3429	69.4898	6.3474	91.3429	1e-08
511	-0.0903435	201.75	90.3435	41.1735	3.71976	90.3435	1e-08	1000	1e-08					511	-0.0903435	205.375	90.3435	41.9133	3.78659	90.3435	1e-08	1000	1e-08					511	-0.0903435	154.963	90.3435	31.625	2.85711	90.3435	1e-08	1000	1e-08					511	-0.0903435	341.125	90.3435	69.6174	6.28948	90.3435	1e-08
512	-0.0893441	202.188	89.3441	41.2628	3.68659	89.3441	1e-08	1000	1e-08					512	-0.0893441	205.875	89.3441	42.0153	3.75382	89.3441	1e-08	1000	1e-08					512	-0.0893441	155.331	89.3441	31.7003	2.83223	89.3441	1e-08	1000	1e-08					512	-0.0893441	342.063	89.3441	69.8087	6.237	89.3441	1e-08
513	-0.0883447	202.875	88.3448	41.4031	3.65774	88.3448	1e-08	1000	1e-08					513	-0.0883447	206.25	88.3448	42.0918	3.71859	88.3448	1e-08	1000	1e-08					513	-0.0883447	157.188	88.3448	32.0791	2.83402	88.3448	1e-08	1000	1e-08					513	-0.0883447	343	88.3448	70	6.18413	88.3448	1e-08
514	-0.0873454	203.313	87.3454	41.4924	3.62417	87.3454	1e-08	1000	1e-08					514	-0.0873454	206.875	87.3454	42.2194	3.68767	87.3454	1e-08	1000	1e-08					514	-0.0873454	157.75	87.3454	32.1939	2.81199	87.3454	1e-08	1000	1e-08					514	-0.0873454	343.813	87.3454	70.1658	6.12866	87.3454	1e-08
515	-0.086346	203.938	86.346	41.6199	3.59371	86.346	1e-08	1000	1e-08					515	-0.086346	207.125	86.346	42.2704	3.64988	86.346	1e-08	1000	1e-08					515	-0.086346	158	86.346	32.2449	2.78422	86.346	1e-08	1000	1e-08					515	-0.086346	344.688	86.346	70.3444	6.07396	86.346	1e-08
516	-0.0853466	204.375	85.3466	41.7092	3.55974	85.3466	1e-08	1000	1e-08					516	-0.0853466	207.813	85.3466	42.4107	3.61961	85.3466	1e-08	1000	1e-08					516	-0.0853466	158.25	85.3466	32.2959	2.75635	85.3466	1e-08	1000	1e-08					516	-0.0853466	345.438	85.3466	70.4975	6.01672	85.3466	1e-08
517	-0.0843473	205.063	84.3473	41.8495	3.52989	84.3473	1e-08	1000	1e-08					517	-0.0843473	208.125	84.3473	42.4745	3.58261	84.3473	1e-08	1000	1e-08					517	-0.0843473	158.812	84.3473	32.4107	2.73375	84.3473	1e-08	1000	1e-08					517	-0.0843473	346.375	84.3473	70.6888	5.96241	84.3473	1e-08
518	-0.0833479	205.5	83.3479	41.9388	3.49551	83.3479	1e-08	1000	1e-08					518	-0.0833479	208.75	83.3479	42.602	3.55079	83.3479	1e-08	1000	1e-08					518	-0.0833479	159	83.3479	32.449	2.70455	83.3479	1e-08	1000	1e-08					518	-0.0833479	347.188	83.3479	70.8546	5.90558	83.3479	1e-08
519	-0.0823485	206.063	82.3485	42.0536	3.46305	82.3485	1e-08	1000	1e-08					519	-0.0823485	209.125	82.3485	42.6786	3.51452	82.3485	1e-08	1000	1e-08					519	-0.0823485	159.375	82.3485	32.5255	2.67843	82.3485	1e-08	1000	1e-08					519	-0.0823485	348.125	82.3485	71.0459	5.85053	82.3485	1e-08
520	-0.0813491	206.625	81.3491	42.1684	3.43036	81.3491	1e-08	1000	1e-08					520	-0.0813491	209.75	81.3491	42.8061	3.48224	81.3491	1e-08	1000	1e-08					520	-0.0813491	159.875	81.3491	32.6276	2.65422	81.3491	1e-08	1000	1e-08					520	-0.0813491	349.063	81.3491	71.2373	5.79509	81.3491	1e-08
521	-0.0803497	207.125	80.3498	42.2704	3.39642	80.3498	1e-08	1000	1e-08					521	-0.0803497	210.063	80.3498	42.8699	3.44459	80.3498	1e-08	1000	1e-08					521	-0.0803497	160	80.3498	32.6531	2.62367	80.3498	1e-08	1000	1e-08					521	-0.0803497	349.875	80.3498	71.4031	5.73722	80.3498	1e-08
522	-0.0793504	207.688	79.3504	42.3852	3.36328	79.3504	1e-08	1000	1e-08					522	-0.0793504	210.688	79.3504	42.9975	3.41186	79.3504	1e-08	1000	1e-08					522	-0.0793504	160.438	79.3504	32.7423	2.59812	79.3504	1e-08	1000	1e-08					522	-0.0793504	350.813	79.3504	71.5944	5.68104	79.3504	1e-08
523	-0.078351	208.125	78.351	42.4745	3.32792	78.351	1e-08	1000	1e-08					523	-0.078351	211.063	78.351	43.074	3.37489	78.351	1e-08	1000	1e-08					523	-0.078351	160.875	78.351	32.8316	2.57239	78.351	1e-08	1000	1e-08					523	-0.078351	351.625	78.351	71.7602	5.62248	78.351	1e-08
524	-0.0773516	208.75	77.3516	42.602	3.29534	77.3516	1e-08	1000	1e-08					524	-0.0773516	211.625	77.3516	43.1888	3.34072	77.3516	1e-08	1000	1e-08					524	-0.0773516	161.063	77.3516	32.8699	2.54254	77.3516	1e-08	1000	1e-08					524	-0.0773516	352.438	77.3516	71.926	5.5636	77.3516	1e-08
525	-0.0763522	209.188	76.3522	42.6913	3.25958	76.3522	1e-08	1000	1e-08					525	-0.0763522	212	76.3522	43.2653	3.3034	76.3522	1e-08	1000	1e-08					525	-0.0763522	161.563	76.3522	32.9719	2.51748	76.3522	1e-08	1000	1e-08					525	-0.0763522	353.313	76.3522	72.1046	5.50535	76.3522	1e-08
526	-0.0753529	209.938	75.3529	42.8444	3.22845	75.3529	1e-08	1000	1e-08					526	-0.0753529	212.563	75.3529	43.3801	3.26882	75.3529	1e-08	1000	1e-08					526	-0.0753529	161.875	75.3529	33.0357	2.48934	75.3529	1e-08	1000	1e-08					526	-0.0753529	354.188	75.3529	72.2832	5.44674	75.3529	1e-08
527	-0.0743535	210.313	74.3535	42.9209	3.19132	74.3535	1e-08	1000	1e-08					527	-0.0743535	213	74.3535	43.4694	3.2321	74.3535	1e-08	1000	1e-08					527	-0.0743535	162.063	74.3535	33.074	2.45917	74.3535	1e-08	1000	1e-08					527	-0.0743535	355.125	74.3535	72.4745	5.38873	74.3535	1e-08
528	-0.0733541	211	73.3541	43.0612	3.15872	73.3541	1e-08	1000	1e-08					528	-0.0733541	213.438	73.3541	43.5587	3.19521	73.3541	1e-08	1000	1e-08					528	-0.0733541	162.625	73.3541	33.1888	2.43453	73.3541	1e-08	1000	1e-08					528	-0.0733541	356.188	73.3541	72.6913	5.33221	73.3541	1e-08
529	-0.0723547	211.375	72.3547	43.1378	3.12122	72.3547	1e-08	1000	1e-08					529	-0.0723547	213.938	72.3547	43.6607	3.15906	72.3547	1e-08	1000	1e-08					529	-0.0723547	162.938	72.3547	33.2526	2.40598	72.3547	1e-08	1000	1e-08					529	-0.0723547	356.938	72.3547	72.8444	5.27064	72.3547	1e-08
530	-0.0713554	212.063	71.3554	43.2781	3.08812	71.3554	1e-08	1000	1e-08					530	-0.0713554	214.438	71.3554	43.7628	3.12271	71.3554	1e-08	1000	1e-08					530	-0.0713554	163.188	71.3554	33.3036	2.37639	71.3554	1e-08	1000	1e-08					530	-0.0713554	357.813	71.3554	73.023	5.21058	71.3554	1e-08
531	-0.070356	212.563	70.356	43.3801	3.05205	70.356	1e-08	1000	1e-08					531	-0.070356	214.938	70.356	43.8648	3.08615	70.356	1e-08	1000	1e-08					531	-0.070356	163.75	70.356	33.4184	2.35118	70.356	1e-08	1000	1e-08					531	-0.070356	358.625	70.356	73.1888	5.14927	70.356	1e-08
532	-0.0693566	213.125	69.3566	43.4949	3.01666	69.3566	1e-08	1000	1e-08					532	-0.0693566	215.375	69.3566	43.9541	3.04851	69.3566	1e-08	1000	1e-08					532	-0.0693566	163.938	69.3566	33.4566	2.32044	69.3566	1e-08	1000	1e-08					532	-0.0693566	359.5	69.3566	73.3674	5.08851	69.3566	1e-08
533	-0.0683572	213.688	68.3572	43.6097	2.98104	68.3572	1e-08	1000	1e-08					533	-0.0683572	215.875	68.3572	44.0561	3.01156	68.3572	1e-08	1000	1e-08					533	-0.0683572	164.25	68.3572	33.5204	2.29136	68.3572	1e-08	1000	1e-08					533	-0.0683572	360.438	68.3572	73.5587	5.02827	68.3572	1e-08
534	-0.0673579	214.125	67.3579	43.699	2.94347	67.3579	1e-08	1000	1e-08					534	-0.0673579	216.25	67.3579	44.1327	2.97268	67.3579	1e-08	1000	1e-08					534	-0.0673579	164.75	67.3579	33.6225	2.26474	67.3579	1e-08	1000	1e-08					534	-0.0673579	361.188	67.3579	73.7117	4.96507	67.3579	1e-08
535	-0.0663585	214.813	66.3585	43.8393	2.90911	66.3585	1e-08	1000	1e-08					535	-0.0663585	216.875	66.3585	44.2602	2.93704	66.3585	1e-08	1000	1e-08					535	-0.0663585	165	66.3585	33.6735	2.23452	66.3585	1e-08	1000	1e-08					535	-0.0663585	362.125	66.3585	73.9031	4.9041	66.3585	1e-08
536	-0.0653591	215.25	65.3591	43.9286	2.87113	65.3591	1e-08	1000	1e-08					536	-0.0653591	217.25	65.3591	44.3367	2.89781	65.3591	1e-08	1000	1e-08					536	-0.0653591	165.313	65.3591	33.7372	2.20504	65.3591	1e-08	1000	1e-08					536	-0.0653591	363.125	65.3591	74.1071	4.84358	65.3591	1e-08
537	-0.0643597	216	64.3597	44.0816	2.83708	64.3597	1e-08	1000	1e-08					537	-0.0643597	217.813	64.3597	44.4515	2.86089	64.3597	1e-08	1000	1e-08					537	-0.0643597	165.75	64.3597	33.8265	2.17707	64.3597	1e-08	1000	1e-08					537	-0.0643597	364.25	64.3597	74.3367	4.78429	64.3597	1e-08
538	-0.0633604	216.375	63.3604	44.1582	2.79788	63.3604	1e-08	1000	1e-08					538	-0.0633604	218.188	63.3604	44.5281	2.82132	63.3604	1e-08	1000	1e-08					538	-0.0633604	166	63.3604	33.8776	2.14649	63.3604	1e-08	1000	1e-08					538	-0.0633604	364.938	63.3604	74.477	4.71889	63.3604	1e-08
539	-0.062361	217.063	62.361	44.2985	2.7625	62.361	1e-08	1000	1e-08					539	-0.062361	218.75	62.361	44.6429	2.78397	62.361	1e-08	1000	1e-08					539	-0.062361	166.313	62.361	33.9413	2.11662	62.361	1e-08	1000	1e-08					539	-0.062361	365.875	62.361	74.6684	4.65639	62.361	1e-08
540	-0.0613616	217.5	61.3616	44.3878	2.72371	61.3616	1e-08	1000	1e-08					540	-0.0613616	219.063	61.3616	44.7066	2.74327	61.3616	1e-08	1000	1e-08					540	-0.0613616	166.875	61.3616	34.0561	2.08974	61.3616	1e-08	1000	1e-08					540	-0.0613616	366.625	61.3616	74.8214	4.59117	61.3616	1e-08
541	-0.0603622	218.125	60.3622	44.5153	2.68704	60.3622	1e-08	1000	1e-08					541	-0.0603622	219.688	60.3622	44.8342	2.70629	60.3622	1e-08	1000	1e-08					541	-0.0603622	167	60.3622	34.0816	2.05724	60.3622	1e-08	1000	1e-08					541	-0.0603622	367.438	60.3622	74.9873	4.5264	60.3622	1e-08
542	-0.0593629	218.75	59.3629	44.6429	2.65013	59.3629	1e-08	1000	1e-08					542	-0.0593629	220.063	59.3629	44.9107	2.66603	59.3629	1e-08	1000	1e-08					542	-0.0593629	167.438	59.3629	34.1709	2.02848	59.3629	1e-08	1000	1e-08					542	-0.0593629	368.25	59.3629	75.1531	4.4613	59.3629	1e-08
543	-0.0583635	219.188	58.3635	44.7321	2.61072	58.3635	1e-08	1000	1e-08					543	-0.0583635	220.625	58.3635	45.0255	2.62785	58.3635	1e-08	1000	1e-08					543	-0.0583635	167.875	58.3635	34.2602	1.99955	58.3635	1e-08	1000	1e-08					543	-0.0583635	369.188	58.3635	75.3444	4.39736	58.3635	1e-08
544	-0.0573641	219.938	57.3641	44.8852	2.5748	57.3641	1e-08	1000	1e-08					544	-0.0573641	221	57.3641	45.102	2.58724	57.3641	1e-08	1000	1e-08					544	-0.0573641	168.063	57.3641	34.2985	1.9675	57.3641	1e-08	1000	1e-08					544	-0.0573641	370.125	57.3641	75.5357	4.33304	57.3641	1e-08
545	-0.0563647	220.375	56.3648	44.9745	2.53498	56.3648	1e-08	1000	1e-08					545	-0.0563647	221.563	56.3648	45.2168	2.54864	56.3648	1e-08	1000	1e-08					545	-0.0563647	168.5	56.3648	34.3878	1.93826	56.3648	1e-08	1000	1e-08					545	-0.0563647	371.063	56.3648	75.727	4.26834	56.3648	1e-08
546	-0.0553654	221	55.3654	45.102	2.49709	55.3654	1e-08	1000	1e-08					546	-0.0553654	222	55.3654	45.3061	2.50839	55.3654	1e-08	1000	1e-08					546	-0.0553654	168.875	55.3654	34.4643	1.90813	55.3654	1e-08	1000	1e-08					546	-0.0553654	371.938	55.3654	75.9056	4.20254	55.3654	1e-08
547	-0.054366	221.5	54.366	45.2041	2.45757	54.366	1e-08	1000	1e-08					547	-0.054366	222.5	54.366	45.4082	2.46866	54.366	1e-08	1000	1e-08					547	-0.054366	169.063	54.366	34.5026	1.87577	54.366	1e-08	1000	1e-08					547	-0.054366	372.813	54.366	76.0842	4.13639	54.366	1e-08
548	-0.0533666	222.063	53.3666	45.3189	2.41852	53.3666	1e-08	1000	1e-08					548	-0.0533666	222.938	53.3666	45.4975	2.42805	53.3666	1e-08	1000	1e-08					548	-0.0533666	169.625	53.3666	34.6174	1.84741	53.3666	1e-08	1000	1e-08					548	-0.0533666	373.75	53.3666	76.2755	4.07057	53.3666	1e-08
549	-0.0523672	222.688	52.3672	45.4464	2.3799	52.3672	1e-08	1000	1e-08					549	-0.0523672	223.438	52.3672	45.5995	2.38792	52.3672	1e-08	1000	1e-08					549	-0.0523672	169.938	52.3672	34.6811	1.81616	52.3672	1e-08	1000	1e-08					549	-0.0523672	374.625	52.3672	76.4541	4.00369	52.3672	1e-08
550	-0.0513679	223.125	51.3679	45.5357	2.33907	51.3679	1e-08	1000	1e-08					550	-0.0513679	223.938	51.3679	45.7015	2.34759	51.3679	1e-08	1000	1e-08					550	-0.0513679	170.188	51.3679	34.7321	1.78412	51.3679	1e-08	1000	1e-08					550	-0.0513679	375.375	51.3679	76.6071	3.93515	51.3679	1e-08
551	-0.0503685	223.813	50.3685	45.676	2.30063	50.3685	1e-08	1000	1e-08					551	-0.0503685	224.313	50.3685	45.7781	2.30577	50.3685	1e-08	1000	1e-08					551	-0.0503685	170.688	50.3685	34.8342	1.75455	50.3685	1e-08	1000	1e-08					551	-0.0503685	376.313	50.3685	76.7985	3.86822	50.3685	1e-08
552	-0.0493691	224.25	49.3691	45.7653	2.25939	49.3691	1e-08	1000	1e-08					552	-0.0493691	224.813	49.3691	45.8801	2.26506	49.3691	1e-08	1000	1e-08					552	-0.0493691	170.938	49.3691	34.8852	1.72225	49.3691	1e-08	1000	1e-08					552	-0.0493691	377.25	49.3691	76.9898	3.80092	49.3691	1e-08
553	-0.0483698	224.938	48.3698	45.9056	2.22044	48.3698	1e-08	1000	1e-08					553	-0.0483698	225.125	48.3698	45.9439	2.22229	48.3698	1e-08	1000	1e-08					553	-0.0483698	171.188	48.3698	34.9362	1.68986	48.3698	1e-08	1000	1e-08					553	-0.0483698	378.125	48.3698	77.1684	3.73261	48.3698	1e-08
554	-0.0473704	225.375	47.3704	45.9949	2.1788	47.3704	1e-08	1000	1e-08					554	-0.0473704	225.75	47.3704	46.0714	2.18242	47.3704	1e-08	1000	1e-08					554	-0.0473704	171.75	47.3704	35.051	1.66038	47.3704	1e-08	1000	1e-08					554	-0.0473704	379.063	47.3704	77.3597	3.66456	47.3704	1e-08
555	-0.046371	226.063	46.371	46.1352	2.13934	46.371	1e-08	1000	1e-08					555	-0.046371	226.063	46.371	46.1352	2.13934	46.371	1e-08	1000	1e-08					555	-0.046371	172	46.371	35.102	1.62772	46.371	1e-08	1000	1e-08					555	-0.046371	380	46.371	77.551	3.59612	46.371	1e-08
556	-0.0453716	226.563	45.3716	46.2372	2.09786	45.3716	1e-08	1000	1e-08					556	-0.0453716	226.813	45.3716	46.2883	2.10017	45.3716	1e-08	1000	1e-08					556	-0.0453716	172.375	45.3716	35.1786	1.59611	45.3716	1e-08	1000	1e-08					556	-0.0453716	380.938	45.3716	77.7424	3.5273	45.3716	1e-08
557	-0.0443723	227.125	44.3723	46.352	2.05674	44.3723	1e-08	1000	1e-08					557	-0.0443723	227.063	44.3723	46.3393	2.05618	44.3723	1e-08	1000	1e-08					557	-0.0443723	172.813	44.3723	35.2679	1.56491	44.3723	1e-08	1000	1e-08					557	-0.0443723	381.875	44.3723	77.9337	3.45809	44.3723	1e-08
558	-0.0433729	227.75	43.3729	46.4796	2.01595	43.3729	1e-08	1000	1e-08					558	-0.0433729	227.688	43.3729	46.4668	2.0154	43.3729	1e-08	1000	1e-08					558	-0.0433729	173	43.3729	35.3061	1.53133	43.3729	1e-08	1000	1e-08					558	-0.0433729	382.688	43.3729	78.0995	3.3874	43.3729	1e-08
559	-0.0423735	228.188	42.3735	46.5689	1.97329	42.3735	1e-08	1000	1e-08					559	-0.0423735	228.063	42.3735	46.5434	1.97221	42.3735	1e-08	1000	1e-08					559	-0.0423735	173.375	42.3735	35.3827	1.49929	42.3735	1e-08	1000	1e-08					559	-0.0423735	383.563	42.3735	78.2781	3.31692	42.3735	1e-08
560	-0.0413741	228.938	41.3741	46.7219	1.93308	41.3741	1e-08	1000	1e-08					560	-0.0413741	228.5	41.3741	46.6327	1.92939	41.3741	1e-08	1000	1e-08					560	-0.0413741	173.875	41.3741	35.4847	1.46815	41.3741	1e-08	1000	1e-08					560	-0.0413741	384.438	41.3741	78.4566	3.24607	41.3741	1e-08
561	-0.0403748	229.375	40.3747	46.8112	1.88999	40.3747	1e-08	1000	1e-08					561	-0.0403748	228.938	40.3747	46.7219	1.88639	40.3747	1e-08	1000	1e-08					561	-0.0403748	174.063	40.3747	35.523	1.43423	40.3747	1e-08	1000	1e-08					561	-0.0403748	385.375	40.3747	78.648	3.17539	40.3747	1e-08
562	-0.0393754	230.063	39.3754	46.9515	1.84873	39.3754	1e-08	1000	1e-08					562	-0.0393754	229.5	39.3754	46.8367	1.84421	39.3754	1e-08	1000	1e-08					562	-0.0393754	174.5	39.3754	35.6122	1.40225	39.3754	1e-08	1000	1e-08					562	-0.0393754	386.188	39.3754	78.8138	3.10332	39.3754	1e-08
563	-0.038376	230.563	38.376	47.0536	1.80573	38.376	1e-08	1000	1e-08					563	-0.038376	229.938	38.376	46.926	1.80083	38.376	1e-08	1000	1e-08					563	-0.038376	174.875	38.376	35.6888	1.36959	38.376	1e-08	1000	1e-08					563	-0.038376	387.125	38.376	79.0051	3.0319	38.376	1e-08
564	-0.0373766	231.125	37.3766	47.1684	1.76299	37.3766	1e-08	1000	1e-08					564	-0.0373766	230.313	37.3766	47.0026	1.7568	37.3766	1e-08	1000	1e-08					564	-0.0373766	175.125	37.3766	35.7398	1.33583	37.3766	1e-08	1000	1e-08					564	-0.0373766	388.063	37.3766	79.1964	2.9601	37.3766	1e-08
565	-0.0363772	231.75	36.3772	47.2959	1.7205	36.3772	1e-08	1000	1e-08					565	-0.0363772	230.875	36.3772	47.1174	1.714	36.3772	1e-08	1000	1e-08					565	-0.0363772	175.563	36.3772	35.8291	1.30336	36.3772	1e-08	1000	1e-08					565	-0.0363772	388.75	36.3772	79.3367	2.88605	36.3772	1e-08
566	-0.0353779	232.188	35.3779	47.3852	1.67639	35.3779	1e-08	1000	1e-08					566	-0.0353779	231.188	35.3779	47.1811	1.66917	35.3779	1e-08	1000	1e-08					566	-0.0353779	175.938	35.3779	35.9056	1.27026	35.3779	1e-08	1000	1e-08					566	-0.0353779	389.75	35.3779	79.5408	2.81398	35.3779	1e-08
567	-0.0343785	232.875	34.3785	47.5255	1.63386	34.3785	1e-08	1000	1e-08					567	-0.0343785	231.75	34.3785	47.2959	1.62596	34.3785	1e-08	1000	1e-08					567	-0.0343785	176.188	34.3785	35.9566	1.23614	34.3785	1e-08	1000	1e-08					567	-0.0343785	390.688	34.3785	79.7321	2.74107	34.3785	1e-08
568	-0.0333791	233.375	33.3791	47.6276	1.58977	33.3791	1e-08	1000	1e-08					568	-0.0333791	232.125	33.3791	47.3725	1.58125	33.3791	1e-08	1000	1e-08					568	-0.0333791	176.75	33.3791	36.0714	1.20403	33.3791	1e-08	1000	1e-08					568	-0.0333791	391.688	33.3791	79.9362	2.6682	33.3791	1e-08
569	-0.0323797	234.063	32.3798	47.7679	1.54671	32.3798	1e-08	1000	1e-08					569	-0.0323797	232.75	32.3798	47.5	1.53804	32.3798	1e-08	1000	1e-08					569	-0.0323797	177	32.3798	36.1225	1.16964	32.3798	1e-08	1000	1e-08					569	-0.0323797	392.563	32.3798	80.1148	2.5941	32.3798	1e-08
570	-0.0313804	234.563	31.3804	47.8699	1.50218	31.3804	1e-08	1000	1e-08					570	-0.0313804	233.063	31.3804	47.5638	1.49257	31.3804	1e-08	1000	1e-08					570	-0.0313804	177.25	31.3804	36.1735	1.13514	31.3804	1e-08	1000	1e-08					570	-0.0313804	393.438	31.3804	80.2934	2.51964	31.3804	1e-08
571	-0.030381	235.125	30.381	47.9847	1.45782	30.381	1e-08	1000	1e-08					571	-0.030381	233.625	30.381	47.6786	1.44852	30.381	1e-08	1000	1e-08					571	-0.030381	177.75	30.381	36.2755	1.10209	30.381	1e-08	1000	1e-08					571	-0.030381	394.313	30.381	80.4719	2.44482	30.381	1e-08
572	-0.0293816	235.75	29.3816	48.1122	1.41362	29.3816	1e-08	1000	1e-08					572	-0.0293816	234	29.3816	47.7551	1.40312	29.3816	1e-08	1000	1e-08					572	-0.0293816	178	29.3816	36.3265	1.06733	29.3816	1e-08	1000	1e-08					572	-0.0293816	395.25	29.3816	80.6633	2.37002	29.3816	1e-08
573	-0.0283823	236.25	28.3823	48.2143	1.36843	28.3823	1e-08	1000	1e-08					573	-0.0283823	234.563	28.3823	47.8699	1.35866	28.3823	1e-08	1000	1e-08					573	-0.0283823	178.375	28.3823	36.4031	1.0332	28.3823	1e-08	1000	1e-08					573	-0.0283823	396.188	28.3823	80.8546	2.29484	28.3823	1e-08
574	-0.0273829	236.938	27.3829	48.3546	1.32409	27.3829	1e-08	1000	1e-08					574	-0.0273829	235	27.3829	47.9592	1.31326	27.3829	1e-08	1000	1e-08					574	-0.0273829	178.813	27.3829	36.4924	0.999266	27.3829	1e-08	1000	1e-08					574	-0.0273829	397.125	27.3829	81.0459	2.21927	27.3829	1e-08
575	-0.0263835	237.375	26.3835	48.4439	1.27812	26.3835	1e-08	1000	1e-08					575	-0.0263835	235.438	26.3835	48.0485	1.26769	26.3835	1e-08	1000	1e-08					575	-0.0263835	179	26.3835	36.5306	0.963805	26.3835	1e-08	1000	1e-08					575	-0.0263835	398.25	26.3835	81.2755	2.14433	26.3835	1e-08
576	-0.0253841	238.063	25.3841	48.5842	1.23327	25.3841	1e-08	1000	1e-08					576	-0.0253841	235.938	25.3841	48.1505	1.22226	25.3841	1e-08	1000	1e-08					576	-0.0253841	179.5	25.3841	36.6327	0.929888	25.3841	1e-08	1000	1e-08					576	-0.0253841	399.063	25.3841	81.4413	2.06732	25.3841	1e-08
577	-0.0243848	238.563	24.3848	48.6862	1.1872	24.3848	1e-08	1000	1e-08					577	-0.0243848	236.313	24.3848	48.227	1.176	24.3848	1e-08	1000	1e-08					577	-0.0243848	179.875	24.3848	36.7092	0.895144	24.3848	1e-08	1000	1e-08					577	-0.0243848	400	24.3848	81.6327	1.99059	24.3848	1e-08
578	-0.0233854	239.125	23.3854	48.801	1.14123	23.3854	1e-08	1000	1e-08					578	-0.0233854	236.875	23.3854	48.3418	1.13049	23.3854	1e-08	1000	1e-08					578	-0.0233854	180.063	23.3854	36.7475	0.859353	23.3854	1e-08	1000	1e-08					578	-0.0233854	400.875	23.3854	81.8112	1.91319	23.3854	1e-08
579	-0.022386	239.688	22.386	48.9158	1.09503	22.386	1e-08	1000	1e-08					579	-0.022386	237.188	22.386	48.4056	1.08361	22.386	1e-08	1000	1e-08					579	-0.022386	180.563	22.386	36.8495	0.824913	22.386	1e-08	1000	1e-08					579	-0.022386	401.75	22.386	81.9898	1.83542	22.386	1e-08
580	-0.0213866	240.188	21.3866	49.0179	1.04833	21.3866	1e-08	1000	1e-08					580	-0.0213866	237.75	21.3866	48.5204	1.03769	21.3866	1e-08	1000	1e-08					580	-0.0213866	180.938	21.3866	36.926	0.789723	21.3866	1e-08	1000	1e-08					580	-0.0213866	402.688	21.3866	82.1811	1.75758	21.3866	1e-08
581	-0.0203872	240.875	20.3872	49.1582	1.0022	20.3872	1e-08	1000	1e-08					581	-0.0203872	238.125	20.3872	48.5969	0.990758	20.3872	1e-08	1000	1e-08					581	-0.0203872	181.125	20.3872	36.9643	0.7536	20.3872	1e-08	1000	1e-08					581	-0.0203872	403.563	20.3872	82.3597	1.67909	20.3872	1e-08
582	-0.0193879	241.313	19.3879	49.2475	0.954803	19.3879	1e-08	1000	1e-08					582	-0.0193879	238.688	19.3879	48.7117	0.944417	19.3879	1e-08	1000	1e-08					582	-0.0193879	181.688	19.3879	37.0791	0.718884	19.3879	1e-08	1000	1e-08					582	-0.0193879	404.375	19.3879	82.5255	1.59999	19.3879	1e-08
583	-0.0183885	242.063	18.3885	49.4005	0.908401	18.3885	1e-08	1000	1e-08					583	-0.0183885	239.063	18.3885	48.7883	0.897143	18.3885	1e-08	1000	1e-08					583	-0.0183885	181.938	18.3885	37.1301	0.682767	18.3885	1e-08	1000	1e-08					583	-0.0183885	405.25	18.3885	82.7041	1.5208	18.3885	1e-08
584	-0.0173891	242.625	17.3891	49.5153	0.861028	17.3891	1e-08	1000	1e-08					584	-0.0173891	239.563	17.3891	48.8903	0.85016	17.3891	1e-08	1000	1e-08					584	-0.0173891	182.25	17.3891	37.1939	0.646769	17.3891	1e-08	1000	1e-08					584	-0.0173891	406.25	17.3891	82.9082	1.4417	17.3891	1e-08
585	-0.0163898	243.125	16.3898	49.6174	0.813216	16.3898	1e-08	1000	1e-08					585	-0.0163898	240	16.3898	48.9796	0.802763	16.3898	1e-08	1000	1e-08					585	-0.0163898	182.75	16.3898	37.2959	0.611271	16.3898	1e-08	1000	1e-08					585	-0.0163898	407.188	16.3898	83.0995	1.36198	16.3898	1e-08
586	-0.0153904	243.813	15.3904	49.7577	0.765789	15.3904	1e-08	1000	1e-08					586	-0.0153904	240.438	15.3904	49.0689	0.755189	15.3904	1e-08	1000	1e-08					586	-0.0153904	183	15.3904	37.3469	0.574784	15.3904	1e-08	1000	1e-08					586	-0.0153904	408.125	15.3904	83.2908	1.28188	15.3904	1e-08
587	-0.014391	244.25	14.391	49.8469	0.717347	14.391	1e-08	1000	1e-08					587	-0.014391	240.938	14.391	49.1709	0.707619	14.391	1e-08	1000	1e-08					587	-0.014391	183.313	14.391	37.4107	0.538378	14.391	1e-08	1000	1e-08					587	-0.014391	409.063	14.391	83.4821	1.20139	14.391	1e-08
588	-0.0133916	244.938	13.3916	49.9872	0.669411	13.3916	1e-08	1000	1e-08					588	-0.0133916	241.313	13.3916	49.2475	0.659504	13.3916	1e-08	1000	1e-08					588	-0.0133916	183.875	13.3916	37.5255	0.502528	13.3916	1e-08	1000	1e-08					588	-0.0133916	410.063	13.3916	83.6862	1.1207	13.3916	1e-08
589	-0.0123923	245.438	12.3923	50.0893	0.620719	12.3923	1e-08	1000	1e-08					589	-0.0123923	241.875	12.3923	49.3622	0.611709	12.3923	1e-08	1000	1e-08					589	-0.0123923	184.063	12.3923	37.5638	0.4655	12.3923	1e-08	1000	1e-08					589	-0.0123923	410.875	12.3923	83.852	1.03912	12.3923	1e-08
590	-0.0113929	246.125	11.3929	50.2296	0.57226	11.3929	1e-08	1000	1e-08					590	-0.0113929	242.188	11.3929	49.426	0.563105	11.3929	1e-08	1000	1e-08					590	-0.0113929	184.5	11.3929	37.6531	0.428977	11.3929	1e-08	1000	1e-08					590	-0.0113929	411.875	11.3929	84.0561	0.957641	11.3929	1e-08
591	-0.0103935	246.688	10.3935	50.3444	0.523254	10.3935	1e-08	1000	1e-08					591	-0.0103935	242.75	10.3935	49.5408	0.514903	10.3935	1e-08	1000	1e-08					591	-0.0103935	184.875	10.3935	37.7296	0.392143	10.3935	1e-08	1000	1e-08					591	-0.0103935	412.688	10.3935	84.2219	0.875361	10.3935	1e-08
592	-0.00939412	247.188	9.39412	50.4464	0.4739	9.39412	1e-08	1000	1e-08					592	-0.00939412	243.125	9.39412	49.6174	0.466112	9.39412	1e-08	1000	1e-08					592	-0.00939412	185.125	9.39412	37.7806	0.354916	9.39412	1e-08	1000	1e-08					592	-0.00939412	413.625	9.39412	84.4133	0.792989	9.39412	1e-08
593	-0.00839475	247.875	8.39475	50.5867	0.424663	8.39475	1e-08	1000	1e-08					593	-0.00839475	243.688	8.39475	49.7321	0.417489	8.39475	1e-08	1000	1e-08					593	-0.00839475	185.5	8.39475	37.8571	0.317801	8.39475	1e-08	1000	1e-08					593	-0.00839475	414.625	8.39475	84.6174	0.710342	8.39475	1e-08
594	-0.00739538	248.375	7.39538	50.6888	0.374863	7.39538	1e-08	1000	1e-08					594	-0.00739538	244.063	7.39538	49.8087	0.368354	7.39538	1e-08	1000	1e-08					594	-0.00739538	185.938	7.39538	37.9464	0.280628	7.39538	1e-08	1000	1e-08					594	-0.00739538	415.438	7.39538	84.7832	0.627003	7.39538	1e-08
595	-0.006396	249.063	6.396	50.8291	0.325103	6.396	1e-08	1000	1e-08					595	-0.006396	244.563	6.396	49.9107	0.319229	6.396	1e-08	1000	1e-08					595	-0.006396	186.188	6.396	37.9975	0.243032	6.396	1e-08	1000	1e-08					595	-0.006396	416.375	6.396	84.9745	0.543497	6.396	1e-08
596	-0.00539663	249.625	5.39663	50.9439	0.274925	5.39663	1e-08	1000	1e-08					596	-0.00539663	245	5.39663	50	0.269831	5.39663	1e-08	1000	1e-08					596	-0.00539663	186.75	5.39663	38.1122	0.205678	5.39663	1e-08	1000	1e-08					596	-0.00539663	417.313	5.39663	85.1658	0.459608	5.39663	1e-08
597	-0.00439725	250.188	4.39725	51.0587	0.224518	4.39725	1e-08	1000	1e-08					597	-0.00439725	245.438	4.39725	50.0893	0.220255	4.39725	1e-08	1000	1e-08					597	-0.00439725	186.938	4.39725	38.1505	0.167757	4.39725	1e-08	1000	1e-08					597	-0.00439725	418.313	4.39725	85.3699	0.375393	4.39725	1e-08
598	-0.00339787	250.875	3.39787	51.199	0.173968	3.39787	1e-08	1000	1e-08					598	-0.00339787	245.875	3.39787	50.1786	0.170501	3.39787	1e-08	1000	1e-08					598	-0.00339787	187.25	3.39787	38.2143	0.129847	3.39787	1e-08	1000	1e-08					598	-0.00339787	419.125	3.39787	85.5357	0.29064	3.39787	1e-08
599	-0.0023985	251.313	2.3985	51.2883	0.123015	2.3985	1e-08	1000	1e-08					599	-0.0023985	246.25	2.3985	50.2551	0.120537	2.3985	1e-08	1000	1e-08					599	-0.0023985	187.813	2.3985	38.3291	0.0919323	2.3985	1e-08	1000	1e-08					599	-0.0023985	420.125	2.3985	85.7398	0.205647	2.3985	1e-08
600	-0.00139912	252.063	1.39912	51.4413	0.0719729	1.39912	1e-08	1000	1e-08					600	-0.00139912	246.813	1.39912	50.3699	0.0704738	1.39912	1e-08	1000	1e-08					600	-0.00139912	188	1.39912	38.3674	0.0536807	1.39912	1e-08	1000	1e-08					600	-0.00139912	421.063	1.39912	85.9311	0.120228	1.39912	1e-08
601	-0.00039975	252.5	0.39975	51.5306	0.0205994	0.39975	1e-08	1000	1e-08					601	-0.00039975	247.125	0.39975	50.4337	0.0201609	0.39975	1e-08	1000	1e-08					601	-0.00039975	188.375	0.39975	38.4439	0.0153679	0.39975	1e-08	1000	1e-08					601	-0.00039975	422.063	0.39975	86.1352	0.0344326	0.39975	1e-08
[truncated: 145 more columns]
