# Supplementary material for: Electrical output of bryophyte microbial fuel cell systems is sufficient to power a radio or an environmental sensor
Source: R Soc Open Sci. 2016 Oct 26;3(10):160249. doi: 10.1098/rsos.160249 (PMC5098967; doi:10.1098/rsos.160249)
Supplement: Supplementary Table 11. BryoMFC manuscript - Power over time - Fig5 [file rsos160249supp12.xls]

## Sheet: Sheet1
(data obtained from figure 3a and b and figure 4a and b)
Average current output (@4.6 kΩ external resistor)
µA m-2	Average	St er
Non Sterile	51.4	7
Non Sterile Negative Control	28.6	4.6
Sterile	3.1	0.9
Sterile Negative Control	2.6	1.3
(data obtained from figure 3c and d and figure 4c and d)
Comulative Coulomb (over 4 days)
C m-2	Average	St er
Non Sterile	18.2	2.3
Non Sterile Negative Control	10.3	1.6
Sterile	1.1	0.3
Sterile Negative Control	0.9	0.5
(data obtained from figure 5)
Max power output (over ca. 70 days)
µW m-2	Average	St er
Non Sterile	2.63	0.59
Non Sterile Negative Control	0.59	0.18
Sterile	0.24	0.14
Sterile Negative Control	0.21	0.08
