# Supplementary material for: Electrical output of bryophyte microbial fuel cell systems is sufficient to power a radio or an environmental sensor
Source: R Soc Open Sci. 2016 Oct 26;3(10):160249. doi: 10.1098/rsos.160249 (PMC5098967; doi:10.1098/rsos.160249)
Supplement: Supplementary Table 12. BryoMFC manuscript - Rate of CO2 consumption - Fig2g [file rsos160249supp13.xls]

## Sheet: Light calibration
		mV	uE m-2 s-1		1.1069
		43	50	1.16279
		87	100	1.14943
		95	113	1.18947
		100	120	1.2
		110	134	1.21818
		112	135	1.20536
		120	140	1.16667
		88	95	1.07955
		115	137	1.1913
		81	95	1.17284
		84	96	1.14286
		40	43	1.075
		85	92	1.08235
		41	42	1.02439
		34	37	1.08824
		33	31	0.939394
		81	81	1
		41	40	0.97561
		93	90	0.967742

## Sheet: 2013-09-13
Axenic
											2
2013-09-13				mV	mV	mV	mV	mV	mV	mV	uA m-2	uA m-2	uA m-2	uA m-2	uA m-2	uA m-2	uA m-2	uW m-2	uW m-2	uW m-2	uW m-2	uW m-2	uW m-2	uW m-2
	Pico(Ohm)	Ext (Ohm)	Rtot (Ohm)	Sample1	Sample2	Sample3	Sample4	average	stdv	ster	Sample1	Sample2	Sample3	Sample4	average	stdv	ster	Sample1	Sample2	Sample3	Sample4	average	stdv	ster
	1000000	-	1000000	5.9381	22.2679	28.6667	22.575	24.5032	3.60896	1.80448	0.771181	2.89193	3.72294	2.93182	3.18223	0.468696	0.234348	0.00457935	0.0643971	0.106724	0.0661858	0.0791024	0.023938	0.011969
	1000000	470000	319728	1.79167	11.569	14.3333	11.7226	12.5417	1.55353	0.776764	0.727756	4.69923	5.82205	4.76161	5.09429	0.631027	0.315513	0.0013039	0.0543656	0.0834494	0.0558185	0.0645445	0.0163882	0.00819412
	1000000	300000	230769	1.38214	9.82857	12.081	9.98214	10.6306	1.25843	0.629213	0.777829	5.53123	6.7988	5.61766	5.98256	0.708205	0.354102	0.00107507	0.0543641	0.082136	0.0560762	0.0641921	0.0155634	0.00778172
	1000000	200000	166667	1.12619	7.0131	9.00952	7.11548	7.7127	1.12425	0.562125	0.877551	5.46475	7.02041	5.54453	6.00989	0.876039	0.438019	0.00098829	0.0383248	0.0632505	0.0394519	0.0470091	0.0140768	0.00703839
	1000000	100000	90909.1	0.614286	3.89048	4.76071	3.89048	4.18056	0.502432	0.251216	0.877551	5.55782	6.80102	5.55782	5.97222	0.71776	0.35888	0.000539067	0.0216226	0.0323777	0.0216226	0.0252076	0.00620948	0.00310474
	1000000	47000	44890.2	0.307143	1.99643	2.40595	1.99643	2.13294	0.236439	0.118219	0.888584	5.7758	6.96058	5.7758	6.17072	0.684032	0.342016	0.000272922	0.011531	0.0167468	0.011531	0.0132696	0.00301137	0.00150569
	1000000	10000	9900.99	0.102381	0.614286	0.767857	0.614286	0.665476	0.0886645	0.0443323	1.34292	8.05751	10.0719	8.05751	8.72897	1.163	0.581501	0.000137489	0.00494962	0.00773377	0.00494962	0.00587767	0.00160743	0.000803717
Non-axenic
sample	4	2									2
2013-09-13				mV	mV	mV	mV	mV	mV	mV	uA m-2	uA m-2	uA m-2	uA m-2	uA m-2	uA m-2	uA m-2	uW m-2	uW m-2	uW m-2	uW m-2	uW m-2	uW m-2	uW m-2
	Pico(Ohm)	Ext (Ohm)	Rtot (Ohm)	Sample1	Sample2	Sample3	Sample4	average	stdv	ster	Sample1	Sample2	Sample3	Sample4	average	stdv	ster	Sample1	Sample2	Sample3	Sample4	average	stdv	ster
	1000000	-	1000000	77.3683	104.572	86.1034	145.128	103.293	30.1074	15.0537	10.0478	13.5808	11.1823	18.8478	13.4147	3.91005	1.95503	0.777383	1.42017	0.96283	2.73534	1.47393	0.883259	0.44163
	1000000	470000	319728	54.9065	72.8135	62.7681	93.965	71.1133	16.9055	8.45277	22.3024	29.5761	25.4958	38.1676	28.8855	6.86686	3.43343	1.22455	2.15354	1.60032	3.58642	2.14121	1.03628	0.518138
	1000000	300000	230769	48.168	65.0392	55.468	79.6394	62.0787	13.5935	6.79676	27.1075	36.6022	31.2158	44.8187	34.936	7.65003	3.82502	1.30571	2.38058	1.73148	3.56933	2.24678	0.986271	0.493135
	1000000	200000	166667	35.2733	50.514	41.3671	64.8645	48.0047	12.8673	6.43363	27.4857	39.3615	32.2341	50.5438	37.4063	10.0264	5.01321	0.969509	1.98831	1.33343	3.2785	1.89244	1.01565	0.507826
	1000000	100000	90909.1	23.6264	35.4771	28.0148	44.8985	33.0042	9.31714	4.65857	33.752	50.6816	40.0211	64.1408	47.1489	13.3102	6.6551	0.797441	1.79803	1.12118	2.87983	1.64912	0.920306	0.460153
	1000000	47000	44890.2	14.5169	26.0182	16.4719	29.2627	21.5674	7.18098	3.59049	41.9985	75.2723	47.6544	84.6588	62.396	20.775	10.3875	0.609689	1.95845	0.784961	2.47734	1.45761	0.905929	0.452964
	1000000	10000	9900.99	4.82512	7.86161	5.61544	7.67443	6.49415	1.50785	0.753924	63.2905	103.12	73.657	100.665	85.183	19.7783	9.88914	0.305384	0.810688	0.413616	0.772544	0.575558	0.253843	0.126921
