# Supplementary material for: Electrical output of bryophyte microbial fuel cell systems is sufficient to power a radio or an environmental sensor
Source: R Soc Open Sci. 2016 Oct 26;3(10):160249. doi: 10.1098/rsos.160249 (PMC5098967; doi:10.1098/rsos.160249)
Supplement: Bombelli data.zip [file rsos160249supp14.zip]

Archive with 12 entries (12 files):
- 1) BryoMFC manuscript - Rate of CO2 consumption - Fig2g.xls
- 10) BryoMFC manuscript - MossFM - Fig6.xls
- 11) BryoMFC manuscript - Current Coulomb and Power - Fig7.xls
- 12) Moss carbon paper devices porarization curve - FS4.xls
- 2) BryoMFC manuscript - Bio mass accumulation on Composite Material - Fig2h.xls
- 3) BryoMFC manuscript - Carbo-paper water retention - Fig2i.xls
- 4) BryoMFC manuscript - Carbon-paper conductivity - Fig2j.xls
- 5) BryoMFC manuscript - Dark-Light 4 days NonSterile - Fig3a and c.xls
- 6) BryoMFC manuscript - Dark-Light 4 days NonSterile Negative Control - Fig3b and d.xls
- 7) BryoMFC manuscript - Dark-Light 4 days Sterile - Fig4a and c.xls
- 8) BryoMFC manuscript - Dark-Light 4 days Sterile Negative Control - Fig4b and d.xls
- 9) BryoMFC manuscript - Power over time - Fig5.xls
